# Supplementary material for: Using Genotyping by Sequencing to Map Two Novel Anthracnose Resistance Loci in Sorghum bicolor
Source: G3 (Bethesda). 2016 May 18;6(7):1935–46. doi: 10.1534/g3.116.030510 (PMC4938647; doi:10.1534/g3.116.030510)
Supplement: Supplemental Material [file supp_g3.116.030510_TableS1.csv]

Line	Generation	Location	Rep	Disease_Score
1	F4	Citra	1	1
2	F4	Citra	1	1
55	F4	Citra	1	1
56	F4	Citra	1	2
57	F4	Citra	1	3
58	F4	Citra	1	2
59	F4	Citra	1	2
60	F4	Citra	1	1
61	F4	Citra	1	2
62	F4	Citra	1	1
63	F4	Citra	1	1
64	F4	Citra	1	2
65	F4	Citra	1	4
66	F4	Citra	1	1
67	F4	Citra	1	1
68	F4	Citra	1	1
69	F4	Citra	1	1
70	F4	Citra	1	1
71	F4	Citra	1	1
72	F4	Citra	1	1
74	F4	Citra	1	1
75	F4	Citra	1	1
76	F4	Citra	1	1
77	F4	Citra	1	1
78	F4	Citra	1	1
79	F4	Citra	1	1
80	F4	Citra	1	1
81	F4	Citra	1	1
1734	F5	Citra	1	1
1736	F5	Citra	1	3
1737	F5	Citra	1	2
1738	F5	Citra	1	1
1739	F5	Citra	1	3
1741	F5	Citra	1	1
1742	F5	Citra	1	3
1743	F5	Citra	1	1
1745	F5	Citra	1	1
1746	F5	Citra	1	1
1747	F5	Citra	1	1
1748	F5	Citra	1	2
1749	F5	Citra	1	2
1750	F5	Citra	1	2
1751	F5	Citra	1	1
1752	F5	Citra	1	1
1753	F5	Citra	1	1
1754	F5	Citra	1	1
1755	F5	Citra	1	1
1756	F5	Citra	1	1
1757	F5	Citra	1	3
1758	F5	Citra	1	1
1759	F5	Citra	1	1
1760	F5	Citra	1	1
1761	F5	Citra	1	1
1762	F5	Citra	1	1
1763	F5	Citra	1	4
1764	F5	Citra	1	1
1765	F5	Citra	1	4
1766	F5	Citra	1	4
1767	F5	Citra	1	1
1768	F5	Citra	1	1
1769	F5	Citra	1	1
1770	F5	Citra	1	2
1771	F5	Citra	1	1
1772	F5	Citra	1	1
1773	F5	Citra	1	1
1775	F5	Citra	1	1
1776	F5	Citra	1	1
1777	F5	Citra	1	1
1778	F5	Citra	1	3
1779	F5	Citra	1	1
1782	F5	Citra	1	1
1783	F5	Citra	1	3
1784	F5	Citra	1	1
1785	F5	Citra	1	1
1786	F5	Citra	1	1
1787	F5	Citra	1	1
1788	F5	Citra	1	1
1789	F5	Citra	1	1
1790	F5	Citra	1	4
1791	F5	Citra	1	1
1792	F5	Citra	1	1
1793	F5	Citra	1	1
1794	F5	Citra	1	1
1795	F5	Citra	1	1
1796	F5	Citra	1	1
1797	F5	Citra	1	1
1798	F5	Citra	1	1
1799	F5	Citra	1	1
1800	F5	Citra	1	4
1801	F5	Citra	1	1
1802	F5	Citra	1	1
1803	F5	Citra	1	1
1805	F5	Citra	1	4
1806	F5	Citra	1	1
1807	F5	Citra	1	1
1808	F5	Citra	1	3
1809	F5	Citra	1	1
1810	F5	Citra	1	3
1811	F5	Citra	1	3
1812	F5	Citra	1	1
1814	F5	Citra	1	1
1815	F5	Citra	1	1
1816	F5	Citra	1	2
1817	F5	Citra	1	1
1818	F5	Citra	1	2
1819	F5	Citra	1	2
1820	F5	Citra	1	3
1822	F5	Citra	1	1
1824	F5	Citra	1	1
1825	F5	Citra	1	1
1827	F5	Citra	1	1
1828	F5	Citra	1	3
1829	F5	Citra	1	1
1830	F5	Citra	1	1
1831	F5	Citra	1	3
1832	F5	Citra	1	4
1833	F5	Citra	1	1
1835	F5	Citra	1	1
1836	F5	Citra	1	1
1837	F5	Citra	1	2
1839	F5	Citra	1	1
1841	F5	Citra	1	2
1842	F5	Citra	1	1
1843	F5	Citra	1	2
1844	F5	Citra	1	1
1845	F5	Citra	1	3
1846	F5	Citra	1	1
1847	F5	Citra	1	4
1848	F5	Citra	1	1
1850	F5	Citra	1	1
1851	F5	Citra	1	1
1852	F5	Citra	1	1
1854	F5	Citra	1	1
1855	F5	Citra	1	1
1856	F5	Citra	1	1
1	F4	Citra	2	1
2	F4	Citra	2	1
55	F4	Citra	2	1
56	F4	Citra	2	1
57	F4	Citra	2	3
58	F4	Citra	2	3
59	F4	Citra	2	2
60	F4	Citra	2	3
61	F4	Citra	2	1
62	F4	Citra	2	1
63	F4	Citra	2	1
64	F4	Citra	2	1
65	F4	Citra	2	4
66	F4	Citra	2	4
67	F4	Citra	2	1
68	F4	Citra	2	1
69	F4	Citra	2	1
70	F4	Citra	2	3
71	F4	Citra	2	1
72	F4	Citra	2	1
74	F4	Citra	2	1
75	F4	Citra	2	1
76	F4	Citra	2	1
77	F4	Citra	2	1
78	F4	Citra	2	1
79	F4	Citra	2	4
80	F4	Citra	2	2
81	F4	Citra	2	1
1734	F5	Citra	2	1
1736	F5	Citra	2	4
1737	F5	Citra	2	4
1738	F5	Citra	2	1
1739	F5	Citra	2	4
1741	F5	Citra	2	1
1742	F5	Citra	2	1
1743	F5	Citra	2	1
1745	F5	Citra	2	1
1746	F5	Citra	2	.
1747	F5	Citra	2	.
1748	F5	Citra	2	1
1749	F5	Citra	2	4
1750	F5	Citra	2	2
1751	F5	Citra	2	.
1752	F5	Citra	2	.
1753	F5	Citra	2	.
1754	F5	Citra	2	.
1755	F5	Citra	2	1
1756	F5	Citra	2	4
1757	F5	Citra	2	1
1758	F5	Citra	2	1
1759	F5	Citra	2	1
1760	F5	Citra	2	1
1761	F5	Citra	2	1
1762	F5	Citra	2	1
1763	F5	Citra	2	2
1764	F5	Citra	2	1
1765	F5	Citra	2	4
1766	F5	Citra	2	4
1767	F5	Citra	2	1
1768	F5	Citra	2	1
1769	F5	Citra	2	1
1770	F5	Citra	2	2
1771	F5	Citra	2	1
1772	F5	Citra	2	1
1773	F5	Citra	2	3
1775	F5	Citra	2	3
1776	F5	Citra	2	1
1777	F5	Citra	2	3
1778	F5	Citra	2	4
1779	F5	Citra	2	3
1782	F5	Citra	2	.
1783	F5	Citra	2	3
1784	F5	Citra	2	3
1785	F5	Citra	2	.
1786	F5	Citra	2	1
1787	F5	Citra	2	1
1788	F5	Citra	2	.
1789	F5	Citra	2	1
1790	F5	Citra	2	2
1791	F5	Citra	2	3
1792	F5	Citra	2	1
1793	F5	Citra	2	1
1794	F5	Citra	2	1
1795	F5	Citra	2	4
1796	F5	Citra	2	1
1797	F5	Citra	2	2
1798	F5	Citra	2	1
1799	F5	Citra	2	1
1800	F5	Citra	2	3
1801	F5	Citra	2	1
1802	F5	Citra	2	1
1803	F5	Citra	2	1
1805	F5	Citra	2	3
1806	F5	Citra	2	2
1807	F5	Citra	2	4
1808	F5	Citra	2	2
1809	F5	Citra	2	1
1810	F5	Citra	2	3
1811	F5	Citra	2	1
1812	F5	Citra	2	1
1814	F5	Citra	2	4
1815	F5	Citra	2	1
1816	F5	Citra	2	3
1817	F5	Citra	2	1
1818	F5	Citra	2	1
1819	F5	Citra	2	1
1820	F5	Citra	2	3
1822	F5	Citra	2	1
1824	F5	Citra	2	4
1825	F5	Citra	2	2
1827	F5	Citra	2	1
1828	F5	Citra	2	3
1829	F5	Citra	2	1
1830	F5	Citra	2	1
1831	F5	Citra	2	3
1832	F5	Citra	2	4
1833	F5	Citra	2	1
1835	F5	Citra	2	1
1836	F5	Citra	2	3
1837	F5	Citra	2	2
1839	F5	Citra	2	1
1841	F5	Citra	2	1
1842	F5	Citra	2	1
1843	F5	Citra	2	1
1844	F5	Citra	2	1
1845	F5	Citra	2	3
1846	F5	Citra	2	1
1847	F5	Citra	2	4
1848	F5	Citra	2	1
1850	F5	Citra	2	1
1851	F5	Citra	2	1
1852	F5	Citra	2	4
1854	F5	Citra	2	.
1855	F5	Citra	2	1
1856	F5	Citra	2	1
1	F4	Citra	3	1
2	F4	Citra	3	1
55	F4	Citra	3	1
56	F4	Citra	3	1
57	F4	Citra	3	5
58	F4	Citra	3	3
59	F4	Citra	3	4
60	F4	Citra	3	4
61	F4	Citra	3	1
62	F4	Citra	3	1
63	F4	Citra	3	1
64	F4	Citra	3	1
65	F4	Citra	3	4
66	F4	Citra	3	5
67	F4	Citra	3	1
68	F4	Citra	3	1
69	F4	Citra	3	1
70	F4	Citra	3	2
71	F4	Citra	3	1
72	F4	Citra	3	1
74	F4	Citra	3	3
75	F4	Citra	3	1
76	F4	Citra	3	1
77	F4	Citra	3	1
78	F4	Citra	3	1
79	F4	Citra	3	1
80	F4	Citra	3	3
81	F4	Citra	3	1
1734	F5	Citra	3	1
1736	F5	Citra	3	4
1737	F5	Citra	3	1
1738	F5	Citra	3	1
1739	F5	Citra	3	1
1741	F5	Citra	3	3
1742	F5	Citra	3	1
1743	F5	Citra	3	1
1745	F5	Citra	3	1
1746	F5	Citra	3	.
1747	F5	Citra	3	.
1748	F5	Citra	3	1
1749	F5	Citra	3	2
1750	F5	Citra	3	1
1751	F5	Citra	3	5
1752	F5	Citra	3	3
1753	F5	Citra	3	1
1754	F5	Citra	3	1
1755	F5	Citra	3	2
1756	F5	Citra	3	1
1757	F5	Citra	3	1
1758	F5	Citra	3	4
1759	F5	Citra	3	3
1760	F5	Citra	3	1
1761	F5	Citra	3	1
1762	F5	Citra	3	1
1763	F5	Citra	3	3
1764	F5	Citra	3	1
1765	F5	Citra	3	3
1766	F5	Citra	3	3
1767	F5	Citra	3	1
1768	F5	Citra	3	1
1769	F5	Citra	3	1
1770	F5	Citra	3	2
1771	F5	Citra	3	1
1772	F5	Citra	3	1
1773	F5	Citra	3	1
1775	F5	Citra	3	1
1776	F5	Citra	3	1
1777	F5	Citra	3	3
1778	F5	Citra	3	4
1779	F5	Citra	3	1
1782	F5	Citra	3	1
1783	F5	Citra	3	1
1784	F5	Citra	3	3
1785	F5	Citra	3	.
1786	F5	Citra	3	3
1787	F5	Citra	3	1
1788	F5	Citra	3	1
1789	F5	Citra	3	1
1790	F5	Citra	3	4
1791	F5	Citra	3	1
1792	F5	Citra	3	2
1793	F5	Citra	3	4
1794	F5	Citra	3	1
1795	F5	Citra	3	3
1796	F5	Citra	3	1
1797	F5	Citra	3	1
1798	F5	Citra	3	1
1799	F5	Citra	3	2
1800	F5	Citra	3	4
1801	F5	Citra	3	3
1802	F5	Citra	3	1
1803	F5	Citra	3	1
1805	F5	Citra	3	4
1806	F5	Citra	3	1
1807	F5	Citra	3	3
1808	F5	Citra	3	1
1809	F5	Citra	3	1
1810	F5	Citra	3	1
1811	F5	Citra	3	.
1812	F5	Citra	3	1
1814	F5	Citra	3	1
1815	F5	Citra	3	1
1816	F5	Citra	3	3
1817	F5	Citra	3	1
1818	F5	Citra	3	1
1819	F5	Citra	3	3
1820	F5	Citra	3	3
1822	F5	Citra	3	1
1824	F5	Citra	3	1
1825	F5	Citra	3	1
1827	F5	Citra	3	3
1828	F5	Citra	3	1
1829	F5	Citra	3	1
1830	F5	Citra	3	.
1831	F5	Citra	3	.
1832	F5	Citra	3	3
1833	F5	Citra	3	1
1835	F5	Citra	3	3
1836	F5	Citra	3	5
1837	F5	Citra	3	1
1839	F5	Citra	3	1
1841	F5	Citra	3	1
1842	F5	Citra	3	1
1843	F5	Citra	3	5
1844	F5	Citra	3	1
1845	F5	Citra	3	3
1846	F5	Citra	3	1
1847	F5	Citra	3	4
1848	F5	Citra	3	1
1850	F5	Citra	3	1
1851	F5	Citra	3	.
1852	F5	Citra	3	1
1854	F5	Citra	3	1
1855	F5	Citra	3	3
1856	F5	Citra	3	1
55	F4	Live_Oak_2013	1	1
56	F4	Live_Oak_2013	1	1
57	F4	Live_Oak_2013	1	4
58	F4	Live_Oak_2013	1	4
59	F4	Live_Oak_2013	1	4
60	F4	Live_Oak_2013	1	1
61	F4	Live_Oak_2013	1	2
62	F4	Live_Oak_2013	1	1
63	F4	Live_Oak_2013	1	1
64	F4	Live_Oak_2013	1	1
65	F4	Live_Oak_2013	1	1
66	F4	Live_Oak_2013	1	2
67	F4	Live_Oak_2013	1	4
68	F4	Live_Oak_2013	1	1
69	F4	Live_Oak_2013	1	1
70	F4	Live_Oak_2013	1	1
71	F4	Live_Oak_2013	1	1
72	F4	Live_Oak_2013	1	1
73	F4	Live_Oak_2013	1	.
74	F4	Live_Oak_2013	1	1
75	F4	Live_Oak_2013	1	1
76	F4	Live_Oak_2013	1	1
77	F4	Live_Oak_2013	1	1
78	F4	Live_Oak_2013	1	1
79	F4	Live_Oak_2013	1	2
80	F4	Live_Oak_2013	1	1
81	F4	Live_Oak_2013	1	1
1736	F5	Live_Oak_2013	1	2
1737	F5	Live_Oak_2013	1	1
1738	F5	Live_Oak_2013	1	1
1739	F5	Live_Oak_2013	1	4
1741	F5	Live_Oak_2013	1	1
1742	F5	Live_Oak_2013	1	1
1743	F5	Live_Oak_2013	1	1
1745	F5	Live_Oak_2013	1	1
1746	F5	Live_Oak_2013	1	1
1747	F5	Live_Oak_2013	1	2
1748	F5	Live_Oak_2013	1	3
1749	F5	Live_Oak_2013	1	2
1750	F5	Live_Oak_2013	1	1
1751	F5	Live_Oak_2013	1	1
1752	F5	Live_Oak_2013	1	2
1753	F5	Live_Oak_2013	1	3
1754	F5	Live_Oak_2013	1	1
1755	F5	Live_Oak_2013	1	3
1756	F5	Live_Oak_2013	1	1
1757	F5	Live_Oak_2013	1	1
1758	F5	Live_Oak_2013	1	1
1759	F5	Live_Oak_2013	1	1
1759	F5	Live_Oak_2013	1	.
1760	F5	Live_Oak_2013	1	1
1761	F5	Live_Oak_2013	1	1
1762	F5	Live_Oak_2013	1	1
1763	F5	Live_Oak_2013	1	4
1764	F5	Live_Oak_2013	1	1
1765	F5	Live_Oak_2013	1	4
1766	F5	Live_Oak_2013	1	4
1767	F5	Live_Oak_2013	1	1
1768	F5	Live_Oak_2013	1	1
1769	F5	Live_Oak_2013	1	1
1770	F5	Live_Oak_2013	1	1
1771	F5	Live_Oak_2013	1	4
1772	F5	Live_Oak_2013	1	1
1773	F5	Live_Oak_2013	1	1
1774	F5	Live_Oak_2013	1	3
1776	F5	Live_Oak_2013	1	1
1777	F5	Live_Oak_2013	1	1
1778	F5	Live_Oak_2013	1	3
1779	F5	Live_Oak_2013	1	4
1781	F5	Live_Oak_2013	1	1
1782	F5	Live_Oak_2013	1	1
1783	F5	Live_Oak_2013	1	1
1784	F5	Live_Oak_2013	1	1
1785	F5	Live_Oak_2013	1	1
1786	F5	Live_Oak_2013	1	2
1787	F5	Live_Oak_2013	1	1
1788	F5	Live_Oak_2013	1	1
1789	F5	Live_Oak_2013	1	1
1790	F5	Live_Oak_2013	1	4
1791	F5	Live_Oak_2013	1	3
1792	F5	Live_Oak_2013	1	3
1793	F5	Live_Oak_2013	1	1
1794	F5	Live_Oak_2013	1	1
1795	F5	Live_Oak_2013	1	1
1796	F5	Live_Oak_2013	1	3
1797	F5	Live_Oak_2013	1	2
1798	F5	Live_Oak_2013	1	1
1799	F5	Live_Oak_2013	1	1
1800	F5	Live_Oak_2013	1	3
1801	F5	Live_Oak_2013	1	1
1802	F5	Live_Oak_2013	1	1
1803	F5	Live_Oak_2013	1	2
1805	F5	Live_Oak_2013	1	5
1806	F5	Live_Oak_2013	1	1
1807	F5	Live_Oak_2013	1	1
1808	F5	Live_Oak_2013	1	2
1810	F5	Live_Oak_2013	1	2
1811	F5	Live_Oak_2013	1	2
1812	F5	Live_Oak_2013	1	1
1814	F5	Live_Oak_2013	1	2
1815	F5	Live_Oak_2013	1	1
1816	F5	Live_Oak_2013	1	3
1817	F5	Live_Oak_2013	1	1
1818	F5	Live_Oak_2013	1	1
1819	F5	Live_Oak_2013	1	2
1820	F5	Live_Oak_2013	1	4
1821	F5	Live_Oak_2013	1	1
1822	F5	Live_Oak_2013	1	1
1823	F5	Live_Oak_2013	1	3
1824	F5	Live_Oak_2013	1	1
1825	F5	Live_Oak_2013	1	3
1827	F5	Live_Oak_2013	1	1
1828	F5	Live_Oak_2013	1	1
1829	F5	Live_Oak_2013	1	1
1830	F5	Live_Oak_2013	1	1
1831	F5	Live_Oak_2013	1	4
1832	F5	Live_Oak_2013	1	4
1833	F5	Live_Oak_2013	1	1
1834	F5	Live_Oak_2013	1	1
1835	F5	Live_Oak_2013	1	1
1836	F5	Live_Oak_2013	1	4
1837	F5	Live_Oak_2013	1	5
1838	F5	Live_Oak_2013	1	.
1839	F5	Live_Oak_2013	1	1
1841	F5	Live_Oak_2013	1	1
1842	F5	Live_Oak_2013	1	2
1843	F5	Live_Oak_2013	1	3
1844	F5	Live_Oak_2013	1	1
1845	F5	Live_Oak_2013	1	4
1846	F5	Live_Oak_2013	1	1
1847	F5	Live_Oak_2013	1	4
1848	F5	Live_Oak_2013	1	1
1850	F5	Live_Oak_2013	1	1
1851	F5	Live_Oak_2013	1	1
1852	F5	Live_Oak_2013	1	3
1854	F5	Live_Oak_2013	1	.
1855	F5	Live_Oak_2013	1	3
1856	F5	Live_Oak_2013	1	1
55	F4	Live_Oak_2013	2	1
56	F4	Live_Oak_2013	2	1
57	F4	Live_Oak_2013	2	3
58	F4	Live_Oak_2013	2	3
59	F4	Live_Oak_2013	2	4
60	F4	Live_Oak_2013	2	3
61	F4	Live_Oak_2013	2	1
62	F4	Live_Oak_2013	2	1
63	F4	Live_Oak_2013	2	2
64	F4	Live_Oak_2013	2	1
65	F4	Live_Oak_2013	2	4
66	F4	Live_Oak_2013	2	4
67	F4	Live_Oak_2013	2	2
68	F4	Live_Oak_2013	2	2
69	F4	Live_Oak_2013	2	1
70	F4	Live_Oak_2013	2	1
71	F4	Live_Oak_2013	2	1
72	F4	Live_Oak_2013	2	1
73	F4	Live_Oak_2013	2	.
74	F4	Live_Oak_2013	2	1
75	F4	Live_Oak_2013	2	1
76	F4	Live_Oak_2013	2	1
77	F4	Live_Oak_2013	2	1
78	F4	Live_Oak_2013	2	1
79	F4	Live_Oak_2013	2	2
80	F4	Live_Oak_2013	2	1
81	F4	Live_Oak_2013	2	.
1736	F5	Live_Oak_2013	2	2
1737	F5	Live_Oak_2013	2	2
1738	F5	Live_Oak_2013	2	1
1739	F5	Live_Oak_2013	2	3
1741	F5	Live_Oak_2013	2	1
1742	F5	Live_Oak_2013	2	1
1743	F5	Live_Oak_2013	2	1
1745	F5	Live_Oak_2013	2	1
1746	F5	Live_Oak_2013	2	1
1747	F5	Live_Oak_2013	2	1
1748	F5	Live_Oak_2013	2	3
1749	F5	Live_Oak_2013	2	3
1750	F5	Live_Oak_2013	2	1
1751	F5	Live_Oak_2013	2	5
1752	F5	Live_Oak_2013	2	2
1753	F5	Live_Oak_2013	2	3
1754	F5	Live_Oak_2013	2	1
1755	F5	Live_Oak_2013	2	1
1756	F5	Live_Oak_2013	2	1
1757	F5	Live_Oak_2013	2	1
1758	F5	Live_Oak_2013	2	1
1759	F5	Live_Oak_2013	2	1
1759	F5	Live_Oak_2013	2	.
1760	F5	Live_Oak_2013	2	1
1761	F5	Live_Oak_2013	2	1
1762	F5	Live_Oak_2013	2	1
1763	F5	Live_Oak_2013	2	4
1764	F5	Live_Oak_2013	2	1
1765	F5	Live_Oak_2013	2	4
1766	F5	Live_Oak_2013	2	4
1767	F5	Live_Oak_2013	2	1
1768	F5	Live_Oak_2013	2	1
1769	F5	Live_Oak_2013	2	1
1770	F5	Live_Oak_2013	2	3
1771	F5	Live_Oak_2013	2	1
1772	F5	Live_Oak_2013	2	1
1773	F5	Live_Oak_2013	2	2
1774	F5	Live_Oak_2013	2	3
1776	F5	Live_Oak_2013	2	1
1777	F5	Live_Oak_2013	2	1
1778	F5	Live_Oak_2013	2	5
1779	F5	Live_Oak_2013	2	2
1781	F5	Live_Oak_2013	2	.
1782	F5	Live_Oak_2013	2	1
1783	F5	Live_Oak_2013	2	4
1784	F5	Live_Oak_2013	2	1
1785	F5	Live_Oak_2013	2	1
1786	F5	Live_Oak_2013	2	.
1787	F5	Live_Oak_2013	2	1
1788	F5	Live_Oak_2013	2	1
1789	F5	Live_Oak_2013	2	1
1790	F5	Live_Oak_2013	2	1
1791	F5	Live_Oak_2013	2	1
1792	F5	Live_Oak_2013	2	1
1793	F5	Live_Oak_2013	2	1
1794	F5	Live_Oak_2013	2	1
1795	F5	Live_Oak_2013	2	3
1796	F5	Live_Oak_2013	2	2
1797	F5	Live_Oak_2013	2	1
1798	F5	Live_Oak_2013	2	1
1799	F5	Live_Oak_2013	2	1
1800	F5	Live_Oak_2013	2	4
1801	F5	Live_Oak_2013	2	1
1802	F5	Live_Oak_2013	2	1
1803	F5	Live_Oak_2013	2	1
1805	F5	Live_Oak_2013	2	5
1806	F5	Live_Oak_2013	2	1
1807	F5	Live_Oak_2013	2	3
1808	F5	Live_Oak_2013	2	3
1810	F5	Live_Oak_2013	2	1
1811	F5	Live_Oak_2013	2	4
1812	F5	Live_Oak_2013	2	1
1814	F5	Live_Oak_2013	2	1
1815	F5	Live_Oak_2013	2	1
1816	F5	Live_Oak_2013	2	3
1817	F5	Live_Oak_2013	2	1
1818	F5	Live_Oak_2013	2	1
1819	F5	Live_Oak_2013	2	2
1820	F5	Live_Oak_2013	2	4
1821	F5	Live_Oak_2013	2	1
1822	F5	Live_Oak_2013	2	1
1823	F5	Live_Oak_2013	2	.
1824	F5	Live_Oak_2013	2	1
1825	F5	Live_Oak_2013	2	3
1827	F5	Live_Oak_2013	2	3
1828	F5	Live_Oak_2013	2	1
1829	F5	Live_Oak_2013	2	1
1830	F5	Live_Oak_2013	2	1
1831	F5	Live_Oak_2013	2	3
1832	F5	Live_Oak_2013	2	4
1833	F5	Live_Oak_2013	2	1
1834	F5	Live_Oak_2013	2	1
1835	F5	Live_Oak_2013	2	1
1836	F5	Live_Oak_2013	2	1
1837	F5	Live_Oak_2013	2	3
1838	F5	Live_Oak_2013	2	.
1839	F5	Live_Oak_2013	2	1
1841	F5	Live_Oak_2013	2	1
1842	F5	Live_Oak_2013	2	1
1843	F5	Live_Oak_2013	2	1
1844	F5	Live_Oak_2013	2	1
1845	F5	Live_Oak_2013	2	4
1846	F5	Live_Oak_2013	2	1
1847	F5	Live_Oak_2013	2	4
1848	F5	Live_Oak_2013	2	1
1850	F5	Live_Oak_2013	2	1
1851	F5	Live_Oak_2013	2	3
1852	F5	Live_Oak_2013	2	5
1854	F5	Live_Oak_2013	2	1
1855	F5	Live_Oak_2013	2	1
1856	F5	Live_Oak_2013	2	1
1755	F4	Live_Oak_2015	1	2
1757	F4	Live_Oak_2015	1	3
1758	F4	Live_Oak_2015	1	1
1759	F4	Live_Oak_2015	1	1
1760	F4	Live_Oak_2015	1	1
1761	F4	Live_Oak_2015	1
1762	F4	Live_Oak_2015	1	1
1763	F4	Live_Oak_2015	1
1764	F4	Live_Oak_2015	1	1
1765	F4	Live_Oak_2015	1	3
1766	F4	Live_Oak_2015	1
1767	F4	Live_Oak_2015	1	1
1768	F4	Live_Oak_2015	1	2
1769	F4	Live_Oak_2015	1	2
1770	F4	Live_Oak_2015	1	4
1771	F4	Live_Oak_2015	1	1
1773	F4	Live_Oak_2015	1	4
1775	F4	Live_Oak_2015	1	3
1776	F4	Live_Oak_2015	1	2
1777	F4	Live_Oak_2015	1	5
1778	F4	Live_Oak_2015	1	3
1779	F4	Live_Oak_2015	1	4
1781	F4	Live_Oak_2015	1	4
1782	F4	Live_Oak_2015	1	1
1783	F4	Live_Oak_2015	1	3
1784	F4	Live_Oak_2015	1	3
1785	F4	Live_Oak_2015	1	1
1786	F4	Live_Oak_2015	1	1
1787	F4	Live_Oak_2015	1
1788	F4	Live_Oak_2015	1	1
1789	F4	Live_Oak_2015	1	1
1790	F4	Live_Oak_2015	1	4
1791	F4	Live_Oak_2015	1	3
1792	F4	Live_Oak_2015	1	1
1793	F4	Live_Oak_2015	1	3
1794	F4	Live_Oak_2015	1	1
1795	F4	Live_Oak_2015	1	3
1796	F4	Live_Oak_2015	1	3
1797	F4	Live_Oak_2015	1	2
1798	F4	Live_Oak_2015	1
1799	F4	Live_Oak_2015	1	4
1800	F4	Live_Oak_2015	1	5
1801	F4	Live_Oak_2015	1	1
1802	F4	Live_Oak_2015	1	1
1803	F4	Live_Oak_2015	1	1
1805	F4	Live_Oak_2015	1	4
1807	F4	Live_Oak_2015	1	4
1808	F4	Live_Oak_2015	1	3
1809	F4	Live_Oak_2015	1	1
1810	F4	Live_Oak_2015	1	3
1811	F4	Live_Oak_2015	1	4
1812	F4	Live_Oak_2015	1	1
1814	F4	Live_Oak_2015	1	4
1815	F4	Live_Oak_2015	1	1
1816	F4	Live_Oak_2015	1	2
1817	F4	Live_Oak_2015	1	1
1818	F4	Live_Oak_2015	1	4
1819	F4	Live_Oak_2015	1	2
1820	F4	Live_Oak_2015	1	5
1822	F4	Live_Oak_2015	1	1
1823	F4	Live_Oak_2015	1	1
1824	F4	Live_Oak_2015	1	2
1825	F4	Live_Oak_2015	1	4
1827	F4	Live_Oak_2015	1	3
1829	F4	Live_Oak_2015	1
1830	F4	Live_Oak_2015	1	4
1831	F4	Live_Oak_2015	1	3
1832	F4	Live_Oak_2015	1	4
1833	F4	Live_Oak_2015	1	2
1834	F4	Live_Oak_2015	1	1
1835	F4	Live_Oak_2015	1	1
1836	F4	Live_Oak_2015	1	2
1837	F4	Live_Oak_2015	1	4
1838	F4	Live_Oak_2015	1	5
1839	F4	Live_Oak_2015	1	1
1841	F4	Live_Oak_2015	1	2
1842	F4	Live_Oak_2015	1	1
1843	F4	Live_Oak_2015	1	2
1844	F4	Live_Oak_2015	1	2
1845	F4	Live_Oak_2015	1	5
1846	F4	Live_Oak_2015	1	1
1847	F4	Live_Oak_2015	1	3
1848	F4	Live_Oak_2015	1	1
1850	F4	Live_Oak_2015	1	1
1851	F4	Live_Oak_2015	1	1
1852	F4	Live_Oak_2015	1	3
1854	F4	Live_Oak_2015	1	1
1855	F4	Live_Oak_2015	1	4
1856	F4	Live_Oak_2015	1	2
1857	F4	Live_Oak_2015	1
1755	F4	Live_Oak_2015	2	2
1757	F4	Live_Oak_2015	2	4
1758	F4	Live_Oak_2015	2	1
1759	F4	Live_Oak_2015	2	1
1760	F4	Live_Oak_2015	2	1
1761	F4	Live_Oak_2015	2	1
1762	F4	Live_Oak_2015	2	1
1763	F4	Live_Oak_2015	2	3
1764	F4	Live_Oak_2015	2	1
1765	F4	Live_Oak_2015	2	3
1766	F4	Live_Oak_2015	2	3
1767	F4	Live_Oak_2015	2	1
1768	F4	Live_Oak_2015	2	1
1769	F4	Live_Oak_2015	2	3
1770	F4	Live_Oak_2015	2	4
1771	F4	Live_Oak_2015	2	1
1773	F4	Live_Oak_2015	2	4
1775	F4	Live_Oak_2015	2	5
1776	F4	Live_Oak_2015	2	3
1777	F4	Live_Oak_2015	2	4
1778	F4	Live_Oak_2015	2	3
1779	F4	Live_Oak_2015	2	3
1781	F4	Live_Oak_2015	2	2
1782	F4	Live_Oak_2015	2	1
1783	F4	Live_Oak_2015	2	3
1784	F4	Live_Oak_2015	2	3
1785	F4	Live_Oak_2015	2	1
1786	F4	Live_Oak_2015	2	4
1787	F4	Live_Oak_2015	2	1
1788	F4	Live_Oak_2015	2	1
1789	F4	Live_Oak_2015	2	1
1790	F4	Live_Oak_2015	2	3
1791	F4	Live_Oak_2015	2	1
1792	F4	Live_Oak_2015	2
1793	F4	Live_Oak_2015	2	2
1794	F4	Live_Oak_2015	2	1
1795	F4	Live_Oak_2015	2	4
1796	F4	Live_Oak_2015	2	1
1797	F4	Live_Oak_2015	2	2
1798	F4	Live_Oak_2015	2	1
1799	F4	Live_Oak_2015	2	3
1800	F4	Live_Oak_2015	2	5
1801	F4	Live_Oak_2015	2	1
1802	F4	Live_Oak_2015	2	1
1803	F4	Live_Oak_2015	2	2
1805	F4	Live_Oak_2015	2	5
1807	F4	Live_Oak_2015	2	4
1808	F4	Live_Oak_2015	2	5
1809	F4	Live_Oak_2015	2	2
1810	F4	Live_Oak_2015	2	4
1811	F4	Live_Oak_2015	2	2
1812	F4	Live_Oak_2015	2	1
1814	F4	Live_Oak_2015	2	2
1815	F4	Live_Oak_2015	2	1
1816	F4	Live_Oak_2015	2	2
1817	F4	Live_Oak_2015	2	1
1818	F4	Live_Oak_2015	2	3
1819	F4	Live_Oak_2015	2	2
1820	F4	Live_Oak_2015	2	3
1822	F4	Live_Oak_2015	2	1
1823	F4	Live_Oak_2015	2	3
1824	F4	Live_Oak_2015	2	3
1825	F4	Live_Oak_2015	2	2
1827	F4	Live_Oak_2015	2	3
1829	F4	Live_Oak_2015	2
1830	F4	Live_Oak_2015	2	1
1831	F4	Live_Oak_2015	2	3
1832	F4	Live_Oak_2015	2	4
1833	F4	Live_Oak_2015	2	1
1834	F4	Live_Oak_2015	2	2
1835	F4	Live_Oak_2015	2	1
1836	F4	Live_Oak_2015	2	4
1837	F4	Live_Oak_2015	2	4
1838	F4	Live_Oak_2015	2	3
1839	F4	Live_Oak_2015	2	2
1841	F4	Live_Oak_2015	2	1
1842	F4	Live_Oak_2015	2	1
1843	F4	Live_Oak_2015	2	2
1844	F4	Live_Oak_2015	2	2
1845	F4	Live_Oak_2015	2	4
1846	F4	Live_Oak_2015	2	1
1847	F4	Live_Oak_2015	2	3
1848	F4	Live_Oak_2015	2	2
1850	F4	Live_Oak_2015	2	2
1851	F4	Live_Oak_2015	2	2
1852	F4	Live_Oak_2015	2	3
1854	F4	Live_Oak_2015	2	1
1855	F4	Live_Oak_2015	2	4
1856	F4	Live_Oak_2015	2	1
1857	F4	Live_Oak_2015	2
