# Supplementary material for: Using Genotyping by Sequencing to Map Two Novel Anthracnose Resistance Loci in Sorghum bicolor
Source: G3 (Bethesda). 2016 May 18;6(7):1935–46. doi: 10.1534/g3.116.030510 (PMC4938647; doi:10.1534/g3.116.030510)
Supplement: Supplemental Material [file supp_g3.116.030510_TableS2.csv]

Line	Live_Oak_2013_Extremely_Resistant	Live_Oak_2013_Resistant	Live_Oak_2013_Susceptible	Live_Oak_2013_Polarized	Citra_Extremely_Resistant	Citra_Resistant	Citra_Susceptible	Citra_Polarized	Live_Oak_2015_Extremely_Resistant	Live_Oak_2015_Resistant	Live_Oak_2015_Susceptible	Live_Oak_2015_Polarized
EH-S	1	1	1	1	1	1	1	2	1	1	1	1
Bk7	0	0	0	0	0	0	0	0	0	0	0	0
1					0	0	0	1
2					0	0	0	1
55	0	0	0	1	0	0	0	1
56	0	0	0	1	0	0	0	1
57	1	1	0	3	1	1	0	3
58	1	1	0	3	1	1	0	2
59	1	1	1	3	1	1	0	3
60	1	0	0	2	1	1	0	2
61	1	0	0	1	0	0	0	1
62	0	0	0	1	0	0	0	1
63	1	0	0	1	0	0	0	1
64	0	0	0	1	0	0	0	1
65	1	0	0	2	1	1	1	3
66	1	1	0	2	1	1	0	2
67	1	1	0	2	0	0	0	1
68	1	0	0	1	0	0	0	1
69	0	0	0	1	0	0	0	1
70	0	0	0	1	1	0	0	2
71	0	0	0	1	0	0	0	1
72	0	0	0	1	0	0	0	1
74	0	0	0	1	1	0	0	2
75	0	0	0	1	0	0	0	1
76	0	0	0	1	0	0	0	1
77	0	0	0	1	0	0	0	1
78	0	0	0	1	0	0	0	1
79	1	0	0	1	1	0	0	2
80	0	0	0	1	1	0	0	2
81	0	0	0	2	0	0	0	1
1734					0	0	0	1
1736	1	1	1	3	1	1	1	3
1737	1	0	0	1	1	0	0	2
1738	0	0	0	1	0	0	0	1
1739	1	1	0	3	1	1	0	2
1741	0	0	0	1	1	0	0	2
1742	0	0	0	1	1	0	0	2
1743	0	0	0	1	0	0	0	1
1745	0	0	0	1	0	0	0	1
1746	0	0	0	1	0	0	0	2
1747	1	0	0	1	0	0	0	2
1748	1	1	0	3	0	0	0	1
1749	1	0	0	2	1	1	0	2
1750	0	0	0	1	1	0	0	1
1751	1	1	0	2	1	1	0	2
1752	1	0	0	1	1	0	0	2
1754	0	0	0	1	0	0	0	1
1755	1	0	0	2	0	0	0	1	1	0	0	1
1756	0	0	0	1	1	0	0	2
1757	0	0	0	1	1	0	0	2	1	1	0	3
1758	0	0	0	1	1	0	0	2	0	0	0	1
1759	0	0	0	1	1	0	0	2	0	0	0	1
1760	0	0	0	1	0	0	0	1	0	0	0	1
1761	0	0	0	1	0	0	0	1	0	0	0	1
1762	0	0	0	1	0	0	0	1	0	0	0	1
1763	1	1	1	3	1	1	0	2	1	1	0	3
1764	0	0	0	1	0	0	0	1	0	0	0	1
1765	1	1	1	3	1	1	0	3	1	1	0	3
1766	1	1	1	3	1	1	0	3	1	1	0	3
1767	0	0	0	1	0	0	0	1	0	0	0	1
1768	0	0	0	1	0	0	0	1	0	0	0	1
1769	0	0	0	1	0	0	0	1	1	0	0	2
1770	1	1	1	3	1	1	1	3	1	1	1	3
1771	1	0	0	2	0	0	0	1	0	0	0	1
1772	0	0	0	1	0	0	0	1
1773	1	1	1	3	1	1	1	3	1	1	1	3
1774	1	1	0	3
1775					1	0	0	2	1	1	1	3
1776	0	0	0	1	0	0	0	1	1	0	0	2
1777	0	0	0	1	1	0	0	2	1	1	1	3
1778	1	1	1	3	1	1	0	3	1	1	0	3
1779	1	1	0	2	1	0	0	2	1	1	0	3
1781	0	0	0	1					1	1	0	2
1782	0	0	0	1	0	0	0	1	0	0	0	1
1783	1	0	0	2	1	0	0	2	1	1	0	3
1784	1	1	1	3	1	1	1	3	1	1	1	3
1785	0	0	0	1	0	0	0	2	0	0	0	1
1786	1	0	0	1	1	0	0	2	1	0	0	2
1787	0	0	0	1	0	0	0	1	0	0	0	1
1788	0	0	0	1	0	0	0	1	0	0	0	1
1789	0	0	0	1	0	0	0	1	0	0	0	1
1790	1	0	0	2	1	1	0	2	1	1	0	3
1791	1	0	0	2	1	0	0	2	1	0	0	2
1792	0	0	0	1	0	0	0	1	0	0	0	1
1793	0	0	0	1	1	0	0	2	1	0	0	2
1794	0	0	0	1	0	0	0	1	0	0	0	1
1795	1	0	0	2	1	1	0	2	1	1	0	3
1796	1	0	0	2	0	0	0	1	1	0	0	2
1797	1	0	0	1	0	0	0	1	1	0	0	1
1798	0	0	0	1	0	0	0	1	0	0	0	1
1799	1	1	1	3	1	1	1	3	1	1	1	3
1800	1	1	0	3	1	1	0	3	1	1	1	3
1801	0	0	0	1	1	0	0	2	0	0	0	1
1802	0	0	0	1	0	0	0	1	0	0	0	1
1803	1	0	0	1	0	0	0	1	0	0	0	1
1805	1	1	1	3	1	1	0	3	1	1	1	3
1806	0	0	0	1	0	0	0	1
1807	1	0	0	2	1	1	0	2	1	1	1	3
1808	1	0	0	2	1	0	0	2	1	1	1	3
1809					0	0	0	1	0	0	0	1
1810	1	0	0	1	1	0	0	2	1	1	1	3
1811	1	1	0	2	1	0	0	2	1	1	0	2
1812	0	0	0	1	0	0	0	1	0	0	0	1
1814	1	0	0	1	1	0	0	2	1	1	0	2
1815	0	0	0	1	0	0	0	1	0	0	0	1
1816	1	1	0	3	1	1	0	2	1	0	0	1
1817	0	0	0	1	0	0	0	1	0	0	0	1
1818	0	0	0	1	0	0	0	1	0	0	0	1
1819	1	0	0	1	1	0	0	2	1	0	0	1
1820	1	1	1	3	1	1	0	3	1	1	1	3
1821	0	0	0	1
1822	0	0	0	1	0	0	0	1	0	0	0	1
1823	1	1	0	2					1	0	0	2
1824	0	0	0	1	1	0	0	2	1	0	0	2
1825	1	1	0	3	0	0	0	1	1	1	0	2
1827	1	0	0	2	1	0	0	2	1	1	0	3
1828	0	0	0	1	1	0	0	2
1829	0	0	0	1	0	0	0	1
1830	0	0	0	1	0	0	0	1	1	0	1	2
1831	1	1	0	3	1	1	0	3	1	1	0	3
1832	1	1	1	3	1	1	0	3	1	1	1	3
1833	0	0	0	1	0	0	0	1	0	0	0	1
1834	0	0	0	1					0	0	0	1
1835	0	0	0	1	1	0	0	2	0	0	0	1
1836	1	0	0	2	1	1	0	2	1	1	0	2
1837	1	1	1	3	1	0	0	1	1	1	1	3
1838									1	1	1	3
1839	0	0	0	1	0	0	0	1	0	0	0	1
1841	0	0	0	1	0	0	0	1	0	0	0	1
1842	1	0	0	1	0	0	0	1	0	0	0	1
1843	1	0	0	2	1	1	0	2	1	0	0	1
1844	0	0	0	1	0	0	0	1	1	0	0	1
1845	1	1	1	3	1	1	0	3	1	1	1	3
1846	0	0	0	1	0	0	0	1	0	0	0	1
1847	1	1	1	3	1	1	1	3	1	1	0	3
1848	0	0	0	1	0	0	0	1	0	0	0	1
1850	0	0	0	1	0	0	0	1	0	0	0	1
1851	1	0	0	2	0	0	0	1	0	0	0	1
1852	1	1	1	3	1	1	0	3	1	1	0	3
1854	0	0	0	1	0	0	0	1	0	0	0	1
1855	1	0	0	2	1	0	0	2	1	1	1	3
1856	0	0	0	1	0	0	0	1	0	0	0	1
