# Supplementary material for: Using Genotyping by Sequencing to Map Two Novel Anthracnose Resistance Loci in Sorghum bicolor
Source: G3 (Bethesda). 2016 May 18;6(7):1935–46. doi: 10.1534/g3.116.030510 (PMC4938647; doi:10.1534/g3.116.030510)
Supplement: Supplemental Material [file supp_g3.116.030510_TableS3.csv]

Marker	Chrom	Genomic Position	Live Oak 2013 significance	Citra significance	Live Oak 2015 significance	Early Hegari-Sart	Bk7
S1_821014	1	821014	2.83*	0.3		C	G
S1_27443550	1	27443550	0.37	2.61*		T	C
S2_66609170	2	66609170			3.18*	G	T
S1_140358014	2	66629979	0.47	0.43	3.18*	T	C
S1_282828525	4	56997069	0.47	2.58*		C	G
S1_423728834	7	5494797	2.67*	1.69		G	C
S1_424160227	7	5926190	2.62*	1.98	1.19	A	C
S1_424160433	7	5926396	2.57*	1.69		G	A
S1_424173844	7	5939807	3.65*	2.3		A	C
S1_424431208	7	6197171	3.03*	2.55	1.62	T	C
S1_424465934	7	6231897	3.23*	2.74*		A	G
S1_424532804	7	6298767	2.88*	2.63*	1.42	C	T
S1_424610905	7	6376868	3.16*	2.69*	2.26	C	T
S1_424611965	7	6377928	3.21*	3.57*	2.38	G	A
S1_424801450	7	6567413	4.14*	4.53*		T	C
S1_424801481	7	6567444	4.14*	4.53*		A	G
S1_424801630	7	6567593	4.3*	3.35*		T	C
S1_424829195	7	6595158	4.53*	3.33*		G	A
S1_424847960	7	6613923	4.53*	3.81*	1.97	A	T
S1_424848228	7	6614191	3.91*	2.71*		C	A
S1_424853967	7	6619930	4.32*	2.83*	2.45	A	G
S1_424868505	7	6634468	4.63*	3.33*		A	T
S1_424875488	7	6641451	4.15*	3.12*		C	G
S1_425046128	7	6812091	3.88*	3.43*		A	G
S1_425111513	7	6877476	2.88*	2.81*		T	A
S1_425111603	7	6877566	3.97*	3.13*		T	A
S1_425204983	7	6970946	4.81*	4.86*	2.72	G	T
S1_425225817	7	6991780	4.35*	4.02*		W	A
S1_425287095	7	7053058	5*	5.13*	1.39	G	A
S1_425576487	7	7342450	4.31*	5.87*		G	C
S1_425597682	7	7363645	4.76*	6.34*		A	G
S1_425598327	7	7364290	4.89*	6.66*		G	C
S1_425637571	7	7403534	5.44*	6.16*		G	C
S1_425756549	7	7522512	4.94*	7.51*		C	G
S1_425814585	7	7580548	4.52*	7.53*	1.56	T	C
S1_425833707	7	7599670	4.36*	6.75*	2.2	C	T
S1_425879694	7	7645657	4.36*	6.92*		C	T
S1_425922404	7	7688367	4.59*	6.53*		C	T
S1_425954864	7	7720827	4.82*	6.2*		C	G
S1_425955226	7	7721189	4.54*	6.09*		C	G
S1_425955554	7	7721517	4.02*	5.06*		C	T
S1_426187689	7	7953652	4.38*	5.78*		A	C
S1_426223563	7	7989526	3.95*	5.43*		A	N
S1_426330347	7	8096310	3.95*	5.81*		A	G
S1_426404449	7	8170412	4.49*	5.84*		T	G
S1_426404538	7	8170501	4.97*	6.1*		C	A
S1_426442694	7	8208657	4.9*	6.91*		C	A
S1_426679405	7	8445368	4.03*	5.11*	1.87	C	T
S1_426907745	7	8673708	4.66*	6.46*	2.41	C	G
S1_426919010	7	8684973	4.55*	5.79*		C	G
S1_426919104	7	8685067	4.44*	5.69*		G	A
S1_426949347	7	8715310	5.25*	6.2*		A	C
S1_426950798	7	8716761	5.13*	6.27*		A	G
S1_426950898	7	8716861	5.22*	6.12*	2.87	A	C
S7_9172125	7	9172125			3.25*	G	C
S1_427744445	7	9510408	5.62*	7*		G	A
S1_427752612	7	9518575	4.13*	4.9*	2.7	G	A
S1_427926607	7	9692570	5.02*	5.67*	2.85	A	G
S1_427944976	7	9710939	5.75*	6.39*		C	T
S1_427997650	7	9763613	5.65*	6.07*		C	A
S1_428022876	7	9788839	5.35*	6.96*	2.94	C	T
S1_428037561	7	9803524	4.91*	6.02*		C	T
S1_428059228	7	9825191	5.49*	6.47*		A	G
S1_428074536	7	9840499	5.34*	6.35*		C	T
S1_428074609	7	9840572	4.86*	5.73*	3.65*	C	T
S1_428416935	7	10182898	5.78*	6.38*		C	T
S1_428535337	7	10301300	5.51*	6.27*	2.83	A	C
S1_428539157	7	10305120	5.87*	7.18*		A	C
S7_10305618	7	10305618			3.2*	G	C
S1_428664967	7	10430930	5.34*	5.69*		T	G
S1_428860796	7	10626759	5.54*	7.1*	3.3*	C	G
S1_428861088	7	10627051	5.91*	7.53*		T	C
S1_428875633	7	10641596	5.37*	6.91*	3.67*	G	T
S1_430095046	7	11861009	6.76*	7.54*	2.7	T	A
S1_430301139	7	12067102	6.52*	7.23*	3.46*	C	T
S1_430618820	7	12384783	6.05*	5.84*		C	G
S1_430800427	7	12566390	5.71*	5.49*	2.26	A	G
S1_430882027	7	12647990	6.06*	6.31*		C	T
S1_431171900	7	12937863	6.38*	6.95*		A	G
S1_432271666	7	14037629	5.31*	6.51*		G	A
S1_432634615	7	14400578	4.94*	6.45*		C	N
S1_432867565	7	14633528	5.55*	6.47*	3.66*	A	C
S1_432873190	7	14639153	5.72*	6.27*		G	A
S1_432883667	7	14649630	5.66*	5.97*		G	A
S1_432959979	7	14725942	4.87*	5.72*		T	A
S1_434036395	7	15802358	5.68*	6.21*	2.72	G	C
S1_434203479	7	15969442	5.68*	6.04*	2.53	S	C
S1_434203592	7	15969555	5.94*	6.25*		A	T
S1_435032502	7	16798465	6.09*	6.58*		G	C
S1_435445925	7	17211888	5.67*	6.6*		C	T
S1_435989084	7	17755047	5.58*	6.39*		T	C
S7_17791199	7	17791199			3.62*	A	C
S1_436484542	7	18250505	6.23*	6.66*		G	A
S1_436486705	7	18252668	5.78*	6.38*	3.01	G	A
S1_436488399	7	18254362	6.02*	6.74*	2.73	G	A
S1_436537197	7	18303160	5.42*	5.04*		G	C
S1_437059313	7	18825276	6.04*	6.76*		C	G
S1_437336030	7	19101993	5.16*	5.33*	2.82	T	K
S1_437546560	7	19312523	5.39*	6.2*		T	C
S1_437547907	7	19313870	5.02*	6.66*		A	T
S1_437650986	7	19416949	6.19*	6.56*		A	C
S1_438094314	7	19860277	5.34*	6.3*		C	T
S1_438822729	7	20588692	5.39*	6.67*		C	T
S1_438822897	7	20588860	5.29*	6.46*		A	T
S1_438826520	7	20592483	5.34*	6.15*		G	C
S1_438826666	7	20592629	5.13*	5.5*		A	G
S1_440321867	7	22087830	5.56*	6.2*	2.14	A	G
S1_440322039	7	22088002	5.02*	5.42*		G	C
S1_440445972	7	22211935	5.76*	6.46*	2.82	T	C
S1_440947568	7	22713531	5.27*	5.25*	2.73	A	G
S1_441695995	7	23461958	5.54*	5.98*		C	T
S1_443312995	7	25078958	7*	6.58*		G	A
S1_443435265	7	25201228	5.36*	6.34*		T	G
S1_443617561	7	25383524	5.67*	6.33*		C	T
S7_25551155	7	25551155			3.2*	T	C
S1_444515041	7	26281004	5.55*	6.07*		G	A
S1_445387663	7	27153626	5.58*	6.2*		A	C
S1_445864987	7	27630950	5.75*	6.39*		G	T
S1_446034169	7	27800132	5.24*	6.26*		C	G
S1_449148258	7	30914221	5.1*	5.99*		C	T
S1_449679007	7	31444970	5.81*	6.72*		A	G
S1_454128274	7	35894237	4.22*	4.96*		Y	C
S1_454560727	7	36326690	4.77*	5.68*		A	G
S1_454609355	7	36375318	5.55*	6.18*		T	G
S1_454665210	7	36431173	5.18*	5.31*		G	A
S1_454678328	7	36444291	5.87*	5.55*	3.06*	G	A
S1_455997836	7	37763799	5.48*	6.16*		C	T
S1_455997995	7	37763958	6.03*	6.25*	3.82*	C	T
S1_456037522	7	37803485	4.93*	4.63*		T	C
S1_456477232	7	38243195	4.83*	5.57*	2.52	G	T
S1_456594900	7	38360863	5.05*	5.64*		G	A
S1_457076153	7	38842116	4.39*	4.31*		G	T
S1_457716109	7	39482072	4.94*	4.81*		C	T
S7_39716130	7	39716130			3.22*	G	T
S7_39716137	7	39716137			3.22*	T	A
S1_458302264	7	40068227	4.61*	4.73*		A	C
S1_460062640	7	41828603	5.81*	5.71*		T	C
S1_466430861	7	48196824	5.24*	5.19*		C	T
S1_466457645	7	48223608	4.57*	4.1*		G	A
S1_466942112	7	48708075	4.81*	5.13*	3.37*	G	C
S1_467048411	7	48814374	4.89*	4.95*	2.61	A	C
S7_49173061	7	49173061			3.57*	C	G
S7_49304601	7	49304601			3.07*	G	T
S7_49304613	7	49304613			3.07*	T	C
S1_469395191	7	51161154	5.78*	5.3*		T	G
S1_469586255	7	51352218	6.14*	5.84*		A	C
S1_469816906	7	51582869	6.65*	5.49*		G	A
S1_469953162	7	51719125	5.57*	4.63*		T	C
S1_469993085	7	51759048	5.25*	4.2*	2.34	C	G
S1_470106753	7	51872716	4.99*	4.13*	1.74	G	C
S1_470107905	7	51873868	4.58*	5.27*	2.38	C	G
S1_471021232	7	52787195	3.79*	4.43*	2.29	C	G
S1_471026869	7	52792832	4.29*	4.88*		A	C
S1_471144738	7	52910701	3.99*	4.76*		A	C
S1_471211636	7	52977599	3.94*	4.48*		T	C
S1_471227482	7	52993445	3.7*	3.83*	1.65	T	A
S1_471242501	7	53008464	3.21*	3.19*		G	T
S1_471291344	7	53057307	4.54*	4.39*	1.47	C	G
S1_471296130	7	53062093	4.27*	4.42*	1.97	C	T
S1_471329630	7	53095593	3.81*	3.93*	2.11	A	G
S1_471329710	7	53095673	3.68*	3.95*	1.1	A	G
S1_471473475	7	53239438	3.71*	3.84*		A	G
S1_471473739	7	53239702	3.31*	3.9*		G	T
S1_471491865	7	53257828	3.29*	3.64*	1.7	T	A
S1_471492638	7	53258601	3.49*	3.92*	1.62	A	G
S1_471493417	7	53259380	4.42*	4.38*		G	A
S1_471516862	7	53282825	4.16*	4.7*		C	T
S1_471637137	7	53403100	3.48*	3.89*	1.27	A	G
S1_471693990	7	53459953	3.3*	4.36*	0.98	R	G
S1_471694489	7	53460452	3.33*	3.96*		A	T
S1_471694526	7	53460489	3.33*	3.96*		C	T
S1_471703977	7	53469940	3.77*	4.75*		C	T
S1_471707474	7	53473437	4.09*	4.9*	1.26	C	G
S1_471707576	7	53473539	3.6*	4.36*		A	G
S1_471707697	7	53473660	3.32*	4.15*		N	G
S1_471707783	7	53473746	3.47*	4.32*	1.13	A	G
S1_471730022	7	53495985	2.8*	3.5*		A	G
S1_471730082	7	53496045	3.14*	4.29*	1.05	A	G
S1_471757353	7	53523316	3.54*	3.85*		T	C
S1_471757455	7	53523418	3.11*	3.5*		T	C
S1_471801443	7	53567406	2.79*	4.04*		C	T
S1_471825438	7	53591401	3.26*	4.17*	1.55	C	T
S1_472036563	7	53802526	3.4*	4.55*		A	G
S1_472121718	7	53887681	3.63*	4.67*	0.99	G	A
S1_472123991	7	53889954	3.15*	4.16*		C	T
S1_472187957	7	53953920	3.52*	4.2*		G	C
S1_472188185	7	53954148	3.44*	4.52*	1.22	G	A
S1_472359396	7	54125359	2.61*	3.61*		A	G
S1_472361239	7	54127202	2.75*	4.38*	0.58	C	T
S1_472585646	7	54351609	3.27*	4.54*	0.71	G	C
S1_472898667	7	54664630	2.89*	3.99*	1.32	C	G
S1_473028592	7	54794555	2.38	3.96*	1.1	C	G
S1_473150286	7	54916249	2.18	3.39*	0.46	T	A
S1_473157938	7	54923901	2.33	3.71*		A	C
S1_473187286	7	54953249	2.73*	3.55*		R	A
S1_473261809	7	55027772	2.43	3.63*		C	T
S1_473317205	7	55083168	2.7*	3.81*	0.57	C	T
S1_473349045	7	55115008	2.72*	4*		G	A
S1_473390437	7	55156400	1.89	3.31*	0.54	C	G
S1_473403215	7	55169178	1.63	3.06*	0.95	C	A
S1_473416930	7	55182893	1.71	3.41*		C	G
S1_473486848	7	55252811	2.25	3.43*	0.78	G	T
S1_473502056	7	55268019	2.11	3.69*	1.27	C	G
S1_473544045	7	55310008	1.71	3.11*	1.35	T	C
S1_473544049	7	55310012	2.14	3.91*	0.72	G	C
S1_473570453	7	55336416	2.72*	4.64*		G	A
S1_473570548	7	55336511	2.37	4.19*		G	T
S1_473804934	7	55570897	2.41	4.17*		T	C
S1_473864022	7	55629985	1.93	2.97*		T	A
S1_473888197	7	55654160	2.19	3.35*		G	A
S1_473917530	7	55683493	2.1	3.55*	1.2	A	C
S1_473927840	7	55693803	2.09	3.82*	1.08	G	C
S1_473927918	7	55693881	1.97	3.78*	1.15	A	G
S1_473927923	7	55693886	2.43	3.89*	1.15	G	C
S1_473927953	7	55693916	2.18	3.9*		C	G
S1_473928028	7	55693991	1.64	2.96*	1.2	G	A
S1_473928074	7	55694037	2.09	3.82*	1	T	C
S1_473928135	7	55694098	1.64	2.96*		G	C
S1_473970076	7	55736039	2.57*	4.5*	0.98	A	C
S1_474093976	7	55859939	2.61*	4.09*		C	T
S1_474110064	7	55876027	1.53	2.88*		G	C
S1_474636162	7	56402125	0.87	2.74*		C	A
S1_474683978	7	56449941	1.02	2.96*		T	C
S1_538067718	9	215017	7.07*	6.84*	5.58*	C	G
S1_538070216	9	217515	7.03*	5.96*		A	G
S1_538070296	9	217595	7.15*	5.98*	6.48*	G	C
S1_538073243	9	220542	6.21*	5.48*	4.19*	G	A
S1_538081905	9	229204	7.8*	6.11*		G	A
S1_538083872	9	231171	7.44*	6.54*	4.16*	C	G
S1_538088744	9	236043	7.7*	6.55*		A	G
S1_538222427	9	369726	6.07*	6.18*		G	T
S1_538222627	9	369926	5.33*	5.2*		C	G
S1_538275961	9	423260	6.13*	6.4*	5.05*	G	C
S1_538383653	9	530952	6.84*	5.62*		A	C
S9_582398	9	582398			6.95*	N	G
S1_538687437	9	834736	6.93*	5.92*		G	A
S1_538937428	9	1084727	9.34*	6.84*	7.45*	G	C
S9_1084746	9	1084746			7.45*	G	T
S9_1084767	9	1084767			7.45*	C	T
S1_538937603	9	1084902	7.58*	6.45*		G	C
S1_538940145	9	1087444	7.26*	6.48*		C	T
S1_538972087	9	1119386	9.23*	6.43*		T	C
S1_539038274	9	1185573	7.28*	6.95*	7.87*	C	A
S1_539051095	9	1198394	9.29*	6.24*		G	T
S1_539051237	9	1198536	6.01*	5.58*		T	A
S1_539057351	9	1204650	7.44*	5.06*		C	T
S1_539138848	9	1286147	7.53*	4.64*		T	C
S1_539376450	9	1523749	7.13*	4.84*		C	T
S1_539441157	9	1588456	5.59*	3.54*		T	C
S1_539442904	9	1590203	6.01*	3.69*		C	G
S1_539446976	9	1594275	6.65*	4.25*		T	G
S1_539457946	9	1605245	6.12*	4.32*		T	C
S1_539462984	9	1610283	5.77*	4.13*		G	A
S1_539476453	9	1623752	6.05*	4.22*	6.54*	T	G
S1_539476644	9	1623943	5.16*	3.13*		T	C
S1_539476798	9	1624097	5.49*	3.61*		T	G
S1_539677418	9	1824717	6.2*	3.85*		A	G
S1_539814976	9	1962275	7.15*	5.59*		G	A
S1_539819584	9	1966883	6.23*	4.76*		C	T
S1_539819985	9	1967284	5.14*	3.82*		T	A
S9_2055588	9	2055588			7.84*	C	A
S1_539938833	9	2086132	5.5*	4.5*	5.3*	G	A
S1_540325718	9	2473017	5.19*	4.13*		C	G
S1_540325778	9	2473077	5.17*	4.04*	5.68*	T	C
S1_540369725	9	2517024	4.27*	4.58*		T	C
S1_540379093	9	2526392	4.16*	4.23*	4.53*	T	A
S9_2526452	9	2526452			4.53*	T	A
S1_540388021	9	2535320	4.08*	4.32*		C	A
S1_540389548	9	2536847	5.08*	4.79*		T	G
S1_540497848	9	2645147	4.99*	4.19*		T	C
S1_540555493	9	2702792	3.88*	3.48*		T	A
S1_540575397	9	2722696	4.89*	3.38*	5.19*	A	C
S1_540613560	9	2760859	3.8*	3.86*		G	C
S1_540621350	9	2768649	4.65*	3.97*		G	A
S9_2775943	9	2775943			4.64*	G	T
S1_540817667	9	2964966	4.39*	3.39*	4.62*	G	A
S1_540817685	9	2964984	4.87*	3.47*		G	A
S1_540823503	9	2970802	4.44*	3.5*		C	T
S1_540835926	9	2983225	4.55*	3.33*		G	C
S1_540852153	9	2999452	5.41*	4.04*		G	T
S1_540952196	9	3099495	4.92*	3.98*		C	T
S1_540966058	9	3113357	5.61*	4.27*		A	G
S1_540967650	9	3114949	5.81*	4.27*		A	C
S1_540967668	9	3114967	5.16*	4.03*		G	A
S1_541052097	9	3199396	4.43*	3.89*	2.5	A	C
S1_541056765	9	3204064	4.36*	3.99*	3.21*	G	C
S1_541063488	9	3210787	4.18*	3.98*	2.87	G	C
S1_541063535	9	3210834	3.98*	3.83*	3.64*	T	C
S9_3210838	9	3210838			3.64*	G	A
S9_3210876	9	3210876			3.64*	C	T
S1_541082175	9	3229474	4.31*	3.39*		T	G
S1_541160287	9	3307586	4.02*	3.35*	3.27*	C	T
S1_541219451	9	3366750	3.25*	3.3*	4.4*	T	C
S1_541237984	9	3385283	3.4*	2.78*		G	T
S1_541238004	9	3385303	3.41*	2.79*		G	C
S1_541238109	9	3385408	3.53*	3.07*		T	G
S1_541483478	9	3630777	2.49	2.6*		G	A
S1_541483557	9	3630856	3.41*	3.06*	2.8	C	A
S1_541512087	9	3659386	3.4*	3.86*		G	C
S1_541597186	9	3744485	3.73*	3.07*	2.99	C	T
S1_541696677	9	3843976	4.4*	3.53*		A	G
S1_541850707	9	3998006	3.5*	3.38*		T	C
S1_541859938	9	4007237	4.12*	3.33*		C	T
S1_541870992	9	4018291	3.41*	3.4*	3.85*	T	A
S9_4018326	9	4018326			3.85*	C	T
S1_541979258	9	4126557	3.44*	3.93*		T	G
S1_542244343	9	4391642	2.69*	1.73		G	C
S1_542245419	9	4392718	2.81*	1.93		A	G
S1_542393965	9	4541264	3.28*	1.73	1.48	C	T
S1_542695728	9	4843027	3.07*	1.98	1.66	A	G
S1_542842458	9	4989757	3*	1.75		T	A
S1_542879197	9	5026496	3.4*	1.55		C	T
S1_542909083	9	5056382	2.92*	1.97		G	A
S1_542925240	9	5072539	3.27*	2.04	1.74	A	G
S1_542929613	9	5076912	3.14*	1.91	1.35	T	C
S1_542934854	9	5082153	2.61*	1.82		A	C
S1_543064813	9	5212112	3.15*	1.68		A	C
S1_543071440	9	5218739	2.61*	1.86	1.92	G	A
S1_543071488	9	5218787	2.93*	1.84		C	T
S1_543127619	9	5274918	2.84*	1.8	1.93	A	G
S1_543413034	9	5560333	2.59*	1.08		C	G
S1_543425353	9	5572652	2.58*	0.94		C	T
S1_544454779	9	6602078	2.6*	0.83		G	A
S1_588477821	9	50625120	2.78*	1.23		A	G
S1_588486710	9	50634009	2.67*	1.32		C	T
S1_588493919	9	50641218	2.64*	1.24		G	T
S1_588494309	9	50641608	2.7*	1.25		A	G
S1_588761990	9	50909289	2.67*	1.62		T	A
S1_588940159	9	51087458	2.76*	1.53		C	T
S1_589051711	9	51199010	2.61*	1.6		G	C
S10_57671139	10	57671139			3.26*	A	T
S10_58071726	10	58071726			3.16*	N	C
S10_58262195	10	58262195			3.48*	N	T
