# Supplementary material for: Using Genotyping by Sequencing to Map Two Novel Anthracnose Resistance Loci in Sorghum bicolor
Source: G3 (Bethesda). 2016 May 18;6(7):1935–46. doi: 10.1534/g3.116.030510 (PMC4938647; doi:10.1534/g3.116.030510)
Supplement: Supplemental Material [file supp_g3.116.030510_TableS4.csv]

Location	Chrom	Scale	Hets_as	FDR	Locus Area	Number of Markers	Markers/area	Highest Score	Marker Name	Marker Position
Citra	7	Extremely Resistant	Het=EHS	2.6	50.7	213	4.2	8.65	S1_425597682	7363645
Citra	7	Resistant	Het=EHS	2.57	49.7	189	3.8	8.75	S1_430095046	11861009
Citra	7	Polarized	Het=EHS	2.59	48.9	182	3.7	7.05	S1_425756549	7522512
Citra	7	Extremely Resistant	Het=Bk7	2.58	51.2	224	4.4	8.84	S1_428861088	10627051
Citra	7	Resistant	Het=Bk7	2.55	49.9	205	4.1	9.5	S1_428861088	10627051
Citra	7	Polarized	Het=Bk7	2.56	49.9	204	4.1	8.35	S1_428861088	10627051
Citra	7	Extremely Resistant	Het=Het	2.62	50.6	214	4.2	8.56	S1_428861088	10627051
Citra	7	Resistant	Het=Het	2.56	49.7	198	4	9.16	S1_430095046	11861009
Citra	7	Polarized	Het=Het	2.57	49.6	198	4	7.43	S1_428860796	10626759
Citra	7	Extremely Resistant	Het=miss	2.58	50.7	218	4.3	8.44	S1_428861088	10627051
Citra	7	Resistant	Het=miss	2.55	49.9	201	4	9.3	S1_430095046	11861009
Citra	7	Polarized	Het=miss	2.57	49.6	202	4.1	7.54	S1_428861088	10627051
Citra	9	Extremely Resistant	Het=EHS	2.6	4.1	33	8	4.27	S1_540497848	2645147
Citra	9	Resistant	Het=EHS	2.57	4.5	76	16.9	8.37	S1_538937428	1084727
Citra	9	Polarized	Het=EHS	2.59	4.1	73	17.8	6.32	S1_538937428	1084727
Citra	9	Extremely Resistant	Het=Bk7	2.58	3.7	39	10.5	4.6	S1_539038274	1185573
Citra	9	Resistant	Het=Bk7	2.55	4.7	79	16.8	8.98	S1_538937428	1084727
Citra	9	Polarized	Het=Bk7	2.56	4.1	74	18	7.68	S1_539038274	1185573
Citra	9	Extremely Resistant	Het=Het	2.62	3.2	27	8.4	4.19	S1_539038274	1185573
Citra	9	Resistant	Het=Het	2.56	4.5	76	16.9	9.01	S1_538937428	1084727
Citra	9	Polarized	Het=Het	2.57	4.4	75	17	6.52	S1_539038274	1185573
Citra	9	Extremely Resistant	Het=miss	2.58	4.1	52	12.7	4.32	S1_539038274	1185573
Citra	9	Resistant	Het=miss	2.55	4.5	78	17.3	9.2	S1_538937428	1084727
Citra	9	Polarized	Het=miss	2.57	4.1	74	18	6.95	S1_539038274	1185573
Live Oak 2013	7	Extremely Resistant	Het=EHS	2.71	47.5	114	2.4	5.17	S1_425598327	7364290
Live Oak 2013	7	Resistant	Het=EHS	2.62	48.2	143	3	4.97	S1_449679007	31444970
Live Oak 2013	7	Polarized	Het=EHS	2.6	48.4	169	3.5	6.47	S1_430095046	11861009
Live Oak 2013	7	Extremely Resistant	Het=Bk7	2.66	48.2	124	2.6	5.47	S1_428059228	9825191
Live Oak 2013	7	Resistant	Het=Bk7	2.59	48.4	165	3.4	6.41	S1_430301139	12067102
Live Oak 2013	7	Polarized	Het=Bk7	2.55	50.4	196	3.9	8.05	S1_443312995	25078958
Live Oak 2013	7	Extremely Resistant	Het=Het	2.8	47.5	100	2.1	5.39	S1_428535337	10301300
Live Oak 2013	7	Resistant	Het=Het	2.65	47	146	3.1	5.71	S1_430301139	12067102
Live Oak 2013	7	Polarized	Het=Het	2.62	48.7	166	3.4	6.95	S1_443312995	25078958
Live Oak 2013	7	Extremely Resistant	Het=miss	2.65	47.7	132	2.8	5.36	S1_428059228	9825191
Live Oak 2013	7	Resistant	Het=miss	2.58	48.2	159	3.3	5.51	S1_430095046	11861009
Live Oak 2013	7	Polarized	Het=miss	2.56	49.2	179	3.6	7	S1_443312995	25078958
Live Oak 2013	9	Extremely Resistant	Het=EHS	2.71	5.6	81	14.5	8.12	S1_539051095	1198394
Live Oak 2013	9	Resistant	Het=EHS	2.62	5.6	95	17	9.2	S1_538972087	1119386
Live Oak 2013	9	Polarized	Het=EHS	2.6	4.5	75	16.7	9.01	S1_538972087	1119386
Live Oak 2013	9	Extremely Resistant	Het=Bk7	2.66	5.3	87	16.4	8.08	S1_539038274	1185573
Live Oak 2013	9	Resistant	Het=Bk7	2.59	5.3	91	17.2	8.5	S1_538088744	236043
Live Oak 2013	9	Polarized	Het=Bk7	2.55	5.3	88	16.6	8.89	S1_538937428	1084727
Live Oak 2013	9	Extremely Resistant	Het=Het	2.8	3.2	52	16.3	8.15	S1_539051095	1198394
Live Oak 2013	9	Resistant	Het=Het	2.65	4.5	74	16.4	9.02	S1_539051095	1198394
Live Oak 2013	9	Polarized	Het=Het	2.62	3.4	63	18.5	8.69	S1_538972087	1119386
Live Oak 2013	9	Extremely Resistant	Het=miss	2.65	5.6	89	15.9	8.21	S1_539051095	1198394
Live Oak 2013	9	Resistant	Het=miss	2.58	5.6	97	17.3	9.19	S1_539051095	1198394
Live Oak 2013	9	Polarized	Het=miss	2.56	4.5	76	16.9	9.34	S1_538937428	1084727
Live Oak 2015	7	Extremely Resistant	Het=EHS	3.04	N/A
Live Oak 2015	7	Resistant	Het=EHS	3.49	N/A
Live Oak 2015	7	Polarized	Het=EHS	2.92	45.5	33	0.7	4.01	S1_455997995	37763958
Live Oak 2015	7	Extremely Resistant	Het=Bk7	3.22	N/A
Live Oak 2015	7	Resistant	Het=Bk7	3.15	N/A
Live Oak 2015	7	Polarized	Het=Bk7	3.21				3.24	S1_455997995	37763958
Live Oak 2015	7	Extremely Resistant	Het=Het	3.11	N/A
Live Oak 2015	7	Resistant	Het=Het	3.18				3.9	S7_9172125	9172125
Live Oak 2015	7	Polarized	Het=Het	3.1	45.5	7	0.2	3.85	S1_472898667	54664630
Live Oak 2015	7	Extremely Resistant	Het=miss	3.01	N/A
Live Oak 2015	7	Resistant	Het=miss	3.18	N/A
Live Oak 2015	7	Polarized	Het=miss	2.98	39.3	15	0.4	3.7	S1_455997995	37763958
Live Oak 2015	9	Extremely Resistant	Het=EHS	3.04	4.5	42	9.3	8.16	S1_538937428	1084727
Live Oak 2015	9	Resistant	Het=EHS	3.49	3	19	6.3	7.69	S9_2055588	2055588
Live Oak 2015	9	Polarized	Het=EHS	2.92	3	19	6.3	6.04	S1_539038274	1185573
Live Oak 2015	9	Extremely Resistant	Het=Bk7	3.22	4	28	7	6.86	S1_538070296	217595
Live Oak 2015	9	Resistant	Het=Bk7	3.15	3.4	25	7.4	6.39	S1_538070296	217595
Live Oak 2015	9	Polarized	Het=Bk7	3.21	3	19	6.3	6.22	S1_538070296	217595
Live Oak 2015	9	Extremely Resistant	Het=Het	3.11	4	36	9	7.83	S1_538937428	1084727
Live Oak 2015	9	Resistant	Het=Het	3.18	3.37	22	6.5	7.82	S9_2055588	2055588
Live Oak 2015	9	Polarized	Het=Het	3.1	3	19	6.3	5.97	S1_539038274	1185573
Live Oak 2015	9	Extremely Resistant	Het=miss	3.01	4	39	9.8	7.44	S9_2055588	2722696
Live Oak 2015	9	Resistant	Het=miss	3.18	4	23	5.8	7.66	S9_2055588	2055588
Live Oak 2015	9	Polarized	Het=miss	2.98	3	19	6.3	6.51	S9_2055588	2055588
			Dhruv Pandey
