# Supplementary material for: Using Genotyping by Sequencing to Map Two Novel Anthracnose Resistance Loci in Sorghum bicolor
Source: G3 (Bethesda). 2016 May 18;6(7):1935–46. doi: 10.1534/g3.116.030510 (PMC4938647; doi:10.1534/g3.116.030510)
Supplement: Supplemental Material [file supp_g3.116.030510_TableS5.csv]

						Cultivars*
Primer Name	Primer Sequence	SNP Marker	Position	SNP Nucleotide	Tm	1	2	3	4
Bk7-9.1-Forward	TTAGCTCAGAAGCAGATCTA	S1_538073243	220542	A	57	X	X	X
Bk7-9.1-Reverse	CATCTGGGTGTCTTCTCA				57	X	X	X
Bk7-9.2-Forward	CTTACTACCTGCATAATTTTGGT				58	X	X	X
Bk7-9.2-Reverse	AGTTGAAGTTAACAGTGTTTTCC	S1_538088744	236043	G	58	X	X	X
Bk7-9.3-Forward	CAACACAGGCGCATTATAACTAA				63	X	X	X
Bk7-9.3-Reverse	GTCCTTCCGACAAGAAACAG	S1_538275961	423260	C	63	X	X	X
Bk7-9.4-Forward	GACGCGCCGCAGATGGCC	S1_538937603	1084902	C	68	X	X	X
Bk7-9.4-Reverse	CTGAAGCCGGCGAAGTACTCGAG				68	X	X	X
Bk7-9.5-Forward	CAAAGGGGCTGTTCTTCTGCATG				67	X	X		X
Bk7-9.5-Reverse	GACACGCTTCGATTTGGTCTCC	S1_539446976	1594275	G	67	X	X		X
Bk7-9.8-Forward	TCTGTCCGGCTTGTTGCTT				61	X
Bk7-9.8-Reverse	CCCTCGCACCATATATATATCT	S1_539819985	1967284	A	61	X
Bk7-9.10-Forward	GAAGTAGGAACGAAATCCC	S1_540575397	2722696	C	60	X
Bk7-9.10-Reverse	AGATGGCCCTGTAAAGAC				60	X
PCR Cycle Used: 1 min @ 94°C; Repeat 34x: 10 sec @ 94°C, 30 sec @ Tm, 40 sec @72°C; 2 min @ 72°C; Hold @ 4°C
*Genotype of cultivar 1: (Mer 81-4 x BK7)-15-2-1-1-B
Genotype of cultivar 2: (Mer 81-4 x BK7)-1-2-1-1-B
Genotype of cultivar 3: (Mer 81-4 x BK7)-20-2-1-1-B
Genotype of cultivar 4: (Mer 81-4 x BK7)-28-4-1-1-B
