# Supplementary material for: Using Genotyping by Sequencing to Map Two Novel Anthracnose Resistance Loci in Sorghum bicolor
Source: G3 (Bethesda). 2016 May 18;6(7):1935–46. doi: 10.1534/g3.116.030510 (PMC4938647; doi:10.1534/g3.116.030510)
Supplement: Supplemental Material [file supp_g3.116.030510_TableS6.csv]

	Parental Allele				Phenotype
Population	Chr7Left	Chr7Right	Chr9	Total	Resistant	Ambiguous	Susceptible
F4:5	BB	BB	BB	9	8	1
F3:4	BB	BB	BB	5	5
F4	BB	BB	BB	11	10	1
F4:5	BB	BB	EE	15	13	2
F3:4	BB	BB	EE	1	1
F4	BB	BB	EE	9	4	4	1
F4:5	BB	BB	--	8	7	1
F3:4	BB	BB	--	4	4
F4	BB	BB	--	8	4	1	3
F4:5	BB	EE	BB	4	4
F3:4	BB	EE	BB	1	1
F4	BB	EE	BB	1	1
F4:5	BB	--	BB	1	1
F3:4	BB	--	BB	3	3
F4:5	EE	BB	BB	2	2
F3:4	EE	BB	BB	2	2
F4	EE	BB	BB	1	1
F4:5	BB	EE	EE	2	1		1
F4	BB	EE	EE	1		1
F4:5	BB	EE	--	1	1
F4:5	BB	--	EE	1	1
F4	BB	--	--	1	1
F4:5	EE	BB	EE	7	2	1	4
F4	EE	BB	EE	1	1
F4:5	EE	BB	--	3	3
F4:5	--	BB	EE	2	1		1
F3:4	--	BB	EE	1	1
F4	--	BB	EE	1		1
F4:5	--	BB	--	1	1
F3:4	--	BB	--	1	1
F4	--	BB	--	1		1
F4:5	EE	EE	BB	18	17	1
F3:4	EE	EE	BB	2	1	1
F4	EE	EE	BB	14	12	2
F4:5	--	EE	BB	1	1
F4	--	EE	BB	1	1
F3:4	--	--	BB	2	2
F4:5	EE	EE	EE	17		6	11
F3:4	EE	EE	EE	4		1	3
F4	EE	EE	EE	19		2	17
F4:5	EE	EE	--	9	4	3	2
F3:4	EE	EE	--	1			1
F4	EE	EE	--	7	3	1	3
F4:5	EE	--	EE	2		1	1
F4	EE	--	EE	1	1
F4	--	EE	EE	1		1
F4:5	--	--	EE	2		2
F3:4	--	--	EE	1	1
F4	--	--	EE	7	1	6
F4:5	--	--	--	2	2
F4	--	--	--	3	1	1
