# Supplementary material for: Using Genotyping by Sequencing to Map Two Novel Anthracnose Resistance Loci in Sorghum bicolor
Source: G3 (Bethesda). 2016 May 18;6(7):1935–46. doi: 10.1534/g3.116.030510 (PMC4938647; doi:10.1534/g3.116.030510)
Supplement: Supplemental Material [file supp_g3.116.030510_TableS7.csv]

Seq. Name	Seq. Description	Seq. Length	#Hits	min. eValue	mean Similarity	#GOs	GOs	Marker	Chrom	Position	Candidiate Gene
Sobic.007G065300.1	outer cell layer5a	3413	20	0	89.35	4	C:nucleus; F:lipid binding; F:sequence-specific DNA binding; P:regulation of transcription, DNA-templated
Sobic.007G065400.1	pre-mrna cleavage complex 2 protein pcf11; uncharacterized protein loc103720837 isoform x1	3875	20	0	79.9	1	F:metal ion binding
Sobic.007G065500.1	glucose-6-phosphate translocator	2012	20	0	97.6	4	C:integral component of membrane; C:plastid; P:transport; F:transporter activity
Sobic.007G065600.1	transmembrane protein 189-like	1733	20	1.66E-113	73.25	0	-
Sobic.007G065700.1	crs2-associated factor mitochondrial	2773	20	0	89.15	5	F:RNA binding; P:RNA splicing; P:mRNA processing; C:ribonucleoprotein complex; C:mitochondrion
Sobic.007G065800.1	germin-like protein 12-4	1441	20	4.23E-147	89.75	4	C:cytoplasmic membrane-bounded vesicle; C:apoplast; F:nutrient reservoir activity; F:manganese ion binding				*
Sobic.007G065900.1	germin-like protein 12-4-like	4088	20	4.80E-140	91.45	4	C:cytoplasmic membrane-bounded vesicle; C:apoplast; F:nutrient reservoir activity; F:manganese ion binding				*
Sobic.007G066000.1	---NA---	968	0		0	0	-
Sobic.007G066100.1	cytochrome cbb3	436	7	1.38888	44.43	0	-	S1_425204983	7	6970946
Sobic.007G066200.1	phytase domain-containing protein	1508	10	9.78E-51	62.1	2	F:calcium ion binding; F:protein binding
Sobic.007G066300.1	---NA---	1888	0		0	0	-
Sobic.007G066400.1	germin-like protein 12-4	686	20	2.03E-149	96.15	3	F:manganese ion binding; F:nutrient reservoir activity; C:extracellular region				*
Sobic.007G066500.1	germin-like protein 12-4	904	20	2.33E-163	94.2	3	F:manganese ion binding; F:nutrient reservoir activity; C:extracellular region				*
Sobic.007G066600.1	germin-like protein 12-4	1047	20	8.20E-163	94.9	3	C:extracellular region; F:manganese ion binding; F:nutrient reservoir activity				*
Sobic.007G066700.1	---NA---	918	0		0	0	-
Sobic.007G066800.1	germin-like protein 12-4	1278	20	7.30E-161	95.25	3	C:extracellular region; F:manganese ion binding; F:nutrient reservoir activity				*
Sobic.007G066900.1	germin-like protein 12-4	1023	20	2.68E-159	94.75	3	F:manganese ion binding; F:nutrient reservoir activity; C:extracellular region				*
Sobic.007G067000.1	germin-like protein 12-4	1157	20	3.29E-162	94.9	3	F:manganese ion binding; F:nutrient reservoir activity; C:extracellular region				*
Sobic.007G067100.1	germin-like protein 12-4	1521	20	1.62E-159	95.2	3	C:extracellular region; F:manganese ion binding; F:nutrient reservoir activity				*
Sobic.007G067200.1	germin-like protein 12-4	861	20	6.45E-164	94.15	3	C:extracellular region; F:manganese ion binding; F:nutrient reservoir activity				*
Sobic.007G067300.1	germin-like protein 12-4	648	20	6.05E-155	89.6	3	F:manganese ion binding; F:nutrient reservoir activity; C:extracellular region				*
Sobic.007G067400.1	germin-like protein 12-4	690	20	9.21E-156	94.25	3	F:manganese ion binding; F:nutrient reservoir activity; C:extracellular region				*
Sobic.007G067500.1	---NA---	1384	0		0	0	-
Sobic.007G067600.1	germin-like protein 12-4	955	20	1.39E-149	95.6	3	C:extracellular region; F:manganese ion binding; F:nutrient reservoir activity				*
Sobic.007G067700.1	polyadenylate-binding protein rbp45-like	1699	20	5.71E-146	95.5	2	F:nucleic acid binding; F:nucleotide binding
Sobic.007G067800.1	arylsulfatase	1082	1	9.27132	50	0	-
Sobic.007G067900.1	myosin heavy striated muscle-like	2612	20	0	82.3	2	C:mitochondrion; C:plastid
Sobic.007G068000.1	cysteine-rich pdz-binding	745	20	2.80E-61	94.95	0	-
Sobic.007G068100.1	aconitate cytoplasmic	3834	20	0	95.85	31	C:cell wall; C:mitochondrion; C:vacuolar membrane; C:cytosol; C:chloroplast stroma; F:aconitate hydratase activity; F:copper ion binding; F:ATP binding; F:4 iron, 4 sulfur cluster binding; F:isocitrate hydro-lyase (cis-aconitate-forming) activity; P:response to superoxide; P:gluconeogenesis; P:glycolytic process; P:glyoxylate cycle; P:isocitrate metabolic process; P:protein N-linked glycosylation…	S1_425576487	7	7342450
Sobic.007G068200.1	soluble starch synthase iii-2	5953	20	0	81.5	5	F:starch synthase activity; P:glucan biosynthetic process; F:starch binding; P:starch metabolic process; P:sucrose metabolic process	S1_425597682	7	7363645
Sobic.007G068300.1	polyphenol oxidase	2300	20	0	60.8	6	F:catechol oxidase activity; F:metal ion binding; P:electron transport; P:tyrosine metabolic process; P:pigment biosynthetic process; P:oxidation-reduction process				*
Sobic.007G068400.1	hypothetical protein SORBIDRAFT_07g022560	1762	1	3.80444	68	0	-
Sobic.007G068500.1	polyphenol oxidase	2523	20	0	58.7	5	F:metal ion binding; F:catechol oxidase activity; P:oxidation-reduction process; P:electron transport; P:tyrosine metabolic process	S1_425637571	7	7403534	*
Sobic.007G068600.1	---NA---	828	0		0	0	-
Sobic.007G068700.1	polyphenol oxidase	2448	20	0	59.85	6	F:catechol oxidase activity; F:metal ion binding; P:electron transport; P:tyrosine metabolic process; P:pigment biosynthetic process; P:oxidation-reduction process				*
Sobic.007G068800.1	dna-directed rna polymerases and iii subunit rpabc4-like	636	20	1.58E-27	96.15	11	C:DNA-directed RNA polymerase IV complex; C:DNA-directed RNA polymerase V complex; C:DNA-directed RNA polymerase II, core complex; C:nucleolus; F:DNA binding; F:DNA-directed RNA polymerase activity; F:metal ion binding; P:RNA splicing, via endonucleolytic cleavage and ligation; P:purine nucleobase metabolic process; P:pyrimidine nucleobase metabolic process; P:transcription from RNA polymerase II…
Sobic.007G068900.1	autophagy-related protein 8 precursor	1368	20	1.21E-71	98.75	5	C:Cvt vesicle membrane; C:autophagosome membrane; P:autophagy; P:protein transport; C:microtubule
Sobic.007G069000.1	lactoylglutathione lyase	1998	20	0	90.75	4	F:lactoylglutathione lyase activity; F:metal ion binding; P:carbohydrate metabolic process; P:pyruvate metabolic process
Sobic.007G069100.1	pentatricopeptide repeat-containing protein mitochondrial-like	2196	20	0	76.9	2	F:protein binding; C:mitochondrion
Sobic.007G069200.1	lactoylglutathione lyase	1604	20	0	92.5	4	F:lactoylglutathione lyase activity; F:metal ion binding; P:carbohydrate metabolic process; P:pyruvate metabolic process
Sobic.007G069300.1	hypothetical protein	346	1	5.69969	52	0	-
Sobic.007G069400.1	tetratricopeptide repeat-like superfamily partial	2438	20	0	92.05	5	P:pentose-phosphate shunt; P:rRNA processing; C:plastid; P:chloroplast organization; P:tRNA metabolic process
Sobic.007G069500.1	transcription factor gte7-like	1004	16	7.72E-49	67.75	0	-
Sobic.007G069600.1	transcription factor gte7-like	2075	20	0	72.1	1	F:protein binding
Sobic.007G069700.1	nucleolin-like family protein	2525	20	2.62E-173	80.25	2	F:nucleotide binding; F:nucleic acid binding
Sobic.007G069800.1	suppressor protein srp40-like isoform x1; uncharacterized protein loc101776344 isoform x1	1305	20	0	67.8	2	F:cysteine-type peptidase activity; P:proteolysis
Sobic.007G069900.1	hypothetical protein SORBIDRAFT_07g005520	1296	20	0	73.1	0	-
Sobic.007G070000.1	solanesyl-diphosphate synthase mitochondrial-like isoform x1	1810	20	0	83.15	4	P:isoprenoid biosynthetic process; F:transferase activity, transferring alkyl or aryl (other than methyl) groups; C:plastid; C:mitochondrion
Sobic.007G070100.1	nuclear transcription factor y subunit c-2	1214	20	2.24E-114	81.65	7	P:positive regulation of transcription, DNA-templated; F:sequence-specific DNA binding; C:CCAAT-binding factor complex; F:sequence-specific DNA binding transcription factor activity; F:protein heterodimerization activity; C:cytoplasm; P:regulation of transcription, DNA-templated
Sobic.007G070200.1	n7 protein	2283	20	8.53E-110	71.65	1	F:protein binding
Sobic.007G070300.1	f-box lrr-repeat protein 23-like	2882	20	0	71.6	1	F:protein binding
Sobic.007G070400.1	diboa-glucoside dioxygenase bx6-like	1104	20	0	65.7	3	F:oxidoreductase activity, acting on paired donors, with incorporation or reduction of molecular oxygen, 2-oxoglutarate as one donor, and incorporation of one atom each of oxygen into both donors; F:metal ion binding; P:oxidation-reduction process	S1_425814588	7	7580548
Sobic.007G070500.1	f-box lrr-repeat protein 23-like	1604	20	0	75.2	3	F:protein binding; F:serine-type endopeptidase activity; P:proteolysis
Sobic.007G070600.1	probable purine permease 11-like	2380	20	1.45E-157	75.6	3	C:integral component of membrane; P:transport; F:transporter activity	S1_425833707	7	7599670
Sobic.007G070700.1	f-box lrr-repeat protein 23-like	1339	20	1.01E-137	59.65	0	-
Sobic.007G070800.1	low quality protein: nucleosome-remodeling factor subunit bptf	315	1	0.892036	49	0	-
Sobic.007G070900.1	f-box lrr-repeat protein 23-like	1544	20	0	68.5	1	F:protein binding
Sobic.007G071000.1	nac domain-containing protein 21 22-like	1604	20	1.51E-165	72.1	3	F:DNA binding; P:regulation of transcription, DNA-templated; C:nucleus	S1_425879694	7	7645657
Sobic.007G071100.1	protein kinase superfamily protein; uncharacterized protein loc100304281 isoform x1	1831	20	0	87.4	8	P:protein phosphorylation; F:protein serine/threonine kinase activity; P:regulation of transcription, DNA-templated; F:DNA binding; C:cytoplasmic membrane-bounded vesicle; F:ATP binding; C:nucleus; P:serine family amino acid metabolic process				*
Sobic.007G071200.1	kh domain-containing protein at4g18375-like	3800	20	0	79.65	1	F:RNA binding
Sobic.007G071300.1	50s ribosomal protein l27	1044	20	1.75E-100	91.85	4	C:ribosome; F:structural constituent of ribosome; P:translation; P:ribosome biogenesis
Sobic.007G071400.1	pentatricopeptide repeat-containing protein mitochondrial-like	4972	20	0	83.5	2	F:protein binding; C:mitochondrion
Sobic.007G071500.1	photosystem ii 10 kda polypeptide	836	20	5.15E-61	87.25	10	C:photosystem II oxygen evolving complex; P:response to red light; P:response to blue light; P:regulation of proton transport; P:response to sucrose; C:chloroplast thylakoid membrane; P:photosynthesis; P:response to far red light; P:response to high light intensity; P:cysteine biosynthetic process	S1_425922404	7	7688367
Sobic.007G071600.1	ae9 stearoyl-acp desaturase	1605	20	0	82.2	5	P:fatty acid biosynthetic process; F:metal ion binding; F:acyl-[acyl-carrier-protein] desaturase activity; C:chloroplast; P:oxidation-reduction process
Sobic.007G071700.1	obg-like atpase 1-like	420	20	2.40E-69	98.3	11	C:cytosol; P:protein targeting to vacuole; P:response to salt stress; C:plasmodesma; F:ribosomal large subunit binding; F:ribosome binding; F:ATP binding; F:ATPase activity; P:gluconeogenesis; P:glycolytic process; F:GTP binding
Sobic.007G071800.1	cytochrome p450 71a2-like	2391	20	0	67.6	5	F:heme binding; F:oxidoreductase activity, acting on paired donors, with incorporation or reduction of molecular oxygen; F:monooxygenase activity; F:iron ion binding; P:oxidation-reduction process	S1_425955554	7	7721517
Sobic.007G071900.1	obg-like atpase 1-like	1770	20	0	95.4	11	F:GTP binding; C:cytosol; P:protein targeting to vacuole; P:response to salt stress; C:plasmodesma; F:ribosomal large subunit binding; F:ribosome binding; F:ATP binding; F:ATPase activity; P:gluconeogenesis; P:glycolytic process
Sobic.007G072000.1	disease resistance protein rga1	1074	20	0	72.55	2	F:ADP binding; C:cytoplasmic membrane-bounded vesicle				*
Sobic.007G072100.1	hypothetical protein SORBIDRAFT_07g005730	2148	20	0	69.85	0	-
Sobic.007G072200.1	hypothetical protein S40285_00149	1928	1	8.92293	57	0	-
Sobic.007G072300.1	hypothetical protein SORBIDRAFT_07g005750	2054	20	0	70.1	0	-
Sobic.007G072400.1	unknown	700	2	3.52E-06	72	0	-
Sobic.007G072500.1	transposase-related protein w-gary2; uncharacterized protein loc102702590	3193	20	0	55	6	F:sequence-specific DNA binding transcription factor activity; F:sequence-specific DNA binding; F:protein dimerization activity; P:regulation of transcription, DNA-templated; C:transcription factor complex; P:regulation of transcription, DNA-templated	S1_426187689	7	7953652
Sobic.007G072600.1	fbd-associated f-box protein at1g78730 isoform x2	2774	20	0	67	1	F:protein binding
Sobic.007G072700.1	hypothetical protein	990	1	2.72929	53	0	-
Sobic.007G072800.1	fbd-associated f-box protein at5g56370-like	2768	20	0	61.45	0	-
Sobic.007G072900.1	hypothetical protein OsJ_26351	1494	20	5.02E-82	51.1	1	F:protein binding
Sobic.007G073000.1	uncharacterized protein LOC100277512	1782	7	1.38E-133	65.14	0	-	S1_426223563	7	7989526
Sobic.007G073100.1	polyamine oxidase	1932	20	0	92.4	6	F:N1-acetylspermine:oxygen oxidoreductase (propane-1,3-diamine-forming) activity; F:spermidine oxidase (propane-1,3-diamine-forming) activity; F:N8-acetylspermidine:oxygen oxidoreductase (propane-1,3-diamine-forming) activity; F:N1-acetylspermidine:oxygen oxidoreductase (propane-1,3-diamine-forming) activity; F:spermine oxidase (propane-1,3-diamine-forming) activity; P:oxidation-reduction process
Sobic.007G073200.1	geranyl pyrophosphate synthase	1719	20	4.03E-07	72.15	0	-
Sobic.007G073300.1	serine carboxypeptidase-like 34	1814	20	0	78.4	3	F:serine-type carboxypeptidase activity; P:proteolysis; C:cytoplasmic membrane-bounded vesicle
Sobic.007G073400.1	receptor-like serine threonine kinase	3550	20	0	88.9	6	C:cytoplasmic membrane-bounded vesicle; P:protein phosphorylation; F:ATP binding; F:protein serine/threonine kinase activity; C:mitochondrion; P:serine family amino acid metabolic process
Sobic.007G073500.1	methylsterol monooxygenase 1-1-like	900	20	0	73.15	5	F:iron ion binding; F:oxidoreductase activity; P:fatty acid biosynthetic process; P:oxidation-reduction process; C:integral component of membrane	S1_426330347	7	8096310
Sobic.007G073600.1	hypothetical protein SORBIDRAFT_07g005840; uncharacterized protein isoform 1	1254	20	0	88.5	4	P:microtubule organizing center organization; P:spindle assembly; P:mitotic nuclear division; P:microtubule nucleation
Sobic.007G073700.1	equilibrative nucleotide transporter 1-like	1761	20	0	88.5	6	C:mitochondrion; C:vacuolar membrane; C:integral component of membrane; C:cytoplasmic membrane-bounded vesicle; F:nucleoside transmembrane transporter activity, against a concentration gradient; P:nucleoside transmembrane transport
Sobic.007G073800.1	xh domain family protein isoform x1	1861	20	0	83.65	1	P:gene silencing by RNA
Sobic.007G073900.1	set-domain transcriptional regulator-like protein	1859	20	0	77.1	6	F:protein binding; P:histone lysine methylation; F:histone-lysine N-methyltransferase activity; C:chromosome; C:nucleus; P:lysine catabolic process
Sobic.007G074000.1	---NA---	939	0		0	0	-
Sobic.007G074100.1	hypothetical protein SORBIDRAFT_05g016830	2020	1	2.22562	58	0	-
Sobic.007G074200.1	adhesive proline-rich protein	880	4	0.00200863	85.5	0	-
Sobic.007G074300.1	mate efflux family protein 5-like	2216	20	0	85.55	4	C:integral component of membrane; F:drug transmembrane transporter activity; F:antiporter activity; P:drug transmembrane transport
Sobic.007G074400.1	---NA---	885	0		0	0	-
Sobic.007G074500.1	aminotransferase class iii superfamily protein	2115	20	0	94.05	4	F:pyridoxal phosphate binding; P:metabolic process; C:mitochondrion; F:transaminase activity
Sobic.007G074600.1	general transcription factor 3c polypeptide 3 isoform x1	3688	20	0	80.9	8	F:protein binding; P:positive regulation of cellular process; P:mitotic cell cycle; P:nuclear-transcribed mRNA catabolic process; P:photoperiodism, flowering; P:vesicle-mediated transport; P:RNA processing; P:response to xenobiotic stimulus
Sobic.007G074700.1	---NA---	484	0		0	0	-
Sobic.007G074800.1	5-pentadecatrienyl resorcinol o-methyltransferase-like	1530	20	0	72.15	4	F:O-methyltransferase activity; F:S-adenosylmethionine-dependent methyltransferase activity; F:protein dimerization activity; P:methylation
Sobic.007G074900.1	uric acid permease	364	3	3.65268	43.33	0	-
Sobic.007G075000.1	transposon mutator sub-class	744	20	7.80E-79	76.75	3	C:cytoplasmic membrane-bounded vesicle; F:nucleic acid binding; F:zinc ion binding
Sobic.007G075100.1	potasium transporter	3526	20	0	95.6	3	F:potassium ion transmembrane transporter activity; P:potassium ion transmembrane transport; C:integral component of membrane
Sobic.007G075200.1	aminoimidazolecarboximide ribonucleotide transformylase	2421	20	0	94.95	8	F:phosphoribosylaminoimidazolecarboxamide formyltransferase activity; P:purine nucleotide biosynthetic process; F:IMP cyclohydrolase activity; P:pyrimidine ribonucleotide biosynthetic process; C:chloroplast stroma; C:stromule; P:purine nucleobase metabolic process; C:mitochondrial inner membrane peptidase complex
Sobic.007G075300.1	flower-specific gamma-thionin precursor	521	20	2.28E-29	69.65	2	P:defense response to fungus; P:killing of cells of other organism				*
Sobic.007G075400.1	methyl- -binding domain-containing protein 13-like isoform x1; uncharacterized protein loc103652994	3721	20	0	64.6	2	C:nucleus; F:DNA binding
Sobic.007G075500.1	udp-n-acetylglucosamine pyrophosphorylase	2481	20	0	93.95	2	P:metabolic process; F:uridylyltransferase activity
Sobic.007G075600.1	probable pectinesterase 8	1813	20	0	86.9	13	C:ribosome; P:cell wall modification; F:structural constituent of ribosome; C:cytoplasmic membrane-bounded vesicle; C:cell wall; F:pectinesterase activity; C:extracellular region; F:aspartyl esterase activity; P:translation; P:pectin catabolic process; P:ribosome biogenesis; P:starch metabolic process; P:sucrose metabolic process	S1_426679405	7	8445368
Sobic.007G075700.1	zinc transporter zip1	1829	20	4.26E-140	77.55	7	C:plasma membrane; C:integral component of membrane; C:cytoplasmic membrane-bounded vesicle; F:zinc ion transmembrane transporter activity; F:zinc ion binding; P:response to zinc ion; P:zinc II ion transmembrane transport
Sobic.007G075800.1	gtp-binding protein erg-like	2330	20	0	88.4	5	F:GTP binding; F:RNA binding; C:cytosol; C:mitochondrion; P:endocytosis
Sobic.007G075900.1	skp1-like protein 21-like isoform x1; uncharacterized protein loc100273625 isoform x1	2036	20	0	90.75	1	P:ubiquitin-dependent protein catabolic process
Sobic.007G076000.1	cinnamyl alcohol dehydrogenase 5	1675	20	0	88.55	8	F:cinnamyl-alcohol dehydrogenase activity; F:sinapyl alcohol dehydrogenase activity; P:lignin biosynthetic process; F:zinc ion binding; C:mitochondrion; P:oxidation-reduction process; P:coumarin biosynthetic process; P:stilbene biosynthetic process
Sobic.007G076100.1	protein eceriferum 26-like	1910	20	0	59.8	3	F:transferase activity, transferring acyl groups other than amino-acyl groups; P:metabolic process; F:transferase activity, transferring phosphorus-containing groups
Sobic.007G076200.1	vin3-like protein 2	2732	20	0	78.05	0	-
Sobic.007G076300.1	26s proteasome non-atpase regulatory subunit 8	1315	20	0	92.75	2	C:proteasome regulatory particle; P:proteolysis
Sobic.007G076400.1	eukaryotic initiation factor partial	1588	20	3.61E-157	83.9	3	F:translation initiation factor activity; C:ribosome; P:regulation of translational initiation
Sobic.007G076500.1	eri1 exoribonuclease 2-like	852	20	1.11E-180	73.05	3	F:nucleic acid binding; F:exonuclease activity; P:nucleic acid phosphodiester bond hydrolysis
Sobic.007G076600.1	probable rna-dependent rna polymerase shl2-like	3663	20	0	75.55	10	F:RNA-directed RNA polymerase activity; P:phyllome development; P:defense response to virus; P:production of siRNA involved in RNA interference; P:transcription, RNA-templated; P:gynoecium development; P:maintenance of shoot apical meristem identity; C:mitochondrion; P:purine nucleobase metabolic process; C:RNA-directed RNA polymerase complex	S1_426907745	7	8673708
Sobic.007G076700.1	coproporphyrinogen-iii chloroplastic-like	1482	20	0	84.1	7	C:chloroplast; C:membrane; F:coproporphyrinogen oxidase activity; F:protein homodimerization activity; P:protoporphyrinogen IX biosynthetic process; P:chlorophyll biosynthetic process; P:oxidation-reduction process				*
Sobic.007G076800.1	dna binding protein	1254	20	8.20E-145	85.35	3	P:regulation of transcription, DNA-templated; F:DNA binding; C:nucleus
Sobic.007G076900.1	methionine aminopeptidase chloroplastic-like	1570	20	0	87.8	12	C:nucleus; C:transcription factor complex; C:mitochondrion; C:chloroplast; F:DNA binding; F:sequence-specific DNA binding transcription factor activity; F:metal ion binding; F:metalloaminopeptidase activity; P:regulation of transcription, DNA-templated; P:proteolysis; P:regulation of transcription, DNA-templated; P:protein initiator methionine removal
Sobic.007G077000.1	ethylene-responsive transcription factor 4	1736	20	3.83E-20	91.95	24	F:DNA binding; F:sequence-specific DNA binding transcription factor activity; P:regulation of transcription, DNA-templated; P:negative regulation of defense response; P:jasmonic acid mediated signaling pathway; P:systemic acquired resistance, salicylic acid mediated signaling pathway; P:response to water deprivation; P:regulation of plant-type hypersensitive response; P:response to chitin; P:vasc…
Sobic.007G077100.1	ethylene-responsive transcription factor 4	958	20	5.03E-42	90	6	P:regulation of transcription, DNA-templated; F:sequence-specific DNA binding transcription factor activity; F:DNA binding; C:nucleus; C:transcription factor complex; P:regulation of transcription, DNA-templated
Sobic.007G077200.1	ethylene-responsive transcription factor 4	908	20	2.94E-37	90.45	6	P:regulation of transcription, DNA-templated; F:sequence-specific DNA binding transcription factor activity; F:DNA binding; C:nucleus; C:transcription factor complex; P:regulation of transcription, DNA-templated	S1_426950798	7	8716761
Sobic.007G077300.1	ethylene-responsive transcription factor 4	1258	20	2.95E-58	85.95	6	P:regulation of transcription, DNA-templated; F:sequence-specific DNA binding transcription factor activity; F:DNA binding; C:nucleus; C:transcription factor complex; P:regulation of transcription, DNA-templated
Sobic.007G077400.1	probable trans-2-enoyl- mitochondrial	1860	20	0	89.1	9	C:nucleus; C:mitochondrion; C:chloroplast; F:copper ion binding; F:ATP binding; F:zinc ion binding; F:trans-2-enoyl-CoA reductase (NADPH) activity; P:fatty acid biosynthetic process; P:oxidation-reduction process
Sobic.007G077500.1	wrky dna-binding domain superfamily protein	1368	20	0	74.15	12	C:nucleus; C:transcription factor complex; C:plastid; F:sequence-specific DNA binding transcription factor activity; F:NEDD8-specific protease activity; F:sequence-specific DNA binding; P:regulation of transcription, DNA-templated; P:proteolysis; P:autophagy; P:epidermal cell fate specification; P:seed coat development; P:regulation of transcription, DNA-templated
Sobic.007G077600.1	speckle-type poz protein	2671	20	5.35E-36	66.05	0	-
Sobic.007G077700.1	hypothetical protein SORBIDRAFT_07g006242; uncharacterized protein loc101764408 isoform x3	3872	20	0	67	1	P:regulation of transcription, DNA-templated
Sobic.007G077800.1	g-type lectin s-receptor-like serine threonine-protein kinase sd2-5-like	2085	20	0	75.6	7	C:membrane; C:cytoplasmic membrane-bounded vesicle; F:protein serine/threonine kinase activity; F:ATP binding; F:carbohydrate binding; P:protein phosphorylation; P:serine family amino acid metabolic process				*
Sobic.007G077900.1	protein strawberry notch-like	4745	20	0	87.15	3	F:protein binding; F:zinc ion binding; P:regulation of transcription, DNA-templated
Sobic.007G078000.1	probable protein phosphatase 2c 44	1626	20	0	92.2	5	C:plastid; F:phosphoprotein phosphatase activity; F:transferase activity, transferring acyl groups other than amino-acyl groups; F:metal ion binding; P:protein dephosphorylation
Sobic.007G078100.1	mitochondrial pyruvate carrier 2-like	1023	20	8.95E-72	93.4	6	P:mitochondrial pyruvate transport; P:protein targeting to vacuole; C:mitochondrial inner membrane; P:aerobic respiration; P:response to cadmium ion; P:glycolytic process
Sobic.007G078200.1	cycloartenol synthase 1 isoform 1	3421	20	0	81.8	8	C:membrane; F:cycloartenol synthase activity; P:steroid biosynthetic process; P:phospholipid biosynthetic process; P:pentacyclic triterpenoid biosynthetic process; P:monocarboxylic acid metabolic process; P:small molecule biosynthetic process; P:pigment biosynthetic process
Sobic.007G078300.1	serine threonine protein kinase	3443	20	0	90.75	4	F:protein serine/threonine kinase activity; F:ATP binding; P:protein phosphorylation; P:serine family amino acid metabolic process
Sobic.007G078400.1	transketolase-like protein	744	20	2.00E-12	74.5	28	P:response to fructose; P:gluconeogenesis; C:chloroplast envelope; P:hydrogen peroxide catabolic process; P:water transport; F:transketolase activity; P:cellulose metabolic process; P:glucose catabolic process; P:calcium ion transport; P:regulation of meristem growth; P:response to salt stress; P:hyperosmotic response; C:cytosol; P:isopentenyl diphosphate biosynthetic process, methylerythritol 4-…
Sobic.007G078500.1	serine threonine protein kinase	2057	20	0	91.95	4	F:protein serine/threonine kinase activity; F:ATP binding; P:protein phosphorylation; P:serine family amino acid metabolic process
Sobic.007G078600.1	yth domain family protein 2-like isoform x1; uncharacterized protein loc100192484	2557	20	0	83.55	1	C:plastid
Sobic.007G078700.1	probable transcriptional regulator	767	2	5.08186	48	0	-
Sobic.007G078800.1	glucan endo- -beta-glucosidase 6-like	2593	20	0	86.8	3	F:hydrolase activity, hydrolyzing O-glycosyl compounds; P:carbohydrate metabolic process; C:cytoplasmic membrane-bounded vesicle
Sobic.007G078900.1	unknown	1068	1	2.55135	46	0	-
Sobic.007G079000.1	eri1 exoribonuclease 2-like	771	20	1.42E-143	61.8	3	F:nucleic acid binding; F:exonuclease activity; P:nucleic acid phosphodiester bond hydrolysis
Sobic.007G079100.1	tpa: amp-dependent synthetase and ligase superfamily protein	1641	20	4.19E-19	65.4	2	F:catalytic activity; C:plastid
Sobic.007G079200.1	eri1 exoribonuclease 2-like	864	20	0	72.25	3	F:nucleic acid binding; F:exonuclease activity; P:nucleic acid phosphodiester bond hydrolysis
Sobic.007G079300.1	26s proteasome non-atpase regulatory subunit 1 homolog a-like	3435	20	0	89.1	6	C:proteasome complex; F:binding; F:enzyme regulator activity; P:regulation of protein catabolic process; C:cytoplasmic membrane-bounded vesicle; P:regulation of catalytic activity
Sobic.007G079400.1	ethanolamine-phosphate cytidylyltransferase-like	2245	20	0	92.1	2	P:biosynthetic process; F:nucleotidyltransferase activity
Sobic.007G079500.1	hypothetical protein SORBIDRAFT_05g022140	893	10	2.91E-16	83.6	0	-
Sobic.007G079600.1	beta-hydroxyacyl-acp dehydratase	1264	20	1.02E-115	93.3	19	C:cell wall; C:chloroplast thylakoid; F:crotonoyl-[acyl-carrier-protein] hydratase activity; P:polysaccharide biosynthetic process; P:polysaccharide catabolic process; P:starch metabolic process; P:fatty acid biosynthetic process; P:ubiquinone biosynthetic process; P:plant-type cell wall organization; P:defense response to fungus, incompatible interaction; P:multidimensional cell growth; P:plant-…
Sobic.007G079700.1	reticulon-like protein b22-like	1475	20	2.94E-75	88.85	0	-
Sobic.007G079800.1	taxadien-5-alpha-ol o-acetyltransferase-like	1017	18	8.48E-34	68.33	2	F:zinc ion binding; F:nucleic acid binding
Sobic.007G079900.1	---NA---	1590	0		0	0	-
Sobic.007G080000.1	PREDICTED: uncharacterized protein LOC100867775	856	1	0.933929	44	0	-
Sobic.007G080100.1	hypothetical protein SORBIDRAFT_07g006420; uncharacterized protein loc100274871	1971	20	0	89.25	4	C:membrane; P:metabolic process; F:acetylglucosaminyltransferase activity; C:mitochondrion
Sobic.007G080200.1	btb poz and math domain-containing protein 2-like	1321	20	0	62.05	0	-
Sobic.007G080300.1	btb poz and math domain-containing protein 2-like	1354	20	0	60.1	1	F:protein binding
Sobic.007G080400.1	---NA---	681	0		0	0	-
Sobic.007G080500.1	btb poz and math domain-containing protein 2-like	1494	20	0	71.85	1	F:protein binding
Sobic.007G080600.1	btb poz and math domain-containing protein 2-like	1065	20	0	70.3	1	F:protein binding
Sobic.007G080700.1	lrr receptor-like serine threonine-protein kinase gso1	938	20	1.89E-36	83.55	2	F:kinase activity; P:phosphorylation				*
Sobic.007G080800.1	lrr receptor-like serine threonine-protein kinase gso1	2721	20	0	62.65	1	F:protein binding				*
Sobic.007G080900.1	btb poz and math domain-containing protein 2-like	3527	20	0	64.8	0	-
Sobic.007G081000.1	---NA---	1173	0		0	0	-
Sobic.007G081100.1	btb poz and math domain-containing protein 2-like	1472	20	0	69.8	1	F:protein binding
Sobic.007G081200.1	speckle-type poz protein	1047	20	1.05E-155	59.65	1	F:protein binding
Sobic.007G081300.1	protein nrt1 ptr family -like	2425	20	0	78.8	3	C:membrane; F:transporter activity; P:transport
Sobic.007G081400.1	---NA---	343	0		0	0	-
Sobic.007G081500.1	growth hormone-regulated tbc protein 1-like	2325	20	0	90.95	4	P:actin filament-based movement; P:Golgi localization; P:mitochondrion localization; P:peroxisome localization
Sobic.007G081600.1	speckle-type poz protein	498	20	2.58E-53	65.35	1	F:protein binding
Sobic.007G081700.1	btb poz and math domain-containing protein 2-like	1143	20	0	54.25	1	F:protein binding
Sobic.007G081800.1	speckle-type poz protein	1566	20	0	69.55	0	-
Sobic.007G081900.1	btb poz and math domain-containing protein 1-like	2076	20	2.01E-148	73.05	0	-	S1_427744445	7	9510408
Sobic.007G082000.1	btb poz and math domain-containing protein 2-like	1609	20	0	71.95	1	F:protein binding	S1_427752612	7	9518575
Sobic.007G082100.1	btb poz and math domain-containing protein 2-like	1481	20	0	72.8	0	-
Sobic.007G082200.1	abc transporter g family member 11-like	1259	20	6.36E-22	67.65	5	P:response to stimulus; F:nucleoside-triphosphatase activity; P:organic substance transport; P:single-organism transport; C:membrane				*
Sobic.007G082300.1	btb poz and math domain-containing protein 2-like	1068	20	0	70.6	1	F:protein binding
Sobic.007G082400.1	protein nlp5-like	381	20	3.73E-21	54.7	0	-
Sobic.007G082500.1	speckle-type poz protein	1056	20	0	62.1	1	F:protein binding
Sobic.007G082600.1	e3 ubiquitin-protein ligase ring1a-like	536	20	0.00138353	61.4	0	-	S1_427944976	7	9710939
Sobic.007G082700.1	hypothetical protein SORBIDRAFT_07g006781	1059	20	5.21E-161	59.5	0	-
Sobic.007G082800.1	---NA---	830	0		0	0	-
Sobic.007G082900.1	paired amphipathic helix protein sin3-like 4-like isoform x2	893	20	3.55E-25	52.85	1	P:regulation of transcription, DNA-templated	S1_427997650	7	9763613
Sobic.007G083000.1	paired amphipathic helix protein sin3-like 4 isoform x1	940	20	9.24E-55	63.35	2	P:regulation of transcription, DNA-templated; C:nucleus	S1_428022876	7	9788839
Sobic.007G083100.1	---NA---	1466	0		0	0	-
Sobic.007G083200.1	retrotransposon unclassified	1551	20	0	62.65	0	-
Sobic.007G083300.1	paired amphipathic helix repeat family protein	901	20	1.89E-49	60.95	2	P:regulation of transcription, DNA-templated; C:nucleus	S1_428074536	7	9840499
Sobic.007G083400.1	speckle-type poz protein	1083	20	0	69.8	1	F:protein binding
Sobic.007G083500.1	btb poz and math domain-containing protein 2-like	1401	20	0	57.6	1	F:protein binding
Sobic.007G083600.1	ribonuclease h protein at1g65750	283	20	6.18E-07	54.2	0	-
Sobic.007G083700.1	hypothetical protein MELLADRAFT_102424	1371	1	0.765097	46	0	-
Sobic.007G083800.1	---NA---	604	0		0	0	-
Sobic.007G083900.1	b3 domain-containing protein os02g0683500-like	1191	20	0	62.65	3	F:DNA binding; P:regulation of transcription, DNA-templated; C:nucleus
Sobic.007G084000.1	hypothetical protein AALP_AA8G064400	720	1	7.64127	46	0	-
Sobic.007G084100.1	hypothetical protein SORBIDRAFT_07g006890	1512	20	2.85E-77	69.9	0	-
Sobic.007G084200.1	uncharacterized membrane protein at1g16860-like	2381	20	0	90.6	0	-
Sobic.007G084300.1	f-box kelch-repeat protein at1g51550-like	2279	20	0	76.95	2	F:protein binding; P:negative regulation of transcription, DNA-templated
Sobic.007G084400.1	ribonuclease 3-like protein 2-like isoform x1	776	20	3.51E-31	86.3	7	F:metal ion binding; P:rRNA catabolic process; F:RNA binding; P:RNA phosphodiester bond hydrolysis, endonucleolytic; F:ribonuclease III activity; P:RNA processing; P:regulation of RNA metabolic process
Sobic.007G084500.1	retrotransposon protein; uncharacterized protein loc103626892 isoform x1	1526	20	6.17E-133	78.6	1	C:mitochondrion
Sobic.007G084600.1	beta-galactosidase expressed	726	20	4.51E-101	89.4	11	C:cell wall; C:beta-galactosidase complex; C:membrane; C:cytoplasmic membrane-bounded vesicle; C:apoplast; F:beta-galactosidase activity; F:carbohydrate binding; P:galactose metabolic process; P:glycosaminoglycan catabolic process; P:glycosphingolipid metabolic process; P:glycerolipid metabolic process
Sobic.007G084700.1	beta-galactosidase expressed	727	20	4.37E-101	90.55	11	C:cytoplasmic membrane-bounded vesicle; F:carbohydrate binding; C:cell wall; C:membrane; F:beta-galactosidase activity; C:apoplast; P:galactose metabolic process; P:glycosaminoglycan catabolic process; P:glycosphingolipid metabolic process; C:beta-galactosidase complex; P:glycerolipid metabolic process
Sobic.007G084800.1	hypothetical protein SORBIDRAFT_07g006955	896	20	2.31E-31	83.9	0	-
Sobic.007G084900.1	hypothetical protein ZEAMMB73_305589	564	4	6.71E-07	65	0	-
Sobic.007G085000.1	60s ribosomal protein l7-1	1370	20	1.38E-140	97.35	1	C:ribosome
Sobic.007G085100.1	transcription intermediary factor 1- partial	651	1	9.77974	59	0	-
Sobic.007G085200.1	transposon pong sub-class	398	20	5.30E-17	50.55	0	-
Sobic.007G085300.1	wrky25 - superfamily of tfs having wrky and zinc finger domains	1651	20	2.44E-124	63.9	6	F:sequence-specific DNA binding transcription factor activity; F:sequence-specific DNA binding; P:regulation of transcription, DNA-templated; P:defense response; C:transcription factor complex; P:regulation of transcription, DNA-templated
Sobic.007G085400.1	nbs-lrr disease resistance protein	2985	20	0	71.25	2	F:protein binding; F:ADP binding				*
Sobic.007G085500.1	xyloglucan endotransglucosylase hydrolase protein 24-like	1099	20	0	76.9	7	C:cell wall; C:cytoplasmic membrane-bounded vesicle; C:apoplast; F:hydrolase activity, hydrolyzing O-glycosyl compounds; F:xyloglucan:xyloglucosyl transferase activity; P:cellular glucan metabolic process; P:cell wall organization	S1_428861088	7	10627051
Sobic.007G085600.1	xyloglucan endotransglucosylase hydrolase protein 24-like	1232	20	0	75	7	C:cell wall; C:cytoplasmic membrane-bounded vesicle; C:apoplast; F:hydrolase activity, hydrolyzing O-glycosyl compounds; F:xyloglucan:xyloglucosyl transferase activity; P:cellular glucan metabolic process; P:cell wall organization
Sobic.007G085700.1	---NA---	913	0		0	0	-
Sobic.007G085800.1	beta-amyrin synthase	3516	20	0	80.25	3	C:membrane; F:intramolecular transferase activity; P:metabolic process
Sobic.007G085900.1	---NA---	716	0		0	0	-
Sobic.007G086000.1	dna-binding protein smubp-2	1063	4	0.0061599	51	0	-
Sobic.007G086100.1	agamous-like mads-box protein agl62	744	20	6.82E-165	68.85	4	F:DNA binding; F:protein dimerization activity; P:regulation of transcription, DNA-templated; C:nucleus
Sobic.007G086200.1	agamous-like mads-box protein agl62	744	20	1.14E-161	69.2	4	F:DNA binding; F:protein dimerization activity; P:regulation of transcription, DNA-templated; C:nucleus
Sobic.007G086300.1	xyloglucan endotransglycosylase	1388	20	0	77.45	7	F:hydrolase activity, hydrolyzing O-glycosyl compounds; F:xyloglucan:xyloglucosyl transferase activity; P:cell wall organization; C:cytoplasmic membrane-bounded vesicle; C:cell wall; P:cellular glucan metabolic process; C:apoplast
Sobic.007G086400.1	xyloglucan endotransglycosylase	876	20	0	81.25	7	C:cell wall; C:cytoplasmic membrane-bounded vesicle; C:apoplast; F:hydrolase activity, hydrolyzing O-glycosyl compounds; F:xyloglucan:xyloglucosyl transferase activity; P:cellular glucan metabolic process; P:cell wall organization
Sobic.007G086500.1	haus augmin-like complex subunit 1	1558	20	4.27E-121	91.85	4	P:centrosome organization; C:HAUS complex; P:spindle assembly; C:plastid
Sobic.007G086600.1	indole-3-glycerol phosphate synthase	1947	20	0	91.35	5	F:indole-3-glycerol-phosphate synthase activity; C:plastid; P:tryptophan biosynthetic process; P:tyrosine biosynthetic process; P:L-phenylalanine biosynthetic process
Sobic.007G086700.1	---NA---	605	0		0	0	-
Sobic.007G086800.1	hypothetical protein SORBIDRAFT_07g007500; uncharacterized protein loc100304009	902	20	5.40E-35	80.35	1	C:mitochondrion
Sobic.007G086900.1	zinc c3hc4 type family protein	2693	20	0	72.6	2	F:protein binding; F:zinc ion binding
Sobic.007G087000.1	glucose-6-phosphate 1-epimerase-like	1664	20	0	93.4	5	C:membrane; F:carbohydrate binding; F:glucose-6-phosphate 1-epimerase activity; P:gluconeogenesis; P:glycolytic process
Sobic.007G087100.1	pentatricopeptide repeat-containing protein chloroplastic	4707	20	0	77.65	4	P:cell cycle; C:chloroplast; C:nucleus; P:mRNA modification
Sobic.007G087200.1	speckle-type poz protein	1664	20	0	64.65	1	F:protein binding
Sobic.007G087300.1	u4 u6 small nuclear ribonucleoprotein prp4-like	531	20	6.47E-61	88.8	3	C:viral nucleocapsid; C:ribonucleoprotein complex; P:RNA splicing
Sobic.007G087400.1	amino acid permease 3-like	1903	20	0	82.8	1	C:integral component of membrane
Sobic.007G087500.1	hypothetical protein; hypothetical protein [Oryza sativa Japonica Group]	941	20	5.02E-29	74.1	4	P:transposition, DNA-mediated; F:transposase activity; F:DNA binding; P:DNA integration
Sobic.007G087600.1	wuschel-related homeobox 10-like	1428	20	6.86E-130	84	4	F:DNA binding; P:regulation of transcription, DNA-templated; P:multicellular organismal development; C:nucleus
Sobic.007G087700.1	plasma membrane atpase-like	3587	20	0	91.9	8	C:plasma membrane; C:integral component of membrane; F:ATP binding; F:hydrogen-exporting ATPase activity, phosphorylative mechanism; F:metal ion binding; P:oxidative phosphorylation; P:ATP biosynthetic process; P:hydrogen ion transmembrane transport
Sobic.007G087800.1	myosin heavy non-muscle-like	1801	20	0	94.3	0	-
Sobic.007G087900.1	ppr protein	3561	20	0	77.5	2	F:protein binding; C:mitochondrion
Sobic.007G088000.1	nadph--cytochrome p450 reductase-like	2862	20	0	92.6	6	C:endoplasmic reticulum membrane; F:NADPH-hemoprotein reductase activity; F:iron ion binding; F:FMN binding; P:electron transport; P:oxidation-reduction process
Sobic.007G088100.1	phosphatidylinositol 3-kinase	450	20	2.73E-98	94.45	16	C:Golgi apparatus; C:phosphatidylinositol 3-kinase complex; F:ATP binding; F:1-phosphatidylinositol-3-kinase activity; P:protein N-linked glycosylation; P:endocytosis; P:response to salt stress; P:vegetative to reproductive phase transition of meristem; P:protein desumoylation; P:inositol trisphosphate metabolic process; P:phosphatidylinositol-3-phosphate biosynthetic process; P:phosphatidylinosi…
Sobic.007G088200.1	haloacid dehalogenase-like hydrolase domain-containing protein 1a	1233	20	9.10E-168	90.8	2	P:metabolic process; F:hydrolase activity
Sobic.007G088300.1	18 kda seed maturation	1168	20	2.98E-60	64.15	1	P:embryo development
Sobic.007G088400.1	f-box protein skip23-like	10152	20	0	57.05	0	-
Sobic.007G088500.1	ankyrin-like protein	3318	20	0	58.4	0	-
Sobic.007G088600.1	formin-like protein 18	1478	10	4.62E-39	66.6	0	-
Sobic.007G088700.1	speckle-type poz protein	1606	20	0	67.75	1	F:protein binding
Sobic.007G088800.1	speckle-type poz protein	1253	20	0	70.2	1	F:protein binding
Sobic.007G088900.1	fch domain only protein 1-like; uncharacterized protein loc103701558	2844	20	0	84.3	5	C:plasma membrane; P:vesicle-mediated transport; P:intracellular protein transport; C:chloroplast; C:clathrin adaptor complex
Sobic.007G089000.1	myc-associated zinc finger	1420	20	1.63E-12	75.45	0	-
Sobic.007G089100.1	proline-rich receptor-like protein kinase perk2-like	1218	20	4.12E-56	82.15	2	C:plastid; P:gene silencing by RNA
Sobic.007G089200.1	---NA---	610	0		0	0	-
Sobic.007G089300.1	cysteine-rich receptor-like protein kinase 35-like	2851	20	0	73.25	4	F:protein serine/threonine kinase activity; F:ATP binding; P:protein phosphorylation; P:serine family amino acid metabolic process	S1_430618820	7	12384783	*
Sobic.007G089400.1	---NA---	709	0		0	0	-
Sobic.007G089500.1	clathrin-coat assembly; uncharacterized protein loc103707089	2280	20	0	66.45	2	C:membrane; P:Golgi vesicle transport
Sobic.007G089600.1	monothiol glutaredoxin- mitochondrial-like	1508	20	5.17E-11	70.6	3	P:single-organism process; F:iron-sulfur cluster binding; C:mitochondrion
Sobic.007G089700.1	hypothetical protein SORBIDRAFT_07g007795; uncharacterized protein loc101781636	849	20	1.47E-147	73.05	4	F:zinc ion binding; F:chromatin binding; F:DNA binding; C:chromatin
Sobic.007G089800.1	set domain containing protein	2618	20	0	79.2	3	F:protein binding; P:metabolic process; F:catalytic activity
Sobic.007G089900.1	probable 4-coumarate-- ligase 1-like	2634	20	0	85.4	5	F:ATP binding; F:4-coumarate-CoA ligase activity; P:coumarin biosynthetic process; P:lignin biosynthetic process; P:stilbene biosynthetic process
Sobic.007G090000.1	hypothetical protein SORBIDRAFT_09g016155; uncharacterized protein loc103632862 isoform x2	1145	20	3.19E-149	71.7	4	F:heterocyclic compound binding; P:proteolysis; F:organic cyclic compound binding; F:cysteine-type peptidase activity
Sobic.007G090100.1	rav-like b3 domain dna binding protein	858	20	0	57.95	3	F:DNA binding; P:regulation of transcription, DNA-templated; C:nucleus
Sobic.007G090200.1	pseudouridine-5 -monophosphatase-like	1414	20	2.39E-175	85.45	2	P:metabolic process; F:hydrolase activity
Sobic.007G090300.1	hypothetical protein SORBIDRAFT_07g007850; uncharacterized protein loc103633065	2214	20	2.36E-76	75	1	C:membrane
Sobic.007G090400.1	proton gradient regulation 7 isoform 1; uncharacterized protein loc103707118 isoform x1	1292	20	2.94E-175	84.15	8	C:chloroplast thylakoid; C:chloroplast stroma; F:FMN binding; F:oxidoreductase activity; F:protein anchor; P:photosynthetic electron transport chain; P:post-embryonic development; P:positive regulation of heme biosynthetic process
Sobic.007G090500.1	preprotein translocase subunit chloroplastic	2149	20	0	94.15	5	C:integral component of membrane; P:DNA-templated transcription, elongation; P:thylakoid membrane organization; C:chloroplast thylakoid membrane; P:protein transport
Sobic.007G090600.1	probable xyloglucan glycosyltransferase 5	3289	20	0	83.1	5	C:Golgi membrane; F:transferase activity, transferring glycosyl groups; P:cell wall organization; C:integral component of membrane; P:metabolic process
Sobic.007G090700.1	---NA---	1131	0		0	0	-
Sobic.007G090800.1	rhamnosyl transferase	156	4	1.03E-08	58.25	0	-
Sobic.007G090900.1	heat shock protein hsp98-like; uncharacterized protein loc103641087	3978	20	0	73.35	2	P:protein metabolic process; C:mitochondrion
Sobic.007G091000.1	thioredoxin domain-containing protein 9 homolog	1906	20	5.80E-123	91.4	2	P:cell redox homeostasis; F:ATP binding
Sobic.007G091100.1	chloroplast purple acid phosphatase isoform c	2240	20	0	91.1	6	P:dephosphorylation; C:extracellular region; F:metal ion binding; F:acid phosphatase activity; P:riboflavin metabolic process; P:hexachlorocyclohexane metabolic process
Sobic.007G091200.1	probable long-chain-alcohol o-fatty-acyltransferase 4-like	1735	20	0	64.4	2	C:membrane; F:catalytic activity
Sobic.007G091300.1	peptidyl-prolyl cis-trans isomerase pin1-like	396	20	6.41E-25	67	10	P:single-organism cellular process; P:cellular protein metabolic process; P:response to chemical; P:biosynthetic process; P:organic substance catabolic process; P:response to osmotic stress; C:cytoplasmic part; F:isomerase activity; P:single-organism carbohydrate metabolic process; P:cellular component organization
Sobic.007G091400.1	diacylglycerol kinase 7-like	2217	20	0	78.9	10	P:protein kinase C-activating G-protein coupled receptor signaling pathway; P:phosphorylation; F:NAD+ kinase activity; F:ATP binding; F:diacylglycerol kinase activity; C:plastid; P:nicotinamide metabolic process; P:nicotinate nucleotide metabolic process; P:phospholipid catabolic process; P:glycerolipid metabolic process
Sobic.007G091500.1	pentatricopeptide repeat-containing protein at5g66520-like	1155	20	3.09E-157	76.55	11	F:protein binding; P:protein kinase C-activating G-protein coupled receptor signaling pathway; P:phosphorylation; F:NAD+ kinase activity; F:ATP binding; F:diacylglycerol kinase activity; C:plastid; P:nicotinamide metabolic process; P:nicotinate nucleotide metabolic process; P:phospholipid catabolic process; P:glycerolipid metabolic process
Sobic.007G091600.1	cell wall integrity protein scw1	2685	20	2.33E-158	90.35	2	F:nucleic acid binding; F:nucleotide binding
Sobic.007G091700.1	hypothetical protein TDEL_0B07310	219	2	7.11098	57	0	-
Sobic.007G091800.1	protein glutamine dumper 3-like	1065	20	6.29E-61	71.15	1	C:cytoplasmic membrane-bounded vesicle
Sobic.007G091900.1	probable receptor-like serine threonine-protein kinase at5g57670	2720	20	0	83.15	6	P:response to stress; P:protein phosphorylation; F:ATP binding; P:response to molecule of fungal origin; F:protein serine/threonine kinase activity; P:serine family amino acid metabolic process
Sobic.007G092000.1	zinc finger protein constans-like 5-like	2068	20	3.04E-81	61.15	2	F:zinc ion binding; C:intracellular
Sobic.007G092100.1	adp-ribosylation factor 3	1262	20	1.60E-123	98.75	7	C:Golgi stack; C:plasma membrane; F:GTP binding; P:intracellular protein transport; P:small GTPase mediated signal transduction; P:cellulose biosynthetic process; P:Golgi vesicle transport
Sobic.007G092200.1	aspartate carbamoyltransferase chloroplastic-like	2288	20	0	95.45	10	C:cytosol; P:purine nucleotide biosynthetic process; P:'de novo' UMP biosynthetic process; F:aspartate carbamoyltransferase activity; C:chloroplast stroma; P:'de novo' pyrimidine nucleobase biosynthetic process; F:amino acid binding; P:alanine metabolic process; P:aspartate metabolic process; C:aspartate carbamoyltransferase complex
Sobic.007G092300.1	transcription factor rax2-like	1527	20	4.66E-178	78.1	8	F:DNA binding; F:chromatin binding; P:regulation of transcription, DNA-templated; F:sequence-specific DNA binding transcription factor activity; C:nucleus; C:transcription factor complex; P:regulation of transcription, DNA-templated; C:chromatin
Sobic.007G092400.1	lysine histidine transporter 1-like	2241	20	0	89.55	2	C:integral component of membrane; C:plastid
Sobic.007G092500.1	hypothetical protein SORBIDRAFT_07g008810; uncharacterized protein loc101755944	1330	4	3.13E-45	76.25	1	C:plastid
Sobic.007G092600.1	probable e3 ubiquitin-protein ligase xbos32 isoform x2	2432	20	0	89.05	4	F:protein binding; F:zinc ion binding; P:protein ubiquitination; F:ligase activity	S1_432873190	7	14639153
Sobic.007G092700.1	stem-specific protein tsjt1-like	1882	20	5.15E-112	85.35	6	F:GTP binding; C:cytoplasmic membrane-bounded vesicle; F:chromatin binding; C:plastid; P:small GTPase mediated signal transduction; C:chromatin
Sobic.007G092800.1	ras-related protein raba5a-like	379	20	1.23E-69	91.6	8	C:vacuolar membrane; C:plasma membrane; F:GTPase activity; F:GTP binding; P:intracellular protein transport; P:nucleocytoplasmic transport; P:small GTPase mediated signal transduction; P:metabolic process
Sobic.007G092900.1	cytochrome p450	1530	20	0	79.65	5	F:iron ion binding; F:oxidoreductase activity, acting on paired donors, with incorporation or reduction of molecular oxygen; F:heme binding; P:oxidation-reduction process; F:monooxygenase activity
Sobic.007G093000.1	cytochrome p450	1350	20	0	83.85	5	F:iron ion binding; F:oxidoreductase activity, acting on paired donors, with incorporation or reduction of molecular oxygen; F:heme binding; P:oxidation-reduction process; F:monooxygenase activity
Sobic.007G093100.1	zinc knuckle family protein	687	20	7.05E-17	42.55	0	-
Sobic.007G093200.1	bcl-2 binding anthanogene-1	684	20	3.55E-71	72.25	1	C:plastid
Sobic.007G093300.1	cysteine proteinase ep-b 1	879	20	0	53.45	2	F:cysteine-type peptidase activity; P:proteolysis
Sobic.007G093400.1	hypothetical protein	1330	1	3.61766	45	0	-
Sobic.007G093500.1	zinc knuckle family protein	921	20	6.62E-23	47.15	0	-
Sobic.007G093600.1	zinc knuckle family protein	756	20	3.84E-23	46.8	0	-
Sobic.007G093700.1	chemotaxis protein	225	3	2.12458	54	0	-
Sobic.007G093800.1	hypothetical protein SORBIDRAFT_05g005460; uncharacterized protein loc100846298	1481	20	1.79E-173	63	1	C:mitochondrion
Sobic.007G093900.1	gcn5-related n-acetyltransferase-like	1754	20	3.47E-148	83.7	8	F:N-acetyltransferase activity; P:indoleacetic acid biosynthetic process; P:response to salt stress; P:response to fructose; P:water transport; P:tryptophan catabolic process; C:chloroplast; P:acyl-carrier-protein biosynthetic process
Sobic.007G094000.1	dna topoisomerase i	789	5	0.805936	44.2	0	-
Sobic.007G094100.1	wall-associated receptor kinase 1	2584	20	0	69.85	8	C:cytoplasmic membrane-bounded vesicle; F:protein serine/threonine kinase activity; F:calcium ion binding; F:protein binding; F:ATP binding; F:polysaccharide binding; P:protein phosphorylation; P:serine family amino acid metabolic process				*
Sobic.007G094200.1	hlh dna-binding domain superfamily protein isoform 1	1610	20	1.71E-68	76.15	1	F:binding
Sobic.007G094300.1	senescence-associated protein dh	813	20	1.28E-156	75	2	C:integral component of membrane; C:cytoplasmic membrane-bounded vesicle
Sobic.007G094400.1	fiber protein fb34	1183	20	7.40E-112	85.9	2	C:cytoplasmic membrane-bounded vesicle; C:plasma membrane
Sobic.007G094500.1	rna-binding protein	2524	20	0.037805	67.55	0	-	S1_434203479	7	15969442
Sobic.007G094600.1	cytochrome p450 86b1-like	2203	20	0	79.1	6	F:iron ion binding; F:oxidoreductase activity, acting on paired donors, with incorporation or reduction of molecular oxygen; F:heme binding; P:oxidation-reduction process; C:cytoplasmic membrane-bounded vesicle; F:monooxygenase activity
Sobic.007G094700.1	unknown	2213	1	0.0424417	75	0	-
Sobic.007G094800.1	---NA---	921	0		0	0	-
Sobic.007G094900.1	xyloglucan endotransglycosylase hydrolase protein 8 precursor	1655	20	0	83.35	6	F:xyloglucan:xyloglucosyl transferase activity; F:hydrolase activity, hydrolyzing O-glycosyl compounds; P:cell wall organization; C:cell wall; P:cellular glucan metabolic process; C:apoplast
Sobic.007G095000.1	cytochrome p450 86b1-like	1835	20	0	74.9	6	F:iron ion binding; F:oxidoreductase activity, acting on paired donors, with incorporation or reduction of molecular oxygen; F:heme binding; P:oxidation-reduction process; C:cytoplasmic membrane-bounded vesicle; F:monooxygenase activity
Sobic.007G095100.1	abc transporter g family member 17-like	2805	20	0	82.8	5	C:membrane; F:ATP binding; F:ATPase activity; P:metabolic process; C:mitochondrion				*
Sobic.007G095200.1	lactation elevated protein 1-like	2551	20	0	90	2	F:ATP binding; C:mitochondrion
Sobic.007G095300.1	haloacid dehalogenase-like hydrolase domain-containing protein at3g48420-like; uncharacterized protein loc100272877 isoform x1	1748	20	1.72E-37	88.55	2	P:photosynthesis; C:chloroplast stroma
Sobic.007G095400.1	uncharacterized loc101216292	1003	20	6.79E-49	79.75	0	-
Sobic.007G095500.1	hypothetical protein SORBIDRAFT_07g009470; uncharacterized protein loc101762210 isoform x1	1309	20	3.32E-162	93.1	11	P:oxidation-reduction process; P:pentose-phosphate shunt; F:oxidoreductase activity, acting on the CH-OH group of donors, NAD or NADP as acceptor; C:chloroplast envelope; P:leaf morphogenesis; P:carotenoid biosynthetic process; P:thylakoid membrane organization; P:cell differentiation; C:chloroplast stroma; F:coenzyme binding; C:apoplast
Sobic.007G095600.1	lrr receptor-like serine threonine-protein kinase fls2	3031	20	0	65.05	2	F:protein binding; C:cytoplasmic membrane-bounded vesicle				*
Sobic.007G095700.1	brix domain-containing protein 2	1535	20	6.95E-18	85.6	0	-
Sobic.007G095800.1	atp-dependent dna family rep helicase domain protein	240	5	1.33735	53.4	0	-
Sobic.007G095900.1	kanamycin nucleotidyltransferase	602	2	1.1414	44	0	-
Sobic.007G096000.1	hypothetical protein SORBIDRAFT_07g009500; uncharacterized protein loc103641046	3573	20	0	70.6	2	C:Piccolo NuA4 histone acetyltransferase complex; P:regulation of transcription, DNA-templated
Sobic.007G096100.1	plectin-like isoform x1	1018	4	4.79E-05	77.25	0	-
Sobic.007G096200.1	nucleoporin nup43	2209	20	1.40E-167	80.05	4	F:protein binding; P:DNA-dependent DNA replication; C:nuclear envelope; C:chloroplast
Sobic.007G096300.1	---NA---	1117	0		0	0	-
Sobic.007G096400.1	long chain acyl- synthetase 4-like	1564	20	1.96E-73	64	2	P:metabolic process; F:catalytic activity
Sobic.007G096500.1	---NA---	93	0		0	0	-
Sobic.007G096600.1	udp-glucuronic acid decarboxylase 2-like	1582	2	0.323562	55	0	-
Sobic.007G096700.1	pollen ole e 1 allergen and extensin family partial	910	20	2.55E-90	93.3	1	C:cytoplasmic membrane-bounded vesicle
Sobic.007G096800.1	cmp-sialic acid transporter 4-like	2064	20	0	92.05	13	P:glucose catabolic process; C:integral component of membrane; F:sialic acid transmembrane transporter activity; P:nucleotide transmembrane transport; C:Golgi membrane; P:sialic acid transport; C:endosome; C:trans-Golgi network; F:sugar:proton symporter activity; P:carbohydrate transport; P:proton transport; P:nucleotide-sugar transport; F:nucleotide-sugar transmembrane transporter activity
Sobic.007G096900.1	sister chromatid cohesion 1 protein 3-like	2608	20	0	64.9	5	C:nuclear chromosome; F:protein binding; P:organelle organization; P:DNA replication; P:mitotic cell cycle process
Sobic.007G097000.1	sister chromatid cohesion 1 protein 3-like	2489	20	0	71.45	12	C:nuclear cohesin complex; C:nucleolus; F:protein binding; P:cytokinesis by cell plate formation; P:regulation of DNA replication; P:chromosome segregation; P:mitotic nuclear division; P:pollen development; P:megagametogenesis; P:regulation of G2/M transition of mitotic cell cycle; P:DNA endoreduplication; P:spindle assembly
Sobic.007G097100.1	protein aspartic protease in guard cell 2-like	2237	20	0	75.85	5	F:aspartic-type endopeptidase activity; P:proteolysis; C:cytoplasmic membrane-bounded vesicle; C:apoplast; C:mitochondrion
Sobic.007G097200.1	hypothetical protein CGLO_06874	1318	1	9.11108	39	0	-
Sobic.007G097300.1	---NA---	424	0		0	0	-
Sobic.007G097400.1	dna-directed rna polymerase iii subunit rpc5	2898	20	0	70.65	5	C:nucleolus; F:DNA-directed RNA polymerase activity; P:purine nucleobase metabolic process; P:pyrimidine nucleobase metabolic process; P:transcription, DNA-templated	S1_435989084	7	17755047
Sobic.007G097500.1	---NA---	577	0		0	0	-
Sobic.007G097600.1	sensor protein	970	5	0.280386	50	0	-
Sobic.007G097700.1	dna double-strand break repair rad50 isoform 1	2415	20	0	77.3	0	-
Sobic.007G097800.1	retrotransposon protein sine subclass	1195	4	3.18E-38	81	0	-
Sobic.007G097900.1	f-box protein skip1-like	1438	20	0	81.75	3	F:protein binding; F:ligase activity; P:metabolic process
Sobic.007G098000.1	zinc knuckle family protein	756	20	3.73E-23	47.65	0	-
Sobic.007G098100.1	nuclear nucleic acid-binding protein c1d	780	20	8.58E-28	86.2	0	-
Sobic.007G098200.1	---NA---	1448	0		0	0	-
Sobic.007G098300.1	zinc knuckle family protein	756	20	2.59E-23	47.45	0	-
Sobic.007G098400.1	wall-associated receptor kinase-like 20-like	2376	20	0	82.35	6	C:cytoplasmic membrane-bounded vesicle; F:protein serine/threonine kinase activity; F:ATP binding; F:polysaccharide binding; P:protein phosphorylation; P:serine family amino acid metabolic process	S1_436537197	7	18303160	*
Sobic.007G098500.1	auxin transport protein big	16003	20	0	80.6	15	C:cytosol; C:plasmodesma; C:integral component of membrane; C:cytoplasmic membrane-bounded vesicle; F:ubiquitin-protein transferase activity; F:zinc ion binding; F:ligase activity; P:response to fungus; P:photomorphogenesis; P:auxin-activated signaling pathway; P:unidimensional cell growth; P:auxin polar transport; P:lateral root formation; P:protein ubiquitination; P:inflorescence morphogenesis
Sobic.007G098600.1	peroxidase 40	1589	20	0	80.55	9	F:metal ion binding; P:response to oxidative stress; P:hydrogen peroxide catabolic process; C:cytoplasmic membrane-bounded vesicle; F:heme binding; F:peroxidase activity; C:extracellular region; P:oxidation-reduction process; P:peroxidase reaction				*
Sobic.007G098700.1	zinc knuckle family protein	756	20	2.42E-23	47.55	0	-
Sobic.007G098800.1	formamidopyrimidine-dna glycosylase	1962	20	0	79.35	6	P:DNA catabolic process, endonucleolytic; F:damaged DNA binding; P:nucleotide-excision repair; F:zinc ion binding; F:oxidized purine nucleobase lesion DNA N-glycosylase activity; P:base-excision repair, AP site formation
Sobic.007G098900.1	TPA: hypothetical protein ZEAMMB73_781616	258	2	1.80E-13	57	0	-
Sobic.007G099000.1	chloroplastic group iia intron splicing facilitator chloroplastic	349	20	2.60E-11	55.65	5	P:organic substance metabolic process; P:primary metabolic process; P:single-organism cellular process; C:plastid; P:cellular metabolic process
Sobic.007G099100.1	hypothetical protein SORBIDRAFT_09g001110	619	4	1.09827	60.75	0	-
Sobic.007G099200.1	hypothetical protein SORBIDRAFT_07g011060; uncharacterized protein loc100277886	1890	20	1.75E-143	66.9	1	C:mitochondrion	S1_438822897	7	20588860
Sobic.007G099300.1	---NA---	821	0		0	0	-
Sobic.007G099400.1	o-methyltransferase zrp4	1509	20	0	72.9	3	F:O-methyltransferase activity; F:protein dimerization activity; P:methylation
Sobic.007G099500.1	grf zinc finger family protein	1126	20	1.31E-14	52.25	0	-
Sobic.007G099600.1	transposon en spm sub-class	3024	20	1.86E-166	64.5	0	-
Sobic.007G099700.1	chaperonin 60 beta precursor	1143	20	0.00274967	71.8	0	-
Sobic.007G099800.1	u4 u6 small nuclear ribonucleoprotein prp4-like	528	20	5.83E-60	79.75	2	C:viral nucleocapsid; C:ribonucleoprotein complex
Sobic.007G099900.1	---NA---	1316	0		0	0	-	S1_440322039	7	22088002
Sobic.007G100000.1	urea amidolyase-like protein	1906	1	3.92943	58	0	-
Sobic.007G100100.1	---NA---	559	0		0	0	-
Sobic.007G100200.1	---NA---	465	0		0	0	-	S1_440445972	7	22211935
Sobic.007G100300.1	uncharacterized protein LOC100276657	559	3	0.144534	46.33	0	-
Sobic.007G100400.1	zinc knuckle family protein	756	20	2.02E-23	47.05	0	-
Sobic.007G100500.1	pentatricopeptide repeat-containing protein mitochondrial	2044	20	0	77.5	1	C:mitochondrion
Sobic.007G100600.1	early nodulin-like protein	1061	20	6.95E-69	73.95	3	F:electron carrier activity; C:cytoplasmic membrane-bounded vesicle; P:electron transport
Sobic.007G100700.1	anthocyanidin -o-glucosyltransferase-like	1904	20	0	83.6	3	F:transferase activity, transferring hexosyl groups; P:metabolic process; C:mitochondrion
Sobic.007G100800.1	cellulose synthase-like protein d4	4055	20	0	87.95	10	C:Golgi membrane; C:integral component of membrane; F:zinc ion binding; F:cellulose synthase (UDP-forming) activity; P:starch metabolic process; P:sucrose metabolic process; P:UDP-glucose metabolic process; P:pollen germination; P:cellulose biosynthetic process; P:cell wall organization
Sobic.007G100900.1	hypothetical protein	501	1	1.74793	64	0	-
Sobic.007G101000.1	hypothetical protein CD30_13190	609	2	0.531644	50.5	0	-
Sobic.007G101100.1	PREDICTED: uncharacterized protein LOC103647055	1897	20	5.56E-40	62.2	0	-
Sobic.007G101200.1	ac091732_5 polyprotein	414	20	1.28E-11	49.7	0	-
Sobic.007G101300.1	hypothetical protein SORBIDRAFT_07g012110; uncharacterized protein loc101761003	1857	20	0	80.55	2	C:plastid; C:membrane
Sobic.007G101400.1	zinc knuckle family protein	780	20	3.14E-24	46.75	0	-
Sobic.007G101500.1	adp-glucose pyrophosphorylase small subunit	2216	20	0	93.9	8	C:cytosol; C:amyloplast; F:ATP binding; P:starch biosynthetic process; C:chloroplast; F:glucose-1-phosphate adenylyltransferase activity; P:glycogen biosynthetic process; P:sucrose metabolic process
Sobic.007G101600.1	---NA---	928	0		0	0	-
Sobic.007G101700.1	PREDICTED: uncharacterized protein LOC103635282 isoform X2	1317	20	1.30E-135	64.15	0	-
Sobic.007G101800.1	pyrophosphate--fructose 6-phosphate 1-phosphotransferase subunit alpha-like	1926	20	0	83.7	13	F:6-phosphofructokinase activity; F:ATP binding; F:diphosphate-fructose-6-phosphate 1-phosphotransferase activity; P:fructose 6-phosphate metabolic process; P:glycolytic process; C:plastid; P:carbohydrate phosphorylation; C:6-phosphofructokinase complex; P:fructose metabolic process; P:galactose metabolic process; P:mannose metabolic process; P:gluconeogenesis; P:pentose-phosphate shunt
Sobic.007G101900.1	sperm cell motility protein mfp2	1771	8	3.75E-07	63.13	0	-
Sobic.007G102000.1	formin-like protein 6	4138	20	0	78.2	3	F:protein binding; F:hydrolase activity; P:metabolic process	S1_444515041	7	26281004
Sobic.007G102100.1	retrotransposon expressed	5026	20	1.51E-119	90.25	9	F:iron-sulfur cluster binding; F:nucleic acid binding; C:mitochondrion; P:chromosome organization; P:double-strand break repair via homologous recombination; F:ATP binding; F:ATPase activity; C:Smc5-Smc6 complex; P:DNA integration
Sobic.007G102200.1	hypothetical protein SORBIDRAFT_07g012930	579	1	8.52E-35	100	0	-
Sobic.007G102300.1	diaphanous 1	399	20	4.06E-36	94.35	2	F:phosphoprotein phosphatase activity; P:protein dephosphorylation
Sobic.007G102400.1	zinc knuckle family protein	825	20	2.86E-22	47.15	0	-
Sobic.007G102500.1	hypothetical protein	741	2	1.5143	48.5	0	-
Sobic.007G102600.1	dna-binding protein smubp-2-like isoform x2	604	5	9.34411	59	0	-
Sobic.007G102700.1	cap-gly domain-containing linker protein 1-like; uncharacterized protein loc101760716	1420	20	4.28E-23	77.35	23	P:gene silencing by RNA; P:embryonic pattern specification; P:mitotic recombination; P:response to freezing; P:mRNA export from nucleus; P:covalent chromatin modification; P:cotyledon development; P:cell division; P:determination of bilateral symmetry; P:chromatin silencing; P:photomorphogenesis; P:embryo sac egg cell differentiation; P:lipid storage; P:sugar mediated signaling pathway; P:protein…
Sobic.007G102800.1	b-cell cll lymphoma 7 protein family member a-like isoform x1; uncharacterized protein tcm_030343	1091	20	8.43E-102	62.15	1	C:mitochondrion
Sobic.007G102900.1	dead deah box helicase	3219	1	0.908419	58	0	-
Sobic.007G103000.1	glycerol kinase	1338	20	5.42E-78	90.3	9	C:cytosol; P:defense response to bacterium; F:glycerol kinase activity; P:glycerol catabolic process; P:glycerol-3-phosphate metabolic process; F:ATP binding; P:fatty acid beta-oxidation; P:phosphorylation; P:glycerolipid metabolic process
Sobic.007G103100.1	mediator of rna polymerase ii transcription subunit 14-like	6406	20	0	73.85	4	C:mediator complex; F:RNA polymerase II transcription cofactor activity; P:regulation of transcription from RNA polymerase II promoter; P:single-organism process
Sobic.007G103200.1	---NA---	669	0		0	0	-
Sobic.007G103300.1	ac074282_6 polyprotein	831	20	2.21E-10	50.45	0	-
Sobic.007G103400.1	PREDICTED: uncharacterized protein LOC103639299 isoform X2; uncharacterized protein loc103639299 isoform x2	2509	20	0	81.95	2	C:mitochondrion; C:plastid
Sobic.007G103500.1	---NA---	1055	0		0	0	-
Sobic.007G103600.1	duf1296 domain containing family protein	3325	20	0	72.05	0	-
Sobic.007G103700.1	transposase	751	1	1.76626	44	0	-	S1_449148258	7	30914221
Sobic.007G103800.1	hypothetical protein SORBIDRAFT_07g014210; uncharacterized protein loc101772923	4501	20	0	66.05	7	C:intracellular membrane-bounded organelle; P:carboxylic acid biosynthetic process; P:response to stimulus; P:primary metabolic process; F:catalytic activity; C:cytoplasmic part; P:organonitrogen compound biosynthetic process
Sobic.007G103900.1	aminodeoxychorismate lyase	557	8	0.670162	47	0	-
Sobic.007G104000.1	hypothetical protein SORBIDRAFT_07g014311; uncharacterized protein loc100831997	2718	20	0	63.65	1	F:ADP binding
Sobic.007G104100.1	---NA---	655	0		0	0	-
Sobic.007G104200.1	hypothetical protein TRIUR3_11356	426	2	0.970472	54.5	0	-
Sobic.007G104300.1	hypothetical protein SORBIDRAFT_07g014210; uncharacterized protein loc101772923	3081	20	0	64.75	7	C:intracellular membrane-bounded organelle; P:carboxylic acid biosynthetic process; P:response to stimulus; P:primary metabolic process; F:catalytic activity; C:cytoplasmic part; P:organonitrogen compound biosynthetic process
Sobic.007G104400.1	---NA---	459	0		0	0	-
Sobic.007G104500.1	cysteine-rich receptor-like protein kinase 41; uncharacterized protein loc103644279	1497	20	0	61.75	11	C:intracellular membrane-bounded organelle; P:nitrogen compound metabolic process; F:ADP binding; P:organic substance biosynthetic process; P:response to stimulus; P:single-organism biosynthetic process; P:primary metabolic process; F:catalytic activity; C:cytoplasmic part; P:cellular biosynthetic process; P:carboxylic acid metabolic process				*
Sobic.007G104600.1	dnaj homolog subfamily b member 4	1928	20	0	74.05	2	P:protein folding; F:unfolded protein binding
Sobic.007G104700.1	---NA---	1226	0		0	0	-
Sobic.007G104800.1	hypothetical protein SORBIDRAFT_07g014630; uncharacterized protein loc100192649 isoform x1	1327	20	9.30E-89	87.4	2	F:ligase activity; P:metabolic process
Sobic.007G104900.1	---NA---	824	0		0	0	-
Sobic.007G105000.1	calcineurin b-like protein	973	6	0.35491	44.33	0	-
Sobic.007G105100.1	mitogen-activated protein kinase kinase 6-like isoform x1	2811	20	0	93	7	F:MAP kinase activity; F:MAP kinase kinase activity; F:ATP binding; P:activation of MAPK activity; P:defense response, incompatible interaction; P:transmembrane receptor protein serine/threonine kinase signaling pathway; P:serine family amino acid metabolic process
Sobic.007G105200.1	retrotransposon unclassified	567	20	2.83E-67	52.75	1	F:nucleic acid binding
Sobic.007G105300.1	zinc knuckle family protein	756	20	2.59E-23	47.5	0	-
Sobic.007G105400.1	nedd8-conjugating enzyme ubc12-like	1657	20	5.96E-126	93.15	2	F:ligase activity; P:metabolic process
Sobic.007G105500.1	phototropin-2	3360	20	0	83.35	39	C:Golgi apparatus; C:microtubule; C:plasma membrane; C:protein histidine kinase complex; F:phosphorelay sensor kinase activity; F:protein serine/threonine kinase activity; F:structural molecule activity; F:ATP binding; F:blue light photoreceptor activity; F:FMN binding; F:identical protein binding; P:maltose metabolic process; P:phosphorelay signal transduction system; P:rRNA processing; P:microt…
Sobic.007G105600.1	wall-associated receptor kinase 2-like	2547	20	0	71.55	8	C:cytoplasmic membrane-bounded vesicle; F:protein serine/threonine kinase activity; F:calcium ion binding; F:protein binding; F:ATP binding; F:polysaccharide binding; P:protein phosphorylation; P:serine family amino acid metabolic process	S1_454609355	7	36375318	*
Sobic.007G105700.1	probable galacturonosyltransferase 4 isoform x1	2863	20	0	84.65	7	F:polygalacturonate 4-alpha-galacturonosyltransferase activity; C:Golgi membrane; P:pectin biosynthetic process; C:integral component of membrane; P:starch metabolic process; P:sucrose metabolic process; P:nucleotide metabolic process
Sobic.007G105800.1	auxin-induced in root cultures protein 12-like	1003	20	1.13E-112	67.8	1	C:cytoplasmic membrane-bounded vesicle
Sobic.007G105900.1	protein aq_1857	1135	20	5.24E-97	86.4	6	F:metal ion binding; P:methylglyoxal catabolic process to D-lactate; P:iron-sulfur cluster assembly; F:iron-sulfur cluster binding; C:mitochondrion; F:structural molecule activity
Sobic.007G106000.1	---NA---	1480	0		0	0	-
Sobic.007G106100.1	glycosyltransferases involved in cell wall biogenesis	1287	1	6.25938	60	0	-
Sobic.007G106200.1	hypothetical protein SORBIDRAFT_07g014920; uncharacterized protein loc103643620	1298	20	0	77	2	C:nucleus; F:DNA binding
Sobic.007G106300.1	nucleobase-ascorbate transporter 2-like	3598	20	0	90.4	3	P:transmembrane transport; C:membrane; F:transporter activity
Sobic.007G106400.1	multiprotein-bridging factor 1a-like	1284	20	2.33E-92	96.4	8	C:transcription factor complex; C:nucleolus; F:transcription coactivator activity; F:sequence-specific DNA binding; P:response to high light intensity; P:response to hydrogen peroxide; P:positive regulation of transcription, DNA-templated; P:positive regulation of transcription, DNA-templated
Sobic.007G106500.1	phosphoenolpyruvate carboxylase	3621	20	0	96.55	6	C:cytoplasm; F:phosphoenolpyruvate carboxylase activity; F:2-alkenal reductase [NAD(P)] activity; P:gluconeogenesis; P:photosynthesis; P:reductive tricarboxylic acid cycle
Sobic.007G106600.1	ibr domain containing protein	1126	20	6.05E-48	73.2	2	C:cytoplasmic membrane-bounded vesicle; F:zinc ion binding
Sobic.007G106700.1	methyltransferase nsun6-like	1731	20	0	80.15	3	F:RNA binding; F:methyltransferase activity; P:methylation
Sobic.007G106800.1	mediator of rna polymerase ii transcription subunit 19a-like isoform x2	1930	20	4.57E-91	91.65	0	-
Sobic.007G106900.1	ribonuclease 3-like protein 3	3649	20	0	79.5	6	F:RNA binding; F:ribonuclease III activity; P:RNA processing; F:metal ion binding; P:RNA phosphodiester bond hydrolysis, endonucleolytic; P:regulation of RNA metabolic process
Sobic.007G107000.1	#NAME?	1595	20	0	71.3	2	C:mitochondrion; C:plastid
Sobic.007G107100.1	uncharacterized loc101208221	780	20	3.29E-53	93.9	0	-
Sobic.007G107200.1	ankyrin-like protein	2116	20	0	62.3	3	F:protein binding; C:plastid; C:membrane
Sobic.007G107300.1	hypothetical protein SORBIDRAFT_07g015070; hypothetical protein SORBIDRAFT_07g015070 [Sorghum bicolor]	724	1	1.28E-11	100	6	P:regulation of transcription, DNA-templated; F:sequence-specific DNA binding transcription factor activity; F:DNA binding; C:nucleus; C:transcription factor complex; P:regulation of transcription, DNA-templated
Sobic.007G107400.1	physalis organ size 1	594	20	1.17E-110	71.35	6	F:DNA binding; F:sequence-specific DNA binding transcription factor activity; P:regulation of transcription, DNA-templated; C:nucleus; C:transcription factor complex; P:regulation of transcription, DNA-templated
Sobic.007G107500.1	mob kinase activator-like 2-like; uncharacterized protein loc100276976 precursor	1370	20	1.58E-42	84.5	1	C:cytoplasmic membrane-bounded vesicle
Sobic.007G107600.1	calmodulin-binding protein	1780	20	0	73.55	0	-
Sobic.007G107700.1	tpa: chloroplast rna splicing1	2753	20	0	87.3	6	F:RNA binding; P:regulation of translation; P:Group II intron splicing; C:chloroplast stroma; C:ribonucleoprotein complex; P:mRNA processing
Sobic.007G107800.1	hypothetical protein SORBIDRAFT_07g015130	1956	20	1.41E-84	90.15	0	-
Sobic.007G107900.1	alanine and glycine-rich	480	5	1.40E-11	84.6	0	-
Sobic.007G108000.1	n-acetylglucosamine kinase	1164	4	2.19418	49.25	0	-
Sobic.007G108100.1	co-chaperone protein sba1	1428	20	9.53E-73	95	3	C:plasmodesma; C:cytosol; C:plasma membrane
Sobic.007G108200.1	---NA---	1360	0		0	0	-
Sobic.007G108300.1	---NA---	846	0		0	0	-
Sobic.007G108400.1	hypothetical protein SORBIDRAFT_07g015150; uncharacterized protein loc101769656	2559	20	0	79.25	3	F:serine-type endopeptidase activity; P:proteolysis; C:chloroplast
Sobic.007G108500.1	lipid phosphate phosphatase 3	1875	20	0	89.65	4	C:membrane; C:cytoplasmic membrane-bounded vesicle; P:metabolic process; F:catalytic activity
Sobic.007G108600.1	---NA---	432	0		0	0	-
Sobic.007G108700.1	TPA: hypothetical protein ZEAMMB73_991637	789	2	1.20E-13	84	0	-
Sobic.007G108800.1	hypothetical protein	754	1	3.41994	65	0	-
Sobic.007G108900.1	thylakoid membrane protein slr0575-like	1233	20	1.88E-120	94.55	2	C:proteasome complex; C:plastid
Sobic.007G109000.1	two-component response regulator arr3-like	688	20	1.15E-81	80.85	5	P:phosphorelay signal transduction system; P:response to cytokinin; P:regulation of transcription, DNA-templated; F:phosphorelay response regulator activity; P:regulation of transcription, DNA-templated
Sobic.007G109100.1	---NA---	595	0		0	0	-
Sobic.007G109200.1	atp synthase cf1 epsilon subunit	261	20	3.71E-40	97.85	8	C:proton-transporting ATP synthase complex, catalytic core F(1); F:proton-transporting ATP synthase activity, rotational mechanism; F:proton-transporting ATPase activity, rotational mechanism; P:ATP synthesis coupled proton transport; C:chloroplast thylakoid membrane; C:plasma membrane; F:ATP binding; P:oxidative phosphorylation
Sobic.007G109300.1	macrophage migration inhibitory factor homolog	1074	5	0.0200042	57.4	0	-
Sobic.007G109400.1	two-component response regulator arr3-like	381	20	7.29E-87	78.85	5	P:phosphorelay signal transduction system; P:response to cytokinin; P:regulation of transcription, DNA-templated; F:phosphorelay response regulator activity; P:regulation of transcription, DNA-templated
Sobic.007G109500.1	ribonuclease h protein at1g65750-like	432	20	1.69E-30	56	2	F:nucleic acid binding; C:plastid
Sobic.007G109600.1	PREDICTED: uncharacterized protein LOC101768177	1028	20	4.50E-13	79.8	0	-
Sobic.007G109700.1	yt521-b-like family expressed	814	20	1.66E-12	79.15	6	P:regulation of transcription, DNA-templated; F:sequence-specific DNA binding transcription factor activity; C:transcription factor complex; F:hydrolase activity; C:plastid; P:regulation of transcription, DNA-templated	S1_456594900	7	38360863
Sobic.007G109800.1	late embryogenesis abundant protein d-34-like	1052	20	7.03E-75	67.75	0	-
Sobic.007G109900.1	ocs element-binding factor 1-like	1693	20	5.23E-104	72.65	6	F:sequence-specific DNA binding transcription factor activity; F:sequence-specific DNA binding; P:regulation of transcription, DNA-templated; C:plastid; C:transcription factor complex; P:regulation of transcription, DNA-templated
Sobic.007G110000.1	hypothetical protein SORBIDRAFT_07g015460	1999	20	0	69.95	0	-
Sobic.007G110100.1	hypothetical protein	687	1	0.280851	57	0	-
Sobic.007G110200.1	wound responsive protein	1592	20	0	93.65	3	P:nucleic acid phosphodiester bond hydrolysis; C:nucleus; F:nuclease activity
Sobic.007G110300.1	upf0481 protein at3g47200-like	1811	20	0	63.5	0	-
Sobic.007G110400.1	hth-type transcriptional regulator	640	6	0.881215	51.33	0	-
Sobic.007G110500.1	60s ribosomal protein l44	1009	20	1.97E-15	77.25	5	C:ribosome; F:structural constituent of ribosome; P:translation; C:mitochondrion; P:ribosome biogenesis
Sobic.007G110600.1	---NA---	608	0		0	0	-
Sobic.007G110700.1	tpa: protein kinase superfamily protein isoform 1	1935	20	0	74.6	5	C:plastid; F:protein serine/threonine kinase activity; F:ATP binding; P:protein phosphorylation; P:serine family amino acid metabolic process
Sobic.007G110800.1	math domain containing protein	1152	20	1.02E-143	58.6	1	F:protein binding
Sobic.007G110900.1	hypothetical protein SORBIDRAFT_07g015700; uncharacterized protein loc101770760	1386	7	9.78E-77	86.43	1	C:membrane
Sobic.007G111000.1	pts mannose-specific iid component	952	6	0.591021	48.33	0	-
Sobic.007G111100.1	probable dna replication complex gins protein psf3-like	1634	20	8.11E-130	90.95	2	C:nucleus; P:DNA replication
Sobic.007G111200.1	receptor-like protein kinase at1g80870-like	2680	20	0	72.55	6	C:plasma membrane; C:integral component of membrane; F:protein serine/threonine kinase activity; F:ATP binding; P:protein phosphorylation; P:serine family amino acid metabolic process
Sobic.007G111300.1	transmembrane 9 superfamily member 4-like	2617	20	0	94.8	4	C:Golgi apparatus; C:cytoplasmic membrane-bounded vesicle; P:N-terminal protein myristoylation; C:integral component of membrane
Sobic.007G111400.1	---NA---	727	0		0	0	-
Sobic.007G111500.1	ndh-dependent cyclic electron flow protein; uncharacterized protein loc103653300	2569	20	0	85.6	7	C:NAD(P)H dehydrogenase complex (plastoquinone); P:pentose-phosphate shunt; P:photosynthetic electron transport in photosystem I; P:carotenoid biosynthetic process; C:chloroplast thylakoid membrane; P:photosystem II assembly; F:transferase activity, transferring glycosyl groups
Sobic.007G111600.1	wrky transcription factor 4	2554	20	0	75.35	6	F:sequence-specific DNA binding transcription factor activity; F:sequence-specific DNA binding; P:regulation of transcription, DNA-templated; C:nucleus; C:transcription factor complex; P:regulation of transcription, DNA-templated
Sobic.007G111700.1	proteoglycan 4-like	3432	20	0	76.8	2	P:metabolic process; F:transferase activity
Sobic.007G111800.1	hypothetical protein ZEAMMB73_015847; uncharacterized protein loc100277652 isoform x1	1285	20	0	73.7	1	C:cytoplasmic membrane-bounded vesicle
Sobic.007G111900.1	hypothetical protein SORBIDRAFT_07g016750	1123	1	9.83E-16	100	0	-
Sobic.007G112000.1	---NA---	945	0		0	0	-
Sobic.007G112100.1	enoyl-	1825	20	0	90.6	16	P:brassinosteroid biosynthetic process; F:copper ion binding; P:fatty acid biosynthetic process; P:oxidation-reduction process; P:response to salt stress; F:enoyl-[acyl-carrier-protein] reductase (NADH) activity; P:acetyl-CoA metabolic process; C:chloroplast envelope; C:thylakoid; P:calcium ion transport; P:Golgi organization; C:chloroplast stroma; P:sterol biosynthetic process; F:enoyl-[acyl-car…
Sobic.007G112200.1	ent domain containing protein	2117	20	0	85.05	0	-
Sobic.007G112300.1	---NA---	276	0		0	0	-
Sobic.007G112400.1	exopolygalacturonase-like	1779	20	0	81.85	6	C:extracellular region; C:cytoplasmic membrane-bounded vesicle; F:polygalacturonase activity; P:starch metabolic process; P:sucrose metabolic process; P:cell wall organization
Sobic.007G112500.1	hypothetical protein SORBIDRAFT_05g005160; uncharacterized protein loc103628679	542	20	9.52E-49	62.55	2	P:proteolysis; F:cysteine-type peptidase activity
Sobic.007G112600.1	protein grpe-like	1354	20	1.66E-161	79.9	6	F:adenyl-nucleotide exchange factor activity; F:protein homodimerization activity; F:chaperone binding; P:protein folding; C:mitochondrial matrix; P:regulation of catalytic activity
Sobic.007G112700.1	2-isopropylmalate synthase	949	2	1.52841	49	0	-
Sobic.007G112800.1	PREDICTED: uncharacterized protein LOC102710240	1412	8	0.00549702	49.38	0	-
Sobic.007G112900.1	fimbrin-like protein 2	1674	20	1.25E-08	67.35	0	-
Sobic.007G113000.1	hypothetical protein SORBIDRAFT_02g025555	667	20	1.25E-56	46.5	0	-
Sobic.007G113100.1	ulp1 protease c-terminal catalytic domain containing protein; uncharacterized protein loc103640346	583	20	4.74E-52	62.4	4	F:peptidase activity; P:macromolecule metabolic process; P:primary metabolic process; C:plastid
Sobic.007G113200.1	calmodulin-binding expressed	489	12	3.11E-99	76.67	0	-
Sobic.007G113300.1	probable lrr receptor-like serine threonine-protein kinase at2g24230	3470	20	0	77.85	7	C:integral component of membrane; C:cytoplasmic membrane-bounded vesicle; F:protein serine/threonine kinase activity; F:protein binding; F:ATP binding; P:protein phosphorylation; P:serine family amino acid metabolic process				*
Sobic.007G113400.1	hypothetical protein SORBIDRAFT_09g016165; hypothetical protein SORBIDRAFT_09g016165 [Sorghum bicolor]	2297	20	8.82E-27	74.85	6	P:DNA duplex unwinding; C:cytoplasmic membrane-bounded vesicle; F:DNA helicase activity; P:DNA repair; P:telomere maintenance; C:replication fork
Sobic.007G113500.1	hypothetical protein SORBIDRAFT_09g016165	1563	5	4.31E-34	55.2	0	-
Sobic.007G113600.1	adenylate kinase family protein isoform 1	2477	20	0	85.25	9	C:chloroplast thylakoid membrane; C:chloroplast envelope; F:adenylate kinase activity; F:ATP binding; P:purine nucleobase metabolic process; P:DNA-templated transcription, elongation; P:photosynthesis; P:ATP metabolic process; P:nucleotide phosphorylation
Sobic.007G113700.1	---NA---	915	0		0	0	-
Sobic.007G113800.1	uncharacterized membrane	2072	18	8.78E-04	65.39	0	-
Sobic.007G113900.1	reticulon-like protein b21 isoform x1	2686	20	0	77.05	3	C:integral component of membrane; C:endoplasmic reticulum membrane; C:mitochondrion
Sobic.007G114000.1	histone deacetylase	1934	20	0	91.6	9	C:histone deacetylase complex; F:NAD-dependent histone deacetylase activity (H3-K14 specific); F:NAD-dependent histone deacetylase activity (H3-K9 specific); F:NAD-dependent histone deacetylase activity (H4-K16 specific); F:NAD-dependent histone deacetylase activity (H3-K18 specific); P:regulation of transcription, DNA-templated; P:histone H3-K9 modification; P:histone H3 deacetylation; P:histone…
Sobic.007G114100.1	---NA---	831	0		0	0	-
Sobic.007G114200.1	alpha-soluble nsf attachment protein	1540	20	0	92.35	2	F:protein binding; P:intracellular protein transport
Sobic.007G114300.1	hypothetical protein SDRG_13136	904	1	1.02247	41	0	-
Sobic.007G114400.1	---NA---	1695	0		0	0	-
Sobic.007G114500.1	udp-glucose 4-epimerase gepi48	2191	20	0	92.6	4	F:UDP-glucose 4-epimerase activity; F:coenzyme binding; P:galactose metabolic process; P:nucleotide-sugar metabolic process	S1_466457645	7	48223608
Sobic.007G114600.1	f-box domain containing expressed	1404	20	4.50E-94	61.9	0	-
Sobic.007G114700.1	mterf family protein; uncharacterized protein loc101758294	1182	20	0	69.7	3	P:regulation of transcription, DNA-templated; F:double-stranded DNA binding; C:mitochondrion
Sobic.007G114800.1	---NA---	747	0		0	0	-
Sobic.007G114900.1	beta-galactosidase expressed	518	20	1.18E-20	85.6	11	C:cytoplasmic membrane-bounded vesicle; F:carbohydrate binding; C:cell wall; C:membrane; F:beta-galactosidase activity; C:apoplast; P:galactose metabolic process; P:glycosaminoglycan catabolic process; P:glycosphingolipid metabolic process; C:beta-galactosidase complex; P:glycerolipid metabolic process
Sobic.007G115000.1	uncharacterized loc101211880 isoform 2; uncharacterized protein loc101768921 isoform x1	2149	20	2.79E-29	76.55	8	P:gamete generation; F:anaphase-promoting complex binding; P:regulation of unidimensional cell growth; P:regulation of cell division; P:microsporogenesis; P:regulation of DNA endoreduplication; P:negative regulation of organ growth; P:positive regulation of protein catabolic process
Sobic.007G115100.1	nudix hydrolase mitochondrial-like	1258	20	1.04E-142	87.85	2	F:hydrolase activity; P:metabolic process
Sobic.007G115200.1	nudix hydrolase mitochondrial-like	1218	20	6.88E-147	82.25	2	F:hydrolase activity; P:metabolic process
Sobic.007G115300.1	fasciclin-like arabinogalactan protein 16-like	2264	20	9.63E-124	83.75	1	C:cytoplasmic membrane-bounded vesicle
Sobic.007G115400.1	receptor-like protein kinase hsl1	3555	20	0	75.55	6	C:integral component of membrane; F:protein serine/threonine kinase activity; F:protein binding; F:ATP binding; P:protein phosphorylation; P:serine family amino acid metabolic process	S1_466942112	7	48708075
Sobic.007G115500.1	upf0481 protein at3g47200-like	1728	20	0	65.1	0	-
Sobic.007G115600.1	serine threonine protein kinase-like protein	1788	20	5.01E-152	62.5	6	C:cytoplasmic membrane-bounded vesicle; F:protein serine/threonine kinase activity; F:ATP binding; P:protein phosphorylation; P:serine family amino acid metabolic process; P:ethylene biosynthetic process	S1_467048411	7	48814374	*
Sobic.007G115700.1	hypothetical protein SORBIDRAFT_07g019180; uncharacterized protein loc103980226	789	20	8.09E-164	84.7	1	C:membrane
Sobic.007G115800.1	rna exonuclease 4-like	1218	20	4.45E-148	78.75	5	F:nucleic acid binding; F:exonuclease activity; P:nucleic acid phosphodiester bond hydrolysis; P:nucleotide biosynthetic process; C:plastid
Sobic.007G115900.1	hypothetical protein SORBIDRAFT_07g019200	1751	20	1.54E-180	59.95	1	F:protein binding
Sobic.007G116000.1	enhanced downy mildew	1025	20	6.67E-70	70.1	3	P:regulation of biological process; F:metal ion binding; P:single-organism process
Sobic.007G116100.1	thioredoxin-like protein chloroplastic	1152	20	1.92E-109	89.5	17	F:protein disulfide oxidoreductase activity; P:positive regulation of transcription, DNA-templated; P:tRNA metabolic process; P:protein targeting to chloroplast; C:nucleoid; F:electron carrier activity; C:chloroplast; P:negative regulation of plant-type hypersensitive response; P:cell redox homeostasis; P:chloroplast organization; C:thylakoid; P:glycerol ether metabolic process; P:oxidation-reduc…
Sobic.007G116200.1	rna polymerase ii degradation factor 1-like isoform x1; uncharacterized protein loc103643333 isoform x2	4702	20	0	77.5	2	C:nucleus; P:mRNA processing
Sobic.007G116300.1	hypothetical protein HETIRDRAFT_21171, partial	1548	1	1.72708	64	0	-
Sobic.007G116400.1	---NA---	1850	0		0	0	-
Sobic.007G116500.1	phospholipid-transporting atpase 8	4563	20	0	82.8	9	C:integral component of membrane; F:magnesium ion binding; F:phospholipid-translocating ATPase activity; F:ATP binding; F:cation-transporting ATPase activity; P:metabolic process; P:aminophospholipid transport; P:phospholipid translocation; P:cation transmembrane transport
Sobic.007G116600.1	phosphoglucan phosphatase chloroplastic isoform x1	2545	20	0	86.2	10	F:protein binding; F:protein tyrosine/serine/threonine phosphatase activity; P:starch catabolic process; P:protein dephosphorylation; C:chloroplast starch grain; P:maltose metabolic process; P:starch biosynthetic process; C:chloroplast stroma; F:carbohydrate phosphatase activity; P:positive regulation of catalytic activity
Sobic.007G116700.1	quinone oxidoreductase-like protein chloroplastic-like	1829	20	6.54E-176	88.35	33	C:chloroplast stroma; C:thylakoid; C:chloroplast envelope; C:stromule; C:apoplast; F:NADPH:quinone reductase activity; F:zinc ion binding; F:enone reductase activity; F:2-alkenal reductase (NADP+) activity; P:sulfur amino acid metabolic process; P:electron transport; P:glycine catabolic process; P:unsaturated fatty acid biosynthetic process; P:oxidoreduction coenzyme metabolic process; P:vitamin …
Sobic.007G116800.1	burp domain-containing protein 12-like	2825	20	0	81.05	1	C:cytoplasmic membrane-bounded vesicle
Sobic.007G116900.1	peptidyl-prolyl cis-trans isomerase chloroplastic	780	20	3.20E-107	84.75	33	P:salicylic acid biosynthetic process; P:carotenoid biosynthetic process; P:regulation of plant-type hypersensitive response; P:response to chitin; P:negative regulation of defense response; C:chloroplast stroma; P:defense response to fungus; P:pentose-phosphate shunt; P:protein peptidyl-prolyl isomerization; P:jasmonic acid mediated signaling pathway; P:rRNA processing; P:isopentenyl diphosphate…
Sobic.007G117000.1	peptidyl-prolyl cis-trans isomerase chloroplastic	937	20	3.16E-158	97.15	33	P:salicylic acid biosynthetic process; P:carotenoid biosynthetic process; P:regulation of plant-type hypersensitive response; P:response to chitin; P:negative regulation of defense response; C:chloroplast stroma; P:defense response to fungus; P:pentose-phosphate shunt; P:protein peptidyl-prolyl isomerization; P:jasmonic acid mediated signaling pathway; P:rRNA processing; P:isopentenyl diphosphate…
Sobic.007G117100.1	protein dr1 homolog	1534	20	3.70E-92	95.8	3	C:nucleus; F:sequence-specific DNA binding; F:protein heterodimerization activity
Sobic.007G117200.1	clavaminate synthase-like protein at3g21360	1406	20	0	87.4	2	F:oxidoreductase activity; P:oxidation-reduction process
Sobic.007G117300.1	PREDICTED: uncharacterized protein LOC100159331 isoform X2	1013	3	2.05054	46.67	0	-
Sobic.007G117400.1	zinc finger ccch domain-containing protein 13-like isoform x2; uncharacterized protein loc103705615 isoform x1	3153	20	0	88.3	15	P:telomere maintenance in response to DNA damage; P:glucuronoxylan metabolic process; P:response to gamma radiation; P:multicellular organism reproduction; P:tissue development; P:protein desumoylation; P:organ morphogenesis; P:meiotic DNA double-strand break formation; P:sister chromatid cohesion; P:synapsis; P:protein glycosylation; P:xylan biosynthetic process; P:reciprocal meiotic recombinati…
Sobic.007G117500.1	stromal cell-derived factor 2-like protein	1360	20	2.45E-139	91.95	15	C:membrane; P:protein O-linked mannosylation; P:response to endoplasmic reticulum stress; P:protein folding; P:defense response to bacterium; P:response to heat; P:systemic acquired resistance; C:cytoplasmic membrane-bounded vesicle; C:extracellular region; P:response to high light intensity; P:defense response to fungus; F:transferase activity, transferring glycosyl groups; P:pathogen-associated…
Sobic.007G117600.1	restin homolog	1028	20	2.98E-25	85.25	0	-
Sobic.007G117700.1	---NA---	1159	0		0	0	-
Sobic.007G117800.1	probable transmembrane ascorbate ferrireductase 2-like	1193	20	1.45E-125	87.2	9	C:integral component of membrane; F:metal ion binding; P:response to fructose; P:response to sucrose; F:oxidoreductase activity; C:Golgi apparatus; C:cytoplasmic membrane-bounded vesicle; P:response to glucose; P:oxidation-reduction process
Sobic.007G117900.1	plant f1m20-13 protein	851	9	6.18E-04	60.33	0	-
Sobic.007G118000.1	double-stranded rna-binding protein 4-like	1445	20	4.95E-175	69.8	6	F:RNA binding; F:ribonuclease III activity; P:rRNA catabolic process; P:RNA phosphodiester bond hydrolysis, endonucleolytic; P:RNA processing; P:regulation of RNA metabolic process
Sobic.007G118100.1	hypothetical protein ZEAMMB73_489339, partial	261	1	5.57E-06	65	0	-
Sobic.007G118200.1	serine arginine-rich splicing factor sr45a-like	1529	20	7.81E-60	92.25	5	F:nucleotide binding; F:nucleic acid binding; C:viral nucleocapsid; C:ribonucleoprotein complex; C:plastid
Sobic.007G118300.1	wrky69 - superfamily of tfs having wrky and zinc finger domains	1301	20	1.22E-166	65.7	5	F:sequence-specific DNA binding transcription factor activity; F:sequence-specific DNA binding; P:regulation of transcription, DNA-templated; C:transcription factor complex; P:regulation of transcription, DNA-templated
Sobic.007G118400.1	cytochrome b5-like	1432	20	2.36E-62	91.1	3	F:heme binding; F:metal ion binding; P:sterol biosynthetic process
Sobic.007G118500.1	probable beta- -galactosyltransferase 11-like	2122	20	0	93	9	C:Golgi membrane; C:mitochondrion; C:endosome; C:trans-Golgi network; C:integral component of membrane; F:galactosyltransferase activity; P:protein glycosylation; P:cellulose biosynthetic process; P:Golgi vesicle transport
Sobic.007G118600.1	mitochondrial carrier protein mtm1-like isoform x1	2111	20	0	90.95	2	C:integral component of membrane; P:transport
Sobic.007G118700.1	putative uncharacterized protein	414	2	0.717599	55	0	-
Sobic.007G118800.1	mitochondrial import inner membrane translocase subunit tim17-2-like	783	20	2.28E-99	57.5	6	C:integral component of membrane; F:P-P-bond-hydrolysis-driven protein transmembrane transporter activity; C:mitochondrial inner membrane presequence translocase complex; P:protein transmembrane transport; P:intracellular protein transport; C:chloroplast envelope
Sobic.007G118900.1	thioredoxin-like protein chloroplastic-like	1605	20	1.33E-40	91.85	17	F:protein disulfide oxidoreductase activity; P:glycerol ether metabolic process; P:cell redox homeostasis; P:positive regulation of transcription, DNA-templated; P:tRNA metabolic process; P:protein targeting to chloroplast; C:nucleoid; F:electron carrier activity; C:chloroplast; P:negative regulation of plant-type hypersensitive response; P:chloroplast organization; C:thylakoid; P:oxidation-reduc…
Sobic.007G119000.1	rna polymerase ii degradation factor 1-like isoform x2	791	14	5.90E-28	82	0	-
Sobic.007G119100.1	aspartic proteinase nepenthesin-2-like	810	20	0	74.25	3	C:cytoplasmic membrane-bounded vesicle; F:aspartic-type endopeptidase activity; P:proteolysis
Sobic.007G119200.1	low quality protein: golgin candidate 4-like	2771	20	0	81.15	0	-
Sobic.007G119300.1	endoglucanase 20-like	2566	20	0	84.2	7	C:extracellular region; C:cytoplasmic membrane-bounded vesicle; F:cellulase activity; P:starch metabolic process; P:sucrose metabolic process; P:cellulose catabolic process; P:cell wall organization
Sobic.007G119400.1	hypothetical protein SORBIDRAFT_07g019480; uncharacterized protein tcm_037877	2445	20	0	85.9	1	C:plastid
Sobic.007G119500.1	hypothetical protein SORBIDRAFT_07g019490	3716	20	0	79.35	0	-
Sobic.007G119600.1	ap-4 complex subunit sigma	924	20	1.95E-96	96.4	6	C:coated pit; C:Golgi apparatus; F:protein transporter activity; P:postreplication repair; C:mitochondrion; P:protein transport
Sobic.007G119700.1	f-box domain containing protein	1751	20	0	70.2	0	-
Sobic.007G119800.1	abc transporter a family member 2-like	3559	20	0	88.85	7	C:integral component of membrane; F:transporter activity; F:ATP binding; F:ATPase activity; P:transport; P:metabolic process; C:plastid				*
Sobic.007G119900.1	signal recognition particle receptor subunit beta-like	1782	20	3.13E-157	89.7	4	C:intracellular; F:GTP binding; P:intracellular protein transport; P:small GTPase mediated signal transduction
Sobic.007G120000.1	abc transporter a family member 7-like	3303	20	0	87	7	C:integral component of membrane; F:transporter activity; F:ATP binding; F:ATPase activity; P:transport; P:metabolic process; C:mitochondrion				*
Sobic.007G120100.1	abc transporter a family member 7-like	2772	20	0	70.8	7	C:integral component of membrane; F:transporter activity; F:ATP binding; F:ATPase activity; P:transport; P:metabolic process; C:mitochondrion				*
Sobic.007G120200.1	abc transporter a family member 7-like	2775	20	0	75.8	7	C:integral component of membrane; F:transporter activity; F:ATP binding; F:ATPase activity; P:transport; P:metabolic process; C:mitochondrion				*
Sobic.007G120300.1	---NA---	1321	0		0	0	-
Sobic.007G120400.1	hypersensitive-induced response protein	1648	20	0	97.35	1	C:membrane				*
Sobic.007G120500.1	vacuolar protein sorting-associated protein 45 homolog	2462	20	0	93	16	C:plant-type vacuole membrane; C:trans-Golgi network; P:nucleotide transport; P:regulation of plant-type hypersensitive response; P:protein targeting to vacuole; P:basic amino acid transport; P:calcium ion transport; P:vesicle docking involved in exocytosis; P:response to nematode; P:protein targeting to membrane; P:negative regulation of programmed cell death; P:amino acid import; P:ammonium tra…
Sobic.007G120600.1	hypothetical protein SORBIDRAFT_07g019780	693	2	8.67E-23	97	0	-
Sobic.007G120700.1	nudix hydrolase	460	8	0.810537	56.88	0	-
Sobic.007G120800.1	puromycin-sensitive aminopeptidase	3284	20	0	88.9	7	F:metallopeptidase activity; F:zinc ion binding; P:proteolysis; F:aminopeptidase activity; C:organelle membrane; C:endoplasmic reticulum; C:plastid
Sobic.007G120900.1	tryptophan halogenase	1577	5	9.18E-39	83.2	0	-
Sobic.007G121000.1	histone-lysine n-methyltransferase	2891	20	0	82.15	8	P:histone lysine methylation; F:histone binding; F:zinc ion binding; C:mitochondrion; F:histone-lysine N-methyltransferase activity; C:chromosome; C:nucleus; P:lysine catabolic process
Sobic.007G121100.1	amidohydrolase family protein	716	7	7.49E-04	54.14	0	-
Sobic.007G121200.1	histone-lysine n-methyltransferase	2289	20	0	63.25	4	F:histone binding; C:intracellular membrane-bounded organelle; F:methyltransferase activity; P:histone methylation
Sobic.007G121300.1	cleavage and polyadenylation specificity factor 5	1460	20	3.80E-151	82.05	5	P:mRNA polyadenylation; P:organ senescence; F:mRNA binding; C:mRNA cleavage factor complex; F:hydrolase activity
Sobic.007G121400.1	tpa: histone-lysine n-methyltransferase family protein	3957	20	0	70.45	8	C:nucleus; C:chromosome; C:mitochondrion; F:zinc ion binding; F:histone-lysine N-methyltransferase activity; F:histone binding; P:lysine catabolic process; P:histone lysine methylation
Sobic.007G121500.1	---NA---	251	0		0	0	-
Sobic.007G121600.1	---NA---	450	0		0	0	-
Sobic.007G121700.1	histone-lysine n- h3 lysine-9 specific suvh6	4367	20	0	71.4	7	C:nucleus; C:chromosome; F:zinc ion binding; F:histone-lysine N-methyltransferase activity; F:histone binding; P:lysine catabolic process; P:histone lysine methylation
Sobic.007G121800.1	histone-lysine n- h3 lysine-9 specific suvh6	1932	20	0	79.2	7	C:nucleus; C:chromosome; F:zinc ion binding; F:histone-lysine N-methyltransferase activity; F:histone binding; P:lysine catabolic process; P:histone lysine methylation
Sobic.007G121900.1	ac116603_7 transposable element	360	20	8.24E-72	64.65	1	C:mitochondrion
Sobic.007G122000.1	hypothetical protein SORBIDRAFT_07g019900; uncharacterized protein loc103643620	957	20	0	75.65	3	C:nucleus; F:DNA binding; C:plastid
Sobic.007G122100.1	---NA---	667	0		0	0	-
Sobic.007G122200.1	hypothetical protein SORBIDRAFT_07g019910	2227	20	0	69.6	0	-
Sobic.007G122300.1	---NA---	638	0		0	0	-
Sobic.007G122400.1	protein hothead-like	2683	20	0	88.4	9	C:cytoplasmic membrane-bounded vesicle; F:choline dehydrogenase activity; F:lyase activity; F:flavin adenine dinucleotide binding; P:alcohol metabolic process; P:glycine metabolic process; P:L-serine metabolic process; P:threonine metabolic process; P:oxidation-reduction process
Sobic.007G122500.1	hypothetical protein SORBIDRAFT_07g019930; uncharacterized protein loc101782469	1684	20	6.29E-79	77.55	1	C:cytoplasmic membrane-bounded vesicle
Sobic.007G122600.1	lob domain-containing family protein	1814	20	0	71.35	1	C:plastid
Sobic.007G122700.1	hypothetical protein SORBIDRAFT_08g015250; uncharacterized protein loc103986392 isoform x1	3163	20	0	74.5	4	F:pseudouridine synthase activity; C:cytoplasmic membrane-bounded vesicle; F:RNA binding; P:pseudouridine synthesis
Sobic.007G122800.1	hypothetical protein SORBIDRAFT_07g019990; uncharacterized protein loc100276545	1352	20	1.15E-106	74.25	1	C:cytoplasmic membrane-bounded vesicle
Sobic.007G122900.1	r3h domain-containing protein 4 isoform x2; uncharacterized protein loc101771700	507	20	3.48E-76	79.45	1	F:nucleic acid binding
Sobic.007G123000.1	momilactone a synthase-like	1523	20	0	79.6	3	C:mitochondrion; F:oxidoreductase activity; P:oxidation-reduction process
Sobic.007G123100.1	pentatricopeptide repeat-containing protein mitochondrial-like	4525	20	0	78.2	3	F:protein binding; C:mitochondrion; F:zinc ion binding
Sobic.007G123200.1	heavy metal-associated isoprenylated plant protein 26-like	1199	20	1.90E-96	84	2	P:metal ion transport; F:metal ion binding
Sobic.007G123300.1	cysteine histidine-rich c1 domain family protein	1216	20	3.09E-175	55.3	0	-
Sobic.007G123400.1	heavy metal-associated domain containing protein	1890	20	1.53E-63	81.25	2	P:metal ion transport; F:metal ion binding
Sobic.007G123500.1	sulfate transporter -like	2977	20	0	90.45	4	C:plasma membrane; C:integral component of membrane; F:secondary active sulfate transmembrane transporter activity; P:sulfate transmembrane transport
Sobic.007G123600.1	trna modification gtpase trme	2458	20	0	87.9	7	C:mitochondrion; F:GTPase activity; F:protein binding; F:GTP binding; P:tRNA modification; P:endocytosis; P:small GTPase mediated signal transduction	S1_469953162	7	51719125
Sobic.007G123700.1	e3 ubiquitin-protein ligase atl4-like	1153	20	1.75E-38	63.65	2	C:cytoplasmic membrane-bounded vesicle; F:zinc ion binding
Sobic.007G123800.1	hypothetical protein SORBIDRAFT_07g020070; uncharacterized protein loc100272399	1476	20	2.56E-47	90.8	1	C:mitochondrion	S1_469993085	7	51759048
Sobic.007G123900.1	uncharacterized wd repeat-containing	2276	20	0	83.6	1	F:protein binding
Sobic.007G124000.1	probable receptor-like protein kinase at5g47070-like	1526	20	1.28E-45	78.8	8	P:transport; P:protein phosphorylation; F:protein serine/threonine kinase activity; C:plastid; F:ATP binding; P:regulation of signal transduction; C:membrane; P:serine family amino acid metabolic process
Sobic.007G124100.1	tpa: ap2 erebp transcription factor superfamily protein	3077	20	1.89E-109	69.7	6	P:regulation of transcription, DNA-templated; F:sequence-specific DNA binding transcription factor activity; F:DNA binding; C:nucleus; C:transcription factor complex; P:regulation of transcription, DNA-templated
Sobic.009G000100.1	paired amphipathic helix protein sin3-like 4-like	4733	20	0	78.2	2	P:regulation of transcription, DNA-templated; C:nucleus
Sobic.009G000200.1	phospholipid-transporting atpase 9	5289	20	0	81.7	8	C:integral component of membrane; F:magnesium ion binding; F:phospholipid-translocating ATPase activity; F:ATP binding; P:cation transport; P:metabolic process; P:aminophospholipid transport; P:phospholipid translocation
Sobic.009G000300.1	proline-rich receptor-like protein kinase perk8-like	2682	20	0	87.3	9	C:cell wall; C:plastid; F:protein serine/threonine kinase activity; F:protein tyrosine kinase activity; F:structural constituent of cell wall; F:ATP binding; P:protein phosphorylation; P:serine family amino acid metabolic process; P:cell wall biogenesis
Sobic.009G000400.1	hypothetical protein SORBIDRAFT_09g000240	2928	20	0	85.35	0	-
Sobic.009G000500.1	peroxin pex14	2081	20	0	91.3	2	C:peroxisomal membrane; P:protein import into peroxisome matrix, docking
Sobic.009G000600.1	hypothetical protein SORBIDRAFT_09g000260; uncharacterized protein loc100278491	1266	20	0	60.1	1	C:mitochondrion
Sobic.009G000700.1	abscisic acid 8 -hydroxylase 4	2478	20	0	67.95	8	C:cytoplasmic membrane-bounded vesicle; F:electron carrier activity; F:monooxygenase activity; F:iron ion binding; F:heme binding; F:oxidoreductase activity, acting on paired donors, with incorporation or reduction of molecular oxygen; P:electron transport chain; P:electron transport
Sobic.009G000800.1	4f5 protein family protein	807	20	6.39E-09	88.2	0	-
Sobic.009G000900.1	jasmonate o-methyltransferase-like	1721	20	0	67.6	16	C:nucleus; C:cytoplasm; F:jasmonate O-methyltransferase activity; P:protein targeting to membrane; P:response to water deprivation; P:response to fungus; P:jasmonic acid biosynthetic process; P:response to ethylene; P:response to auxin; P:abscisic acid-activated signaling pathway; P:salicylic acid mediated signaling pathway; P:jasmonic acid mediated signaling pathway; P:regulation of plant-type h…
Sobic.009G001000.1	dna polymerase iii polc-type	1687	20	0	81.5	3	F:nucleic acid binding; F:exonuclease activity; P:nucleic acid phosphodiester bond hydrolysis
Sobic.009G001100.1	hypothetical protein SORBIDRAFT_09g000310	1173	20	2.17E-121	80.65	0	-
Sobic.009G001200.1	e3 ubiquitin-protein ligase orthrus 2-like	2923	20	0	80.45	2	F:zinc ion binding; F:histone binding
Sobic.009G001300.1	protein mei2-like 4 isoform x1	3777	20	0	75.25	5	F:hydrolase activity; F:metal ion binding; P:metabolic process; F:nucleotide binding; F:RNA binding
Sobic.009G001400.1	charged multivesicular body protein 5	1683	20	3.39E-158	95.15	1	P:vacuolar transport
Sobic.009G001500.1	peptidyl-prolyl cis-trans isomerase cyp20- chloroplastic-like	1278	20	9.07E-136	93.3	11	F:peptide binding; P:protein peptidyl-prolyl isomerization; P:protein folding; F:peptidyl-prolyl cis-trans isomerase activity; F:protein histidine kinase binding; C:chloroplast stromal thylakoid; C:chloroplast thylakoid membrane; C:chloroplast membrane; P:cysteine biosynthetic process; P:NAD(P)H dehydrogenase complex assembly; C:chloroplast thylakoid lumen
Sobic.009G001600.1	beta-kafirin precursor	1321	18	1.48E-40	84.83	1	F:nutrient reservoir activity
Sobic.009G001700.1	PREDICTED: uncharacterized protein LOC101766876; uncharacterized protein loc101766876	189	20	7.92E-27	71.3	1	C:cytoplasmic membrane-bounded vesicle
Sobic.009G001800.1	hypothetical protein SORBIDRAFT_09g000370; uncharacterized protein tcm_008722	992	20	9.55E-28	89.15	2	C:integral component of membrane; C:cytoplasmic membrane-bounded vesicle
Sobic.009G001900.1	chch domain containing protein	1311	20	2.23E-40	86.75	1	F:copper ion binding
Sobic.009G002000.1	ankyrin repeat family protein	1868	20	0	85.25	8	P:embryo sac egg cell differentiation; P:regulation of unidimensional cell growth; P:response to endoplasmic reticulum stress; P:protein folding; P:karyogamy; P:response to heat; P:response to high light intensity; P:response to hydrogen peroxide
Sobic.009G002100.1	duf1664 domain family protein	1610	20	1.04E-164	71.35	0	-
Sobic.009G002200.1	formin-like protein 1	3079	20	0	76.55	1	C:integral component of membrane
Sobic.009G002300.1	transforming growth factor-beta receptor-associated protein 1 homolog	3400	20	0	85.75	3	P:intracellular protein transport; P:vesicle-mediated transport; P:regulation of catalytic activity
Sobic.009G002400.1	polygalacturonase inhibitor-like	1817	20	0	77.95	0	-				*
Sobic.009G002500.1	polygalacturonase inhibitor-like	1134	20	0	82.05	1	F:protein binding	S1_538067718	9	215017	*
Sobic.009G002600.1	polygalacturonase inhibitor-like	1091	20	0	80.75	1	F:protein binding	S1_538070216	9	217515	*
Sobic.009G002700.1	protein z	1200	20	0	81	3	C:extracellular space; P:negative regulation of endopeptidase activity; F:serine-type endopeptidase inhibitor activity	S1_538073243	9	220542
Sobic.009G002800.1	e3 ubiquitin-protein ligase chip-like	1365	20	0	81.25	21	F:translation initiation factor activity; P:formation of translation preinitiation complex; P:response to auxin; C:eukaryotic 43S preinitiation complex; P:response to jasmonic acid; P:response to water deprivation; F:chaperone binding; P:response to ethylene; P:response to symbiotic fungus; P:response to wounding; P:hyperosmotic salinity response; F:ligase activity; P:response to heat; P:abscisic…
Sobic.009G002900.1	rnase h family protein	1988	20	0	80.75	4	F:nucleic acid binding; F:RNA-DNA hybrid ribonuclease activity; P:RNA phosphodiester bond hydrolysis, endonucleolytic; P:regulation of RNA metabolic process	S1_538081905	9	229204
Sobic.009G003000.1	methionine s-methyltransferase	3867	20	0	89.2	7	C:cytosol; F:pyridoxal phosphate binding; F:methionine S-methyltransferase activity; P:selenium compound metabolic process; P:biosynthetic process; P:methylation; P:S-adenosylmethionine metabolic process
Sobic.009G003100.1	methionine s-methyltransferase	906	20	1.29E-30	73.4	7	P:S-adenosylmethionine metabolic process; F:pyridoxal phosphate binding; P:selenium compound metabolic process; F:methionine S-methyltransferase activity; P:biosynthetic process; P:methylation; C:cytosol
Sobic.009G003200.1	---NA---	337	0		0	0	-
Sobic.009G003300.1	hypothetical protein SORBIDRAFT_09g000500	1781	20	0	70.15	0	-
Sobic.009G003400.1	e3 ubiquitin-protein ligase at1g12760	1206	20	3.55E-25	83.05	3	C:cytoplasmic membrane-bounded vesicle; F:zinc ion binding; C:plasma membrane
Sobic.009G003500.1	abc transporter d family member 1-like	192	20	6.83E-38	80.3	6	F:ATPase activity, coupled to transmembrane movement of substances; P:transmembrane transport; F:ATP binding; C:integral component of membrane; P:metabolic process; C:mitochondrion
Sobic.009G003600.1	12-oxo-phytodienoic acid reductase	1095	20	0	84.1	3	F:FMN binding; F:12-oxophytodienoate reductase activity; P:oxidation-reduction process
Sobic.009G003700.1	protein argonaute 1b-like	4257	20	0	92.9	3	F:nucleic acid binding; F:protein binding; P:gene silencing by RNA
Sobic.009G003800.1	ras-related protein raba2a-like	1195	20	1.45E-148	91.9	13	C:Golgi apparatus; C:cytosol; C:plasma membrane; C:cell plate; C:endosome membrane; F:GTPase activity; F:GTP binding; P:intracellular protein transport; P:nucleocytoplasmic transport; P:small GTPase mediated signal transduction; P:metabolic process; P:vesicle-mediated transport; P:second-messenger-mediated signaling
Sobic.009G003900.1	ras-related protein rabd1-like	1356	20	2.19E-139	94.55	12	C:plasma membrane; C:cytoplasmic membrane-bounded vesicle; C:trans-Golgi network membrane; F:GTPase activity; F:GTP binding; F:GTP-dependent protein binding; F:myosin XI tail binding; P:intracellular protein transport; P:ER to Golgi vesicle-mediated transport; P:nucleocytoplasmic transport; P:small GTPase mediated signal transduction; P:metabolic process
Sobic.009G004000.1	s-domain receptor-like protein kinase	657	20	3.34E-19	60.75	5	F:protein kinase activity; C:mitochondrion; F:nucleotide binding; P:phosphorylation; P:cell communication				*
Sobic.009G004100.1	d-glycerate 3- chloroplastic-like	1928	20	0	90.05	12	C:chloroplast envelope; P:phosphorylation; P:oxidative photosynthetic carbon pathway; F:hydrolase activity; F:ATP binding; F:glycerate kinase activity; C:chloroplast stroma; P:glycine metabolic process; P:L-serine metabolic process; P:threonine metabolic process; P:glycerolipid metabolic process; P:glyoxylate metabolic process	S1_538222427	9	369726
Sobic.009G004200.1	macpf domain-containing protein at4g24290-like	2895	20	0	88.65	2	P:plant-type hypersensitive response; C:plasma membrane
Sobic.009G004300.1	hypothetical protein SORBIDRAFT_09g000580	2825	20	0	71.3	0	-
Sobic.009G004400.1	trna (adenine -n )-methyltransferase catalytic subunit trmt61a-like	1418	20	0	82.5	3	P:tRNA methylation; F:tRNA (adenine-N1-)-methyltransferase activity; C:tRNA (m1A) methyltransferase complex
Sobic.009G004500.1	plant f12k8-2; uncharacterized protein isoform 1	1172	20	1.13E-53	86	8	F:heat shock protein binding; F:nucleic acid binding; P:pentose-phosphate shunt; P:maltose metabolic process; P:starch biosynthetic process; F:nucleotide binding; F:unfolded protein binding; C:chloroplast
Sobic.009G004600.1	xa5	1113	20	5.82E-67	97	8	F:translation initiation factor activity; P:defense response; P:transcription initiation from RNA polymerase II promoter; C:transcription factor TFIIA complex; P:regulation of transcription, DNA-templated; P:RNA splicing, via endonucleolytic cleavage and ligation; C:ribosome; P:regulation of translational initiation
Sobic.009G004700.1	disease resistance protein rpm1	5194	20	5.73E-164	57.65	1	F:ADP binding				*
Sobic.009G004800.1	---NA---	1584	0		0	0	-
Sobic.009G004900.1	cysteine-rich receptor-like protein kinase 41	1726	20	0	72	5	C:mitochondrion; F:protein serine/threonine kinase activity; F:ATP binding; P:protein phosphorylation; P:serine family amino acid metabolic process				*
Sobic.009G005000.1	cysteine-rich receptor-like protein kinase 26-like	1750	20	4.04E-160	65.55	4	F:protein serine/threonine kinase activity; F:ATP binding; P:protein phosphorylation; P:serine family amino acid metabolic process				*
Sobic.009G005100.1	serine threonine-protein kinase nek4-like isoform x2	502	7	4.37114	50.14	0	-
Sobic.009G005200.1	hypothetical protein SORBIDRAFT_09g000660	2031	20	0	56.1	0	-
Sobic.009G005300.1	grf zinc finger family expressed	732	20	5.56E-120	55.75	1	F:zinc ion binding
Sobic.009G005400.1	abc transporter d family member 1-like	4877	20	0	89.9	6	F:ATPase activity, coupled to transmembrane movement of substances; P:transmembrane transport; F:ATP binding; C:integral component of membrane; P:metabolic process; C:mitochondrion
Sobic.009G005500.1	hypothetical protein SORBIDRAFT_09g000680; uncharacterized protein loc103629278	4326	20	0	82.35	1	P:protein glycosylation
Sobic.009G005600.1	upf0481 protein at3g47200-like	1245	20	0	58.1	0	-
Sobic.009G005700.1	chromosome condensation factor	4487	20	0	89.35	6	F:metal ion binding; C:integral component of membrane; C:cytoplasmic membrane-bounded vesicle; P:metabolic process; P:transport; F:ligase activity
Sobic.009G005800.1	formin-like protein 16	1722	20	2.97E-61	82.95	1	C:integral component of membrane
Sobic.009G005900.1	actin family protein isoform 1	1402	20	0	98.55	5	C:cytoplasm; F:structural constituent of cytoskeleton; C:actin filament; F:ATP binding; F:motor activity
Sobic.009G006000.1	dnaj domain containing protein	1540	20	7.43E-149	68.55	1	C:mitochondrion
Sobic.009G006100.1	actin family protein isoform 1	1835	20	0	99.3	5	C:cytoplasm; F:structural constituent of cytoskeleton; C:actin filament; F:ATP binding; F:motor activity
Sobic.009G006200.1	nodulin-like protein	1545	20	1.12E-102	69.35	2	C:integral component of membrane; F:transmembrane transporter activity
Sobic.009G006300.1	wat1-related protein at5g64700-like	1560	20	0	83	4	C:integral component of membrane; C:cytoplasmic membrane-bounded vesicle; P:transmembrane transport; F:transmembrane transporter activity
Sobic.009G006400.1	wat1-related protein at5g64700-like	1708	20	0	85.15	4	C:integral component of membrane; C:cytoplasmic membrane-bounded vesicle; P:transmembrane transport; F:transmembrane transporter activity
Sobic.009G006500.1	wat1-related protein at5g64700-like	1654	20	0	81.35	4	C:integral component of membrane; C:cytoplasmic membrane-bounded vesicle; P:transmembrane transport; F:transmembrane transporter activity
Sobic.009G006600.1	wat1-related protein at5g64700-like	1778	20	0	79.7	4	C:integral component of membrane; C:cytoplasmic membrane-bounded vesicle; P:transmembrane transport; F:transmembrane transporter activity
Sobic.009G006700.1	v-type proton atpase 16 kda proteolipid subunit	898	20	1.67E-57	86.75	5	P:ATP hydrolysis coupled proton transport; C:cytoplasmic membrane-bounded vesicle; C:proton-transporting V-type ATPase, V0 domain; F:hydrogen ion transmembrane transporter activity; C:integral component of membrane
Sobic.009G006800.1	zinc finger ccch domain-containing protein 43-like	840	20	1.81E-88	62.35	0	-
Sobic.009G006900.1	uncharacterized zinc finger protein at4g06634-like	1781	20	0	75.25	2	F:nucleic acid binding; F:metal ion binding
Sobic.009G007000.1	---NA---	522	0		0	0	-
Sobic.009G007100.1	glutelin precursor	1809	20	0	68.4	2	C:cytoplasmic membrane-bounded vesicle; F:nutrient reservoir activity
Sobic.009G007200.1	hypothetical protein SORBIDRAFT_09g000840	1590	20	0	70.65	0	-
Sobic.009G007300.1	hypothetical protein SORBIDRAFT_09g000850	1606	20	0	69.75	0	-
Sobic.009G007400.1	protein fam91a1-like	1743	20	0	55	0	-
Sobic.009G007500.1	glutathione s-transferase t3-like	2028	20	0	72.2	2	F:chromatin binding; C:chromatin
Sobic.009G007600.1	hypothetical protein SORBIDRAFT_09g000880	1680	20	0	70.8	0	-
Sobic.009G007700.1	hypothetical protein SORBIDRAFT_09g000880	1758	20	0	68	0	-
Sobic.009G007800.1	pseudouridylate synthase transporter	2583	20	0	78.4	6	C:mitochondrion; F:RNA binding; F:pseudouridine synthase activity; P:pseudouridine synthesis; P:RNA processing; P:isopentenyl diphosphate biosynthetic process, methylerythritol 4-phosphate pathway
Sobic.009G007900.1	cell division protein	1043	15	1.47E-09	63.6	0	-
Sobic.009G008000.1	transcription factor-like protein dpb-like	870	20	0	79.95	12	C:nucleus; C:transcription factor complex; C:cytoplasm; F:DNA binding; F:sequence-specific DNA binding transcription factor activity; F:protein heterodimerization activity; P:G1/S transition of mitotic cell cycle; P:regulation of transcription, DNA-templated; P:trichome morphogenesis; P:DNA endoreduplication; P:regulation of transcription, DNA-templated; P:regulation of cell division
Sobic.009G008100.1	lysine ketoglutarate reductase trans-splicing 1	2121	20	0	91.75	0	-
Sobic.009G008200.1	protein kinase superfamily protein	3124	20	0	82.1	4	F:protein serine/threonine kinase activity; F:ATP binding; P:protein phosphorylation; P:serine family amino acid metabolic process
Sobic.009G008300.1	protein phosphatase	2434	20	8.79E-171	65.7	0	-
Sobic.009G008400.1	---NA---	1428	0		0	0	-
Sobic.009G008500.1	ubiquitin-conjugating enzyme e2 36	1277	16	1.33927	66.63	0	-
Sobic.009G008600.1	rex1 dna repair family protein	1019	20	5.08E-44	93.6	3	C:core TFIIH complex; P:nucleotide-excision repair; P:regulation of transcription, DNA-templated
Sobic.009G008700.1	rex1 dna repair family protein	358	20	2.55E-56	74.35	3	C:core TFIIH complex; P:nucleotide-excision repair; P:regulation of transcription, DNA-templated
Sobic.009G008800.1	xylem cysteine proteinase 2	1631	20	0	86.3	10	P:transport; C:cell wall; P:regulation of meristem growth; P:proteolysis; F:cysteine-type endopeptidase activity; C:cytoplasmic membrane-bounded vesicle; P:developmental programmed cell death; F:transporter activity; C:vacuole; C:plasma membrane
Sobic.009G008900.1	cytochrome b5	945	20	1.08E-90	95.95	5	F:heme binding; C:endoplasmic reticulum membrane; F:metal ion binding; C:integral component of membrane; P:electron transport chain
Sobic.009G009000.1	sesquiterpene cyclase	2035	20	0	74.4	4	C:plastid; F:magnesium ion binding; F:terpene synthase activity; P:metabolic process
Sobic.009G009100.1	zinc finger ccch domain-containing protein 14	511	2	6.89349	41	0	-
Sobic.009G009200.1	beta-sesquiphellandrene synthase-like	2188	20	0	76.35	4	C:plastid; F:magnesium ion binding; F:terpene synthase activity; P:metabolic process
Sobic.009G009300.1	beta-sesquiphellandrene synthase-like	1982	20	0	72.6	4	C:plastid; F:magnesium ion binding; F:terpene synthase activity; P:metabolic process
Sobic.009G009400.1	maize proteinase inhibitor	650	20	1.85E-35	94.25	4	P:negative regulation of endopeptidase activity; F:peptidase activity; P:response to wounding; F:serine-type endopeptidase inhibitor activity
Sobic.009G009500.1	maize proteinase inhibitor	999	20	3.97E-42	85.7	4	P:negative regulation of endopeptidase activity; F:peptidase activity; P:response to wounding; F:serine-type endopeptidase inhibitor activity
Sobic.009G009600.1	maize proteinase inhibitor	477	20	1.27E-42	88.85	4	F:serine-type endopeptidase inhibitor activity; P:response to wounding; P:negative regulation of endopeptidase activity; F:peptidase activity
Sobic.009G009700.1	maize proteinase inhibitor	216	20	4.61E-38	84.85	4	F:serine-type endopeptidase inhibitor activity; P:response to wounding; P:negative regulation of endopeptidase activity; F:peptidase activity
Sobic.009G009800.1	maize proteinase inhibitor	1286	20	2.38E-39	84	4	P:negative regulation of endopeptidase activity; F:peptidase activity; P:response to wounding; F:serine-type endopeptidase inhibitor activity
Sobic.009G009900.1	subtilisin-chymotrypsin inhibitor ci-1b	1957	20	3.93E-38	81.6	3	P:negative regulation of endopeptidase activity; P:response to wounding; F:serine-type endopeptidase inhibitor activity
Sobic.009G010000.1	maize proteinase inhibitor	593	20	1.05E-41	77.3	3	F:serine-type endopeptidase inhibitor activity; P:response to wounding; P:negative regulation of endopeptidase activity
Sobic.009G010100.1	maize proteinase inhibitor	611	20	1.32E-43	74.45	3	F:serine-type endopeptidase inhibitor activity; P:response to wounding; P:negative regulation of endopeptidase activity
Sobic.009G010200.1	maize proteinase inhibitor	480	20	1.94E-34	75.85	3	P:negative regulation of endopeptidase activity; P:response to wounding; F:serine-type endopeptidase inhibitor activity
Sobic.009G010300.1	pumilio homolog 1-like	3790	20	0	90.25	1	F:RNA binding
Sobic.009G010400.1	e3 ubiquitin-protein ligase ring1-like	2947	20	3.15E-136	72.8	2	C:mitochondrion; F:zinc ion binding
Sobic.009G010500.1	arf-gap with sh3 ank repeat and ph domain-containing protein 2-like	678	2	0.552574	49.5	0	-
Sobic.009G010600.1	retinoblastoma-related protein 2-like	4538	20	0	88.55	4	P:regulation of transcription from RNA polymerase II promoter; P:regulation of cell cycle; P:viral process; C:nucleus
Sobic.009G010700.1	hypothetical protein SORBIDRAFT_09g001120; uncharacterized protein tcm_021901	1063	20	5.40E-69	84.35	9	P:positive regulation of transcription, DNA-templated; F:heat shock protein binding; P:leaf morphogenesis; P:cell differentiation; C:chloroplast thylakoid membrane; P:cellular cation homeostasis; F:unfolded protein binding; P:divalent metal ion transport; P:positive regulation of catalytic activity
Sobic.009G010800.1	hypothetical protein ZEAMMB73_335588	783	2	4.09E-10	71	0	-
Sobic.009G010900.1	nad-dependent epimerase dehydratase; uncharacterized protein chloroplastic-like	1356	20	2.56E-178	90.2	15	P:photosynthesis, light reaction; C:apoplast; P:salicylic acid biosynthetic process; P:plant-type cell wall organization; F:isomerase activity; P:chlorophyll biosynthetic process; P:isopentenyl diphosphate biosynthetic process, methylerythritol 4-phosphate pathway; P:starch metabolic process; C:chloroplast stroma; P:defense response, incompatible interaction; C:thylakoid; P:response to cold; P:po…
Sobic.009G011000.1	scarecrow-like protein 9	1872	20	0	74.3	1	P:regulation of transcription, DNA-templated
Sobic.009G011100.1	scarecrow-like protein 9	1881	20	0	74.55	1	P:regulation of transcription, DNA-templated
Sobic.009G011200.1	scarecrow-like protein 9	2226	20	0	71.45	1	P:regulation of transcription, DNA-templated
Sobic.009G011300.1	scarecrow-like protein 9	2202	20	0	71.5	1	P:regulation of transcription, DNA-templated
Sobic.009G011400.1	rab5-interacting protein isoform a; uncharacterized protein c20orf24 homolog	990	20	1.24E-71	90.7	1	C:mitochondrion
Sobic.009G011500.1	kinetochore protein spc25-like	1577	20	0	64.75	0	-
Sobic.009G011600.1	pgr5-like protein chloroplastic isoform x1	1961	20	1.60E-170	86.15	1	C:mitochondrion
Sobic.009G011700.1	protein kinase chloroplastic-like	2212	20	0	87.75	5	P:protein phosphorylation; F:ATP binding; F:protein serine/threonine kinase activity; C:plastid; P:serine family amino acid metabolic process
Sobic.009G011800.1	---NA---	535	0		0	0	-
Sobic.009G011900.1	hypothetical protein SORBIDRAFT_09g001200	804	20	7.74E-119	70.2	0	-
Sobic.009G012000.1	hypothetical protein SORBIDRAFT_09g001200	1463	20	0	69.95	0	-
Sobic.009G012100.1	chitinase	1362	20	0	91.6	5	F:chitinase activity; P:carbohydrate metabolic process; P:chitin catabolic process; F:chitin binding; P:cell wall macromolecule catabolic process				*
Sobic.009G012200.1	replication protein a 70 kda dna-binding subunit a-like	1648	20	0	61.35	14	C:nucleus; F:DNA binding; P:DNA replication; P:meiosis I; P:multicellular organism reproduction; P:DNA recombination; P:chromosome organization; P:post-embryonic development; P:cellular response to DNA damage stimulus; P:reproductive structure development; P:single organism reproductive process; P:single-organism metabolic process; P:chromosome segregation; P:regulation of cellular process
Sobic.009G012300.1	phosphoribosylformylglycinamidine cyclo- chloroplastic mitochondrial-like	1760	20	0	84.8	9	C:mitochondrion; C:chloroplast stroma; F:phosphoribosylformylglycinamidine cyclo-ligase activity; F:copper ion binding; F:ATP binding; P:purine nucleobase metabolic process; P:'de novo' IMP biosynthetic process; P:ubiquinone biosynthetic process; P:pyrimidine ribonucleotide biosynthetic process
Sobic.009G012400.1	replication protein a 70 kda dna-binding subunit-like	1566	20	0	71.6	15	C:nucleus; F:DNA binding; F:protein binding; F:zinc ion binding; P:DNA replication; P:DNA repair; P:DNA recombination; P:chromosome segregation; P:meiosis I; P:post-embryonic development; P:multicellular organism reproduction; P:single organism reproductive process; P:reproductive structure development; P:regulation of cellular process; P:chromosome organization	S1_538940145	9	1087444
Sobic.009G012500.1	replication protein a 70 kda dna-binding subunit	3528	20	0	69.05	7	C:nucleus; F:DNA binding; F:protein binding; F:zinc ion binding; P:DNA replication; P:DNA repair; P:DNA recombination
Sobic.009G012600.1	replication protein a 70 kda dna-binding subunit	3278	20	0	69.25	7	C:nucleus; F:DNA binding; F:protein binding; F:zinc ion binding; P:DNA replication; P:DNA repair; P:DNA recombination
Sobic.009G012700.1	small nuclear ribonucleoprotein sm d2-like	947	20	6.07E-57	97.6	3	C:small nuclear ribonucleoprotein complex; P:RNA splicing; C:viral nucleocapsid
Sobic.009G012800.1	mitochondrial import inner membrane translocase subunit tim9-like	781	20	2.33E-35	75.95	3	F:metal ion binding; C:mitochondrion; P:protein transport
Sobic.009G012900.1	lrr receptor-like serine threonine-protein kinase gso1	3268	20	0	69.95	0	-				*
Sobic.009G013000.1	rp3 protein	4572	20	0	72.45	2	F:ADP binding; C:mitochondrion				*
Sobic.009G013100.1	rp3 protein	4254	20	0	71.5	2	F:ADP binding; C:mitochondrion				*
Sobic.009G013200.1	amino acid selective channel protein	679	20	2.88E-27	80.3	7	P:transmembrane transport; C:integral component of membrane; C:plastid outer membrane; P:organic substance transport; F:transmembrane transporter activity; C:chloroplast envelope; P:ion transport
Sobic.009G013300.1	rp3 protein	4144	20	0	72.05	3	F:protein binding; F:ADP binding; C:mitochondrion				*
Sobic.009G013400.1	amino acid selective channel protein	1283	20	6.29E-68	88	10	F:porin activity; P:defense response to bacterium; C:etioplast membrane; F:amino acid transmembrane transporter activity; P:amino acid transmembrane transport; C:pore complex; F:protein homodimerization activity; P:protein import into chloroplast stroma; C:vacuole; C:chloroplast outer membrane
Sobic.009G013500.1	metallothionein-like protein type 2	804	9	2.50E-10	79.56	1	F:metal ion binding
Sobic.009G013600.1	protein phosphatase 2c 46-like	2333	20	0	73.2	6	P:regulation of anion channel activity; P:oligopeptide transport; P:leaf development; F:phosphoprotein phosphatase activity; C:plasma membrane; P:protein dephosphorylation
Sobic.009G013700.1	protein notum homolog	1862	20	0	89.15	2	C:mitochondrion; C:plastid
Sobic.009G013800.1	pentatricopeptide repeat-containing protein	2806	20	0	77	0	-	S1_539051095	9	1198394
Sobic.009G013900.1	e3 ubiquitin-protein ligase xb3-like	2170	20	0	85.2	7	F:protein binding; F:zinc ion binding; F:ligase activity; P:defense response to bacterium; P:protein autoubiquitination; F:kinase activity; F:ubiquitin-protein transferase activity	S1_539057351	9	1204650
Sobic.009G014000.1	ankyrin repeat-containing protein at5g02620-like	3572	20	0	60.5	2	F:protein binding; C:membrane
Sobic.009G014100.1	fbd-associated f-box protein at1g66310-like isoform x1	2238	20	0	68	3	F:protein binding; C:cytoplasmic membrane-bounded vesicle; C:mitochondrion				*
Sobic.009G014200.1	clathrin assembly protein at2g25430-like	2802	20	0	64.6	4	F:1-phosphatidylinositol binding; F:clathrin binding; C:clathrin-coated vesicle; P:clathrin coat assembly
Sobic.009G014300.1	hypothetical protein ZEAMMB73_590401	840	1	4.47015	63	0	-
Sobic.009G014400.1	dof zinc finger isoform x2	2037	20	8.37E-123	81.65	2	F:DNA binding; P:regulation of transcription, DNA-templated
Sobic.009G014500.1	hypothetical protein SORBIDRAFT_09g001410	1337	20	4.63E-85	79.15	0	-
Sobic.009G014600.1	phospholipase a1-ii 7-like	1715	20	0	80.15	4	C:cytoplasm; F:phosphatidylcholine 1-acylhydrolase activity; P:phospholipid catabolic process; P:glycerolipid metabolic process
Sobic.009G014700.1	cysteine-rich repeat secretory protein 55-like	1339	20	2.01E-145	76.55	3	F:kinase activity; C:cytoplasmic membrane-bounded vesicle; P:phosphorylation
Sobic.009G014800.1	retroelement protein; uncharacterized protein loc103652432	990	20	1.94E-17	60.7	3	F:rRNA N-glycosylase activity; P:negative regulation of translation; F:binding
Sobic.009G014900.1	hypothetical protein SORBIDRAFT_08g003160	2077	20	7.67E-87	62.9	0	-
Sobic.009G015000.1	mitochondrial atp synthase 6 kda subunit	766	20	1.99E-30	93.65	4	P:metabolic process; F:hydrolase activity; C:mitochondrion; C:plastid
Sobic.009G015100.1	amino acid binding protein; uncharacterized protein loc101766737	2643	20	0	90.4	4	F:amino acid binding; P:metabolic process; P:response to fructose; P:response to sucrose
Sobic.009G015200.1	cell wall invertase	517	3	2.7861	48	0	-
Sobic.009G015300.1	cation h+ exchanger 20 isoform 1	2186	20	0	85.9	10	C:endoplasmic reticulum; C:integral component of membrane; F:solute:proton antiporter activity; P:protein targeting to vacuole; P:potassium ion transport; P:regulation of pH; P:response to stress; P:cellular potassium ion homeostasis; P:water homeostasis; P:hydrogen ion transmembrane transport
Sobic.009G015400.1	cation h(+) antiporter 20	1885	20	0	79.15	9	F:solute:proton antiporter activity; C:integral component of membrane; P:protein targeting to vacuole; P:hydrogen ion transmembrane transport; P:potassium ion transport; P:cellular potassium ion homeostasis; P:regulation of pH; P:water homeostasis; C:endoplasmic reticulum
Sobic.009G015500.1	sec63-domain-containing protein	985	4	1.66E-30	50.25	0	-
Sobic.009G015600.1	stress responsive protein	1001	20	1.68E-35	44.4	0	-
Sobic.009G015700.1	actin-depolymerizing factor 7-like	1028	20	2.53E-94	94.8	3	C:actin cytoskeleton; F:actin binding; P:actin filament depolymerization
Sobic.009G015800.1	bri1-kd interacting protein 130	1719	20	6.71E-129	69.7	0	-
Sobic.009G015900.1	histone h2a 12 isoform 1	1040	20	4.33E-45	99.05	5	C:nucleosome; C:nucleus; F:DNA binding; F:protein heterodimerization activity; P:nucleosome assembly
Sobic.009G016000.1	soluble inorganic pyrophosphatase	1393	20	1.49E-147	93.7	4	C:cytosol; F:magnesium ion binding; F:inorganic diphosphatase activity; P:oxidative phosphorylation
Sobic.009G016100.1	type i inositol -trisphosphate 5-phosphatase cvp2-like	2508	20	0	64.3	4	P:phosphatidylinositol dephosphorylation; F:exonuclease activity; F:endonuclease activity; P:nucleic acid phosphodiester bond hydrolysis
Sobic.009G016200.1	protein transport protein sec61 beta subunit	2717	20	2.05E-20	99.85	4	C:Sec61 translocon complex; P:intracellular protein transport; C:plasma membrane; C:Golgi apparatus
Sobic.009G016300.1	zinc finger protein zat12-like	609	20	8.13E-101	68	1	F:metal ion binding
Sobic.009G016400.1	protein gar2-like	1926	20	0	69.15	5	C:extrinsic component of membrane; F:nucleotide binding; F:mRNA binding; F:zinc ion binding; P:cell plate formation involved in plant-type cell wall biogenesis
Sobic.009G016500.1	hypothetical protein SORBIDRAFT_09g001580; uncharacterized protein loc104094920	930	20	2.83E-58	92.65	2	C:nucleus; P:cell cycle
Sobic.009G016600.1	transcription factor myb59-like	1811	20	2.28E-77	91.8	3	F:DNA binding; F:chromatin binding; C:chromatin
Sobic.009G016700.1	glyceraldehyde-3-phosphate dehydrogenase	1406	20	0	95.3	7	C:cytoplasm; F:glyceraldehyde-3-phosphate dehydrogenase (NAD+) (phosphorylating) activity; F:NADP binding; F:NAD binding; P:gluconeogenesis; P:glycolytic process; P:oxidation-reduction process
Sobic.009G016800.1	formin-like protein 3 isoform x2	1886	20	2.73E-116	65.6	0	-
Sobic.009G016900.1	hypothetical protein SORBIDRAFT_09g001620	1966	20	3.13E-176	62.5	0	-	S1_539441157	9	1588456
Sobic.009G017000.1	unknow protein	1315	20	5.61E-129	71.2	0	-	S1_539442904	9	1590203
Sobic.009G017100.1	unknow protein	979	20	8.95E-108	58.7	0	-
Sobic.009G017200.1	adenosine 3-phospho 5-phosphosulfate transporter 1	1929	20	0	92.3	3	P:transmembrane transport; C:integral component of membrane; P:carbohydrate transport
Sobic.009G017300.1	---NA---	999	0		0	0	-	S1_539457946	9	1605245
Sobic.009G017400.1	protein-tyrosine-phosphatase mkp1-like	2999	20	0	86.95	19	P:N-terminal protein myristoylation; F:kinase activity; P:stomatal complex development; F:protein tyrosine phosphatase activity; P:response to salt stress; C:cytosol; F:actin binding; P:amino acid import; P:peptidyl-tyrosine dephosphorylation; P:protein N-linked glycosylation; P:response to UV-C; P:response to UV-B; F:MAP kinase tyrosine/serine/threonine phosphatase activity; P:inactivation of MA…	S1_539462984	9	1610283
Sobic.009G017500.1	beta-hexosaminidase 1-like	3015	20	0	87.1	8	C:vacuole; C:cytosol; C:plant-type cell wall; F:beta-N-acetylhexosaminidase activity; P:globoside metabolic process; P:carbohydrate metabolic process; P:glycosaminoglycan catabolic process; P:amino sugar metabolic process
Sobic.009G017600.1	legumin-like protein	1728	20	0	90.6	1	F:nutrient reservoir activity	S1_539476453	9	1623752
Sobic.009G017700.1	---NA---	2125	0		0	0	-
Sobic.009G017800.1	dehydroascorbate reductase	1512	20	2.46E-132	88.3	7	F:protein binding; P:oxidation-reduction process; F:glutathione dehydrogenase (ascorbate) activity; P:transcription, DNA-templated; P:electron transport; P:glutathione metabolic process; P:L-ascorbic acid metabolic process
Sobic.009G017900.1	dehydroascorbate reductase	315	20	1.43E-38	89.3	8	F:protein binding; F:glutathione dehydrogenase (ascorbate) activity; F:glutathione transferase activity; P:oxidation-reduction process; P:electron transport; P:glutathione metabolic process; P:L-ascorbic acid metabolic process; P:glutathione conjugation reaction
Sobic.009G018000.1	unknow protein; uncharacterized protein loc100381614	3876	20	0	61.1	1	C:plastid
Sobic.009G018100.1	---NA---	616	0		0	0	-
Sobic.009G018200.1	serine threonine-protein kinase receptor	2562	20	0	76.8	7	C:membrane; C:cytoplasmic membrane-bounded vesicle; F:protein serine/threonine kinase activity; F:ATP binding; P:protein phosphorylation; P:serine family amino acid metabolic process; P:recognition of pollen
Sobic.009G018300.1	disease resistance protein rga3	3386	20	0	48.95	1	F:ADP binding				*
Sobic.009G018400.1	---NA---	853	0		0	0	-
Sobic.009G018500.1	receptor-like protein kinase at4g00960 isoform x1	802	20	1.53E-63	57.6	3	F:protein kinase activity; F:ATP binding; P:protein phosphorylation
Sobic.009G018600.1	receptor-like protein kinase feronia	2882	20	0	73.3	5	C:cytoplasmic membrane-bounded vesicle; F:protein serine/threonine kinase activity; F:ATP binding; P:protein phosphorylation; P:serine family amino acid metabolic process
Sobic.009G018700.1	---NA---	659	0		0	0	-
Sobic.009G018800.1	---NA---	971	0		0	0	-
Sobic.009G018900.1	s-domain receptor-like protein kinase	2502	20	0	76.95	7	C:membrane; C:cytoplasmic membrane-bounded vesicle; F:protein serine/threonine kinase activity; F:ATP binding; P:protein phosphorylation; P:serine family amino acid metabolic process; P:recognition of pollen
Sobic.009G019000.1	s-domain receptor-like protein kinase	1068	20	5.34E-27	87.2	7	P:protein phosphorylation; F:protein serine/threonine kinase activity; C:cytoplasmic membrane-bounded vesicle; F:ATP binding; P:recognition of pollen; C:membrane; P:serine family amino acid metabolic process				*
Sobic.009G019100.1	probable receptor-like protein kinase at1g67000-like	2673	20	0	81.6	7	C:cytoplasmic membrane-bounded vesicle; F:protein serine/threonine kinase activity; F:ATP binding; F:polysaccharide binding; P:protein phosphorylation; P:serine family amino acid metabolic process; P:regulation of signal transduction
Sobic.009G019200.1	serine threonine-protein kinase receptor	2153	20	0	69.1	6	P:protein phosphorylation; F:protein serine/threonine kinase activity; C:cytoplasmic membrane-bounded vesicle; F:ATP binding; P:recognition of pollen; P:serine family amino acid metabolic process				*
Sobic.009G019300.1	s-domain receptor-like protein kinase	714	20	6.04E-72	85.5	6	C:cytoplasmic membrane-bounded vesicle; F:protein serine/threonine kinase activity; F:ATP binding; P:protein phosphorylation; P:serine family amino acid metabolic process; P:recognition of pollen				*
Sobic.009G019400.1	keratin-associated protein 10-12-like	1074	20	1.97E-40	46.2	0	-
Sobic.009G019500.1	dynein heavy chain	1061	17	3.48E-42	47.88	0	-
Sobic.009G019600.1	---NA---	508	0		0	0	-
Sobic.009G019700.1	type i cytoskeletal 9-like	651	10	5.33E-67	61.5	0	-
Sobic.009G019800.1	disease resistance protein rpm1-like	4531	20	0	64.15	1	F:ADP binding				*
Sobic.009G019900.1	---NA---	698	0		0	0	-
Sobic.009G020000.1	PREDICTED: uncharacterized protein pco073219b	397	1	1.14E-09	76	0	-
Sobic.009G020100.1	nudix hydrolase isoform 1	1707	20	0	85.35	5	C:cytoplasmic membrane-bounded vesicle; C:cytosol; F:metal ion binding; P:metabolic process; F:hydrolase activity
Sobic.009G020200.1	disease resistance protein rpm1-like	2334	20	0	62.9	1	F:ADP binding				*
Sobic.009G020300.1	alpha beta hydrolase domain-containing protein 17c-like	1429	20	1.31E-08	83.2	3	P:proteolysis; C:plastid; F:peptidase activity
Sobic.009G020400.1	disease resistance protein rpm1-like	216	20	3.21E-25	73.15	5	C:ribosome; P:defense response; F:ADP binding; F:ATP binding; P:apoptotic process				*
Sobic.009G020500.1	e3 ufm1-protein ligase 1 homolog	3132	20	0	90	2	F:ligase activity; P:metabolic process
Sobic.009G020600.1	disease resistance protein rpp13	2781	20	0	61.5	1	F:ADP binding				*
Sobic.009G020700.1	upf0769 protein c21orf59 homolog	1137	20	3.33E-87	72.45	0	-
Sobic.009G020800.1	probable membrane-associated kinase regulator 3-like	2734	9	3.24E-100	66.78	0	-
Sobic.009G020900.1	calcium-transporting atpase endoplasmic reticulum-type-like	4421	20	0	90.7	6	C:integral component of membrane; F:ATP binding; F:ATPase activity, coupled to transmembrane movement of ions, phosphorylative mechanism; F:metal ion binding; P:cation transport; P:metabolic process
Sobic.009G021000.1	exocyst complex component sec15b-like	1692	20	2.23E-08	75.7	2	C:exocyst; P:vesicle docking involved in exocytosis
Sobic.009G021100.1	hypothetical protein TRIUR3_05605	1018	1	6.20E-07	59	0	-
Sobic.009G021200.1	protein dnc- isoform d	813	5	1.44139	47.6	0	-
Sobic.009G021300.1	jasmonate-induced protein	850	20	1.68E-108	78.5	0	-
Sobic.009G021400.1	jasmonate-induced protein	919	20	2.07E-109	78.95	0	-
Sobic.009G021500.1	PREDICTED: uncharacterized protein LOC101767026	972	20	6.84E-32	75.3	0	-
Sobic.009G021600.1	jasmonate-induced protein	1474	20	0	73.25	0	-
Sobic.009G021700.1	hypothetical protein SORBIDRAFT_09g001890	744	20	4.81E-126	58.85	0	-
Sobic.009G021800.1	ribonuclease 2-like	674	20	0.00104815	62.15	0	-
Sobic.009G021900.1	glyceraldehyde-3-phosphate dehydrogenase	1323	20	6.27E-23	70.15	0	-
Sobic.009G022000.1	abc transporter g family member 16-like	2955	20	0	87.7	7	F:ATPase activity, coupled to transmembrane movement of substances; F:nucleic acid binding; P:transport; F:ATP binding; P:metabolic process; F:zinc ion binding; C:ATP-binding cassette (ABC) transporter complex				*
Sobic.009G022100.1	splicing arginine serine-rich 6	1603	20	3.36E-95	94.9	7	C:mitochondrion; C:membrane; F:nucleic acid binding; F:ATP binding; F:zinc ion binding; F:ATPase activity; P:metabolic process
Sobic.009G022200.1	serine arginine-rich splicing factor rs2z32 isoform x1	1405	20	2.31E-131	96	7	C:mitochondrion; C:membrane; F:nucleic acid binding; F:ATP binding; F:zinc ion binding; F:ATPase activity; P:metabolic process	S1_539819584	9	1966883
Sobic.009G022300.1	adenylate cyclase type 5 isoform x1	546	4	5.33224	45.5	0	-
Sobic.009G022400.1	60s ribosomal protein l13a	980	20	8.04E-128	97.4	4	F:structural constituent of ribosome; C:large ribosomal subunit; P:translation; P:ribosome biogenesis
Sobic.009G022500.1	abc transporter g family member 16-like	2670	20	0	88.3	7	F:ATPase activity, coupled to transmembrane movement of substances; F:nucleic acid binding; P:transport; F:ATP binding; P:metabolic process; F:zinc ion binding; C:ATP-binding cassette (ABC) transporter complex				*
Sobic.009G022600.1	hypothetical protein SORBIDRAFT_09g005070	4342	1	2.16042	61	0	-
Sobic.009G022700.1	---NA---	893	0		0	0	-
Sobic.009G022800.1	rna apurinic site specific lyase	2348	20	0	67.3	1	F:protein binding
Sobic.009G022900.1	kinase interacting family	5880	20	0	74.95	1	C:mitochondrion				*
Sobic.009G023000.1	zinc knuckle domain containing protein	1551	20	1.43E-132	50.55	2	F:nucleic acid binding; F:zinc ion binding
Sobic.009G023100.1	glutathione s-transferase t3-like	420	20	1.10E-18	64.05	0	-
Sobic.009G023200.1	---NA---	1277	0		0	0	-
Sobic.009G023300.1	hypothetical protein SORBIDRAFT_09g001980	1075	1	1.37E-24	100	0	-
Sobic.009G023400.1	---NA---	863	0		0	0	-
Sobic.009G023500.1	unknown	954	1	0.0199964	57	0	-
Sobic.009G023600.1	upf0014 membrane protein star2-like	1431	20	1.12E-167	90.9	7	P:response to aluminum ion; C:plasma membrane; F:protein binding; C:vesicle membrane; F:UDP-glucose transmembrane transporter activity; C:integral component of membrane; P:UDP-glucose transport
Sobic.009G023700.1	upf0014 membrane protein star2-like	1485	20	0	93.2	7	P:response to aluminum ion; C:plasma membrane; F:protein binding; C:vesicle membrane; F:UDP-glucose transmembrane transporter activity; C:integral component of membrane; P:UDP-glucose transport	S1_539938833	9	2086132
Sobic.009G023800.1	unknow protein; uncharacterized protein loc103978590	900	20	2.65E-23	81.6	3	C:integral component of membrane; P:response to aluminum ion; C:plasma membrane
Sobic.009G023900.1	wuschel homeobox protein	2246	20	2.76E-99	94.95	13	P:flower development; P:centrolateral axis specification; P:adaxial/abaxial axis specification; P:stipule development; P:regulation of transcription, DNA-templated; F:sequence-specific DNA binding; P:cell differentiation; P:organ development; F:sequence-specific DNA binding transcription factor activity; P:cell proliferation; C:nucleus; C:transcription factor complex; P:regulation of transcriptio…
Sobic.009G024000.1	unknow protein; uncharacterized protein loc103984163	4933	20	0	73.2	17	C:Ino80 complex; P:mitotic cell cycle; P:positive regulation of transcription, DNA-templated; P:telomere maintenance in response to DNA damage; P:chromatin silencing by small RNA; P:response to gamma radiation; P:reciprocal meiotic recombination; P:xylan biosynthetic process; P:multicellular organism reproduction; P:meiotic DNA double-strand break formation; P:positive regulation of cell prolifer…
Sobic.009G024100.1	125 kda kinesin-related	3874	20	0	89.35	10	C:kinesin complex; F:microtubule motor activity; F:ATP binding; F:microtubule binding; P:microtubule-based movement; C:microtubule; P:metabolic process; P:microtubule nucleation; C:plasma membrane; C:tubulin complex
Sobic.009G024200.1	hypothetical protein SORBIDRAFT_09g002040; uncharacterized protein loc103987902 isoform x2	1423	20	3.20E-102	87.95	2	C:cytoplasmic membrane-bounded vesicle; C:plasma membrane
Sobic.009G024300.1	protein alx	1951	20	0	89.2	6	C:integral component of membrane; P:chloroplast relocation; P:thylakoid membrane organization; P:ncRNA metabolic process; C:chloroplast thylakoid membrane; P:transcription from plastid promoter
Sobic.009G024400.1	transcription factor iiia	1581	20	0	82.25	2	F:nucleic acid binding; F:metal ion binding
Sobic.009G024500.1	50s ribosomal protein chloroplastic-like	1296	20	3.84E-99	81.75	2	C:ribosome; P:ribosome biogenesis
Sobic.009G024600.1	ap2 erebp transcription factor superfamily protein	2644	20	5.38E-160	79.15	6	F:DNA binding; F:sequence-specific DNA binding transcription factor activity; P:regulation of transcription, DNA-templated; C:nucleus; C:transcription factor complex; P:regulation of transcription, DNA-templated
Sobic.009G024700.1	transcription factor divaricata-like	620	20	5.86E-102	77.85	4	C:nucleus; F:DNA binding; F:chromatin binding; C:chromatin
Sobic.009G024800.1	dna repair protein rad51 homolog 2	2263	20	0	84.05	10	C:nucleolus; C:Rad51B-Rad51C-Rad51D-XRCC2 complex; F:DNA binding; F:DNA-directed RNA polymerase activity; F:ATP binding; F:DNA-dependent ATPase activity; P:double-strand break repair via homologous recombination; P:purine nucleobase metabolic process; P:pyrimidine nucleobase metabolic process; P:transcription, DNA-templated
Sobic.009G024900.1	serine threonine-protein kinase aurora-3-like	1436	20	0	93	20	P:positive regulation of transcription, DNA-templated; P:microtubule cytoskeleton organization; P:histone H3-S28 phosphorylation; P:cytokinesis by cell plate formation; P:histone H3-K9 methylation; P:protein deubiquitination; P:chromatin silencing; P:cullin deneddylation; P:photomorphogenesis; C:spindle; C:chromosome, centromeric region; P:protein ubiquitination; F:histone kinase activity (H3-S10…
Sobic.009G025000.1	---NA---	423	0		0	0	-
Sobic.009G025100.1	probable sugar phosphate phosphate translocator at3g11320	1663	20	0	82.9	6	P:brassinosteroid biosynthetic process; C:Golgi apparatus; P:purine nucleobase transport; P:carbohydrate transport; C:integral component of membrane; C:endoplasmic reticulum
Sobic.009G025200.1	e3 ubiquitin-protein ligase upl4	4946	20	0	68.55	3	P:protein ubiquitination; F:ligase activity; F:ubiquitin-protein transferase activity
Sobic.009G025300.1	pwwp domain containing expressed	1974	20	0	61.05	0	-
Sobic.009G025400.1	interactor of constitutive active rops chloroplastic-like isoform x3	2565	20	0	79.7	3	C:nucleus; C:plastid; P:ribosome biogenesis
Sobic.009G025500.1	low temperature-induced protein	799	20	4.39E-18	96.75	1	C:integral component of membrane
Sobic.009G025600.1	uncharacterized loc103636392; uncharacterized protein tcm_004556	282	20	2.50E-34	85.9	3	C:cytoplasm; P:protein folding; P:phosphatidylinositol biosynthetic process
Sobic.009G025700.1	cycloeucalenol cycloisomerase-like	1638	20	0	92.9	4	C:membrane; P:metabolic process; C:mitochondrion; F:isomerase activity
Sobic.009G025800.1	senescence-associated protein	1609	20	0	90.8	2	C:integral component of membrane; C:cytoplasmic membrane-bounded vesicle
Sobic.009G025900.1	lob domain-containing protein 11-like	1292	20	1.43E-100	86.3	0	-
Sobic.009G026000.1	grf zinc finger family protein	685	18	1.12E-04	49.56	0	-
Sobic.009G026100.1	probable beta- -xylosyltransferase irx9	2375	20	0	80.2	6	C:Golgi membrane; C:mitochondrion; C:integral component of membrane; F:galactosylgalactosylxylosylprotein 3-beta-glucuronosyltransferase activity; P:chondroitin sulfate biosynthetic process; P:cell wall organization
Sobic.009G026200.1	protein iq-domain 1-like	2552	20	0	84.75	0	-
Sobic.009G026300.1	exonuclease chloroplastic-like	1631	20	0	82.75	6	F:single-stranded DNA 5'-3' exodeoxyribonuclease activity; F:metal ion binding; F:DNA binding; P:DNA catabolic process, exonucleolytic; F:4 iron, 4 sulfur cluster binding; C:chloroplast
Sobic.009G026400.1	---NA---	2058	0		0	0	-
Sobic.009G026500.1	e3 sumo-protein ligase siz1-like isoform x2	3309	20	0	91.65	6	F:protein binding; F:zinc ion binding; F:ligase activity; F:nucleic acid binding; P:protein sumoylation; C:nucleus
Sobic.009G026600.1	hypothetical protein ZEAMMB73_809678	198	5	1.69E-31	70.2	0	-
Sobic.009G026700.1	disease resistance protein rpm1	3834	20	0	66	1	F:ADP binding				*
Sobic.009G026800.1	l-type lectin-domain containing receptor kinase -like	3674	20	0	77.45	5	F:protein serine/threonine kinase activity; F:ATP binding; F:carbohydrate binding; P:protein phosphorylation; P:serine family amino acid metabolic process
Sobic.009G026900.1	serine threonine-protein kinase at3g07070-like	2431	20	0	78.8	5	C:plastid; F:protein serine/threonine kinase activity; F:ATP binding; P:protein phosphorylation; P:serine family amino acid metabolic process
Sobic.009G027000.1	isovaleryl- dehydrogenase	1125	20	0	87.2	11	C:mitochondrial matrix; F:ATP binding; F:isovaleryl-CoA dehydrogenase activity; F:flavin adenine dinucleotide binding; P:electron transport; P:isoleucine catabolic process; P:leucine catabolic process; P:valine catabolic process; P:response to sucrose; P:response to fructose; P:oxidation-reduction process
Sobic.009G027100.1	map7 domain-containing protein 1-like; uncharacterized protein loc103995424	1105	20	4.56E-77	86.8	2	C:mitochondrion; C:plastid
Sobic.009G027200.1	tetraspanin-6-like isoform x2	2183	20	6.44E-174	89.35	2	C:integral component of membrane; C:cytoplasmic membrane-bounded vesicle
Sobic.009G027300.1	myb dna-binding domain superfamily protein; uncharacterized protein loc100279451 isoform x1	6964	20	0	74.25	5	F:DNA binding; F:chromatin binding; C:mitochondrion; C:nucleus; C:chromatin
Sobic.009G027400.1	---NA---	636	0		0	0	-
Sobic.009G027500.1	hypothetical protein	753	2	5.06637	53.5	0	-
Sobic.009G027600.1	hypothetical protein SORBIDRAFT_09g002300	846	20	1.64E-67	66.75	0	-	S1_540325778	9	2473077
Sobic.009G027700.1	hypothetical protein SORBIDRAFT_09g002310	1913	20	0	57	0	-
Sobic.009G027800.1	phosphoinositide phospholipase c 2-like	2493	20	0	79.75	6	P:intracellular signal transduction; F:signal transducer activity; F:phosphatidylinositol phospholipase C activity; P:intracellular signal transduction; P:phospholipid catabolic process; P:diacylglycerol metabolic process	S1_540369725	9	2517024
Sobic.009G027900.1	serine threonine-protein kinase-like protein ccr3	3207	20	0	67.05	13	C:cytoplasmic membrane-bounded vesicle; P:regulation of plant-type hypersensitive response; P:protein targeting to membrane; P:negative regulation of programmed cell death; P:protein phosphorylation; F:protein serine/threonine kinase activity; C:integral component of membrane; P:abscisic acid-activated signaling pathway; F:protein homodimerization activity; P:response to ethylene; F:ATP binding; …	S1_540389548	9	2536847
Sobic.009G028000.1	---NA---	895	0		0	0	-
Sobic.009G028100.1	dnaj homolog subfamily b member 4-like	1745	20	0	78	3	P:protein folding; F:unfolded protein binding; C:cytoplasm
Sobic.009G028200.1	protein srg1-like	2302	20	0	81.45	3	F:iron ion binding; F:oxidoreductase activity, acting on paired donors, with incorporation or reduction of molecular oxygen, 2-oxoglutarate as one donor, and incorporation of one atom each of oxygen into both donors; P:oxidation-reduction process
Sobic.009G028300.1	trihelix transcription factor gt-3b-like	3365	20	5.02E-71	67.5	7	P:regulation of transcription, DNA-templated; F:sequence-specific DNA binding transcription factor activity; F:chromatin binding; C:nucleus; C:transcription factor complex; P:regulation of transcription, DNA-templated; C:chromatin
Sobic.009G028400.1	hypothetical protein SORBIDRAFT_09g002380; uncharacterized protein loc103629171	1685	20	3.39E-51	74.05	1	C:mitochondrion
Sobic.009G028500.1	zinc finger ccch domain-containing protein 33-like	5031	20	0	70.55	3	F:protein binding; F:metal ion binding; F:DNA binding
Sobic.009G028600.1	lish domain-containing	1959	20	0	51.85	0	-
Sobic.009G028700.1	hypothetical protein SORBIDRAFT_09g002410	948	20	0	56.9	1	F:protein binding
Sobic.009G028800.1	hypothetical protein SORBIDRAFT_09g002420	2057	20	0	55.7	0	-
Sobic.009G028900.1	hypothetical protein SORBIDRAFT_09g002430	1794	20	0	57.25	1	F:protein binding	S1_540497848	9	2645147
Sobic.009G029000.1	g-type lectin s-receptor-like serine threonine-protein kinase b120-like	1083	20	1.74E-51	74.9	6	P:recognition of pollen; P:protein phosphorylation; F:ATP binding; F:protein serine/threonine kinase activity; C:mitochondrion; P:serine family amino acid metabolic process				*
Sobic.009G029100.1	g-type lectin s-receptor-like serine threonine-protein kinase b120-like	1311	20	0	75.35	4	F:protein kinase activity; F:ATP binding; P:protein phosphorylation; P:recognition of pollen				*
Sobic.009G029200.1	retrotransposon expressed	1187	20	3.12E-08	61	0	-
Sobic.009G029300.1	hypothetical protein SORBIDRAFT_09g002445	724	2	1.71E-30	74	0	-
Sobic.009G029400.1	transposon mariner sub-class	2494	20	3.10E-161	67.65	4	F:DNA binding; F:transposase activity; P:transposition, DNA-mediated; P:DNA integration
Sobic.009G029500.1	metal tolerance protein a2	2308	20	1.70E-107	94.25	5	P:zinc II ion transport; P:cation transmembrane transport; F:cation transmembrane transporter activity; C:vacuolar membrane; C:integral component of membrane
Sobic.009G029600.1	gamma-glutamylcysteine synthetase	2456	20	0	96.35	22	C:mitochondrion; C:chloroplast stroma; C:glutamate-cysteine ligase complex; F:nucleic acid binding; F:glutamate-cysteine ligase activity; F:ATP binding; F:zinc ion binding; P:defense response to insect; P:glucose catabolic process; P:gluconeogenesis; P:glycolytic process; P:glutathione biosynthetic process; P:response to heat; P:response to salt stress; P:indole phytoalexin biosynthetic process; …
Sobic.009G029700.1	acetylornithine mitochondrial-like	2077	20	0	85.8	11	F:copper ion binding; P:primary root development; C:mitochondrion; P:arginine biosynthetic process; P:defense response to bacterium; F:N2-acetyl-L-ornithine:2-oxoglutarate 5-aminotransferase activity; P:ovule development; C:chloroplast stroma; P:interspecies interaction between organisms; F:pyridoxal phosphate binding; P:urea cycle intermediate metabolic process
Sobic.009G029800.1	endoglucanase 14-like	1245	20	0	77.95	4	F:cellulase activity; P:starch metabolic process; P:sucrose metabolic process; P:cellulose catabolic process
Sobic.009G029900.1	s-type anion channel slah2	1356	20	0	81.4	6	C:integral component of membrane; F:voltage-gated anion channel activity; P:cellular ion homeostasis; P:transmembrane transport; P:regulation of anion transport; C:mitochondrion	S1_540555493	9	2702792
Sobic.009G030000.1	---NA---	222	0		0	0	-
Sobic.009G030100.1	ocs element-binding factor 1-like	2738	20	1.58E-71	82.9	10	P:transport; C:plastid; P:single-organism process; P:positive regulation of biological process; P:regulation of transcription, DNA-templated; F:sequence-specific DNA binding; F:sequence-specific DNA binding transcription factor activity; C:nucleus; C:transcription factor complex; P:regulation of transcription, DNA-templated
Sobic.009G030200.1	homeobox protein knotted-1-like 1-like	1978	20	1.45E-152	89	6	C:nucleus; C:transcription factor complex; F:sequence-specific DNA binding transcription factor activity; F:sequence-specific DNA binding; P:regulation of transcription, DNA-templated; P:regulation of transcription, DNA-templated	S1_540575397	9	2722696
Sobic.009G030300.1	rna polymerase ii-associated protein 3-like	2126	20	0	83.85	1	F:protein binding
Sobic.009G030400.1	eyes absent-like partial	1932	20	0	88	9	F:monooxygenase activity; F:iron ion binding; F:oxidoreductase activity, acting on paired donors, with incorporation or reduction of molecular oxygen; F:heme binding; F:protein tyrosine phosphatase activity, metal-dependent; P:tyrosine metabolic process; P:multicellular organismal development; P:peptidyl-tyrosine dephosphorylation; P:oxidation-reduction process
Sobic.009G030500.1	futalosine nucleosidase	401	1	9.94662	51	0	-	S1_540613560	9	2760859
Sobic.009G030600.1	cysteine-rich receptor-like protein kinase 2-like	2653	20	0	84.15	5	C:cytoplasmic membrane-bounded vesicle; F:protein serine/threonine kinase activity; F:ATP binding; P:protein phosphorylation; P:serine family amino acid metabolic process				*
Sobic.009G030700.1	upf0481 protein at3g47200-like	2564	20	0	65.05	1	C:plastid
Sobic.009G030800.1	beta-carotene isomerase chloroplastic	2108	20	1.59E-151	85.5	1	C:plastid
Sobic.009G030900.1	bundle sheath defective protein	1873	20	8.43E-63	85.6	9	F:heat shock protein binding; P:pentose-phosphate shunt; P:photosynthetic electron transport in photosystem I; P:rRNA processing; P:isopentenyl diphosphate biosynthetic process, methylerythritol 4-phosphate pathway; P:plastid organization; P:photosystem II assembly; F:unfolded protein binding; C:chloroplast
Sobic.009G031000.1	solute carrier family 40 member chloroplastic-like	2308	20	0	73.75	4	F:iron ion transmembrane transporter activity; P:iron ion transmembrane transport; C:integral component of membrane; C:chloroplast
Sobic.009G031100.1	cycloeucalenol cycloisomerase-like	1669	20	0	91.9	11	P:brassinosteroid biosynthetic process; P:cytokinesis by cell plate formation; C:integral component of membrane; P:pinocytosis; P:positive gravitropism; C:mitochondrion; P:acetyl-CoA metabolic process; F:cycloeucalenol cycloisomerase activity; P:microtubule nucleation; C:endoplasmic reticulum; P:sterol biosynthetic process
Sobic.009G031200.1	hypothetical protein SORBIDRAFT_09g002620	1871	20	2.88E-138	78.35	0	-
Sobic.009G031300.1	pentatricopeptide repeat-containing protein at3g48810	2500	20	0	76.55	3	F:protein binding; P:carpel morphogenesis; C:mitochondrion
Sobic.009G031400.1	long chain acyl- synthetase 1	3886	20	0	88.2	10	C:endoplasmic reticulum; F:long-chain fatty acid-CoA ligase activity; F:ATP binding; F:very long-chain fatty acid-CoA ligase activity; P:long-chain fatty acid metabolic process; P:systemic acquired resistance; P:wax biosynthetic process; P:stomatal complex morphogenesis; P:cutin biosynthetic process; P:response to endoplasmic reticulum stress
Sobic.009G031500.1	rna binding protein	2070	20	0	76.3	0	-
Sobic.009G031600.1	hypothetical protein SORBIDRAFT_09g002660; uncharacterized protein loc101771292 isoform x1	1971	20	0	59.45	1	C:plastid
Sobic.009G031700.1	uncharacterized loc101210328	3610	20	0	64.9	0	-
Sobic.009G031800.1	peptidyl-arginine deiminase	372	20	3.70E-55	61.95	0	-
Sobic.009G031900.1	myb dna-binding domain superfamily protein	2174	20	0	89.75	3	F:DNA binding; F:chromatin binding; C:chromatin
Sobic.009G032000.1	myb dna-binding domain superfamily protein	1913	20	2.11E-150	88.9	3	F:DNA binding; F:chromatin binding; C:chromatin
Sobic.009G032100.1	nitrogen regulatory protein p-ii homolog	1344	20	6.47E-110	89.05	33	P:aromatic amino acid family metabolic process; P:response to fructose; P:sulfur amino acid metabolic process; P:response to glucose; F:acetylglutamate kinase regulator activity; P:regulation of arginine biosynthetic process via ornithine; P:unsaturated fatty acid biosynthetic process; P:sulfur compound biosynthetic process; P:anthocyanin-containing compound biosynthetic process; P:calcium ion tr…
Sobic.009G032200.1	dna (cytosine-5)-methyltransferase drm2	2781	20	0	71.2	2	P:DNA methylation; F:methyltransferase activity
Sobic.009G032300.1	gsk-like kinase	2181	20	0	96.4	4	F:protein serine/threonine kinase activity; F:ATP binding; P:protein phosphorylation; P:serine family amino acid metabolic process
Sobic.009G032400.1	probable protein phosphatase 2c 47-like	1971	20	0	81.9	4	P:protein dephosphorylation; F:metal ion binding; F:protein serine/threonine phosphatase activity; C:protein serine/threonine phosphatase complex
Sobic.009G032500.1	rna polymerase ii subunit b1 ctd phosphatase rpap2 homolog	3042	20	0	76.3	7	P:meiotic chromosome segregation; F:metal ion binding; P:sister chromatid cohesion; P:chromatin silencing by small RNA; F:phosphoprotein phosphatase activity; C:nucleus; P:protein dephosphorylation	S1_540817685	9	2964984
Sobic.009G032600.1	peroxidase 2-like	1739	20	0	87.1	7	F:metal ion binding; P:response to oxidative stress; C:cytoplasmic membrane-bounded vesicle; F:heme binding; F:peroxidase activity; P:oxidation-reduction process; P:peroxidase reaction	S1_540835926	9	2983225	*
Sobic.009G032700.1	peroxidase 2-like	1323	20	0	77.2	8	F:metal ion binding; P:response to oxidative stress; C:cytoplasmic membrane-bounded vesicle; F:heme binding; F:peroxidase activity; C:extracellular region; P:oxidation-reduction process; P:peroxidase reaction				*
Sobic.009G032800.1	peroxidase 2-like	1358	20	0	77.8	8	F:peroxidase activity; F:heme binding; P:response to oxidative stress; P:oxidation-reduction process; F:metal ion binding; C:cytoplasmic membrane-bounded vesicle; C:extracellular region; P:peroxidase reaction	S1_540852153	9	2999452	*
Sobic.009G032900.1	peroxidase 2-like	1376	20	0	78	8	F:metal ion binding; P:response to oxidative stress; C:cytoplasmic membrane-bounded vesicle; F:heme binding; F:peroxidase activity; C:extracellular region; P:oxidation-reduction process; P:peroxidase reaction				*
Sobic.009G033000.1	hypothetical protein SORBIDRAFT_09g002780; uncharacterized protein loc100838519 isoform 2	810	20	3.63E-39	93.1	4	C:ribosome; F:structural constituent of ribosome; P:translation; P:ribosome biogenesis
Sobic.009G033100.1	pto-interacting protein 1; uncharacterized protein tidp3651 isoform x1	4182	20	0	75.65	6	C:mitochondrion; F:protein serine/threonine kinase activity; F:ATP binding; F:metal ion binding; P:protein phosphorylation; P:serine family amino acid metabolic process
Sobic.009G033200.1	protein in2-1 homolog b-like	1362	20	2.36E-140	71.65	5	F:protein binding; C:cytoplasm; F:glutathione transferase activity; P:glutathione metabolic process; P:glutathione conjugation reaction
Sobic.009G033300.1	peroxidase 5-like	1491	20	0	91.2	7	F:heme binding; C:extracellular region; F:metal ion binding; F:peroxidase activity; P:oxidation-reduction process; P:response to oxidative stress; P:peroxidase reaction				*
Sobic.009G033400.1	peroxidase 5-like	2113	20	0	78.9	8	F:peroxidase activity; F:heme binding; P:response to oxidative stress; P:oxidation-reduction process; F:metal ion binding; C:extracellular region; C:mitochondrion; P:peroxidase reaction				*
Sobic.009G033500.1	peroxidase 5-like	1401	20	0	89.7	7	F:peroxidase activity; F:heme binding; P:response to oxidative stress; P:oxidation-reduction process; C:extracellular region; F:metal ion binding; P:peroxidase reaction				*
Sobic.009G033600.1	s-adenosylmethionine synthetase	1714	20	0	98.05	7	F:methionine adenosyltransferase activity; F:metal ion binding; P:S-adenosylmethionine biosynthetic process; P:one-carbon metabolic process; F:ATP binding; C:cytoplasm; P:methionine metabolic process
Sobic.009G033700.1	pto kinase interactor 1	1939	20	0	95.35	4	F:protein serine/threonine kinase activity; F:ATP binding; P:protein phosphorylation; P:serine family amino acid metabolic process				*
Sobic.009G033800.1	plant if-like protein	2389	20	0	89.85	6	C:fibrinogen complex; F:protein binding, bridging; P:signal transduction; F:receptor binding; P:protein polymerization; P:platelet activation
Sobic.009G033900.1	snurportin-1	2047	20	0	87.35	0	-	S1_540952196	9	3099495
Sobic.009G034000.1	skin secretory protein xp2-like	1929	20	8.19E-107	64.5	0	-
Sobic.009G034100.1	peptide chain release factor 1	1838	20	0	94.4	5	F:translation release factor activity, codon specific; C:ribosome; P:'de novo' cotranslational protein folding; P:regulation of translational termination; C:translation release factor complex	S1_540966058	9	3113357
Sobic.009G034200.1	cbl-interacting protein kinase 17	2065	20	0	86.2	6	F:protein serine/threonine kinase activity; F:protein tyrosine kinase activity; F:ATP binding; P:protein phosphorylation; P:signal transduction; P:serine family amino acid metabolic process	S1_540967650	9	3114949
