# Supplementary material for: Using Genotyping by Sequencing to Map Two Novel Anthracnose Resistance Loci in Sorghum bicolor
Source: G3 (Bethesda). 2016 May 18;6(7):1935–46. doi: 10.1534/g3.116.030510 (PMC4938647; doi:10.1534/g3.116.030510)
Supplement: Supplemental Material [file supp_g3.116.030510_TableS8.csv]

Query	Gene	Species	Sorghum Chrom	Start Position	End Position	e-value	Similarity	Sorghum Transcript
PRGDB00000043	Pto	Solanum pimpinellifolium	7	7649370	7649285	0.091	42.8	Sobic.007G071100.1
PRGDB00000047	R3a	Solanum tuberosum	7	7870253	7870205	2.00E-04	53.6	Sobic.007G071900.1
PRGDB00061458	Pi5-1	Oryza sativa Japonica Group	7	7870934	7870856	0.085	44.6	Sobic.007G072000.1
PRGDB00061448	Xa26	Oryza sativa Japonica Group	7	8714861	8714807	0.091	44.6
PRGDB00035725	MLA10	Hordeum vulgare	7	8771368	8771469	0.079	44.6
PRGDB00061434	Mla12	Hordeum vulgare subsp. vulgare	7	8771368	8771469	0.08	44.6
PRGDB00061435	MLA13	Hordeum vulgare	7	8771368	8771469	0.079	44.6
PRGDB00000488	Pi-ta	Oryza sativa	7	8771548	8771687	0.006	48.2
PRGDB00000051	Rx2	Solanum acaule	7	10610868	10610830	0.078	44.6	Sobic.007G085400.1
PRGDB00000038	Gpa2	Solanum tuberosum	7	10610868	10610830	0.075	44.6	Sobic.007G085400.1
PRGDB00061456	Rdg2a	Hordeum vulgare subsp. vulgare	7	10610868	10610813	0.008	48.2	Sobic.007G085400.1
PRGDB00000050	Rx	Solanum tuberosum	7	10610868	10610830	0.078	44.6	Sobic.007G085400.1
PRGDB00000030	Bs2	Capsicum chacoense	7	10610869	10610812	0.002	50	Sobic.007G085400.1
PRGDB00061460	Pit	Oryza sativa Japonica Group	7	10611302	10608588	0	834	Sobic.007G085400.1
PRGDB00000043	Pto	Solanum pimpinellifolium	7	15869676	15869728	0.007	46.4	Sobic.007G094100.1
PRGDB00000056	Ve2	Solanum lycopersicum	7	16379111	16379142	0.094	44.6	Sobic.007G095600.1
PRGDB00061470	Lr34	Triticum aestivum	7	18340750	18340723	0.033	46.4
PRGDB00000499	Hm2	Zea mays	7	25614312	25614413	1.00E-07	62.6
PRGDB00000499	Hm2	Zea mays	7	30107284	30107155	1.00E-14	86
PRGDB00000490	RFO1	Arabidopsis thaliana	7	36364044	36363557	4.00E-23	114	Sobic.007G105600.1
PRGDB00000499	Hm2	Zea mays	7	40180323	40180424	9.00E-09	66.2
PRGDB00000488	Pi-ta	Oryza sativa	7	45648832	45648789	0.077	44.6
PRGDB00000488	Pi-ta	Oryza sativa	9	32207	32166	0.022	46.4
PRGDB00035722	PGIP	Phaseolus vulgaris	9	214537	214632	0.097	42.8	Sobic.009G002500.1
PRGDB00061449	Xa5	Oryza sativa Indica Group	9	390710	390583	2.00E-41	172	Sobic.009G004600.1
PRGDB00061449	Xa5	Oryza sativa Indica Group	9	392653	392600	3.00E-08	62.6	Sobic.009G004600.1
PRGDB00061449	Xa5	Oryza sativa Indica Group	9	392880	392752	7.00E-42	174	Sobic.009G004600.1
PRGDB00061436	Pi36	Oryza sativa Indica Group	9	396295	396386	2.00E-04	53.6	Sobic.009G004700.1
PRGDB00035725	MLA10	Hordeum vulgare	9	396752	396923	3.00E-14	86	Sobic.009G004700.1
PRGDB00061433	Mla6	Hordeum vulgare subsp. vulgare	9	396752	396923	1.00E-12	80.6	Sobic.009G004700.1
PRGDB00061434	Mla12	Hordeum vulgare subsp. vulgare	9	396752	396923	3.00E-14	86	Sobic.009G004700.1
PRGDB00061435	MLA13	Hordeum vulgare	9	396752	396923	3.00E-14	86	Sobic.009G004700.1
PRGDB00061432	MLA1	Hordeum vulgare	9	396752	396923	5.00E-17	95.1	Sobic.009G004700.1
PRGDB00061436	Pi36	Oryza sativa Indica Group	9	398536	399210	1.00E-38	167	Sobic.009G004700.1
PRGDB00061439	Lr10	Triticum aestivum	9	398554	398639	0.006	48.2	Sobic.009G004700.1
PRGDB00035725	MLA10	Hordeum vulgare	9	398792	398867	3.00E-07	62.6	Sobic.009G004700.1
PRGDB00061433	Mla6	Hordeum vulgare subsp. vulgare	9	398792	398867	3.00E-07	62.6	Sobic.009G004700.1
PRGDB00061434	Mla12	Hordeum vulgare subsp. vulgare	9	398792	398867	3.00E-07	62.6	Sobic.009G004700.1
PRGDB00061435	MLA13	Hordeum vulgare	9	398792	398867	3.00E-07	62.6	Sobic.009G004700.1
PRGDB00061439	Lr10	Triticum aestivum	9	398803	399140	5.00E-04	51.8	Sobic.009G004700.1
PRGDB00061433	Mla6	Hordeum vulgare subsp. vulgare	9	398974	399209	1.00E-11	77	Sobic.009G004700.1
PRGDB00035725	MLA10	Hordeum vulgare	9	398975	399209	6.00E-10	71.6	Sobic.009G004700.1
PRGDB00061434	Mla12	Hordeum vulgare subsp. vulgare	9	398975	399209	6.00E-10	71.6	Sobic.009G004700.1
PRGDB00061435	MLA13	Hordeum vulgare	9	398975	399209	6.00E-10	71.6	Sobic.009G004700.1
PRGDB00035726	RPG1	Hordeum vulgare	9	401617	401761	1.00E-04	53.6	Sobic.009G004700.1
PRGDB00035726	RPG1	Hordeum vulgare	9	402242	402317	0.005	48.2	Sobic.009G004700.1
PRGDB00035726	RPG1	Hordeum vulgare	9	415562	415363	5.00E-16	91.5	Sobic.009G004900.1
PRGDB00035726	RPG1	Hordeum vulgare	9	415568	415384	3.00E-19	102	Sobic.009G004900.1
PRGDB00035726	RPG1	Hordeum vulgare	9	450568	450666	0.019	46.4
PRGDB00061455	Pid2	Oryza sativa Indica Group	9	1044789	1044692	5.00E-04	51.8	Sobic.009G011700.1
PRGDB00000048	Rpi-blb1	Solanum bulbocastanum	9	1151163	1151104	0.023	46.4	Sobic.009G013100.1
PRGDB00035719	EFR	Arabidopsis thaliana	9	1660355	1660319	0.002	50	Sobic.009G018200.1
PRGDB00000043	Pto	Solanum pimpinellifolium	9	1687796	1687384	7.00E-16	89.7	Sobic.009G018600.1
PRGDB00035719	EFR	Arabidopsis thaliana	9	1711695	1711731	0.085	44.6	Sobic.009G019000.1
PRGDB00061455	Pid2	Oryza sativa Indica Group	9	1735235	1735305	0.02	46.4	Sobic.009G019200.1
PRGDB00061432	MLA1	Hordeum vulgare	9	1778693	1778790	0.078	44.6	Sobic.009G019800.1
PRGDB00000488	Pi-ta	Oryza sativa	9	1827530	1827559	0.022	46.4	Sobic.009G020600.1
PRGDB00061433	Mla6	Hordeum vulgare subsp. vulgare	9	1827999	1828077	0.079	44.6	Sobic.009G020600.1
PRGDB00000499	Hm2	Zea mays	9	2680201	2680088	2.00E-11	75.2
PRGDB00035719	EFR	Arabidopsis thaliana	9	3018729	3018686	0.085	44.6	Sobic.009G033100.1
