# Supplementary material for: Using Genotyping by Sequencing to Map Two Novel Anthracnose Resistance Loci in Sorghum bicolor
Source: G3 (Bethesda). 2016 May 18;6(7):1935–46. doi: 10.1534/g3.116.030510 (PMC4938647; doi:10.1534/g3.116.030510)
Supplement: Supplemental Material [file supp_g3.116.030510_TableS9.csv]

Database Name	Gene	Species	Chrom	Start Position	End Position	E-value	Score
PRGDB00061448	Xa26	Oryza sativa Japonica Group	7	8714861	8714807	0.091	44.6
PRGDB00035725	MLA10	Hordeum vulgare	7	8771368	8771469	0.079	44.6
PRGDB00061434	Mla12	Hordeum vulgare subsp. vulgare	7	8771368	8771469	0.08	44.6
PRGDB00061435	MLA13	Hordeum vulgare	7	8771368	8771469	0.079	44.6
PRGDB00000488	Pi-ta	Oryza sativa	7	8771548	8771687	0.006	48.2
PRGDB00061470	Lr34	Triticum aestivum	7	18340750	18340723	0.033	46.4
PRGDB00000499	Hm2	Zea mays	7	25614312	25614413	1.00E-07	62.6
PRGDB00000499	Hm2	Zea mays	7	30107284	30107155	1.00E-14	86
PRGDB00000499	Hm2	Zea mays	7	40180323	40180424	9.00E-09	66.2
PRGDB00000488	Pi-ta	Oryza sativa	7	45648832	45648789	0.077	44.6
PRGDB00000488	Pi-ta	Oryza sativa	9	32207	32166	0.022	46.4
PRGDB00035726	RPG1	Hordeum vulgare	9	450568	450666	0.019	46.4
PRGDB00000499	Hm2	Zea mays	9	2680201	2680088	2.00E-11	75.2
