# Supplementary material for: Using Genotyping by Sequencing to Map Two Novel Anthracnose Resistance Loci in Sorghum bicolor
Source: G3 (Bethesda). 2016 May 18;6(7):1935–46. doi: 10.1534/g3.116.030510 (PMC4938647; doi:10.1534/g3.116.030510)
Supplement: Supplemental Material [file supp_g3.116.030510_FileS1.txt]

*import the original GBS SNP markers without the column names;
options validvarname=any;
proc import OUT=markers2013 datafile='Supplemental File S4'
DBMS=dlm REPLACE;
DELIMITER='09'x;
GETNAMES=NO;
GUESSINGROWS=131000;
run;
*renaming all of the columns so that it matches the hapmap format and rename the lines;
data markers2013_rename;
set markers2013;
RENAME VAR1='rs#'n VAR2=alleles VAR3=chrom VAR4=pos VAR5=strand VAR6='assembly#'n VAR7=center VAR8=protLSID VAR9=assayLSID VAR10=panelLSID VAR11=QCcode;
RENAME VAR12=geno63	VAR13=geno1751	VAR14=geno1763	VAR15=geno1767	VAR16=geno58	VAR17=geno79	VAR18=geno1842	VAR19=geno1745	VAR20=geno1830	VAR21=geno1817	VAR22=geno78	VAR23=geno1845	VAR24=geno1733	VAR25=geno1818	VAR26=geno1764	VAR27=geno1799	VAR28=geno1761	VAR29=geno1759	VAR30=geno1827	VAR31=geno1776	VAR32=geno1800	VAR33=geno1738	VAR34=geno1786	VAR35=geno1777	VAR36=geno1782	VAR37=geno1	VAR38=geno1783	VAR39=geno1760	VAR40=geno1790	VAR41=geno1736	VAR42=geno1754	VAR43=geno1789	VAR44=EH	VAR45=geno1811	VAR46=geno1788	VAR47=geno1750	VAR48=geno64	VAR49=geno1810	VAR50=geno1852	VAR51=geno1856	VAR52=geno74	VAR53=geno69	VAR54=geno61	VAR55=geno73	VAR56=geno1774	VAR57=geno1755	VAR58=geno1781	VAR59=geno1821	VAR60=geno1834	VAR61=geno1795	VAR62=geno70	VAR63=geno1846	VAR64=geno1737	VAR65=geno1773	VAR66=geno1833	VAR67=geno1778	VAR68=geno68	VAR69=geno1743	VAR70=geno1815	VAR71=geno1756	VAR72=geno1762	VAR73=geno1794	VAR74=geno1801	VAR75=geno1825	VAR76=geno1793	VAR77=geno71	VAR78=geno1791	VAR79=geno56	VAR80=geno1854	VAR81=geno1785	VAR82=geno57	VAR83=geno72	VAR84=geno1844	VAR85=geno2	VAR86=geno1775	VAR87=geno1822	VAR88=geno1803	VAR89=geno1851	VAR90=geno55	VAR91=geno1831	VAR92=geno1752	VAR93=geno1766	VAR94=geno1787	VAR95=geno1798	VAR96=geno66	VAR97=geno1742	VAR98=geno1747	VAR99=geno75	VAR100=geno1829	VAR101=geno1832	VAR102=geno1839	VAR103=geno1757	VAR104=geno1797	VAR105=geno65	VAR106=geno1805	VAR107=geno1809	VAR108=geno1741	VAR109=geno80	VAR110=geno1806	VAR111=geno60	VAR112=geno1779	VAR113=geno1841	VAR114=geno1749	VAR115=geno77	VAR116=geno1828	VAR117=geno1796	VAR118=geno1814	VAR119=geno1816	VAR120=geno59	VAR121=geno1850	VAR122=geno1784	VAR123=Bk7	VAR124=geno81	VAR125=geno1739	VAR126=geno1746	VAR127=geno1792	VAR128=geno1837	VAR129=geno1765	VAR130=geno1843	VAR131=geno1770	VAR132=geno1855	VAR133=geno1734	VAR134=geno1771	VAR135=geno62	VAR136=geno1807	VAR137=geno1772	VAR138=geno1820	VAR139=geno67	VAR140=missing	VAR141=geno1769	VAR142=geno1748	VAR143=geno1808	VAR144=geno1836	VAR145=geno1847	VAR146=geno76	VAR147=geno1835	VAR148=geno1802	VAR149=geno1768	VAR150=geno1758;
run;
*remove top row which contain old column names, and change numeric columns to numeric;
data markers2013_rename;
set markers2013_rename;
if 'rs#'n="rs#" then delete;
chrom1=chrom*1;
pos1=pos*1;
drop missing chrom pos;
rename chrom1=chrom pos1=pos;
run;
*reorder parent lines, chrom, and pos;
data markers2013_rename;
retain 'rs#'n alleles chrom pos strand 'assembly#'n center protLSID assayLSID panelLSID QCcode Bk7 EH;
set markers2013_rename;
run;
*remove markers not on 10 chromosomes, and markers with identical parents and one parent missing with other parent heterozygous;
data markers2013_diffparents;
set markers2013_rename;
if chrom > 10 then delete;
if EH=Bk7 then delete;
if EH="N" then do;
if Bk7="K" then delete;
if Bk7="S" then delete;
if Bk7="R" then delete;
if Bk7="W" then delete;
if Bk7="Y" then delete;
if Bk7="M" then delete;
end;
else if Bk7="N" then do;
if EH="K" then delete;
if EH="S" then delete;
if EH="R" then delete;
if EH="W" then delete;
if EH="Y" then delete;
if EH="M" then delete;
end;
run;
*count frequency of major and minor alleles and heterozygous markers;
data markers2013_diffparents_alleles;
set markers2013_diffparents;
a_allele=0;
t_allele=0;
c_allele=0;
g_allele=0;
het_allele=0;
missn=0;
array allelefreq {136} $ geno63--geno1758;
do i=1 to 136;
if allelefreq{i}="W" then do;
a_allele=a_allele+1;
t_allele=t_allele+1;
het_allele=het_allele+1;
end;
if allelefreq{i}="Y" then do;
c_allele=c_allele+1;
t_allele=t_allele+1;
het_allele=het_allele+1;
end;
if allelefreq{i}="M" then do;
a_allele=a_allele+1;
c_allele=c_allele+1;
het_allele=het_allele+1;
end;
if allelefreq{i}="S" then do;
c_allele=c_allele+1;
g_allele=g_allele+1;
het_allele=het_allele+1;
end;
if allelefreq{i}="R" then do;
a_allele=a_allele+1;
g_allele=g_allele+1;
het_allele=het_allele+1;
end;
if allelefreq{i}="K" then do;
g_allele=g_allele+1;
t_allele=t_allele+1;
het_allele=het_allele+1;
end;
if allelefreq{i}="A" then a_allele=a_allele+2;
if allelefreq{i}="T" then t_allele=t_allele+2;
if allelefreq{i}="C" then c_allele=c_allele+2;
if allelefreq{i}="G" then g_allele=g_allele+2;
if allelefreq{i}="N" then missn=missn+1;
end;
run;
*filter for <=10% minor allele, >=90% major allele, and >=80% heterozygous markers;
data markers2013_10MAF;
set markers2013_diffparents_alleles;
if a_allele>0 then do;
if a_allele/272>=0.9 then delete;
if a_allele/272<=0.1 then delete;
end;
if t_allele>0 then do;
if t_allele/272>=0.9 then delete;
if t_allele/272<=0.1 then delete;
end;
if c_allele>0 then do;
if c_allele/272>=0.9 then delete;
if c_allele/272<=0.1 then delete;
end;
if g_allele>0 then do;
if g_allele/272>=0.9 then delete;
if g_allele/272<=0.1 then delete;
end;
if het_allele/136 >= 0.8 then delete;
run;
*filter for inbreeding coeffieceint (F_IT) of < 0.8;
data markers2013_Fit;
set markers2013_10MAF;
if a_allele>0 then do;
if a_allele<=136 then F_IT=1-((het_allele/136)/(2*(a_allele/272)*(1-(a_allele/272))));
end;
if t_allele>0 then do;
if t_allele<=136 then F_IT=1-((het_allele/136)/(2*(t_allele/272)*(1-(t_allele/272))));
end;
if c_allele>0 then do;
if c_allele<=136 then F_IT=1-((het_allele/136)/(2*(c_allele/272)*(1-(c_allele/272))));
end;
if g_allele>0 then do;
if g_allele<=136 then F_IT=1-((het_allele/136)/(2*(g_allele/272)*(1-(g_allele/272))));
end;
if F_IT<0.8 then delete;
drop a_allele--F_IT;
run;
*import list of identical markers that was generated with JoinMap (maybe write code for this?);
proc import OUT=identical_markers2013 datafile='Supplemental File s5.txt'
DBMS=dlm REPLACE;
DELIMITER='09'x;
GETNAMES=YES;
GUESSINGROWS=6000;
run;
*sort marker list and identical marker list in prep for merging the two;
proc sort data=markers2013_Fit;
by 'rs#'n;
run;
proc sort data=identical_markers2013;
by 'rs#'n;
run;
*merge the two lists and remove all markers that are on the list of identical markers;
data markers2013_removeidentical;
merge markers2013_Fit identical_markers2013;
by 'rs#'n;
if identical=1 then delete;
drop identical;
run;
*sort markers back into genotypic order;
proc sort data=markers2013_removeidentical;
by chrom pos;
run;
*export marker data as hapmap file and impute missing markers;
proc export data=markers2013_removeidentical outfile='markers_before_imputation.txt' replace;
PUTNAMES=YES;
run;


*import markers after imputation;
proc import OUT=markers2013_impute datafile='markers_before_imputation.txt'
DBMS=dlm REPLACE;
DELIMITER='09'x;
GETNAMES=YES;
GUESSINGROWS=6000;
run;

data markers2013_impute;
set markers2013_impute;
if 'rs#'n="S1_399998223" then delete;
if 'rs#'n="S1_399998644" then delete;
if 'rs#'n="S1_400011158" then delete;
if 'rs#'n="S1_400081903" then delete;
if 'rs#'n="S1_400082013" then delete;
run;

*remove parent lines from imputed data;
data markers2013_lines;
set markers2013_impute;
drop alleles--EH;
run;
*remove lines from previous version of the data set to contain only the parent lines;
data markers2013_nolines;
set markers2013_removeidentical;
drop geno63--geno1758;
run;
*sort and merge two data sets, this is done to remove any imputed parent markers;
proc sort data=markers2013_lines;
by 'rs#'n;
run;
proc sort data=markers2013_nolines;
by 'rs#'n;
run;
data markers2013_parents_lines;
merge markers2013_nolines markers2013_lines;
by 'rs#'n;
run;
*sort markers back into genotypic order;
proc sort data=markers2013_parents_lines;
by chrom pos;
run;
*change markers into parental classifications (a=early hegari, b=bk7, and h=heterozygous);
data markers2013_renameparent;
set markers2013_parents_lines;
array allelerename {136} $ geno1--geno81;
do i=1 to 136;
if allelerename{i}="N" then allelerename{i}="-";
else do;
if allelerename{i}="W" then allelerename{i}="h";
else do;
if allelerename{i}="Y" then allelerename{i}="h";
else do;
if allelerename{i}="M" then allelerename{i}="h";
else do;
if allelerename{i}="S" then allelerename{i}="h";
else do;
if allelerename{i}="R" then allelerename{i}="h";
else do;
if allelerename{i}="K" then allelerename{i}="h";
else do;
if allelerename{i}=EH then allelerename{i}="a";
else do;
if allelerename{i}=Bk7 then allelerename{i}="b";
else do;
if EH="N" then allelerename{i}="a";
else do;
if Bk7="N" then allelerename{i}="b";
else do;
if EH="W" then allelerename{i}="a";
else do;
if EH="Y" then allelerename{i}="a";
else do;
if EH="M" then allelerename{i}="a";
else do;
if EH="S" then allelerename{i}="a";
else do;
if EH="R" then allelerename{i}="a";
else do;
if EH="K" then allelerename{i}="a";
else do;
if Bk7="W" then allelerename{i}="b";
else do;
if Bk7="Y" then allelerename{i}="b";
else do;
if Bk7="M" then allelerename{i}="b";
else do;
if Bk7="S" then allelerename{i}="b";
else do;
if Bk7="R" then allelerename{i}="b";
else do;
if Bk7="K" then allelerename{i}="b";
else allelerename{i}="-";
end;
end;
end;
end;
end;
end;
end;
end;
end;
end;
end;
end;
end;
end;
end;
end;
end;
end;
end;
end;
end;
end;
end;
run;
*transpose marker data;
proc transpose data=markers2013_renameparent out=markers2013_trans prefix=marker;
var geno1--geno81;
run;
*change single markers with double recombination to the flanking markers' allele;
data markers2013_dblrecom;
set markers2013_trans;
array alleleold {5186} $ marker1-marker5186;
array allelenew {5186} $ marker5187-marker10372;
do i=1 to 5186;
if (i>3) and (i<5184) then do;
if alleleold{i}='a' then do;
allelenew{i}='a';
if (alleleold{i-1}='b') and (alleleold{i-2}='b') and (alleleold{i+1}='b') and (alleleold{i+2}='b') then allelenew{i}='b';
if (alleleold{i-1}='h') and (alleleold{i-2}='h') and (alleleold{i-3}='h') and (alleleold{i+1}='h') and (alleleold{i+2}='h') and (alleleold{i+3}='h') then allelenew{i}='h';
end;
if alleleold{i}='b' then do;
allelenew{i}='b';
if (alleleold{i-1}='a') and (alleleold{i-2}='a') and (alleleold{i+1}='a') and (alleleold{i+2}='a') then allelenew{i}='a';
if (alleleold{i-1}='h') and (alleleold{i-2}='h') and (alleleold{i-3}='h') and (alleleold{i+1}='h') and (alleleold{i+2}='h') and (alleleold{i+3}='h') then allelenew{i}='h';
end;
if alleleold{i}='h' then do;
allelenew{i}='h';
if (alleleold{i-1}='b') and (alleleold{i-2}='b') and (alleleold{i+1}='b') and (alleleold{i+2}='b') then allelenew{i}='b';
if (alleleold{i-1}='a') and (alleleold{i-2}='a') and (alleleold{i+1}='a') and (alleleold{i+2}='a') then allelenew{i}='a';
end;
end;
else allelenew{i}=alleleold{i};
end;
run;
*change two markers with double recombination across the two markers to the flanking markers' allele;
data markers2013_dblrecom2;
set markers2013_dblrecom;
array alleleold {5186} $ marker1-marker5186;
array allelenew {5186} $ marker5187-marker10372;
do i=1 to 5186;
if (i>4) and (i<5182) then do;
*;
if (alleleold{i}='a') and (alleleold{i+1}='a') then do;
if (alleleold{i-1}='b') and (alleleold{i-2}='b') and (alleleold{i-3}='b') and (alleleold{i+2}='b') and (alleleold{i+3}='b') and (alleleold{i+4}='b') then do;
allelenew{i}='b';
allelenew{i+1}='b';
end;
if (alleleold{i-1}='h') and (alleleold{i-2}='h') and (alleleold{i-3}='h') and (alleleold{i-4}='h') and (alleleold{i+2}='h') and (alleleold{i+3}='h') and (alleleold{i+4}='h') and (alleleold{i+5}='h') then do;
allelenew{i}='h';
allelenew{i+1}='h';
end;
end;
*;
if (alleleold{i}='b') and (alleleold{i+1}='b') then do;
if (alleleold{i-1}='a') and (alleleold{i-2}='a') and (alleleold{i-3}='a') and (alleleold{i+2}='a') and (alleleold{i+3}='a') and (alleleold{i+4}='a') then do;
allelenew{i}='a';
allelenew{i+1}='a';
end;
if (alleleold{i-1}='h') and (alleleold{i-2}='h') and (alleleold{i-3}='h') and (alleleold{i-4}='h') and (alleleold{i+2}='h') and (alleleold{i+3}='h') and (alleleold{i+4}='h') and (alleleold{i+5}='h') then do;
allelenew{i}='h';
allelenew{i+1}='h';
end;
end;
*;
if (alleleold{i}='h') and (alleleold{i+1}='h') then do;
if (alleleold{i-1}='b') and (alleleold{i-2}='b') and (alleleold{i-3}='b') and (alleleold{i+2}='b') and (alleleold{i+3}='b') and (alleleold{i+4}='b') then do;
allelenew{i}='b';
allelenew{i+1}='b';
end;
if (alleleold{i-1}='a') and (alleleold{i-2}='a') and (alleleold{i-3}='a') and (alleleold{i+2}='a') and (alleleold{i+3}='a') and (alleleold{i+4}='a') then do;
allelenew{i}='a';
allelenew{i+1}='a';
end;
end;
*;
if (alleleold{i}='a') and (alleleold{i+1}='h') then do;
if (alleleold{i-1}='b') and (alleleold{i-2}='b') and (alleleold{i-3}='b') and (alleleold{i+2}='b') and (alleleold{i+3}='b') and (alleleold{i+4}='b') then do;
allelenew{i}='b';
allelenew{i+1}='b';
end;
end;
*;
if (alleleold{i}='h') and (alleleold{i+1}='a') then do;
if (alleleold{i-1}='b') and (alleleold{i-2}='b') and (alleleold{i-3}='b') and (alleleold{i+2}='b') and (alleleold{i+3}='b') and (alleleold{i+4}='b') then do;
allelenew{i}='b';
allelenew{i+1}='b';
end;
end;
*;
if (alleleold{i}='b') and (alleleold{i+1}='h') then do;
if (alleleold{i-1}='a') and (alleleold{i-2}='a') and (alleleold{i-3}='a') and (alleleold{i+2}='a') and (alleleold{i+3}='a') and (alleleold{i+4}='a') then do;
allelenew{i}='a';
allelenew{i+1}='a';
end;
end;
*;
if (alleleold{i}='h') and (alleleold{i+1}='b') then do;
if (alleleold{i-1}='a') and (alleleold{i-2}='a') and (alleleold{i-3}='a') and (alleleold{i+2}='a') and (alleleold{i+3}='a') and (alleleold{i+4}='a') then do;
allelenew{i}='a';
allelenew{i+1}='a';
end;
end;
*;
end;
end;
run;
proc transpose data=markers2013_dblrecom2 out=markers2013_dblrecom_trans;
var marker5187-marker10372;
run;
proc sort data=markers2013_nolines;
by chrom pos;
run;
data map2013;
merge markers2013_nolines markers2013_dblrecom_trans;
drop _NAME_;
run;
*seperate the data into the different chromosomes;
data map2013_chrom1;
set map2013;
if chrom>1 then delete;
run;
data map2013_chrom2;
set map2013;
if (chrom>2) or (chrom<2) then delete;
run;
data map2013_chrom3;
set map2013;
if (chrom>3) or (chrom<3) then delete;
run;
data map2013_chrom4;
set map2013;
if (chrom>4) or (chrom<4) then delete;
run;
data map2013_chrom5;
set map2013;
if (chrom>5) or (chrom<5) then delete;
run;
data map2013_chrom6;
set map2013;
if (chrom>6) or (chrom<6) then delete;
run;
data map2013_chrom7;
set map2013;
if (chrom>7) or (chrom<7) then delete;
run;
data map2013_chrom8;
set map2013;
if (chrom>8) or (chrom<8) then delete;
run;
data map2013_chrom9;
set map2013;
if (chrom>9) or (chrom<9) then delete;
run;
data map2013_chrom10;
set map2013;
if chrom<10 then delete;
run;
*transpose the individual chromosomes;
proc transpose data=map2013_chrom1 out=map2013_chrom1_trans prefix=marker;
var geno1--geno81;
run;
proc transpose data=map2013_chrom2 out=map2013_chrom2_trans prefix=marker;
var geno1--geno81;
run;
proc transpose data=map2013_chrom3 out=map2013_chrom3_trans prefix=marker;
var geno1--geno81;
run;
proc transpose data=map2013_chrom4 out=map2013_chrom4_trans prefix=marker;
var geno1--geno81;
run;
proc transpose data=map2013_chrom5 out=map2013_chrom5_trans prefix=marker;
var geno1--geno81;
run;
proc transpose data=map2013_chrom6 out=map2013_chrom6_trans prefix=marker;
var geno1--geno81;
run;
proc transpose data=map2013_chrom7 out=map2013_chrom7_trans prefix=marker;
var geno1--geno81;
run;
proc transpose data=map2013_chrom8 out=map2013_chrom8_trans prefix=marker;
var geno1--geno81;
run;
proc transpose data=map2013_chrom9 out=map2013_chrom9_trans prefix=marker;
var geno1--geno81;
run;
proc transpose data=map2013_chrom10 out=map2013_chrom10_trans prefix=marker;
var geno1--geno81;
run;
*count the recombinations within the markers for each chromosome;
data map2013_chrom1_change;
set map2013_chrom1_trans;
array allelechange {723} $ marker1-marker723;
array allelenew {723} $ marker724-marker1446;
do i=1 to 723;
	if i=1 then allelenew{i}="-";
	if i=2 then do;
		if allelechange{i}='h' or allelechange{i}='-' then allelenew{i}="-";
		else if allelechange{i}=allelechange{i-1} then allelenew{i}="0";
			else if allelechange{i-1}='h' or allelechange{i-1}='-' then allelenew{i}="-";
				else allelenew{i}="1";
	end;
	if i=3 then do;
		if allelechange{i}='h' or allelechange{i}='-' then allelenew{i}="-";
		else if allelechange{i-1}='h' or allelechange{i-1}='-' then do;
				if allelechange{i-2}='h' or allelechange{i-2}='-' then allelenew{i}="-";
				else if allelechange{i}=allelechange{i-2} then do;
						allelenew{i}="0";
						allelenew{i-1}="0";
					end;
					else allelenew{i}="1";
			end;
			else if allelechange{i}=allelechange{i-1} then allelenew{i}="0";
				else allelenew{i}="1";
	end;
	if i=4 then do;
		if allelechange{i}='h' or allelechange{i}='-' then allelenew{i}="-";
		else if allelechange{i-1}='h' or allelechange{i-1}='-' then do;
				if allelechange{i-2}='h' or allelechange{i-2}='-' then do;
					if allelechange{i-3}='h' or allelechange{i-3}='-' then allelenew{i}="-";
					else if allelechange{i}=allelechange{i-3} then do;
							allelenew{i}="0";
							allelenew{i-1}="0";
							allelenew{i-2}="0";
						end;
						else allelenew{i}="1";
				end;
				else if allelechange{i}=allelechange{i-2} then do;
						allelenew{i}="0";
						allelenew{i-1}="0";
					end;
					else allelenew{i}="1";
			end;
			else if allelechange{i}=allelechange{i-1} then allelenew{i}="0";
				else allelenew{i}="1";
	end;
	if i=5 then do;
		if allelechange{i}='h' or allelechange{i}='-' then allelenew{i}="-";
		else if allelechange{i-1}='h' or allelechange{i-1}='-' then do;
				if allelechange{i-2}='h' or allelechange{i-2}='-' then do;
					if allelechange{i-3}='h' or allelechange{i-3}='-' then do;
						if allelechange{i-4}='h' or allelechange{i-4}='-' then allelenew{i}="-";
						else if allelechange{i}=allelechange{i-4} then do;
								allelenew{i}="0";
								allelenew{i-1}="0";
								allelenew{i-2}="0";
								allelenew{i-3}="0";
							end;
							else allelenew{i}="1";
					end;
					else if allelechange{i}=allelechange{i-3} then do;
							allelenew{i}="0";
							allelenew{i-1}="0";
							allelenew{i-2}="0";
						end;
						else allelenew{i}="1";
				end;
				else if allelechange{i}=allelechange{i-2} then do;
						allelenew{i}="0";
						allelenew{i-1}="0";
					end;
					else allelenew{i}="1";
			end;
			else if allelechange{i}=allelechange{i-1} then allelenew{i}="0";
				else allelenew{i}="1";
	end;
	if i>5 then do;
		if allelechange{i}='h' or allelechange{i}='-' then allelenew{i}="-";
		else if allelechange{i-1}='h' or allelechange{i-1}='-' then do;
				if allelechange{i-2}='h' or allelechange{i-2}='-' then do;
					if allelechange{i-3}='h' or allelechange{i-3}='-' then do;
						if allelechange{i-4}='h' or allelechange{i-4}='-' then do;
							if allelechange{i-5}='h' or allelechange{i-5}='-' then allelenew{i}="-";
							else if allelechange{i}=allelechange{i-5} then do;
									allelenew{i}="0";
									allelenew{i-1}="0";
									allelenew{i-2}="0";
									allelenew{i-3}="0";
									allelenew{i-4}="0";
								end;
								else allelenew{i}="1";
						end;
						else if allelechange{i}=allelechange{i-4} then do;
								allelenew{i}="0";
								allelenew{i-1}="0";
								allelenew{i-2}="0";
								allelenew{i-3}="0";
							end;
							else allelenew{i}="1";
					end;
					else if allelechange{i}=allelechange{i-3} then do;
							allelenew{i}="0";
							allelenew{i-1}="0";
							allelenew{i-2}="0";
						end;
						else allelenew{i}="1";
				end;
				else if allelechange{i}=allelechange{i-2} then do;
						allelenew{i}="0";
						allelenew{i-1}="0";
					end;
					else allelenew{i}="1";
			end;
			else if allelechange{i}=allelechange{i-1} then allelenew{i}="0";
				else allelenew{i}="1";
	end;
end;
drop marker1-marker723;
run;
data map2013_chrom2_change;
set map2013_chrom2_trans;
array allelechange {749} $ marker1-marker749;
array allelenew {749} $ marker750-marker1498;
do i=1 to 749;
	if i=1 then allelenew{i}="-";
	if i=2 then do;
		if allelechange{i}='h' or allelechange{i}='-' then allelenew{i}="-";
		else if allelechange{i}=allelechange{i-1} then allelenew{i}="0";
			else if allelechange{i-1}='h' or allelechange{i-1}='-' then allelenew{i}="-";
				else allelenew{i}="1";
	end;
	if i=3 then do;
		if allelechange{i}='h' or allelechange{i}='-' then allelenew{i}="-";
		else if allelechange{i-1}='h' or allelechange{i-1}='-' then do;
				if allelechange{i-2}='h' or allelechange{i-2}='-' then allelenew{i}="-";
				else if allelechange{i}=allelechange{i-2} then do;
						allelenew{i}="0";
						allelenew{i-1}="0";
					end;
					else allelenew{i}="1";
			end;
			else if allelechange{i}=allelechange{i-1} then allelenew{i}="0";
				else allelenew{i}="1";
	end;
	if i=4 then do;
		if allelechange{i}='h' or allelechange{i}='-' then allelenew{i}="-";
		else if allelechange{i-1}='h' or allelechange{i-1}='-' then do;
				if allelechange{i-2}='h' or allelechange{i-2}='-' then do;
					if allelechange{i-3}='h' or allelechange{i-3}='-' then allelenew{i}="-";
					else if allelechange{i}=allelechange{i-3} then do;
							allelenew{i}="0";
							allelenew{i-1}="0";
							allelenew{i-2}="0";
						end;
						else allelenew{i}="1";
				end;
				else if allelechange{i}=allelechange{i-2} then do;
						allelenew{i}="0";
						allelenew{i-1}="0";
					end;
					else allelenew{i}="1";
			end;
			else if allelechange{i}=allelechange{i-1} then allelenew{i}="0";
				else allelenew{i}="1";
	end;
	if i=5 then do;
		if allelechange{i}='h' or allelechange{i}='-' then allelenew{i}="-";
		else if allelechange{i-1}='h' or allelechange{i-1}='-' then do;
				if allelechange{i-2}='h' or allelechange{i-2}='-' then do;
					if allelechange{i-3}='h' or allelechange{i-3}='-' then do;
						if allelechange{i-4}='h' or allelechange{i-4}='-' then allelenew{i}="-";
						else if allelechange{i}=allelechange{i-4} then do;
								allelenew{i}="0";
								allelenew{i-1}="0";
								allelenew{i-2}="0";
								allelenew{i-3}="0";
							end;
							else allelenew{i}="1";
					end;
					else if allelechange{i}=allelechange{i-3} then do;
							allelenew{i}="0";
							allelenew{i-1}="0";
							allelenew{i-2}="0";
						end;
						else allelenew{i}="1";
				end;
				else if allelechange{i}=allelechange{i-2} then do;
						allelenew{i}="0";
						allelenew{i-1}="0";
					end;
					else allelenew{i}="1";
			end;
			else if allelechange{i}=allelechange{i-1} then allelenew{i}="0";
				else allelenew{i}="1";
	end;
	if i>5 then do;
		if allelechange{i}='h' or allelechange{i}='-' then allelenew{i}="-";
		else if allelechange{i-1}='h' or allelechange{i-1}='-' then do;
				if allelechange{i-2}='h' or allelechange{i-2}='-' then do;
					if allelechange{i-3}='h' or allelechange{i-3}='-' then do;
						if allelechange{i-4}='h' or allelechange{i-4}='-' then do;
							if allelechange{i-5}='h' or allelechange{i-5}='-' then allelenew{i}="-";
							else if allelechange{i}=allelechange{i-5} then do;
									allelenew{i}="0";
									allelenew{i-1}="0";
									allelenew{i-2}="0";
									allelenew{i-3}="0";
									allelenew{i-4}="0";
								end;
								else allelenew{i}="1";
						end;
						else if allelechange{i}=allelechange{i-4} then do;
								allelenew{i}="0";
								allelenew{i-1}="0";
								allelenew{i-2}="0";
								allelenew{i-3}="0";
							end;
							else allelenew{i}="1";
					end;
					else if allelechange{i}=allelechange{i-3} then do;
							allelenew{i}="0";
							allelenew{i-1}="0";
							allelenew{i-2}="0";
						end;
						else allelenew{i}="1";
				end;
				else if allelechange{i}=allelechange{i-2} then do;
						allelenew{i}="0";
						allelenew{i-1}="0";
					end;
					else allelenew{i}="1";
			end;
			else if allelechange{i}=allelechange{i-1} then allelenew{i}="0";
				else allelenew{i}="1";
	end;
end;
drop marker1-marker749;
run;
data map2013_chrom3_change;
set map2013_chrom3_trans;
array allelechange {569} $ marker1-marker569;
array allelenew {569} $ marker570-marker1138;
do i=1 to 569;
	if i=1 then allelenew{i}="-";
	if i=2 then do;
		if allelechange{i}='h' or allelechange{i}='-' then allelenew{i}="-";
		else if allelechange{i}=allelechange{i-1} then allelenew{i}="0";
			else if allelechange{i-1}='h' or allelechange{i-1}='-' then allelenew{i}="-";
				else allelenew{i}="1";
	end;
	if i=3 then do;
		if allelechange{i}='h' or allelechange{i}='-' then allelenew{i}="-";
		else if allelechange{i-1}='h' or allelechange{i-1}='-' then do;
				if allelechange{i-2}='h' or allelechange{i-2}='-' then allelenew{i}="-";
				else if allelechange{i}=allelechange{i-2} then do;
						allelenew{i}="0";
						allelenew{i-1}="0";
					end;
					else allelenew{i}="1";
			end;
			else if allelechange{i}=allelechange{i-1} then allelenew{i}="0";
				else allelenew{i}="1";
	end;
	if i=4 then do;
		if allelechange{i}='h' or allelechange{i}='-' then allelenew{i}="-";
		else if allelechange{i-1}='h' or allelechange{i-1}='-' then do;
				if allelechange{i-2}='h' or allelechange{i-2}='-' then do;
					if allelechange{i-3}='h' or allelechange{i-3}='-' then allelenew{i}="-";
					else if allelechange{i}=allelechange{i-3} then do;
							allelenew{i}="0";
							allelenew{i-1}="0";
							allelenew{i-2}="0";
						end;
						else allelenew{i}="1";
				end;
				else if allelechange{i}=allelechange{i-2} then do;
						allelenew{i}="0";
						allelenew{i-1}="0";
					end;
					else allelenew{i}="1";
			end;
			else if allelechange{i}=allelechange{i-1} then allelenew{i}="0";
				else allelenew{i}="1";
	end;
	if i=5 then do;
		if allelechange{i}='h' or allelechange{i}='-' then allelenew{i}="-";
		else if allelechange{i-1}='h' or allelechange{i-1}='-' then do;
				if allelechange{i-2}='h' or allelechange{i-2}='-' then do;
					if allelechange{i-3}='h' or allelechange{i-3}='-' then do;
						if allelechange{i-4}='h' or allelechange{i-4}='-' then allelenew{i}="-";
						else if allelechange{i}=allelechange{i-4} then do;
								allelenew{i}="0";
								allelenew{i-1}="0";
								allelenew{i-2}="0";
								allelenew{i-3}="0";
							end;
							else allelenew{i}="1";
					end;
					else if allelechange{i}=allelechange{i-3} then do;
							allelenew{i}="0";
							allelenew{i-1}="0";
							allelenew{i-2}="0";
						end;
						else allelenew{i}="1";
				end;
				else if allelechange{i}=allelechange{i-2} then do;
						allelenew{i}="0";
						allelenew{i-1}="0";
					end;
					else allelenew{i}="1";
			end;
			else if allelechange{i}=allelechange{i-1} then allelenew{i}="0";
				else allelenew{i}="1";
	end;
	if i>5 then do;
		if allelechange{i}='h' or allelechange{i}='-' then allelenew{i}="-";
		else if allelechange{i-1}='h' or allelechange{i-1}='-' then do;
				if allelechange{i-2}='h' or allelechange{i-2}='-' then do;
					if allelechange{i-3}='h' or allelechange{i-3}='-' then do;
						if allelechange{i-4}='h' or allelechange{i-4}='-' then do;
							if allelechange{i-5}='h' or allelechange{i-5}='-' then allelenew{i}="-";
							else if allelechange{i}=allelechange{i-5} then do;
									allelenew{i}="0";
									allelenew{i-1}="0";
									allelenew{i-2}="0";
									allelenew{i-3}="0";
									allelenew{i-4}="0";
								end;
								else allelenew{i}="1";
						end;
						else if allelechange{i}=allelechange{i-4} then do;
								allelenew{i}="0";
								allelenew{i-1}="0";
								allelenew{i-2}="0";
								allelenew{i-3}="0";
							end;
							else allelenew{i}="1";
					end;
					else if allelechange{i}=allelechange{i-3} then do;
							allelenew{i}="0";
							allelenew{i-1}="0";
							allelenew{i-2}="0";
						end;
						else allelenew{i}="1";
				end;
				else if allelechange{i}=allelechange{i-2} then do;
						allelenew{i}="0";
						allelenew{i-1}="0";
					end;
					else allelenew{i}="1";
			end;
			else if allelechange{i}=allelechange{i-1} then allelenew{i}="0";
				else allelenew{i}="1";
	end;
end;
drop marker1-marker569;
run;
data map2013_chrom4_change;
set map2013_chrom4_trans;
array allelechange {574} $ marker1-marker574;
array allelenew {574} $ marker575-marker1148;
do i=1 to 574;
	if i=1 then allelenew{i}="-";
	if i=2 then do;
		if allelechange{i}='h' or allelechange{i}='-' then allelenew{i}="-";
		else if allelechange{i}=allelechange{i-1} then allelenew{i}="0";
			else if allelechange{i-1}='h' or allelechange{i-1}='-' then allelenew{i}="-";
				else allelenew{i}="1";
	end;
	if i=3 then do;
		if allelechange{i}='h' or allelechange{i}='-' then allelenew{i}="-";
		else if allelechange{i-1}='h' or allelechange{i-1}='-' then do;
				if allelechange{i-2}='h' or allelechange{i-2}='-' then allelenew{i}="-";
				else if allelechange{i}=allelechange{i-2} then do;
						allelenew{i}="0";
						allelenew{i-1}="0";
					end;
					else allelenew{i}="1";
			end;
			else if allelechange{i}=allelechange{i-1} then allelenew{i}="0";
				else allelenew{i}="1";
	end;
	if i=4 then do;
		if allelechange{i}='h' or allelechange{i}='-' then allelenew{i}="-";
		else if allelechange{i-1}='h' or allelechange{i-1}='-' then do;
				if allelechange{i-2}='h' or allelechange{i-2}='-' then do;
					if allelechange{i-3}='h' or allelechange{i-3}='-' then allelenew{i}="-";
					else if allelechange{i}=allelechange{i-3} then do;
							allelenew{i}="0";
							allelenew{i-1}="0";
							allelenew{i-2}="0";
						end;
						else allelenew{i}="1";
				end;
				else if allelechange{i}=allelechange{i-2} then do;
						allelenew{i}="0";
						allelenew{i-1}="0";
					end;
					else allelenew{i}="1";
			end;
			else if allelechange{i}=allelechange{i-1} then allelenew{i}="0";
				else allelenew{i}="1";
	end;
	if i=5 then do;
		if allelechange{i}='h' or allelechange{i}='-' then allelenew{i}="-";
		else if allelechange{i-1}='h' or allelechange{i-1}='-' then do;
				if allelechange{i-2}='h' or allelechange{i-2}='-' then do;
					if allelechange{i-3}='h' or allelechange{i-3}='-' then do;
						if allelechange{i-4}='h' or allelechange{i-4}='-' then allelenew{i}="-";
						else if allelechange{i}=allelechange{i-4} then do;
								allelenew{i}="0";
								allelenew{i-1}="0";
								allelenew{i-2}="0";
								allelenew{i-3}="0";
							end;
							else allelenew{i}="1";
					end;
					else if allelechange{i}=allelechange{i-3} then do;
							allelenew{i}="0";
							allelenew{i-1}="0";
							allelenew{i-2}="0";
						end;
						else allelenew{i}="1";
				end;
				else if allelechange{i}=allelechange{i-2} then do;
						allelenew{i}="0";
						allelenew{i-1}="0";
					end;
					else allelenew{i}="1";
			end;
			else if allelechange{i}=allelechange{i-1} then allelenew{i}="0";
				else allelenew{i}="1";
	end;
	if i>5 then do;
		if allelechange{i}='h' or allelechange{i}='-' then allelenew{i}="-";
		else if allelechange{i-1}='h' or allelechange{i-1}='-' then do;
				if allelechange{i-2}='h' or allelechange{i-2}='-' then do;
					if allelechange{i-3}='h' or allelechange{i-3}='-' then do;
						if allelechange{i-4}='h' or allelechange{i-4}='-' then do;
							if allelechange{i-5}='h' or allelechange{i-5}='-' then allelenew{i}="-";
							else if allelechange{i}=allelechange{i-5} then do;
									allelenew{i}="0";
									allelenew{i-1}="0";
									allelenew{i-2}="0";
									allelenew{i-3}="0";
									allelenew{i-4}="0";
								end;
								else allelenew{i}="1";
						end;
						else if allelechange{i}=allelechange{i-4} then do;
								allelenew{i}="0";
								allelenew{i-1}="0";
								allelenew{i-2}="0";
								allelenew{i-3}="0";
							end;
							else allelenew{i}="1";
					end;
					else if allelechange{i}=allelechange{i-3} then do;
							allelenew{i}="0";
							allelenew{i-1}="0";
							allelenew{i-2}="0";
						end;
						else allelenew{i}="1";
				end;
				else if allelechange{i}=allelechange{i-2} then do;
						allelenew{i}="0";
						allelenew{i-1}="0";
					end;
					else allelenew{i}="1";
			end;
			else if allelechange{i}=allelechange{i-1} then allelenew{i}="0";
				else allelenew{i}="1";
	end;
end;
drop marker1-marker574;
run;
data map2013_chrom5_change;
set map2013_chrom5_trans;
array allelechange {352} $ marker1-marker352;
array allelenew {352} $ marker353-marker704;
do i=1 to 352;
	if i=1 then allelenew{i}="-";
	if i=2 then do;
		if allelechange{i}='h' or allelechange{i}='-' then allelenew{i}="-";
		else if allelechange{i}=allelechange{i-1} then allelenew{i}="0";
			else if allelechange{i-1}='h' or allelechange{i-1}='-' then allelenew{i}="-";
				else allelenew{i}="1";
	end;
	if i=3 then do;
		if allelechange{i}='h' or allelechange{i}='-' then allelenew{i}="-";
		else if allelechange{i-1}='h' or allelechange{i-1}='-' then do;
				if allelechange{i-2}='h' or allelechange{i-2}='-' then allelenew{i}="-";
				else if allelechange{i}=allelechange{i-2} then do;
						allelenew{i}="0";
						allelenew{i-1}="0";
					end;
					else allelenew{i}="1";
			end;
			else if allelechange{i}=allelechange{i-1} then allelenew{i}="0";
				else allelenew{i}="1";
	end;
	if i=4 then do;
		if allelechange{i}='h' or allelechange{i}='-' then allelenew{i}="-";
		else if allelechange{i-1}='h' or allelechange{i-1}='-' then do;
				if allelechange{i-2}='h' or allelechange{i-2}='-' then do;
					if allelechange{i-3}='h' or allelechange{i-3}='-' then allelenew{i}="-";
					else if allelechange{i}=allelechange{i-3} then do;
							allelenew{i}="0";
							allelenew{i-1}="0";
							allelenew{i-2}="0";
						end;
						else allelenew{i}="1";
				end;
				else if allelechange{i}=allelechange{i-2} then do;
						allelenew{i}="0";
						allelenew{i-1}="0";
					end;
					else allelenew{i}="1";
			end;
			else if allelechange{i}=allelechange{i-1} then allelenew{i}="0";
				else allelenew{i}="1";
	end;
	if i=5 then do;
		if allelechange{i}='h' or allelechange{i}='-' then allelenew{i}="-";
		else if allelechange{i-1}='h' or allelechange{i-1}='-' then do;
				if allelechange{i-2}='h' or allelechange{i-2}='-' then do;
					if allelechange{i-3}='h' or allelechange{i-3}='-' then do;
						if allelechange{i-4}='h' or allelechange{i-4}='-' then allelenew{i}="-";
						else if allelechange{i}=allelechange{i-4} then do;
								allelenew{i}="0";
								allelenew{i-1}="0";
								allelenew{i-2}="0";
								allelenew{i-3}="0";
							end;
							else allelenew{i}="1";
					end;
					else if allelechange{i}=allelechange{i-3} then do;
							allelenew{i}="0";
							allelenew{i-1}="0";
							allelenew{i-2}="0";
						end;
						else allelenew{i}="1";
				end;
				else if allelechange{i}=allelechange{i-2} then do;
						allelenew{i}="0";
						allelenew{i-1}="0";
					end;
					else allelenew{i}="1";
			end;
			else if allelechange{i}=allelechange{i-1} then allelenew{i}="0";
				else allelenew{i}="1";
	end;
	if i>5 then do;
		if allelechange{i}='h' or allelechange{i}='-' then allelenew{i}="-";
		else if allelechange{i-1}='h' or allelechange{i-1}='-' then do;
				if allelechange{i-2}='h' or allelechange{i-2}='-' then do;
					if allelechange{i-3}='h' or allelechange{i-3}='-' then do;
						if allelechange{i-4}='h' or allelechange{i-4}='-' then do;
							if allelechange{i-5}='h' or allelechange{i-5}='-' then allelenew{i}="-";
							else if allelechange{i}=allelechange{i-5} then do;
									allelenew{i}="0";
									allelenew{i-1}="0";
									allelenew{i-2}="0";
									allelenew{i-3}="0";
									allelenew{i-4}="0";
								end;
								else allelenew{i}="1";
						end;
						else if allelechange{i}=allelechange{i-4} then do;
								allelenew{i}="0";
								allelenew{i-1}="0";
								allelenew{i-2}="0";
								allelenew{i-3}="0";
							end;
							else allelenew{i}="1";
					end;
					else if allelechange{i}=allelechange{i-3} then do;
							allelenew{i}="0";
							allelenew{i-1}="0";
							allelenew{i-2}="0";
						end;
						else allelenew{i}="1";
				end;
				else if allelechange{i}=allelechange{i-2} then do;
						allelenew{i}="0";
						allelenew{i-1}="0";
					end;
					else allelenew{i}="1";
			end;
			else if allelechange{i}=allelechange{i-1} then allelenew{i}="0";
				else allelenew{i}="1";
	end;
end;
drop marker1-marker352;
run;
data map2013_chrom6_change;
set map2013_chrom6_trans;
array allelechange {589} $ marker1-marker589;
array allelenew {589} $ marker590-marker1183;
do i=1 to 589;
	if i=1 then allelenew{i}="-";
	if i=2 then do;
		if allelechange{i}='h' or allelechange{i}='-' then allelenew{i}="-";
		else if allelechange{i}=allelechange{i-1} then allelenew{i}="0";
			else if allelechange{i-1}='h' or allelechange{i-1}='-' then allelenew{i}="-";
				else allelenew{i}="1";
	end;
	if i=3 then do;
		if allelechange{i}='h' or allelechange{i}='-' then allelenew{i}="-";
		else if allelechange{i-1}='h' or allelechange{i-1}='-' then do;
				if allelechange{i-2}='h' or allelechange{i-2}='-' then allelenew{i}="-";
				else if allelechange{i}=allelechange{i-2} then do;
						allelenew{i}="0";
						allelenew{i-1}="0";
					end;
					else allelenew{i}="1";
			end;
			else if allelechange{i}=allelechange{i-1} then allelenew{i}="0";
				else allelenew{i}="1";
	end;
	if i=4 then do;
		if allelechange{i}='h' or allelechange{i}='-' then allelenew{i}="-";
		else if allelechange{i-1}='h' or allelechange{i-1}='-' then do;
				if allelechange{i-2}='h' or allelechange{i-2}='-' then do;
					if allelechange{i-3}='h' or allelechange{i-3}='-' then allelenew{i}="-";
					else if allelechange{i}=allelechange{i-3} then do;
							allelenew{i}="0";
							allelenew{i-1}="0";
							allelenew{i-2}="0";
						end;
						else allelenew{i}="1";
				end;
				else if allelechange{i}=allelechange{i-2} then do;
						allelenew{i}="0";
						allelenew{i-1}="0";
					end;
					else allelenew{i}="1";
			end;
			else if allelechange{i}=allelechange{i-1} then allelenew{i}="0";
				else allelenew{i}="1";
	end;
	if i=5 then do;
		if allelechange{i}='h' or allelechange{i}='-' then allelenew{i}="-";
		else if allelechange{i-1}='h' or allelechange{i-1}='-' then do;
				if allelechange{i-2}='h' or allelechange{i-2}='-' then do;
					if allelechange{i-3}='h' or allelechange{i-3}='-' then do;
						if allelechange{i-4}='h' or allelechange{i-4}='-' then allelenew{i}="-";
						else if allelechange{i}=allelechange{i-4} then do;
								allelenew{i}="0";
								allelenew{i-1}="0";
								allelenew{i-2}="0";
								allelenew{i-3}="0";
							end;
							else allelenew{i}="1";
					end;
					else if allelechange{i}=allelechange{i-3} then do;
							allelenew{i}="0";
							allelenew{i-1}="0";
							allelenew{i-2}="0";
						end;
						else allelenew{i}="1";
				end;
				else if allelechange{i}=allelechange{i-2} then do;
						allelenew{i}="0";
						allelenew{i-1}="0";
					end;
					else allelenew{i}="1";
			end;
			else if allelechange{i}=allelechange{i-1} then allelenew{i}="0";
				else allelenew{i}="1";
	end;
	if i>5 then do;
		if allelechange{i}='h' or allelechange{i}='-' then allelenew{i}="-";
		else if allelechange{i-1}='h' or allelechange{i-1}='-' then do;
				if allelechange{i-2}='h' or allelechange{i-2}='-' then do;
					if allelechange{i-3}='h' or allelechange{i-3}='-' then do;
						if allelechange{i-4}='h' or allelechange{i-4}='-' then do;
							if allelechange{i-5}='h' or allelechange{i-5}='-' then allelenew{i}="-";
							else if allelechange{i}=allelechange{i-5} then do;
									allelenew{i}="0";
									allelenew{i-1}="0";
									allelenew{i-2}="0";
									allelenew{i-3}="0";
									allelenew{i-4}="0";
								end;
								else allelenew{i}="1";
						end;
						else if allelechange{i}=allelechange{i-4} then do;
								allelenew{i}="0";
								allelenew{i-1}="0";
								allelenew{i-2}="0";
								allelenew{i-3}="0";
							end;
							else allelenew{i}="1";
					end;
					else if allelechange{i}=allelechange{i-3} then do;
							allelenew{i}="0";
							allelenew{i-1}="0";
							allelenew{i-2}="0";
						end;
						else allelenew{i}="1";
				end;
				else if allelechange{i}=allelechange{i-2} then do;
						allelenew{i}="0";
						allelenew{i-1}="0";
					end;
					else allelenew{i}="1";
			end;
			else if allelechange{i}=allelechange{i-1} then allelenew{i}="0";
				else allelenew{i}="1";
	end;
end;
drop marker1-marker589;
run;
data map2013_chrom7_change;
set map2013_chrom7_trans;
array allelechange {550} $ marker1-marker550;
array allelenew {550} $ marker551-marker1100;
do i=1 to 550;
	if i=1 then allelenew{i}="-";
	if i=2 then do;
		if allelechange{i}='h' or allelechange{i}='-' then allelenew{i}="-";
		else if allelechange{i}=allelechange{i-1} then allelenew{i}="0";
			else if allelechange{i-1}='h' or allelechange{i-1}='-' then allelenew{i}="-";
				else allelenew{i}="1";
	end;
	if i=3 then do;
		if allelechange{i}='h' or allelechange{i}='-' then allelenew{i}="-";
		else if allelechange{i-1}='h' or allelechange{i-1}='-' then do;
				if allelechange{i-2}='h' or allelechange{i-2}='-' then allelenew{i}="-";
				else if allelechange{i}=allelechange{i-2} then do;
						allelenew{i}="0";
						allelenew{i-1}="0";
					end;
					else allelenew{i}="1";
			end;
			else if allelechange{i}=allelechange{i-1} then allelenew{i}="0";
				else allelenew{i}="1";
	end;
	if i=4 then do;
		if allelechange{i}='h' or allelechange{i}='-' then allelenew{i}="-";
		else if allelechange{i-1}='h' or allelechange{i-1}='-' then do;
				if allelechange{i-2}='h' or allelechange{i-2}='-' then do;
					if allelechange{i-3}='h' or allelechange{i-3}='-' then allelenew{i}="-";
					else if allelechange{i}=allelechange{i-3} then do;
							allelenew{i}="0";
							allelenew{i-1}="0";
							allelenew{i-2}="0";
						end;
						else allelenew{i}="1";
				end;
				else if allelechange{i}=allelechange{i-2} then do;
						allelenew{i}="0";
						allelenew{i-1}="0";
					end;
					else allelenew{i}="1";
			end;
			else if allelechange{i}=allelechange{i-1} then allelenew{i}="0";
				else allelenew{i}="1";
	end;
	if i=5 then do;
		if allelechange{i}='h' or allelechange{i}='-' then allelenew{i}="-";
		else if allelechange{i-1}='h' or allelechange{i-1}='-' then do;
				if allelechange{i-2}='h' or allelechange{i-2}='-' then do;
					if allelechange{i-3}='h' or allelechange{i-3}='-' then do;
						if allelechange{i-4}='h' or allelechange{i-4}='-' then allelenew{i}="-";
						else if allelechange{i}=allelechange{i-4} then do;
								allelenew{i}="0";
								allelenew{i-1}="0";
								allelenew{i-2}="0";
								allelenew{i-3}="0";
							end;
							else allelenew{i}="1";
					end;
					else if allelechange{i}=allelechange{i-3} then do;
							allelenew{i}="0";
							allelenew{i-1}="0";
							allelenew{i-2}="0";
						end;
						else allelenew{i}="1";
				end;
				else if allelechange{i}=allelechange{i-2} then do;
						allelenew{i}="0";
						allelenew{i-1}="0";
					end;
					else allelenew{i}="1";
			end;
			else if allelechange{i}=allelechange{i-1} then allelenew{i}="0";
				else allelenew{i}="1";
	end;
	if i>5 then do;
		if allelechange{i}='h' or allelechange{i}='-' then allelenew{i}="-";
		else if allelechange{i-1}='h' or allelechange{i-1}='-' then do;
				if allelechange{i-2}='h' or allelechange{i-2}='-' then do;
					if allelechange{i-3}='h' or allelechange{i-3}='-' then do;
						if allelechange{i-4}='h' or allelechange{i-4}='-' then do;
							if allelechange{i-5}='h' or allelechange{i-5}='-' then allelenew{i}="-";
							else if allelechange{i}=allelechange{i-5} then do;
									allelenew{i}="0";
									allelenew{i-1}="0";
									allelenew{i-2}="0";
									allelenew{i-3}="0";
									allelenew{i-4}="0";
								end;
								else allelenew{i}="1";
						end;
						else if allelechange{i}=allelechange{i-4} then do;
								allelenew{i}="0";
								allelenew{i-1}="0";
								allelenew{i-2}="0";
								allelenew{i-3}="0";
							end;
							else allelenew{i}="1";
					end;
					else if allelechange{i}=allelechange{i-3} then do;
							allelenew{i}="0";
							allelenew{i-1}="0";
							allelenew{i-2}="0";
						end;
						else allelenew{i}="1";
				end;
				else if allelechange{i}=allelechange{i-2} then do;
						allelenew{i}="0";
						allelenew{i-1}="0";
					end;
					else allelenew{i}="1";
			end;
			else if allelechange{i}=allelechange{i-1} then allelenew{i}="0";
				else allelenew{i}="1";
	end;
end;
drop marker1-marker550;
run;
data map2013_chrom8_change;
set map2013_chrom8_trans;
array allelechange {376} $ marker1-marker376;
array allelenew {376} $ marker377-marker752;
do i=1 to 376;
	if i=1 then allelenew{i}="-";
	if i=2 then do;
		if allelechange{i}='h' or allelechange{i}='-' then allelenew{i}="-";
		else if allelechange{i}=allelechange{i-1} then allelenew{i}="0";
			else if allelechange{i-1}='h' or allelechange{i-1}='-' then allelenew{i}="-";
				else allelenew{i}="1";
	end;
	if i=3 then do;
		if allelechange{i}='h' or allelechange{i}='-' then allelenew{i}="-";
		else if allelechange{i-1}='h' or allelechange{i-1}='-' then do;
				if allelechange{i-2}='h' or allelechange{i-2}='-' then allelenew{i}="-";
				else if allelechange{i}=allelechange{i-2} then do;
						allelenew{i}="0";
						allelenew{i-1}="0";
					end;
					else allelenew{i}="1";
			end;
			else if allelechange{i}=allelechange{i-1} then allelenew{i}="0";
				else allelenew{i}="1";
	end;
	if i=4 then do;
		if allelechange{i}='h' or allelechange{i}='-' then allelenew{i}="-";
		else if allelechange{i-1}='h' or allelechange{i-1}='-' then do;
				if allelechange{i-2}='h' or allelechange{i-2}='-' then do;
					if allelechange{i-3}='h' or allelechange{i-3}='-' then allelenew{i}="-";
					else if allelechange{i}=allelechange{i-3} then do;
							allelenew{i}="0";
							allelenew{i-1}="0";
							allelenew{i-2}="0";
						end;
						else allelenew{i}="1";
				end;
				else if allelechange{i}=allelechange{i-2} then do;
						allelenew{i}="0";
						allelenew{i-1}="0";
					end;
					else allelenew{i}="1";
			end;
			else if allelechange{i}=allelechange{i-1} then allelenew{i}="0";
				else allelenew{i}="1";
	end;
	if i=5 then do;
		if allelechange{i}='h' or allelechange{i}='-' then allelenew{i}="-";
		else if allelechange{i-1}='h' or allelechange{i-1}='-' then do;
				if allelechange{i-2}='h' or allelechange{i-2}='-' then do;
					if allelechange{i-3}='h' or allelechange{i-3}='-' then do;
						if allelechange{i-4}='h' or allelechange{i-4}='-' then allelenew{i}="-";
						else if allelechange{i}=allelechange{i-4} then do;
								allelenew{i}="0";
								allelenew{i-1}="0";
								allelenew{i-2}="0";
								allelenew{i-3}="0";
							end;
							else allelenew{i}="1";
					end;
					else if allelechange{i}=allelechange{i-3} then do;
							allelenew{i}="0";
							allelenew{i-1}="0";
							allelenew{i-2}="0";
						end;
						else allelenew{i}="1";
				end;
				else if allelechange{i}=allelechange{i-2} then do;
						allelenew{i}="0";
						allelenew{i-1}="0";
					end;
					else allelenew{i}="1";
			end;
			else if allelechange{i}=allelechange{i-1} then allelenew{i}="0";
				else allelenew{i}="1";
	end;
	if i>5 then do;
		if allelechange{i}='h' or allelechange{i}='-' then allelenew{i}="-";
		else if allelechange{i-1}='h' or allelechange{i-1}='-' then do;
				if allelechange{i-2}='h' or allelechange{i-2}='-' then do;
					if allelechange{i-3}='h' or allelechange{i-3}='-' then do;
						if allelechange{i-4}='h' or allelechange{i-4}='-' then do;
							if allelechange{i-5}='h' or allelechange{i-5}='-' then allelenew{i}="-";
							else if allelechange{i}=allelechange{i-5} then do;
									allelenew{i}="0";
									allelenew{i-1}="0";
									allelenew{i-2}="0";
									allelenew{i-3}="0";
									allelenew{i-4}="0";
								end;
								else allelenew{i}="1";
						end;
						else if allelechange{i}=allelechange{i-4} then do;
								allelenew{i}="0";
								allelenew{i-1}="0";
								allelenew{i-2}="0";
								allelenew{i-3}="0";
							end;
							else allelenew{i}="1";
					end;
					else if allelechange{i}=allelechange{i-3} then do;
							allelenew{i}="0";
							allelenew{i-1}="0";
							allelenew{i-2}="0";
						end;
						else allelenew{i}="1";
				end;
				else if allelechange{i}=allelechange{i-2} then do;
						allelenew{i}="0";
						allelenew{i-1}="0";
					end;
					else allelenew{i}="1";
			end;
			else if allelechange{i}=allelechange{i-1} then allelenew{i}="0";
				else allelenew{i}="1";
	end;
end;
drop marker1-marker376;
run;
data map2013_chrom9_change;
set map2013_chrom9_trans;
array allelechange {481} $ marker1-marker481;
array allelenew {481} $ marker482-marker962;
do i=1 to 481;
	if i=1 then allelenew{i}="-";
	if i=2 then do;
		if allelechange{i}='h' or allelechange{i}='-' then allelenew{i}="-";
		else if allelechange{i}=allelechange{i-1} then allelenew{i}="0";
			else if allelechange{i-1}='h' or allelechange{i-1}='-' then allelenew{i}="-";
				else allelenew{i}="1";
	end;
	if i=3 then do;
		if allelechange{i}='h' or allelechange{i}='-' then allelenew{i}="-";
		else if allelechange{i-1}='h' or allelechange{i-1}='-' then do;
				if allelechange{i-2}='h' or allelechange{i-2}='-' then allelenew{i}="-";
				else if allelechange{i}=allelechange{i-2} then do;
						allelenew{i}="0";
						allelenew{i-1}="0";
					end;
					else allelenew{i}="1";
			end;
			else if allelechange{i}=allelechange{i-1} then allelenew{i}="0";
				else allelenew{i}="1";
	end;
	if i=4 then do;
		if allelechange{i}='h' or allelechange{i}='-' then allelenew{i}="-";
		else if allelechange{i-1}='h' or allelechange{i-1}='-' then do;
				if allelechange{i-2}='h' or allelechange{i-2}='-' then do;
					if allelechange{i-3}='h' or allelechange{i-3}='-' then allelenew{i}="-";
					else if allelechange{i}=allelechange{i-3} then do;
							allelenew{i}="0";
							allelenew{i-1}="0";
							allelenew{i-2}="0";
						end;
						else allelenew{i}="1";
				end;
				else if allelechange{i}=allelechange{i-2} then do;
						allelenew{i}="0";
						allelenew{i-1}="0";
					end;
					else allelenew{i}="1";
			end;
			else if allelechange{i}=allelechange{i-1} then allelenew{i}="0";
				else allelenew{i}="1";
	end;
	if i=5 then do;
		if allelechange{i}='h' or allelechange{i}='-' then allelenew{i}="-";
		else if allelechange{i-1}='h' or allelechange{i-1}='-' then do;
				if allelechange{i-2}='h' or allelechange{i-2}='-' then do;
					if allelechange{i-3}='h' or allelechange{i-3}='-' then do;
						if allelechange{i-4}='h' or allelechange{i-4}='-' then allelenew{i}="-";
						else if allelechange{i}=allelechange{i-4} then do;
								allelenew{i}="0";
								allelenew{i-1}="0";
								allelenew{i-2}="0";
								allelenew{i-3}="0";
							end;
							else allelenew{i}="1";
					end;
					else if allelechange{i}=allelechange{i-3} then do;
							allelenew{i}="0";
							allelenew{i-1}="0";
							allelenew{i-2}="0";
						end;
						else allelenew{i}="1";
				end;
				else if allelechange{i}=allelechange{i-2} then do;
						allelenew{i}="0";
						allelenew{i-1}="0";
					end;
					else allelenew{i}="1";
			end;
			else if allelechange{i}=allelechange{i-1} then allelenew{i}="0";
				else allelenew{i}="1";
	end;
	if i>5 then do;
		if allelechange{i}='h' or allelechange{i}='-' then allelenew{i}="-";
		else if allelechange{i-1}='h' or allelechange{i-1}='-' then do;
				if allelechange{i-2}='h' or allelechange{i-2}='-' then do;
					if allelechange{i-3}='h' or allelechange{i-3}='-' then do;
						if allelechange{i-4}='h' or allelechange{i-4}='-' then do;
							if allelechange{i-5}='h' or allelechange{i-5}='-' then allelenew{i}="-";
							else if allelechange{i}=allelechange{i-5} then do;
									allelenew{i}="0";
									allelenew{i-1}="0";
									allelenew{i-2}="0";
									allelenew{i-3}="0";
									allelenew{i-4}="0";
								end;
								else allelenew{i}="1";
						end;
						else if allelechange{i}=allelechange{i-4} then do;
								allelenew{i}="0";
								allelenew{i-1}="0";
								allelenew{i-2}="0";
								allelenew{i-3}="0";
							end;
							else allelenew{i}="1";
					end;
					else if allelechange{i}=allelechange{i-3} then do;
							allelenew{i}="0";
							allelenew{i-1}="0";
							allelenew{i-2}="0";
						end;
						else allelenew{i}="1";
				end;
				else if allelechange{i}=allelechange{i-2} then do;
						allelenew{i}="0";
						allelenew{i-1}="0";
					end;
					else allelenew{i}="1";
			end;
			else if allelechange{i}=allelechange{i-1} then allelenew{i}="0";
				else allelenew{i}="1";
	end;
end;
drop marker1-marker481;
run;
data map2013_chrom10_change;
set map2013_chrom10_trans;
array allelechange {223} $ marker1-marker223;
array allelenew {223} $ marker224-marker446;
do i=1 to 223;
	if i=1 then allelenew{i}="-";
	if i=2 then do;
		if allelechange{i}='h' or allelechange{i}='-' then allelenew{i}="-";
		else if allelechange{i}=allelechange{i-1} then allelenew{i}="0";
			else if allelechange{i-1}='h' or allelechange{i-1}='-' then allelenew{i}="-";
				else allelenew{i}="1";
	end;
	if i=3 then do;
		if allelechange{i}='h' or allelechange{i}='-' then allelenew{i}="-";
		else if allelechange{i-1}='h' or allelechange{i-1}='-' then do;
				if allelechange{i-2}='h' or allelechange{i-2}='-' then allelenew{i}="-";
				else if allelechange{i}=allelechange{i-2} then do;
						allelenew{i}="0";
						allelenew{i-1}="0";
					end;
					else allelenew{i}="1";
			end;
			else if allelechange{i}=allelechange{i-1} then allelenew{i}="0";
				else allelenew{i}="1";
	end;
	if i=4 then do;
		if allelechange{i}='h' or allelechange{i}='-' then allelenew{i}="-";
		else if allelechange{i-1}='h' or allelechange{i-1}='-' then do;
				if allelechange{i-2}='h' or allelechange{i-2}='-' then do;
					if allelechange{i-3}='h' or allelechange{i-3}='-' then allelenew{i}="-";
					else if allelechange{i}=allelechange{i-3} then do;
							allelenew{i}="0";
							allelenew{i-1}="0";
							allelenew{i-2}="0";
						end;
						else allelenew{i}="1";
				end;
				else if allelechange{i}=allelechange{i-2} then do;
						allelenew{i}="0";
						allelenew{i-1}="0";
					end;
					else allelenew{i}="1";
			end;
			else if allelechange{i}=allelechange{i-1} then allelenew{i}="0";
				else allelenew{i}="1";
	end;
	if i=5 then do;
		if allelechange{i}='h' or allelechange{i}='-' then allelenew{i}="-";
		else if allelechange{i-1}='h' or allelechange{i-1}='-' then do;
				if allelechange{i-2}='h' or allelechange{i-2}='-' then do;
					if allelechange{i-3}='h' or allelechange{i-3}='-' then do;
						if allelechange{i-4}='h' or allelechange{i-4}='-' then allelenew{i}="-";
						else if allelechange{i}=allelechange{i-4} then do;
								allelenew{i}="0";
								allelenew{i-1}="0";
								allelenew{i-2}="0";
								allelenew{i-3}="0";
							end;
							else allelenew{i}="1";
					end;
					else if allelechange{i}=allelechange{i-3} then do;
							allelenew{i}="0";
							allelenew{i-1}="0";
							allelenew{i-2}="0";
						end;
						else allelenew{i}="1";
				end;
				else if allelechange{i}=allelechange{i-2} then do;
						allelenew{i}="0";
						allelenew{i-1}="0";
					end;
					else allelenew{i}="1";
			end;
			else if allelechange{i}=allelechange{i-1} then allelenew{i}="0";
				else allelenew{i}="1";
	end;
	if i>5 then do;
		if allelechange{i}='h' or allelechange{i}='-' then allelenew{i}="-";
		else if allelechange{i-1}='h' or allelechange{i-1}='-' then do;
				if allelechange{i-2}='h' or allelechange{i-2}='-' then do;
					if allelechange{i-3}='h' or allelechange{i-3}='-' then do;
						if allelechange{i-4}='h' or allelechange{i-4}='-' then do;
							if allelechange{i-5}='h' or allelechange{i-5}='-' then allelenew{i}="-";
							else if allelechange{i}=allelechange{i-5} then do;
									allelenew{i}="0";
									allelenew{i-1}="0";
									allelenew{i-2}="0";
									allelenew{i-3}="0";
									allelenew{i-4}="0";
								end;
								else allelenew{i}="1";
						end;
						else if allelechange{i}=allelechange{i-4} then do;
								allelenew{i}="0";
								allelenew{i-1}="0";
								allelenew{i-2}="0";
								allelenew{i-3}="0";
							end;
							else allelenew{i}="1";
					end;
					else if allelechange{i}=allelechange{i-3} then do;
							allelenew{i}="0";
							allelenew{i-1}="0";
							allelenew{i-2}="0";
						end;
						else allelenew{i}="1";
				end;
				else if allelechange{i}=allelechange{i-2} then do;
						allelenew{i}="0";
						allelenew{i-1}="0";
					end;
					else allelenew{i}="1";
			end;
			else if allelechange{i}=allelechange{i-1} then allelenew{i}="0";
				else allelenew{i}="1";
	end;
end;
drop marker1-marker223;
run;
*transpose recombination count data into original orientation;
proc transpose data=map2013_chrom1_change out=map2013_chrom1_changed;
var marker724-marker1446;
run;
proc transpose data=map2013_chrom2_change out=map2013_chrom2_changed;
var marker750-marker1498;
run;
proc transpose data=map2013_chrom3_change out=map2013_chrom3_changed;
var marker570-marker1138;
run;
proc transpose data=map2013_chrom4_change out=map2013_chrom4_changed;
var marker575-marker1148;
run;
proc transpose data=map2013_chrom5_change out=map2013_chrom5_changed;
var marker353-marker704;
run;
proc transpose data=map2013_chrom6_change out=map2013_chrom6_changed;
var marker590-marker1183;
run;
proc transpose data=map2013_chrom7_change out=map2013_chrom7_changed;
var marker551-marker1100;
run;
proc transpose data=map2013_chrom8_change out=map2013_chrom8_changed;
var marker377-marker752;
run;
proc transpose data=map2013_chrom9_change out=map2013_chrom9_changed;
var marker482-marker962;
run;
proc transpose data=map2013_chrom10_change out=map2013_chrom10_changed;
var marker224-marker446;
run;
*total the number of recombinations for each marker across the 24 bmr12 lines;
data map2013_chrom1_bmr12;
set map2013_chrom1_changed;
changecount=sum(of geno1--geno1761);
chrom=1;
keep changecount chrom;
run;
data map2013_chrom2_bmr12;
set map2013_chrom2_changed;
changecount=sum(of geno1--geno1761);
chrom=2;
keep changecount chrom;
run;
data map2013_chrom3_bmr12;
set map2013_chrom3_changed;
changecount=sum(of geno1--geno1761);
chrom=3;
keep changecount chrom;
run;
data map2013_chrom4_bmr12;
set map2013_chrom4_changed;
changecount=sum(of geno1--geno1761);
chrom=4;
keep changecount chrom;
run;
data map2013_chrom5_bmr12;
set map2013_chrom5_changed;
changecount=sum(of geno1--geno1761);
chrom=5;
keep changecount chrom;
run;
data map2013_chrom6_bmr12;
set map2013_chrom6_changed;
changecount=sum(of geno1--geno1761);
chrom=6;
keep changecount chrom;
run;
data map2013_chrom7_bmr12;
set map2013_chrom7_changed;
changecount=sum(of geno1--geno1761);
chrom=7;
keep changecount chrom;
run;
data map2013_chrom8_bmr12;
set map2013_chrom8_changed;
changecount=sum(of geno1--geno1761);
chrom=8;
keep changecount chrom;
run;
data map2013_chrom9_bmr12;
set map2013_chrom9_changed;
changecount=sum(of geno1--geno1761);
chrom=9;
keep changecount chrom;
run;
data map2013_chrom10_bmr12;
set map2013_chrom10_changed;
changecount=sum(of geno1--geno1761);
chrom=10;
keep changecount chrom;
run;
*merge the counts with the marker data;
data markers2013_bmr12;
merge map2013 map2013_chrom1_bmr12 map2013_chrom2_bmr12 map2013_chrom3_bmr12 map2013_chrom4_bmr12 map2013_chrom5_bmr12 map2013_chrom6_bmr12 map2013_chrom7_bmr12 map2013_chrom8_bmr12 map2013_chrom9_bmr12 map2013_chrom10_bmr12;
by chrom;
run;
*export data then use the recombination counts to determine the loci that are due to bmr12 isoline and change the data to missing "N";
proc export data=markers2013_bmr12 outfile='markers_before_bmr12_removal.txt' replace;
PUTNAMES=YES;
run;


*import data that has the bmr12 isoline loci changed to missing;
proc import OUT=map2013_bmr datafile='markers_after_bmr12_removal.txt'
DBMS=dlm REPLACE;
DELIMITER='09'x;
GETNAMES=YES;
GUESSINGROWS=6000;
run;

data map2013_bmr;
set map2013_bmr;
if 'rs#'n="S1_399998223" then delete;
if 'rs#'n="S1_399998644" then delete;
if 'rs#'n="S1_400011158" then delete;
if 'rs#'n="S1_400081903" then delete;
if 'rs#'n="S1_400082013" then delete;
run;

data map2013_bmr;
set map2013_bmr;
drop changecount;
run;
*seperate into chromosomes;
data map2013_bmr_chrom1;
set map2013_bmr;
if chrom>1 then delete;
run;
data map2013_bmr_chrom2;
set map2013_bmr;
if (chrom>2) or (chrom<2) then delete;
run;
data map2013_bmr_chrom3;
set map2013_bmr;
if (chrom>3) or (chrom<3) then delete;
run;
data map2013_bmr_chrom4;
set map2013_bmr;
if (chrom>4) or (chrom<4) then delete;
run;
data map2013_bmr_chrom5;
set map2013_bmr;
if (chrom>5) or (chrom<5) then delete;
run;
data map2013_bmr_chrom6;
set map2013_bmr;
if (chrom>6) or (chrom<6) then delete;
run;
data map2013_bmr_chrom7;
set map2013_bmr;
if (chrom>7) or (chrom<7) then delete;
run;
data map2013_bmr_chrom8;
set map2013_bmr;
if (chrom>8) or (chrom<8) then delete;
run;
data map2013_bmr_chrom9;
set map2013_bmr;
if (chrom>9) or (chrom<9) then delete;
run;
data map2013_bmr_chrom10;
set map2013_bmr;
if chrom<10 then delete;
run;
*transpose chromosome datasets;
proc transpose data=map2013_bmr_chrom1 out=map2013_bmr_chrom1_trans prefix=marker;
var geno1--geno81;
run;
proc transpose data=map2013_bmr_chrom2 out=map2013_bmr_chrom2_trans prefix=marker;
var geno1--geno81;
run;
proc transpose data=map2013_bmr_chrom3 out=map2013_bmr_chrom3_trans prefix=marker;
var geno1--geno81;
run;
proc transpose data=map2013_bmr_chrom4 out=map2013_bmr_chrom4_trans prefix=marker;
var geno1--geno81;
run;
proc transpose data=map2013_bmr_chrom5 out=map2013_bmr_chrom5_trans prefix=marker;
var geno1--geno81;
run;
proc transpose data=map2013_bmr_chrom6 out=map2013_bmr_chrom6_trans prefix=marker;
var geno1--geno81;
run;
proc transpose data=map2013_bmr_chrom7 out=map2013_bmr_chrom7_trans prefix=marker;
var geno1--geno81;
run;
proc transpose data=map2013_bmr_chrom8 out=map2013_bmr_chrom8_trans prefix=marker;
var geno1--geno81;
run;
proc transpose data=map2013_bmr_chrom9 out=map2013_bmr_chrom9_trans prefix=marker;
var geno1--geno81;
run;
proc transpose data=map2013_bmr_chrom10 out=map2013_bmr_chrom10_trans prefix=marker;
var geno1--geno81;
run;
*flag the recombination from one parental allele to the other;
data map2013_bmr_chrom1_change;
set map2013_bmr_chrom1_trans;
array allelechange {723} $ marker1-marker723;
array allelenew {723} $ marker724-marker1446;
do i=1 to 723;
	if i=1 then allelenew{i}="-";
	if i=2 then do;
		if allelechange{i}='h' or allelechange{i}='-' then allelenew{i}="-";
		else if allelechange{i}=allelechange{i-1} then allelenew{i}="0";
			else if allelechange{i-1}='h' or allelechange{i-1}='-' then allelenew{i}="-";
				else allelenew{i}="1";
	end;
	if i=3 then do;
		if allelechange{i}='h' or allelechange{i}='-' then allelenew{i}="-";
		else if allelechange{i-1}='h' or allelechange{i-1}='-' then do;
				if allelechange{i-2}='h' or allelechange{i-2}='-' then allelenew{i}="-";
				else if allelechange{i}=allelechange{i-2} then do;
						allelenew{i}="0";
						allelenew{i-1}="0";
					end;
					else allelenew{i}="1";
			end;
			else if allelechange{i}=allelechange{i-1} then allelenew{i}="0";
				else allelenew{i}="1";
	end;
	if i=4 then do;
		if allelechange{i}='h' or allelechange{i}='-' then allelenew{i}="-";
		else if allelechange{i-1}='h' or allelechange{i-1}='-' then do;
				if allelechange{i-2}='h' or allelechange{i-2}='-' then do;
					if allelechange{i-3}='h' or allelechange{i-3}='-' then allelenew{i}="-";
					else if allelechange{i}=allelechange{i-3} then do;
							allelenew{i}="0";
							allelenew{i-1}="0";
							allelenew{i-2}="0";
						end;
						else allelenew{i}="1";
				end;
				else if allelechange{i}=allelechange{i-2} then do;
						allelenew{i}="0";
						allelenew{i-1}="0";
					end;
					else allelenew{i}="1";
			end;
			else if allelechange{i}=allelechange{i-1} then allelenew{i}="0";
				else allelenew{i}="1";
	end;
	if i=5 then do;
		if allelechange{i}='h' or allelechange{i}='-' then allelenew{i}="-";
		else if allelechange{i-1}='h' or allelechange{i-1}='-' then do;
				if allelechange{i-2}='h' or allelechange{i-2}='-' then do;
					if allelechange{i-3}='h' or allelechange{i-3}='-' then do;
						if allelechange{i-4}='h' or allelechange{i-4}='-' then allelenew{i}="-";
						else if allelechange{i}=allelechange{i-4} then do;
								allelenew{i}="0";
								allelenew{i-1}="0";
								allelenew{i-2}="0";
								allelenew{i-3}="0";
							end;
							else allelenew{i}="1";
					end;
					else if allelechange{i}=allelechange{i-3} then do;
							allelenew{i}="0";
							allelenew{i-1}="0";
							allelenew{i-2}="0";
						end;
						else allelenew{i}="1";
				end;
				else if allelechange{i}=allelechange{i-2} then do;
						allelenew{i}="0";
						allelenew{i-1}="0";
					end;
					else allelenew{i}="1";
			end;
			else if allelechange{i}=allelechange{i-1} then allelenew{i}="0";
				else allelenew{i}="1";
	end;
	if i>5 then do;
		if allelechange{i}='h' or allelechange{i}='-' then allelenew{i}="-";
		else if allelechange{i-1}='h' or allelechange{i-1}='-' then do;
				if allelechange{i-2}='h' or allelechange{i-2}='-' then do;
					if allelechange{i-3}='h' or allelechange{i-3}='-' then do;
						if allelechange{i-4}='h' or allelechange{i-4}='-' then do;
							if allelechange{i-5}='h' or allelechange{i-5}='-' then allelenew{i}="-";
							else if allelechange{i}=allelechange{i-5} then do;
									allelenew{i}="0";
									allelenew{i-1}="0";
									allelenew{i-2}="0";
									allelenew{i-3}="0";
									allelenew{i-4}="0";
								end;
								else allelenew{i}="1";
						end;
						else if allelechange{i}=allelechange{i-4} then do;
								allelenew{i}="0";
								allelenew{i-1}="0";
								allelenew{i-2}="0";
								allelenew{i-3}="0";
							end;
							else allelenew{i}="1";
					end;
					else if allelechange{i}=allelechange{i-3} then do;
							allelenew{i}="0";
							allelenew{i-1}="0";
							allelenew{i-2}="0";
						end;
						else allelenew{i}="1";
				end;
				else if allelechange{i}=allelechange{i-2} then do;
						allelenew{i}="0";
						allelenew{i-1}="0";
					end;
					else allelenew{i}="1";
			end;
			else if allelechange{i}=allelechange{i-1} then allelenew{i}="0";
				else allelenew{i}="1";
	end;
end;
drop marker1-marker723;
run;
data map2013_bmr_chrom2_change;
set map2013_bmr_chrom2_trans;
array allelechange {749} $ marker1-marker749;
array allelenew {749} $ marker750-marker1498;
do i=1 to 749;
	if i=1 then allelenew{i}="-";
	if i=2 then do;
		if allelechange{i}='h' or allelechange{i}='-' then allelenew{i}="-";
		else if allelechange{i}=allelechange{i-1} then allelenew{i}="0";
			else if allelechange{i-1}='h' or allelechange{i-1}='-' then allelenew{i}="-";
				else allelenew{i}="1";
	end;
	if i=3 then do;
		if allelechange{i}='h' or allelechange{i}='-' then allelenew{i}="-";
		else if allelechange{i-1}='h' or allelechange{i-1}='-' then do;
				if allelechange{i-2}='h' or allelechange{i-2}='-' then allelenew{i}="-";
				else if allelechange{i}=allelechange{i-2} then do;
						allelenew{i}="0";
						allelenew{i-1}="0";
					end;
					else allelenew{i}="1";
			end;
			else if allelechange{i}=allelechange{i-1} then allelenew{i}="0";
				else allelenew{i}="1";
	end;
	if i=4 then do;
		if allelechange{i}='h' or allelechange{i}='-' then allelenew{i}="-";
		else if allelechange{i-1}='h' or allelechange{i-1}='-' then do;
				if allelechange{i-2}='h' or allelechange{i-2}='-' then do;
					if allelechange{i-3}='h' or allelechange{i-3}='-' then allelenew{i}="-";
					else if allelechange{i}=allelechange{i-3} then do;
							allelenew{i}="0";
							allelenew{i-1}="0";
							allelenew{i-2}="0";
						end;
						else allelenew{i}="1";
				end;
				else if allelechange{i}=allelechange{i-2} then do;
						allelenew{i}="0";
						allelenew{i-1}="0";
					end;
					else allelenew{i}="1";
			end;
			else if allelechange{i}=allelechange{i-1} then allelenew{i}="0";
				else allelenew{i}="1";
	end;
	if i=5 then do;
		if allelechange{i}='h' or allelechange{i}='-' then allelenew{i}="-";
		else if allelechange{i-1}='h' or allelechange{i-1}='-' then do;
				if allelechange{i-2}='h' or allelechange{i-2}='-' then do;
					if allelechange{i-3}='h' or allelechange{i-3}='-' then do;
						if allelechange{i-4}='h' or allelechange{i-4}='-' then allelenew{i}="-";
						else if allelechange{i}=allelechange{i-4} then do;
								allelenew{i}="0";
								allelenew{i-1}="0";
								allelenew{i-2}="0";
								allelenew{i-3}="0";
							end;
							else allelenew{i}="1";
					end;
					else if allelechange{i}=allelechange{i-3} then do;
							allelenew{i}="0";
							allelenew{i-1}="0";
							allelenew{i-2}="0";
						end;
						else allelenew{i}="1";
				end;
				else if allelechange{i}=allelechange{i-2} then do;
						allelenew{i}="0";
						allelenew{i-1}="0";
					end;
					else allelenew{i}="1";
			end;
			else if allelechange{i}=allelechange{i-1} then allelenew{i}="0";
				else allelenew{i}="1";
	end;
	if i>5 then do;
		if allelechange{i}='h' or allelechange{i}='-' then allelenew{i}="-";
		else if allelechange{i-1}='h' or allelechange{i-1}='-' then do;
				if allelechange{i-2}='h' or allelechange{i-2}='-' then do;
					if allelechange{i-3}='h' or allelechange{i-3}='-' then do;
						if allelechange{i-4}='h' or allelechange{i-4}='-' then do;
							if allelechange{i-5}='h' or allelechange{i-5}='-' then allelenew{i}="-";
							else if allelechange{i}=allelechange{i-5} then do;
									allelenew{i}="0";
									allelenew{i-1}="0";
									allelenew{i-2}="0";
									allelenew{i-3}="0";
									allelenew{i-4}="0";
								end;
								else allelenew{i}="1";
						end;
						else if allelechange{i}=allelechange{i-4} then do;
								allelenew{i}="0";
								allelenew{i-1}="0";
								allelenew{i-2}="0";
								allelenew{i-3}="0";
							end;
							else allelenew{i}="1";
					end;
					else if allelechange{i}=allelechange{i-3} then do;
							allelenew{i}="0";
							allelenew{i-1}="0";
							allelenew{i-2}="0";
						end;
						else allelenew{i}="1";
				end;
				else if allelechange{i}=allelechange{i-2} then do;
						allelenew{i}="0";
						allelenew{i-1}="0";
					end;
					else allelenew{i}="1";
			end;
			else if allelechange{i}=allelechange{i-1} then allelenew{i}="0";
				else allelenew{i}="1";
	end;
end;
drop marker1-marker749;
run;
data map2013_bmr_chrom3_change;
set map2013_bmr_chrom3_trans;
array allelechange {569} $ marker1-marker569;
array allelenew {569} $ marker570-marker1138;
do i=1 to 569;
	if i=1 then allelenew{i}="-";
	if i=2 then do;
		if allelechange{i}='h' or allelechange{i}='-' then allelenew{i}="-";
		else if allelechange{i}=allelechange{i-1} then allelenew{i}="0";
			else if allelechange{i-1}='h' or allelechange{i-1}='-' then allelenew{i}="-";
				else allelenew{i}="1";
	end;
	if i=3 then do;
		if allelechange{i}='h' or allelechange{i}='-' then allelenew{i}="-";
		else if allelechange{i-1}='h' or allelechange{i-1}='-' then do;
				if allelechange{i-2}='h' or allelechange{i-2}='-' then allelenew{i}="-";
				else if allelechange{i}=allelechange{i-2} then do;
						allelenew{i}="0";
						allelenew{i-1}="0";
					end;
					else allelenew{i}="1";
			end;
			else if allelechange{i}=allelechange{i-1} then allelenew{i}="0";
				else allelenew{i}="1";
	end;
	if i=4 then do;
		if allelechange{i}='h' or allelechange{i}='-' then allelenew{i}="-";
		else if allelechange{i-1}='h' or allelechange{i-1}='-' then do;
				if allelechange{i-2}='h' or allelechange{i-2}='-' then do;
					if allelechange{i-3}='h' or allelechange{i-3}='-' then allelenew{i}="-";
					else if allelechange{i}=allelechange{i-3} then do;
							allelenew{i}="0";
							allelenew{i-1}="0";
							allelenew{i-2}="0";
						end;
						else allelenew{i}="1";
				end;
				else if allelechange{i}=allelechange{i-2} then do;
						allelenew{i}="0";
						allelenew{i-1}="0";
					end;
					else allelenew{i}="1";
			end;
			else if allelechange{i}=allelechange{i-1} then allelenew{i}="0";
				else allelenew{i}="1";
	end;
	if i=5 then do;
		if allelechange{i}='h' or allelechange{i}='-' then allelenew{i}="-";
		else if allelechange{i-1}='h' or allelechange{i-1}='-' then do;
				if allelechange{i-2}='h' or allelechange{i-2}='-' then do;
					if allelechange{i-3}='h' or allelechange{i-3}='-' then do;
						if allelechange{i-4}='h' or allelechange{i-4}='-' then allelenew{i}="-";
						else if allelechange{i}=allelechange{i-4} then do;
								allelenew{i}="0";
								allelenew{i-1}="0";
								allelenew{i-2}="0";
								allelenew{i-3}="0";
							end;
							else allelenew{i}="1";
					end;
					else if allelechange{i}=allelechange{i-3} then do;
							allelenew{i}="0";
							allelenew{i-1}="0";
							allelenew{i-2}="0";
						end;
						else allelenew{i}="1";
				end;
				else if allelechange{i}=allelechange{i-2} then do;
						allelenew{i}="0";
						allelenew{i-1}="0";
					end;
					else allelenew{i}="1";
			end;
			else if allelechange{i}=allelechange{i-1} then allelenew{i}="0";
				else allelenew{i}="1";
	end;
	if i>5 then do;
		if allelechange{i}='h' or allelechange{i}='-' then allelenew{i}="-";
		else if allelechange{i-1}='h' or allelechange{i-1}='-' then do;
				if allelechange{i-2}='h' or allelechange{i-2}='-' then do;
					if allelechange{i-3}='h' or allelechange{i-3}='-' then do;
						if allelechange{i-4}='h' or allelechange{i-4}='-' then do;
							if allelechange{i-5}='h' or allelechange{i-5}='-' then allelenew{i}="-";
							else if allelechange{i}=allelechange{i-5} then do;
									allelenew{i}="0";
									allelenew{i-1}="0";
									allelenew{i-2}="0";
									allelenew{i-3}="0";
									allelenew{i-4}="0";
								end;
								else allelenew{i}="1";
						end;
						else if allelechange{i}=allelechange{i-4} then do;
								allelenew{i}="0";
								allelenew{i-1}="0";
								allelenew{i-2}="0";
								allelenew{i-3}="0";
							end;
							else allelenew{i}="1";
					end;
					else if allelechange{i}=allelechange{i-3} then do;
							allelenew{i}="0";
							allelenew{i-1}="0";
							allelenew{i-2}="0";
						end;
						else allelenew{i}="1";
				end;
				else if allelechange{i}=allelechange{i-2} then do;
						allelenew{i}="0";
						allelenew{i-1}="0";
					end;
					else allelenew{i}="1";
			end;
			else if allelechange{i}=allelechange{i-1} then allelenew{i}="0";
				else allelenew{i}="1";
	end;
end;
drop marker1-marker569;
run;
data map2013_bmr_chrom4_change;
set map2013_bmr_chrom4_trans;
array allelechange {574} $ marker1-marker574;
array allelenew {574} $ marker575-marker1148;
do i=1 to 574;
	if i=1 then allelenew{i}="-";
	if i=2 then do;
		if allelechange{i}='h' or allelechange{i}='-' then allelenew{i}="-";
		else if allelechange{i}=allelechange{i-1} then allelenew{i}="0";
			else if allelechange{i-1}='h' or allelechange{i-1}='-' then allelenew{i}="-";
				else allelenew{i}="1";
	end;
	if i=3 then do;
		if allelechange{i}='h' or allelechange{i}='-' then allelenew{i}="-";
		else if allelechange{i-1}='h' or allelechange{i-1}='-' then do;
				if allelechange{i-2}='h' or allelechange{i-2}='-' then allelenew{i}="-";
				else if allelechange{i}=allelechange{i-2} then do;
						allelenew{i}="0";
						allelenew{i-1}="0";
					end;
					else allelenew{i}="1";
			end;
			else if allelechange{i}=allelechange{i-1} then allelenew{i}="0";
				else allelenew{i}="1";
	end;
	if i=4 then do;
		if allelechange{i}='h' or allelechange{i}='-' then allelenew{i}="-";
		else if allelechange{i-1}='h' or allelechange{i-1}='-' then do;
				if allelechange{i-2}='h' or allelechange{i-2}='-' then do;
					if allelechange{i-3}='h' or allelechange{i-3}='-' then allelenew{i}="-";
					else if allelechange{i}=allelechange{i-3} then do;
							allelenew{i}="0";
							allelenew{i-1}="0";
							allelenew{i-2}="0";
						end;
						else allelenew{i}="1";
				end;
				else if allelechange{i}=allelechange{i-2} then do;
						allelenew{i}="0";
						allelenew{i-1}="0";
					end;
					else allelenew{i}="1";
			end;
			else if allelechange{i}=allelechange{i-1} then allelenew{i}="0";
				else allelenew{i}="1";
	end;
	if i=5 then do;
		if allelechange{i}='h' or allelechange{i}='-' then allelenew{i}="-";
		else if allelechange{i-1}='h' or allelechange{i-1}='-' then do;
				if allelechange{i-2}='h' or allelechange{i-2}='-' then do;
					if allelechange{i-3}='h' or allelechange{i-3}='-' then do;
						if allelechange{i-4}='h' or allelechange{i-4}='-' then allelenew{i}="-";
						else if allelechange{i}=allelechange{i-4} then do;
								allelenew{i}="0";
								allelenew{i-1}="0";
								allelenew{i-2}="0";
								allelenew{i-3}="0";
							end;
							else allelenew{i}="1";
					end;
					else if allelechange{i}=allelechange{i-3} then do;
							allelenew{i}="0";
							allelenew{i-1}="0";
							allelenew{i-2}="0";
						end;
						else allelenew{i}="1";
				end;
				else if allelechange{i}=allelechange{i-2} then do;
						allelenew{i}="0";
						allelenew{i-1}="0";
					end;
					else allelenew{i}="1";
			end;
			else if allelechange{i}=allelechange{i-1} then allelenew{i}="0";
				else allelenew{i}="1";
	end;
	if i>5 then do;
		if allelechange{i}='h' or allelechange{i}='-' then allelenew{i}="-";
		else if allelechange{i-1}='h' or allelechange{i-1}='-' then do;
				if allelechange{i-2}='h' or allelechange{i-2}='-' then do;
					if allelechange{i-3}='h' or allelechange{i-3}='-' then do;
						if allelechange{i-4}='h' or allelechange{i-4}='-' then do;
							if allelechange{i-5}='h' or allelechange{i-5}='-' then allelenew{i}="-";
							else if allelechange{i}=allelechange{i-5} then do;
									allelenew{i}="0";
									allelenew{i-1}="0";
									allelenew{i-2}="0";
									allelenew{i-3}="0";
									allelenew{i-4}="0";
								end;
								else allelenew{i}="1";
						end;
						else if allelechange{i}=allelechange{i-4} then do;
								allelenew{i}="0";
								allelenew{i-1}="0";
								allelenew{i-2}="0";
								allelenew{i-3}="0";
							end;
							else allelenew{i}="1";
					end;
					else if allelechange{i}=allelechange{i-3} then do;
							allelenew{i}="0";
							allelenew{i-1}="0";
							allelenew{i-2}="0";
						end;
						else allelenew{i}="1";
				end;
				else if allelechange{i}=allelechange{i-2} then do;
						allelenew{i}="0";
						allelenew{i-1}="0";
					end;
					else allelenew{i}="1";
			end;
			else if allelechange{i}=allelechange{i-1} then allelenew{i}="0";
				else allelenew{i}="1";
	end;
end;
drop marker1-marker574;
run;
data map2013_bmr_chrom5_change;
set map2013_bmr_chrom5_trans;
array allelechange {352} $ marker1-marker352;
array allelenew {352} $ marker353-marker704;
do i=1 to 352;
	if i=1 then allelenew{i}="-";
	if i=2 then do;
		if allelechange{i}='h' or allelechange{i}='-' then allelenew{i}="-";
		else if allelechange{i}=allelechange{i-1} then allelenew{i}="0";
			else if allelechange{i-1}='h' or allelechange{i-1}='-' then allelenew{i}="-";
				else allelenew{i}="1";
	end;
	if i=3 then do;
		if allelechange{i}='h' or allelechange{i}='-' then allelenew{i}="-";
		else if allelechange{i-1}='h' or allelechange{i-1}='-' then do;
				if allelechange{i-2}='h' or allelechange{i-2}='-' then allelenew{i}="-";
				else if allelechange{i}=allelechange{i-2} then do;
						allelenew{i}="0";
						allelenew{i-1}="0";
					end;
					else allelenew{i}="1";
			end;
			else if allelechange{i}=allelechange{i-1} then allelenew{i}="0";
				else allelenew{i}="1";
	end;
	if i=4 then do;
		if allelechange{i}='h' or allelechange{i}='-' then allelenew{i}="-";
		else if allelechange{i-1}='h' or allelechange{i-1}='-' then do;
				if allelechange{i-2}='h' or allelechange{i-2}='-' then do;
					if allelechange{i-3}='h' or allelechange{i-3}='-' then allelenew{i}="-";
					else if allelechange{i}=allelechange{i-3} then do;
							allelenew{i}="0";
							allelenew{i-1}="0";
							allelenew{i-2}="0";
						end;
						else allelenew{i}="1";
				end;
				else if allelechange{i}=allelechange{i-2} then do;
						allelenew{i}="0";
						allelenew{i-1}="0";
					end;
					else allelenew{i}="1";
			end;
			else if allelechange{i}=allelechange{i-1} then allelenew{i}="0";
				else allelenew{i}="1";
	end;
	if i=5 then do;
		if allelechange{i}='h' or allelechange{i}='-' then allelenew{i}="-";
		else if allelechange{i-1}='h' or allelechange{i-1}='-' then do;
				if allelechange{i-2}='h' or allelechange{i-2}='-' then do;
					if allelechange{i-3}='h' or allelechange{i-3}='-' then do;
						if allelechange{i-4}='h' or allelechange{i-4}='-' then allelenew{i}="-";
						else if allelechange{i}=allelechange{i-4} then do;
								allelenew{i}="0";
								allelenew{i-1}="0";
								allelenew{i-2}="0";
								allelenew{i-3}="0";
							end;
							else allelenew{i}="1";
					end;
					else if allelechange{i}=allelechange{i-3} then do;
							allelenew{i}="0";
							allelenew{i-1}="0";
							allelenew{i-2}="0";
						end;
						else allelenew{i}="1";
				end;
				else if allelechange{i}=allelechange{i-2} then do;
						allelenew{i}="0";
						allelenew{i-1}="0";
					end;
					else allelenew{i}="1";
			end;
			else if allelechange{i}=allelechange{i-1} then allelenew{i}="0";
				else allelenew{i}="1";
	end;
	if i>5 then do;
		if allelechange{i}='h' or allelechange{i}='-' then allelenew{i}="-";
		else if allelechange{i-1}='h' or allelechange{i-1}='-' then do;
				if allelechange{i-2}='h' or allelechange{i-2}='-' then do;
					if allelechange{i-3}='h' or allelechange{i-3}='-' then do;
						if allelechange{i-4}='h' or allelechange{i-4}='-' then do;
							if allelechange{i-5}='h' or allelechange{i-5}='-' then allelenew{i}="-";
							else if allelechange{i}=allelechange{i-5} then do;
									allelenew{i}="0";
									allelenew{i-1}="0";
									allelenew{i-2}="0";
									allelenew{i-3}="0";
									allelenew{i-4}="0";
								end;
								else allelenew{i}="1";
						end;
						else if allelechange{i}=allelechange{i-4} then do;
								allelenew{i}="0";
								allelenew{i-1}="0";
								allelenew{i-2}="0";
								allelenew{i-3}="0";
							end;
							else allelenew{i}="1";
					end;
					else if allelechange{i}=allelechange{i-3} then do;
							allelenew{i}="0";
							allelenew{i-1}="0";
							allelenew{i-2}="0";
						end;
						else allelenew{i}="1";
				end;
				else if allelechange{i}=allelechange{i-2} then do;
						allelenew{i}="0";
						allelenew{i-1}="0";
					end;
					else allelenew{i}="1";
			end;
			else if allelechange{i}=allelechange{i-1} then allelenew{i}="0";
				else allelenew{i}="1";
	end;
end;
drop marker1-marker352;
run;
data map2013_bmr_chrom6_change;
set map2013_bmr_chrom6_trans;
array allelechange {589} $ marker1-marker589;
array allelenew {589} $ marker590-marker1178;
do i=1 to 589;
	if i=1 then allelenew{i}="-";
	if i=2 then do;
		if allelechange{i}='h' or allelechange{i}='-' then allelenew{i}="-";
		else if allelechange{i}=allelechange{i-1} then allelenew{i}="0";
			else if allelechange{i-1}='h' or allelechange{i-1}='-' then allelenew{i}="-";
				else allelenew{i}="1";
	end;
	if i=3 then do;
		if allelechange{i}='h' or allelechange{i}='-' then allelenew{i}="-";
		else if allelechange{i-1}='h' or allelechange{i-1}='-' then do;
				if allelechange{i-2}='h' or allelechange{i-2}='-' then allelenew{i}="-";
				else if allelechange{i}=allelechange{i-2} then do;
						allelenew{i}="0";
						allelenew{i-1}="0";
					end;
					else allelenew{i}="1";
			end;
			else if allelechange{i}=allelechange{i-1} then allelenew{i}="0";
				else allelenew{i}="1";
	end;
	if i=4 then do;
		if allelechange{i}='h' or allelechange{i}='-' then allelenew{i}="-";
		else if allelechange{i-1}='h' or allelechange{i-1}='-' then do;
				if allelechange{i-2}='h' or allelechange{i-2}='-' then do;
					if allelechange{i-3}='h' or allelechange{i-3}='-' then allelenew{i}="-";
					else if allelechange{i}=allelechange{i-3} then do;
							allelenew{i}="0";
							allelenew{i-1}="0";
							allelenew{i-2}="0";
						end;
						else allelenew{i}="1";
				end;
				else if allelechange{i}=allelechange{i-2} then do;
						allelenew{i}="0";
						allelenew{i-1}="0";
					end;
					else allelenew{i}="1";
			end;
			else if allelechange{i}=allelechange{i-1} then allelenew{i}="0";
				else allelenew{i}="1";
	end;
	if i=5 then do;
		if allelechange{i}='h' or allelechange{i}='-' then allelenew{i}="-";
		else if allelechange{i-1}='h' or allelechange{i-1}='-' then do;
				if allelechange{i-2}='h' or allelechange{i-2}='-' then do;
					if allelechange{i-3}='h' or allelechange{i-3}='-' then do;
						if allelechange{i-4}='h' or allelechange{i-4}='-' then allelenew{i}="-";
						else if allelechange{i}=allelechange{i-4} then do;
								allelenew{i}="0";
								allelenew{i-1}="0";
								allelenew{i-2}="0";
								allelenew{i-3}="0";
							end;
							else allelenew{i}="1";
					end;
					else if allelechange{i}=allelechange{i-3} then do;
							allelenew{i}="0";
							allelenew{i-1}="0";
							allelenew{i-2}="0";
						end;
						else allelenew{i}="1";
				end;
				else if allelechange{i}=allelechange{i-2} then do;
						allelenew{i}="0";
						allelenew{i-1}="0";
					end;
					else allelenew{i}="1";
			end;
			else if allelechange{i}=allelechange{i-1} then allelenew{i}="0";
				else allelenew{i}="1";
	end;
	if i>5 then do;
		if allelechange{i}='h' or allelechange{i}='-' then allelenew{i}="-";
		else if allelechange{i-1}='h' or allelechange{i-1}='-' then do;
				if allelechange{i-2}='h' or allelechange{i-2}='-' then do;
					if allelechange{i-3}='h' or allelechange{i-3}='-' then do;
						if allelechange{i-4}='h' or allelechange{i-4}='-' then do;
							if allelechange{i-5}='h' or allelechange{i-5}='-' then allelenew{i}="-";
							else if allelechange{i}=allelechange{i-5} then do;
									allelenew{i}="0";
									allelenew{i-1}="0";
									allelenew{i-2}="0";
									allelenew{i-3}="0";
									allelenew{i-4}="0";
								end;
								else allelenew{i}="1";
						end;
						else if allelechange{i}=allelechange{i-4} then do;
								allelenew{i}="0";
								allelenew{i-1}="0";
								allelenew{i-2}="0";
								allelenew{i-3}="0";
							end;
							else allelenew{i}="1";
					end;
					else if allelechange{i}=allelechange{i-3} then do;
							allelenew{i}="0";
							allelenew{i-1}="0";
							allelenew{i-2}="0";
						end;
						else allelenew{i}="1";
				end;
				else if allelechange{i}=allelechange{i-2} then do;
						allelenew{i}="0";
						allelenew{i-1}="0";
					end;
					else allelenew{i}="1";
			end;
			else if allelechange{i}=allelechange{i-1} then allelenew{i}="0";
				else allelenew{i}="1";
	end;
end;
drop marker1-marker589;
run;
data map2013_bmr_chrom7_change;
set map2013_bmr_chrom7_trans;
array allelechange {550} $ marker1-marker550;
array allelenew {550} $ marker551-marker1100;
do i=1 to 550;
	if i=1 then allelenew{i}="-";
	if i=2 then do;
		if allelechange{i}='h' or allelechange{i}='-' then allelenew{i}="-";
		else if allelechange{i}=allelechange{i-1} then allelenew{i}="0";
			else if allelechange{i-1}='h' or allelechange{i-1}='-' then allelenew{i}="-";
				else allelenew{i}="1";
	end;
	if i=3 then do;
		if allelechange{i}='h' or allelechange{i}='-' then allelenew{i}="-";
		else if allelechange{i-1}='h' or allelechange{i-1}='-' then do;
				if allelechange{i-2}='h' or allelechange{i-2}='-' then allelenew{i}="-";
				else if allelechange{i}=allelechange{i-2} then do;
						allelenew{i}="0";
						allelenew{i-1}="0";
					end;
					else allelenew{i}="1";
			end;
			else if allelechange{i}=allelechange{i-1} then allelenew{i}="0";
				else allelenew{i}="1";
	end;
	if i=4 then do;
		if allelechange{i}='h' or allelechange{i}='-' then allelenew{i}="-";
		else if allelechange{i-1}='h' or allelechange{i-1}='-' then do;
				if allelechange{i-2}='h' or allelechange{i-2}='-' then do;
					if allelechange{i-3}='h' or allelechange{i-3}='-' then allelenew{i}="-";
					else if allelechange{i}=allelechange{i-3} then do;
							allelenew{i}="0";
							allelenew{i-1}="0";
							allelenew{i-2}="0";
						end;
						else allelenew{i}="1";
				end;
				else if allelechange{i}=allelechange{i-2} then do;
						allelenew{i}="0";
						allelenew{i-1}="0";
					end;
					else allelenew{i}="1";
			end;
			else if allelechange{i}=allelechange{i-1} then allelenew{i}="0";
				else allelenew{i}="1";
	end;
	if i=5 then do;
		if allelechange{i}='h' or allelechange{i}='-' then allelenew{i}="-";
		else if allelechange{i-1}='h' or allelechange{i-1}='-' then do;
				if allelechange{i-2}='h' or allelechange{i-2}='-' then do;
					if allelechange{i-3}='h' or allelechange{i-3}='-' then do;
						if allelechange{i-4}='h' or allelechange{i-4}='-' then allelenew{i}="-";
						else if allelechange{i}=allelechange{i-4} then do;
								allelenew{i}="0";
								allelenew{i-1}="0";
								allelenew{i-2}="0";
								allelenew{i-3}="0";
							end;
							else allelenew{i}="1";
					end;
					else if allelechange{i}=allelechange{i-3} then do;
							allelenew{i}="0";
							allelenew{i-1}="0";
							allelenew{i-2}="0";
						end;
						else allelenew{i}="1";
				end;
				else if allelechange{i}=allelechange{i-2} then do;
						allelenew{i}="0";
						allelenew{i-1}="0";
					end;
					else allelenew{i}="1";
			end;
			else if allelechange{i}=allelechange{i-1} then allelenew{i}="0";
				else allelenew{i}="1";
	end;
	if i>5 then do;
		if allelechange{i}='h' or allelechange{i}='-' then allelenew{i}="-";
		else if allelechange{i-1}='h' or allelechange{i-1}='-' then do;
				if allelechange{i-2}='h' or allelechange{i-2}='-' then do;
					if allelechange{i-3}='h' or allelechange{i-3}='-' then do;
						if allelechange{i-4}='h' or allelechange{i-4}='-' then do;
							if allelechange{i-5}='h' or allelechange{i-5}='-' then allelenew{i}="-";
							else if allelechange{i}=allelechange{i-5} then do;
									allelenew{i}="0";
									allelenew{i-1}="0";
									allelenew{i-2}="0";
									allelenew{i-3}="0";
									allelenew{i-4}="0";
								end;
								else allelenew{i}="1";
						end;
						else if allelechange{i}=allelechange{i-4} then do;
								allelenew{i}="0";
								allelenew{i-1}="0";
								allelenew{i-2}="0";
								allelenew{i-3}="0";
							end;
							else allelenew{i}="1";
					end;
					else if allelechange{i}=allelechange{i-3} then do;
							allelenew{i}="0";
							allelenew{i-1}="0";
							allelenew{i-2}="0";
						end;
						else allelenew{i}="1";
				end;
				else if allelechange{i}=allelechange{i-2} then do;
						allelenew{i}="0";
						allelenew{i-1}="0";
					end;
					else allelenew{i}="1";
			end;
			else if allelechange{i}=allelechange{i-1} then allelenew{i}="0";
				else allelenew{i}="1";
	end;
end;
drop marker1-marker550;
run;
data map2013_bmr_chrom8_change;
set map2013_bmr_chrom8_trans;
array allelechange {376} $ marker1-marker376;
array allelenew {376} $ marker377-marker752;
do i=1 to 376;
	if i=1 then allelenew{i}="-";
	if i=2 then do;
		if allelechange{i}='h' or allelechange{i}='-' then allelenew{i}="-";
		else if allelechange{i}=allelechange{i-1} then allelenew{i}="0";
			else if allelechange{i-1}='h' or allelechange{i-1}='-' then allelenew{i}="-";
				else allelenew{i}="1";
	end;
	if i=3 then do;
		if allelechange{i}='h' or allelechange{i}='-' then allelenew{i}="-";
		else if allelechange{i-1}='h' or allelechange{i-1}='-' then do;
				if allelechange{i-2}='h' or allelechange{i-2}='-' then allelenew{i}="-";
				else if allelechange{i}=allelechange{i-2} then do;
						allelenew{i}="0";
						allelenew{i-1}="0";
					end;
					else allelenew{i}="1";
			end;
			else if allelechange{i}=allelechange{i-1} then allelenew{i}="0";
				else allelenew{i}="1";
	end;
	if i=4 then do;
		if allelechange{i}='h' or allelechange{i}='-' then allelenew{i}="-";
		else if allelechange{i-1}='h' or allelechange{i-1}='-' then do;
				if allelechange{i-2}='h' or allelechange{i-2}='-' then do;
					if allelechange{i-3}='h' or allelechange{i-3}='-' then allelenew{i}="-";
					else if allelechange{i}=allelechange{i-3} then do;
							allelenew{i}="0";
							allelenew{i-1}="0";
							allelenew{i-2}="0";
						end;
						else allelenew{i}="1";
				end;
				else if allelechange{i}=allelechange{i-2} then do;
						allelenew{i}="0";
						allelenew{i-1}="0";
					end;
					else allelenew{i}="1";
			end;
			else if allelechange{i}=allelechange{i-1} then allelenew{i}="0";
				else allelenew{i}="1";
	end;
	if i=5 then do;
		if allelechange{i}='h' or allelechange{i}='-' then allelenew{i}="-";
		else if allelechange{i-1}='h' or allelechange{i-1}='-' then do;
				if allelechange{i-2}='h' or allelechange{i-2}='-' then do;
					if allelechange{i-3}='h' or allelechange{i-3}='-' then do;
						if allelechange{i-4}='h' or allelechange{i-4}='-' then allelenew{i}="-";
						else if allelechange{i}=allelechange{i-4} then do;
								allelenew{i}="0";
								allelenew{i-1}="0";
								allelenew{i-2}="0";
								allelenew{i-3}="0";
							end;
							else allelenew{i}="1";
					end;
					else if allelechange{i}=allelechange{i-3} then do;
							allelenew{i}="0";
							allelenew{i-1}="0";
							allelenew{i-2}="0";
						end;
						else allelenew{i}="1";
				end;
				else if allelechange{i}=allelechange{i-2} then do;
						allelenew{i}="0";
						allelenew{i-1}="0";
					end;
					else allelenew{i}="1";
			end;
			else if allelechange{i}=allelechange{i-1} then allelenew{i}="0";
				else allelenew{i}="1";
	end;
	if i>5 then do;
		if allelechange{i}='h' or allelechange{i}='-' then allelenew{i}="-";
		else if allelechange{i-1}='h' or allelechange{i-1}='-' then do;
				if allelechange{i-2}='h' or allelechange{i-2}='-' then do;
					if allelechange{i-3}='h' or allelechange{i-3}='-' then do;
						if allelechange{i-4}='h' or allelechange{i-4}='-' then do;
							if allelechange{i-5}='h' or allelechange{i-5}='-' then allelenew{i}="-";
							else if allelechange{i}=allelechange{i-5} then do;
									allelenew{i}="0";
									allelenew{i-1}="0";
									allelenew{i-2}="0";
									allelenew{i-3}="0";
									allelenew{i-4}="0";
								end;
								else allelenew{i}="1";
						end;
						else if allelechange{i}=allelechange{i-4} then do;
								allelenew{i}="0";
								allelenew{i-1}="0";
								allelenew{i-2}="0";
								allelenew{i-3}="0";
							end;
							else allelenew{i}="1";
					end;
					else if allelechange{i}=allelechange{i-3} then do;
							allelenew{i}="0";
							allelenew{i-1}="0";
							allelenew{i-2}="0";
						end;
						else allelenew{i}="1";
				end;
				else if allelechange{i}=allelechange{i-2} then do;
						allelenew{i}="0";
						allelenew{i-1}="0";
					end;
					else allelenew{i}="1";
			end;
			else if allelechange{i}=allelechange{i-1} then allelenew{i}="0";
				else allelenew{i}="1";
	end;
end;
drop marker1-marker376;
run;
data map2013_bmr_chrom9_change;
set map2013_bmr_chrom9_trans;
array allelechange {481} $ marker1-marker481;
array allelenew {481} $ marker482-marker962;
do i=1 to 481;
	if i=1 then allelenew{i}="-";
	if i=2 then do;
		if allelechange{i}='h' or allelechange{i}='-' then allelenew{i}="-";
		else if allelechange{i}=allelechange{i-1} then allelenew{i}="0";
			else if allelechange{i-1}='h' or allelechange{i-1}='-' then allelenew{i}="-";
				else allelenew{i}="1";
	end;
	if i=3 then do;
		if allelechange{i}='h' or allelechange{i}='-' then allelenew{i}="-";
		else if allelechange{i-1}='h' or allelechange{i-1}='-' then do;
				if allelechange{i-2}='h' or allelechange{i-2}='-' then allelenew{i}="-";
				else if allelechange{i}=allelechange{i-2} then do;
						allelenew{i}="0";
						allelenew{i-1}="0";
					end;
					else allelenew{i}="1";
			end;
			else if allelechange{i}=allelechange{i-1} then allelenew{i}="0";
				else allelenew{i}="1";
	end;
	if i=4 then do;
		if allelechange{i}='h' or allelechange{i}='-' then allelenew{i}="-";
		else if allelechange{i-1}='h' or allelechange{i-1}='-' then do;
				if allelechange{i-2}='h' or allelechange{i-2}='-' then do;
					if allelechange{i-3}='h' or allelechange{i-3}='-' then allelenew{i}="-";
					else if allelechange{i}=allelechange{i-3} then do;
							allelenew{i}="0";
							allelenew{i-1}="0";
							allelenew{i-2}="0";
						end;
						else allelenew{i}="1";
				end;
				else if allelechange{i}=allelechange{i-2} then do;
						allelenew{i}="0";
						allelenew{i-1}="0";
					end;
					else allelenew{i}="1";
			end;
			else if allelechange{i}=allelechange{i-1} then allelenew{i}="0";
				else allelenew{i}="1";
	end;
	if i=5 then do;
		if allelechange{i}='h' or allelechange{i}='-' then allelenew{i}="-";
		else if allelechange{i-1}='h' or allelechange{i-1}='-' then do;
				if allelechange{i-2}='h' or allelechange{i-2}='-' then do;
					if allelechange{i-3}='h' or allelechange{i-3}='-' then do;
						if allelechange{i-4}='h' or allelechange{i-4}='-' then allelenew{i}="-";
						else if allelechange{i}=allelechange{i-4} then do;
								allelenew{i}="0";
								allelenew{i-1}="0";
								allelenew{i-2}="0";
								allelenew{i-3}="0";
							end;
							else allelenew{i}="1";
					end;
					else if allelechange{i}=allelechange{i-3} then do;
							allelenew{i}="0";
							allelenew{i-1}="0";
							allelenew{i-2}="0";
						end;
						else allelenew{i}="1";
				end;
				else if allelechange{i}=allelechange{i-2} then do;
						allelenew{i}="0";
						allelenew{i-1}="0";
					end;
					else allelenew{i}="1";
			end;
			else if allelechange{i}=allelechange{i-1} then allelenew{i}="0";
				else allelenew{i}="1";
	end;
	if i>5 then do;
		if allelechange{i}='h' or allelechange{i}='-' then allelenew{i}="-";
		else if allelechange{i-1}='h' or allelechange{i-1}='-' then do;
				if allelechange{i-2}='h' or allelechange{i-2}='-' then do;
					if allelechange{i-3}='h' or allelechange{i-3}='-' then do;
						if allelechange{i-4}='h' or allelechange{i-4}='-' then do;
							if allelechange{i-5}='h' or allelechange{i-5}='-' then allelenew{i}="-";
							else if allelechange{i}=allelechange{i-5} then do;
									allelenew{i}="0";
									allelenew{i-1}="0";
									allelenew{i-2}="0";
									allelenew{i-3}="0";
									allelenew{i-4}="0";
								end;
								else allelenew{i}="1";
						end;
						else if allelechange{i}=allelechange{i-4} then do;
								allelenew{i}="0";
								allelenew{i-1}="0";
								allelenew{i-2}="0";
								allelenew{i-3}="0";
							end;
							else allelenew{i}="1";
					end;
					else if allelechange{i}=allelechange{i-3} then do;
							allelenew{i}="0";
							allelenew{i-1}="0";
							allelenew{i-2}="0";
						end;
						else allelenew{i}="1";
				end;
				else if allelechange{i}=allelechange{i-2} then do;
						allelenew{i}="0";
						allelenew{i-1}="0";
					end;
					else allelenew{i}="1";
			end;
			else if allelechange{i}=allelechange{i-1} then allelenew{i}="0";
				else allelenew{i}="1";
	end;
end;
drop marker1-marker481;
run;
data map2013_bmr_chrom10_change;
set map2013_bmr_chrom10_trans;
array allelechange {223} $ marker1-marker223;
array allelenew {223} $ marker224-marker446;
do i=1 to 223;
	if i=1 then allelenew{i}="-";
	if i=2 then do;
		if allelechange{i}='h' or allelechange{i}='-' then allelenew{i}="-";
		else if allelechange{i}=allelechange{i-1} then allelenew{i}="0";
			else if allelechange{i-1}='h' or allelechange{i-1}='-' then allelenew{i}="-";
				else allelenew{i}="1";
	end;
	if i=3 then do;
		if allelechange{i}='h' or allelechange{i}='-' then allelenew{i}="-";
		else if allelechange{i-1}='h' or allelechange{i-1}='-' then do;
				if allelechange{i-2}='h' or allelechange{i-2}='-' then allelenew{i}="-";
				else if allelechange{i}=allelechange{i-2} then do;
						allelenew{i}="0";
						allelenew{i-1}="0";
					end;
					else allelenew{i}="1";
			end;
			else if allelechange{i}=allelechange{i-1} then allelenew{i}="0";
				else allelenew{i}="1";
	end;
	if i=4 then do;
		if allelechange{i}='h' or allelechange{i}='-' then allelenew{i}="-";
		else if allelechange{i-1}='h' or allelechange{i-1}='-' then do;
				if allelechange{i-2}='h' or allelechange{i-2}='-' then do;
					if allelechange{i-3}='h' or allelechange{i-3}='-' then allelenew{i}="-";
					else if allelechange{i}=allelechange{i-3} then do;
							allelenew{i}="0";
							allelenew{i-1}="0";
							allelenew{i-2}="0";
						end;
						else allelenew{i}="1";
				end;
				else if allelechange{i}=allelechange{i-2} then do;
						allelenew{i}="0";
						allelenew{i-1}="0";
					end;
					else allelenew{i}="1";
			end;
			else if allelechange{i}=allelechange{i-1} then allelenew{i}="0";
				else allelenew{i}="1";
	end;
	if i=5 then do;
		if allelechange{i}='h' or allelechange{i}='-' then allelenew{i}="-";
		else if allelechange{i-1}='h' or allelechange{i-1}='-' then do;
				if allelechange{i-2}='h' or allelechange{i-2}='-' then do;
					if allelechange{i-3}='h' or allelechange{i-3}='-' then do;
						if allelechange{i-4}='h' or allelechange{i-4}='-' then allelenew{i}="-";
						else if allelechange{i}=allelechange{i-4} then do;
								allelenew{i}="0";
								allelenew{i-1}="0";
								allelenew{i-2}="0";
								allelenew{i-3}="0";
							end;
							else allelenew{i}="1";
					end;
					else if allelechange{i}=allelechange{i-3} then do;
							allelenew{i}="0";
							allelenew{i-1}="0";
							allelenew{i-2}="0";
						end;
						else allelenew{i}="1";
				end;
				else if allelechange{i}=allelechange{i-2} then do;
						allelenew{i}="0";
						allelenew{i-1}="0";
					end;
					else allelenew{i}="1";
			end;
			else if allelechange{i}=allelechange{i-1} then allelenew{i}="0";
				else allelenew{i}="1";
	end;
	if i>5 then do;
		if allelechange{i}='h' or allelechange{i}='-' then allelenew{i}="-";
		else if allelechange{i-1}='h' or allelechange{i-1}='-' then do;
				if allelechange{i-2}='h' or allelechange{i-2}='-' then do;
					if allelechange{i-3}='h' or allelechange{i-3}='-' then do;
						if allelechange{i-4}='h' or allelechange{i-4}='-' then do;
							if allelechange{i-5}='h' or allelechange{i-5}='-' then allelenew{i}="-";
							else if allelechange{i}=allelechange{i-5} then do;
									allelenew{i}="0";
									allelenew{i-1}="0";
									allelenew{i-2}="0";
									allelenew{i-3}="0";
									allelenew{i-4}="0";
								end;
								else allelenew{i}="1";
						end;
						else if allelechange{i}=allelechange{i-4} then do;
								allelenew{i}="0";
								allelenew{i-1}="0";
								allelenew{i-2}="0";
								allelenew{i-3}="0";
							end;
							else allelenew{i}="1";
					end;
					else if allelechange{i}=allelechange{i-3} then do;
							allelenew{i}="0";
							allelenew{i-1}="0";
							allelenew{i-2}="0";
						end;
						else allelenew{i}="1";
				end;
				else if allelechange{i}=allelechange{i-2} then do;
						allelenew{i}="0";
						allelenew{i-1}="0";
					end;
					else allelenew{i}="1";
			end;
			else if allelechange{i}=allelechange{i-1} then allelenew{i}="0";
				else allelenew{i}="1";
	end;
end;
drop marker1-marker223;
run;
*count the number of times a recombination happens in a 4 marker window;
data map2013_bmr_chrom1_dblrec;
set map2013_bmr_chrom1_change;
array allelenew {723} $ marker724-marker1446;
array alleleadd {723} $ marker1447-marker2169;
do i=1 to 723;
if i=1 then alleleadd{i}="-";
if i=2 then do;
alleleadd{i}=sum(of allelenew{i} allelenew{i-1});
end;
if i=3 then do;
alleleadd{i}=sum(of allelenew{i} allelenew{i-1} allelenew{i-2});
end;
if i>3 then do;
alleleadd{i}=sum(of allelenew{i} allelenew{i-1} allelenew{i-2} allelenew{i-3});
end;
end;
drop marker724-marker1446 i;
run;
data map2013_bmr_chrom2_dblrec;
set map2013_bmr_chrom2_change;
array allelenew {749} $ marker750-marker1498;
array alleleadd {749} $ marker1499-marker2247;
do i=1 to 749;
if i=1 then alleleadd{i}="-";
if i=2 then do;
alleleadd{i}=sum(of allelenew{i} allelenew{i-1});
end;
if i=3 then do;
alleleadd{i}=sum(of allelenew{i} allelenew{i-1} allelenew{i-2});
end;
if i>3 then do;
alleleadd{i}=sum(of allelenew{i} allelenew{i-1} allelenew{i-2} allelenew{i-3});
end;
end;
drop marker750-marker1498 i;
run;
data map2013_bmr_chrom3_dblrec;
set map2013_bmr_chrom3_change;
array allelenew {569} $ marker570-marker1138;
array alleleadd {569} $ marker1139-marker1707;
do i=1 to 569;
if i=1 then alleleadd{i}="-";
if i=2 then do;
alleleadd{i}=sum(of allelenew{i} allelenew{i-1});
end;
if i=3 then do;
alleleadd{i}=sum(of allelenew{i} allelenew{i-1} allelenew{i-2});
end;
if i>3 then do;
alleleadd{i}=sum(of allelenew{i} allelenew{i-1} allelenew{i-2} allelenew{i-3});
end;
end;
drop marker570-marker1138 i;
run;
data map2013_bmr_chrom4_dblrec;
set map2013_bmr_chrom4_change;
array allelenew {574} $ marker575-marker1148;
array alleleadd {574} $ marker1149-marker1722;
do i=1 to 574;
if i=1 then alleleadd{i}="-";
if i=2 then do;
alleleadd{i}=sum(of allelenew{i} allelenew{i-1});
end;
if i=3 then do;
alleleadd{i}=sum(of allelenew{i} allelenew{i-1} allelenew{i-2});
end;
if i>3 then do;
alleleadd{i}=sum(of allelenew{i} allelenew{i-1} allelenew{i-2} allelenew{i-3});
end;
end;
drop marker575-marker1148 i;
run;
data map2013_bmr_chrom5_dblrec;
set map2013_bmr_chrom5_change;
array allelenew {352} $ marker353-marker704;
array alleleadd {352} $ marker705-marker1056;
do i=1 to 352;
if i=1 then alleleadd{i}="-";
if i=2 then do;
alleleadd{i}=sum(of allelenew{i} allelenew{i-1});
end;
if i=3 then do;
alleleadd{i}=sum(of allelenew{i} allelenew{i-1} allelenew{i-2});
end;
if i>3 then do;
alleleadd{i}=sum(of allelenew{i} allelenew{i-1} allelenew{i-2} allelenew{i-3});
end;
end;
drop marker353-marker704 i;
run;
data map2013_bmr_chrom6_dblrec;
set map2013_bmr_chrom6_change;
array allelenew {589} $ marker590-marker1178;
array alleleadd {589} $ marker1184-marker1767;
do i=1 to 589;
if i=1 then alleleadd{i}="-";
if i=2 then do;
alleleadd{i}=sum(of allelenew{i} allelenew{i-1});
end;
if i=3 then do;
alleleadd{i}=sum(of allelenew{i} allelenew{i-1} allelenew{i-2});
end;
if i>3 then do;
alleleadd{i}=sum(of allelenew{i} allelenew{i-1} allelenew{i-2} allelenew{i-3});
end;
end;
drop marker590-marker1178 i;
run;
data map2013_bmr_chrom7_dblrec;
set map2013_bmr_chrom7_change;
array allelenew {550} $ marker551-marker1100;
array alleleadd {550} $ marker1101-marker1650;
do i=1 to 550;
if i=1 then alleleadd{i}="-";
if i=2 then do;
alleleadd{i}=sum(of allelenew{i} allelenew{i-1});
end;
if i=3 then do;
alleleadd{i}=sum(of allelenew{i} allelenew{i-1} allelenew{i-2});
end;
if i>3 then do;
alleleadd{i}=sum(of allelenew{i} allelenew{i-1} allelenew{i-2} allelenew{i-3});
end;
end;
drop marker551-marker1100 i;
run;
data map2013_bmr_chrom8_dblrec;
set map2013_bmr_chrom8_change;
array allelenew {376} $ marker377-marker752;
array alleleadd {376} $ marker753-marker1128;
do i=1 to 376;
if i=1 then alleleadd{i}="-";
if i=2 then do;
alleleadd{i}=sum(of allelenew{i} allelenew{i-1});
end;
if i=3 then do;
alleleadd{i}=sum(of allelenew{i} allelenew{i-1} allelenew{i-2});
end;
if i>3 then do;
alleleadd{i}=sum(of allelenew{i} allelenew{i-1} allelenew{i-2} allelenew{i-3});
end;
end;
drop marker377-marker752 i;
run;
data map2013_bmr_chrom9_dblrec;
set map2013_bmr_chrom9_change;
array allelenew {481} $ marker482-marker962;
array alleleadd {481} $ marker963-marker1443;
do i=1 to 481;
if i=1 then alleleadd{i}="-";
if i=2 then do;
alleleadd{i}=sum(of allelenew{i} allelenew{i-1});
end;
if i=3 then do;
alleleadd{i}=sum(of allelenew{i} allelenew{i-1} allelenew{i-2});
end;
if i>3 then do;
alleleadd{i}=sum(of allelenew{i} allelenew{i-1} allelenew{i-2} allelenew{i-3});
end;
end;
drop marker482-marker962 i;
run;
data map2013_bmr_chrom10_dblrec;
set map2013_bmr_chrom10_change;
array allelenew {223} $ marker224-marker446;
array alleleadd {223} $ marker447-marker669;
do i=1 to 223;
if i=1 then alleleadd{i}="-";
if i=2 then do;
alleleadd{i}=sum(of allelenew{i} allelenew{i-1});
end;
if i=3 then do;
alleleadd{i}=sum(of allelenew{i} allelenew{i-1} allelenew{i-2});
end;
if i>3 then do;
alleleadd{i}=sum(of allelenew{i} allelenew{i-1} allelenew{i-2} allelenew{i-3});
end;
end;
drop marker224-marker446 i;
run;
*merge markers and recombination counts;
data map2013_bmr_chrom1_combined;
merge map2013_bmr_chrom1_trans map2013_bmr_chrom1_dblrec;
by _NAME_;
run;
data map2013_bmr_chrom2_combined;
merge map2013_bmr_chrom2_trans map2013_bmr_chrom2_dblrec;
by _NAME_;
run;
data map2013_bmr_chrom3_combined;
merge map2013_bmr_chrom3_trans map2013_bmr_chrom3_dblrec;
by _NAME_;
run;
data map2013_bmr_chrom4_combined;
merge map2013_bmr_chrom4_trans map2013_bmr_chrom4_dblrec;
by _NAME_;
run;
data map2013_bmr_chrom5_combined;
merge map2013_bmr_chrom5_trans map2013_bmr_chrom5_dblrec;
by _NAME_;
run;
data map2013_bmr_chrom6_combined;
merge map2013_bmr_chrom6_trans map2013_bmr_chrom6_dblrec;
by _NAME_;
run;
data map2013_bmr_chrom7_combined;
merge map2013_bmr_chrom7_trans map2013_bmr_chrom7_dblrec;
by _NAME_;
run;
data map2013_bmr_chrom8_combined;
merge map2013_bmr_chrom8_trans map2013_bmr_chrom8_dblrec;
by _NAME_;
run;
data map2013_bmr_chrom9_combined;
merge map2013_bmr_chrom9_trans map2013_bmr_chrom9_dblrec;
by _NAME_;
run;
data map2013_bmr_chrom10_combined;
merge map2013_bmr_chrom10_trans map2013_bmr_chrom10_dblrec;
by _NAME_;
run;
*change window to missing for those that have multiple recombinations within 4 marker windows;
data map2013_bmr_chrom1_removed;
set map2013_bmr_chrom1_combined;
array alleleold {723} $ marker1-marker723;
array allelenew {723} $ marker724-marker1446;
array alleleadd {723} $ marker1447-marker2169;
do i=1 to 723;
allelenew{i}=alleleold{i};
if i>3 then do;
if alleleadd{i}>2 then do;
allelenew{i}='-';
allelenew{i-1}='-';
allelenew{i-2}='-';
allelenew{i-3}='-';
end;
end;
end;
drop marker1-marker723 marker1447-marker2169 i;
run;
data map2013_bmr_chrom2_removed;
set map2013_bmr_chrom2_combined;
array alleleold {749} $ marker1-marker749;
array allelenew {749} $ marker750-marker1498;
array alleleadd {749} $ marker1499-marker2247;
do i=1 to 749;
allelenew{i}=alleleold{i};
if i>3 then do;
if alleleadd{i}>2 then do;
allelenew{i}='-';
allelenew{i-1}='-';
allelenew{i-2}='-';
allelenew{i-3}='-';
end;
end;
end;
drop marker1-marker749 marker1499-marker2247 i;
run;
data map2013_bmr_chrom3_removed;
set map2013_bmr_chrom3_combined;
array alleleold {569} $ marker1-marker569;
array allelenew {569} $ marker570-marker1138;
array alleleadd {569} $ marker1139-marker1707;
do i=1 to 569;
allelenew{i}=alleleold{i};
if i>3 then do;
if alleleadd{i}>2 then do;
allelenew{i}='-';
allelenew{i-1}='-';
allelenew{i-2}='-';
allelenew{i-3}='-';
end;
end;
end;
drop marker1-marker569 marker1139-marker1707 i;
run;
data map2013_bmr_chrom4_removed;
set map2013_bmr_chrom4_combined;
array alleleold {574} $ marker1-marker574;
array allelenew {574} $ marker575-marker1148;
array alleleadd {574} $ marker1149-marker1722;
do i=1 to 574;
allelenew{i}=alleleold{i};
if i>3 then do;
if alleleadd{i}>2 then do;
allelenew{i}='-';
allelenew{i-1}='-';
allelenew{i-2}='-';
allelenew{i-3}='-';
end;
end;
end;
drop marker1-marker574 marker1149-marker1722 i;
run;
data map2013_bmr_chrom5_removed;
set map2013_bmr_chrom5_combined;
array alleleold {352} $ marker1-marker352;
array allelenew {352} $ marker353-marker704;
array alleleadd {352} $ marker705-marker1056;
do i=1 to 352;
allelenew{i}=alleleold{i};
if i>3 then do;
if alleleadd{i}>2 then do;
allelenew{i}='-';
allelenew{i-1}='-';
allelenew{i-2}='-';
allelenew{i-3}='-';
end;
end;
end;
drop marker1-marker352 marker705-marker1056 i;
run;
data map2013_bmr_chrom6_removed;
set map2013_bmr_chrom6_combined;
array alleleold {589} $ marker1-marker589;
array allelenew {589} $ marker590-marker1178;
array alleleadd {589} $ marker1179-marker1767;
do i=1 to 589;
allelenew{i}=alleleold{i};
if i>3 then do;
if alleleadd{i}>2 then do;
allelenew{i}='-';
allelenew{i-1}='-';
allelenew{i-2}='-';
allelenew{i-3}='-';
end;
end;
end;
drop marker1-marker589 marker1179-marker1767 i;
run;
data map2013_bmr_chrom7_removed;
set map2013_bmr_chrom7_combined;
array alleleold {550} $ marker1-marker550;
array allelenew {550} $ marker551-marker1100;
array alleleadd {550} $ marker1101-marker1650;
do i=1 to 550;
allelenew{i}=alleleold{i};
if i>3 then do;
if alleleadd{i}>2 then do;
allelenew{i}='-';
allelenew{i-1}='-';
allelenew{i-2}='-';
allelenew{i-3}='-';
end;
end;
end;
drop marker1-marker550 marker1101-marker1650 i;
run;
data map2013_bmr_chrom8_removed;
set map2013_bmr_chrom8_combined;
array alleleold {376} $ marker1-marker376;
array allelenew {376} $ marker377-marker752;
array alleleadd {376} $ marker753-marker1128;
do i=1 to 376;
allelenew{i}=alleleold{i};
if i>3 then do;
if alleleadd{i}>2 then do;
allelenew{i}='-';
allelenew{i-1}='-';
allelenew{i-2}='-';
allelenew{i-3}='-';
end;
end;
end;
drop marker1-marker376 marker753-marker1128 i;
run;
data map2013_bmr_chrom9_removed;
set map2013_bmr_chrom9_combined;
array alleleold {481} $ marker1-marker481;
array allelenew {481} $ marker482-marker962;
array alleleadd {481} $ marker963-marker1443;
do i=1 to 481;
allelenew{i}=alleleold{i};
if i>3 then do;
if alleleadd{i}>2 then do;
allelenew{i}='-';
allelenew{i-1}='-';
allelenew{i-2}='-';
allelenew{i-3}='-';
end;
end;
end;
drop marker1-marker481 marker963-marker1443 i;
run;
data map2013_bmr_chrom10_removed;
set map2013_bmr_chrom10_combined;
array alleleold {223} $ marker1-marker223;
array allelenew {223} $ marker224-marker446;
array alleleadd {223} $ marker447-marker669;
do i=1 to 223;
allelenew{i}=alleleold{i};
if i>3 then do;
if alleleadd{i}>2 then do;
allelenew{i}='-';
allelenew{i-1}='-';
allelenew{i-2}='-';
allelenew{i-3}='-';
end;
end;
end;
drop marker1-marker223 marker447-marker669 i;
run;
*transpose data to original orientation;
proc transpose data=map2013_bmr_chrom1_removed out=map2013_bmr_chrom1_changed;
var marker724-marker1446;
run;
proc transpose data=map2013_bmr_chrom2_removed out=map2013_bmr_chrom2_changed;
var marker750-marker1498;
run;
proc transpose data=map2013_bmr_chrom3_removed out=map2013_bmr_chrom3_changed;
var marker570-marker1138;
run;
proc transpose data=map2013_bmr_chrom4_removed out=map2013_bmr_chrom4_changed;
var marker575-marker1148;
run;
proc transpose data=map2013_bmr_chrom5_removed out=map2013_bmr_chrom5_changed;
var marker353-marker704;
run;
proc transpose data=map2013_bmr_chrom6_removed out=map2013_bmr_chrom6_changed;
var marker590-marker1178;
run;
proc transpose data=map2013_bmr_chrom7_removed out=map2013_bmr_chrom7_changed;
var marker551-marker1100;
run;
proc transpose data=map2013_bmr_chrom8_removed out=map2013_bmr_chrom8_changed;
var marker377-marker752;
run;
proc transpose data=map2013_bmr_chrom9_removed out=map2013_bmr_chrom9_changed;
var marker482-marker962;
run;
proc transpose data=map2013_bmr_chrom10_removed out=map2013_bmr_chrom10_changed;
var marker224-marker446;
run;
*label the chromosomes;
data map2013_bmr_chrom1_changed;
set map2013_bmr_chrom1_changed;
chrom=1;
drop _NAME_;
run;
data map2013_bmr_chrom2_changed;
set map2013_bmr_chrom2_changed;
chrom=2;
drop _NAME_;
run;
data map2013_bmr_chrom3_changed;
set map2013_bmr_chrom3_changed;
chrom=3;
drop _NAME_;
run;
data map2013_bmr_chrom4_changed;
set map2013_bmr_chrom4_changed;
chrom=4;
drop _NAME_;
run;
data map2013_bmr_chrom5_changed;
set map2013_bmr_chrom5_changed;
chrom=5;
drop _NAME_;
run;
data map2013_bmr_chrom6_changed;
set map2013_bmr_chrom6_changed;
chrom=6;
drop _NAME_;
run;
data map2013_bmr_chrom7_changed;
set map2013_bmr_chrom7_changed;
chrom=7;
drop _NAME_;
run;
data map2013_bmr_chrom8_changed;
set map2013_bmr_chrom8_changed;
chrom=8;
drop _NAME_;
run;
data map2013_bmr_chrom9_changed;
set map2013_bmr_chrom9_changed;
chrom=9;
drop _NAME_;
run;
data map2013_bmr_chrom10_changed;
set map2013_bmr_chrom10_changed;
chrom=10;
drop _NAME_;
run;
*merge the data together;
data map2013_bmr_combined_changed;
merge map2013_bmr_chrom1_changed map2013_bmr_chrom2_changed map2013_bmr_chrom3_changed map2013_bmr_chrom4_changed map2013_bmr_chrom5_changed map2013_bmr_chrom6_changed map2013_bmr_chrom7_changed map2013_bmr_chrom8_changed map2013_bmr_chrom9_changed map2013_bmr_chrom10_changed;
by chrom;
run;
data map2013_bmr_parents_changed;
merge markers2013_nolines map2013_bmr_combined_changed;
run;
*convert the parental calls (A, B, H) back into their original nucleotide call for imputation;
data map2013_bmr_parents_rename;
set map2013_bmr_parents_changed;
gene1=SCAN(alleles,1,"/");
gene2=SCAN(alleles,2,"/");
array allelerename {136} $ geno1--geno81;
do i=1 to 136;
if allelerename{i}='-' then allelerename{i}='N';
if allelerename{i}='a' then do;
if (EH='A') or (EH='T') or (EH='G') or (EH='C') then allelerename{i}=EH;
else do;
if Bk7=gene1 then allelerename{i}=gene2;
if Bk7=gene2 then allelerename{i}=gene1;
end;
end;
if allelerename{i}='b' then do;
if (Bk7='A') or (Bk7='T') or (Bk7='G') or (Bk7='C') then allelerename{i}=Bk7;
else do;
if EH=gene1 then allelerename{i}=gene2;
if EH=gene2 then allelerename{i}=gene1;
end;
end;
if allelerename{i}='h' then do;
if ((gene1='A') and (gene2='G')) or ((gene1='G') and (gene2='A')) then allelerename{i}='R';
if ((gene1='C') and (gene2='T')) or ((gene1='T') and (gene2='C')) then allelerename{i}='Y';
if ((gene1='G') and (gene2='C')) or ((gene1='C') and (gene2='G')) then allelerename{i}='S';
if ((gene1='A') and (gene2='T')) or ((gene1='T') and (gene2='A')) then allelerename{i}='W';
if ((gene1='G') and (gene2='T')) or ((gene1='T') and (gene2='G')) then allelerename{i}='K';
if ((gene1='A') and (gene2='C')) or ((gene1='C') and (gene2='A')) then allelerename{i}='M';
end;
end;
drop position i gene1 gene2;
run;
*export marker data and impute the missing values;
proc export data=map2013_bmr_parents_rename outfile='markers_after_bmr12_before_impute.txt' replace;
PUTNAMES=YES;
run;


*import the imputed marker data;
proc import OUT=map2013_bmr_impute datafile='markers_after_bmr12_after_impute.txt'
DBMS=dlm REPLACE;
DELIMITER='09'x;
GETNAMES=YES;
GUESSINGROWS=6000;
run;

data map2013_bmr_impute;
set map2013_bmr_impute;
if 'rs#'n="S1_399998223" then delete;
if 'rs#'n="S1_399998644" then delete;
if 'rs#'n="S1_400011158" then delete;
if 'rs#'n="S1_400081903" then delete;
if 'rs#'n="S1_400082013" then delete;
run;

*add back in the non-imputed parent lines;
data map2013_bmr_impute_lines;
set map2013_bmr_impute;
drop 'rs#'n--EH;
run;
data map2013_bmr_impute_parents;
merge markers2013_nolines map2013_bmr_impute_lines;
run;
*rename the nucleotide calls as parental alleles, A=Early Hegari, B=Bk7, H=heterozygous;
data map2013_bmr_impute_rename;
set map2013_bmr_impute_parents;
array allelerename {136} $ geno1--geno81;
do i=1 to 136;
if allelerename{i}="N" then allelerename{i}="-";
else do;
if allelerename{i}="W" then allelerename{i}="h";
else do;
if allelerename{i}="Y" then allelerename{i}="h";
else do;
if allelerename{i}="M" then allelerename{i}="h";
else do;
if allelerename{i}="S" then allelerename{i}="h";
else do;
if allelerename{i}="R" then allelerename{i}="h";
else do;
if allelerename{i}="K" then allelerename{i}="h";
else do;
if allelerename{i}=EH then allelerename{i}="a";
else do;
if allelerename{i}=Bk7 then allelerename{i}="b";
else do;
if EH="N" then allelerename{i}="a";
else do;
if Bk7="N" then allelerename{i}="b";
else do;
if EH="W" then allelerename{i}="a";
else do;
if EH="Y" then allelerename{i}="a";
else do;
if EH="M" then allelerename{i}="a";
else do;
if EH="S" then allelerename{i}="a";
else do;
if EH="R" then allelerename{i}="a";
else do;
if EH="K" then allelerename{i}="a";
else do;
if Bk7="W" then allelerename{i}="b";
else do;
if Bk7="Y" then allelerename{i}="b";
else do;
if Bk7="M" then allelerename{i}="b";
else do;
if Bk7="S" then allelerename{i}="b";
else do;
if Bk7="R" then allelerename{i}="b";
else do;
if Bk7="K" then allelerename{i}="b";
else allelerename{i}="-";
end;
end;
end;
end;
end;
end;
end;
end;
end;
end;
end;
end;
end;
end;
end;
end;
end;
end;
end;
end;
end;
end;
end;
run;
*rename the genotype columns so the imputed marker data can be merged with the data that has the missing values for the bmr12 loci;
data map2013_bmr_genorename;
set map2013_bmr;
rename geno1-geno1856=genom1-genom1856;
run;
*sort the data in prep for merging;
proc sort data=map2013_bmr_genorename;
by 'rs#'n;
run;
proc sort data=map2013_bmr_impute_rename;
by 'rs#'n;
run;
*merge the imputed marker data with the data that has the missing values for the bmr12 loci and call the loci missing in the imputed data;
data map2013_bmr_geno_impute;
merge map2013_bmr_genorename map2013_bmr_impute_rename;
by 'rs#'n;
array allelemiss {136} $ genom1--genom81;
array allelerename {136} $ geno1--geno81;
do i=1 to 136;
if allelemiss{i}='-' then allelerename{i}='-';
end;
drop genom1--genom81 i;
run;
*sort the data back into the original genomic order;
proc sort data=map2013_bmr_geno_impute;
by chrom pos;
run;
*import the phenotypic data;
proc import OUT=disease_scores datafile='Supplemental Table S2.txt'
DBMS=dlm REPLACE;
DELIMITER='09'x;
GETNAMES=YES;
GUESSINGROWS=150;
run;
data disease_scores_2013;
set disease_scores;
keep Line Live_Oak_anth_1gene Citra_anth_1gene Live_Oak_anth_2gene Citra_anth_2gene Live_Oak_anth_45 Citra_anth_45 Live_Oak_anth_confidence Citra_anth_confidence;
run;
*transpose the genetic data;
proc transpose data=map2013_bmr_geno_impute out=map2013_bmr_geno_impute_trans prefix=marker;
var geno1--geno81;
run;
*add the number of the genotype line to the data;
data markers2013_final;
set map2013_bmr_geno_impute_trans;
Line1=SUBSTR(_NAME_,5,0);
Line=Line1+0;
drop _NAME_ Line1;
run;
*sort data in prep for merging;
proc sort data=disease_scores_2013;
by Line;
run;
proc sort data=markers2013_final;
by Line;
run;
*merge the transposed marker data with the phenotypic data;
data disease_markers;
merge disease_scores_2013 markers2013_final;
by Line;
run;
*remove any genotypes with missing all phenotypic or marker data;
data disease_markers_2013;
set disease_markers;
if (missing(Live_oak_anth_1gene)) and (missing(Citra_anth_1gene)) then delete;
if missing(marker1) then delete;
run;
*export the data in order to stack the data and treat all the heterozygous markers as EH, Bk7, miss, or het;
proc export data=disease_markers_2013 outfile='markers_before_stacked.txt' replace;
PUTNAMES=YES;
run;


*import the stacked genotypic/phenotypic data;
proc import OUT=stack_2013 datafile='markers_after_stacked.txt'
DBMS=JMP REPLACE;
run;
proc sort data=stack_2013;
by Marker;
run;
*perform fisher exact test for all of the heterozygous changes and phenotypic scales for Live Oak location;
proc freq data=stack_2013 noprint;
by Marker;
tables Live_Oak_anth_1gene*SNP_H_B / fisher;
output out=Live_Oak_anth_1gene_SNP_H_B FISHER;
run;
proc freq data=stack_2013 noprint;
by Marker;
tables Live_Oak_anth_2gene*SNP_H_B / fisher;
output out=Live_Oak_anth_2gene_SNP_H_B FISHER;
run;
proc freq data=stack_2013 noprint;
by Marker;
tables Live_Oak_anth_45*SNP_H_B / fisher;
output out=Live_Oak_anth_45_SNP_H_B FISHER;
run;
proc freq data=stack_2013 noprint;
by Marker;
tables Live_Oak_anth_confidence*SNP_H_B / fisher;
output out=Live_Oak_anth_consistent_SNP_H_B FISHER;
run;
proc freq data=stack_2013 noprint;
by Marker;
tables Live_Oak_anth_1gene*SNP_H_A / fisher;
output out=Live_Oak_anth_1gene_SNP_H_A FISHER;
run;
proc freq data=stack_2013 noprint;
by Marker;
tables Live_Oak_anth_2gene*SNP_H_A / fisher;
output out=Live_Oak_anth_2gene_SNP_H_A FISHER;
run;
proc freq data=stack_2013 noprint;
by Marker;
tables Live_Oak_anth_45*SNP_H_A / fisher;
output out=Live_Oak_anth_45_SNP_H_A FISHER;
run;
proc freq data=stack_2013 noprint;
by Marker;
tables Live_Oak_anth_confidence*SNP_H_A / fisher;
output out=Live_Oak_anth_consistent_SNP_H_A FISHER;
run;
proc freq data=stack_2013 noprint;
by Marker;
tables Live_Oak_anth_1gene*SNP_H_N / fisher;
output out=Live_Oak_anth_1gene_SNP_H_N FISHER;
run;
proc freq data=stack_2013 noprint;
by Marker;
tables Live_Oak_anth_2gene*SNP_H_N / fisher;
output out=Live_Oak_anth_2gene_SNP_H_N FISHER;
run;
proc freq data=stack_2013 noprint;
by Marker;
tables Live_Oak_anth_45*SNP_H_N / fisher;
output out=Live_Oak_anth_45_SNP_H_N FISHER;
run;
proc freq data=stack_2013 noprint;
by Marker;
tables Live_Oak_anth_confidence*SNP_H_N / fisher;
output out=Live_Oak_anth_consistent_SNP_H_N FISHER;
run;
proc freq data=stack_2013 noprint;
by Marker;
tables Live_Oak_anth_1gene*SNP / fisher;
output out=Live_Oak_anth_1gene_SNP FISHER;
run;
proc freq data=stack_2013 noprint;
by Marker;
tables Live_Oak_anth_2gene*SNP / fisher;
output out=Live_Oak_anth_2gene_SNP FISHER;
run;
proc freq data=stack_2013 noprint;
by Marker;
tables Live_Oak_anth_45*SNP / fisher;
output out=Live_Oak_anth_45_SNP FISHER;
run;
proc freq data=stack_2013 noprint;
by Marker;
tables Live_Oak_anth_confidence*SNP / fisher;
output out=Live_Oak_anth_consistent_SNP FISHER;
run;
*perform fisher exact test for all of the heterozygous changes and phenotypic scales for Citra location;
proc freq data=stack_2013 noprint;
by Marker;
tables Citra_anth_1gene*SNP_H_B / fisher;
output out=Citra_anth_1gene_SNP_H_B FISHER;
run;
proc freq data=stack_2013 noprint;
by Marker;
tables Citra_anth_2gene*SNP_H_B / fisher;
output out=Citra_anth_2gene_SNP_H_B FISHER;
run;
proc freq data=stack_2013 noprint;
by Marker;
tables Citra_anth_45*SNP_H_B / fisher;
output out=Citra_anth_45_SNP_H_B FISHER;
run;
proc freq data=stack_2013 noprint;
by Marker;
tables Citra_anth_confidence*SNP_H_B / fisher;
output out=Citra_anth_consistent_SNP_H_B FISHER;
run;
proc freq data=stack_2013 noprint;
by Marker;
tables Citra_anth_1gene*SNP_H_A / fisher;
output out=Citra_anth_1gene_SNP_H_A FISHER;
run;
proc freq data=stack_2013 noprint;
by Marker;
tables Citra_anth_2gene*SNP_H_A / fisher;
output out=Citra_anth_2gene_SNP_H_A FISHER;
run;
proc freq data=stack_2013 noprint;
by Marker;
tables Citra_anth_45*SNP_H_A / fisher;
output out=Citra_anth_45_SNP_H_A FISHER;
run;
proc freq data=stack_2013 noprint;
by Marker;
tables Citra_anth_confidence*SNP_H_A / fisher;
output out=Citra_anth_consistent_SNP_H_A FISHER;
run;
proc freq data=stack_2013 noprint;
by Marker;
tables Citra_anth_1gene*SNP_H_N / fisher;
output out=Citra_anth_1gene_SNP_H_N FISHER;
run;
proc freq data=stack_2013 noprint;
by Marker;
tables Citra_anth_2gene*SNP_H_N / fisher;
output out=Citra_anth_2gene_SNP_H_N FISHER;
run;
proc freq data=stack_2013 noprint;
by Marker;
tables Citra_anth_45*SNP_H_N / fisher;
output out=Citra_anth_45_SNP_H_N FISHER;
run;
proc freq data=stack_2013 noprint;
by Marker;
tables Citra_anth_confidence*SNP_H_N / fisher;
output out=Citra_anth_consistent_SNP_H_N FISHER;
run;
proc freq data=stack_2013 noprint;
by Marker;
tables Citra_anth_1gene*SNP / fisher;
output out=Citra_anth_1gene_SNP FISHER;
run;
proc freq data=stack_2013 noprint;
by Marker;
tables Citra_anth_2gene*SNP / fisher;
output out=Citra_anth_2gene_SNP FISHER;
run;
proc freq data=stack_2013 noprint;
by Marker;
tables Citra_anth_45*SNP / fisher;
output out=Citra_anth_45_SNP FISHER;
run;
proc freq data=stack_2013 noprint;
by Marker;
tables Citra_anth_confidence*SNP / fisher;
output out=Citra_anth_consistent_SNP FISHER;
run;
*rename the Live Oak fisher exact test to the specific variables tested for that specific association and only keep the two-tailed test p-values;
data Live_Oak_anth_1gene_SNP_H_B;
set Live_Oak_anth_1gene_SNP_H_B;
label XP2_FISH=' ';
rename XP2_FISH=Live_Oak_anth_1gene_SNP_H_B;
drop XPR_FISH XPL_FISH;
run;
data Live_Oak_anth_2gene_SNP_H_B;
set Live_Oak_anth_2gene_SNP_H_B;
label XP2_FISH=' ';
rename XP2_FISH=Live_Oak_anth_2gene_SNP_H_B;
drop XPR_FISH XPL_FISH;
run;
data Live_Oak_anth_45_SNP_H_B;
set Live_Oak_anth_45_SNP_H_B;
label XP2_FISH=' ';
rename XP2_FISH=Live_Oak_anth_45_SNP_H_B;
drop XPR_FISH XPL_FISH;
run;
data Live_Oak_anth_consistent_SNP_H_B;
set Live_Oak_anth_consistent_SNP_H_B;
label XP2_FISH=' ';
rename XP2_FISH=Live_Oak_anth_consistent_SNP_H_B;
run;
data Live_Oak_anth_1gene_SNP_H_A;
set Live_Oak_anth_1gene_SNP_H_A;
label XP2_FISH=' ';
rename XP2_FISH=Live_Oak_anth_1gene_SNP_H_A;
drop XPR_FISH XPL_FISH;
run;
data Live_Oak_anth_2gene_SNP_H_A;
set Live_Oak_anth_2gene_SNP_H_A;
label XP2_FISH=' ';
rename XP2_FISH=Live_Oak_anth_2gene_SNP_H_A;
drop XPR_FISH XPL_FISH;
run;
data Live_Oak_anth_45_SNP_H_A;
set Live_Oak_anth_45_SNP_H_A;
label XP2_FISH=' ';
rename XP2_FISH=Live_Oak_anth_45_SNP_H_A;
drop XPR_FISH XPL_FISH;
run;
data Live_Oak_anth_consistent_SNP_H_A;
set Live_Oak_anth_consistent_SNP_H_A;
label XP2_FISH=' ';
rename XP2_FISH=Live_Oak_anth_consistent_SNP_H_A;
run;
data Live_Oak_anth_1gene_SNP_H_N;
set Live_Oak_anth_1gene_SNP_H_N;
label XP2_FISH=' ';
rename XP2_FISH=Live_Oak_anth_1gene_SNP_H_N;
drop XPR_FISH XPL_FISH;
run;
data Live_Oak_anth_2gene_SNP_H_N;
set Live_Oak_anth_2gene_SNP_H_N;
label XP2_FISH=' ';
rename XP2_FISH=Live_Oak_anth_2gene_SNP_H_N;
drop XPR_FISH XPL_FISH;
run;
data Live_Oak_anth_45_SNP_H_N;
set Live_Oak_anth_45_SNP_H_N;
label XP2_FISH=' ';
rename XP2_FISH=Live_Oak_anth_45_SNP_H_N;
drop XPR_FISH XPL_FISH;
run;
data Live_Oak_anth_consistent_SNP_H_N;
set Live_Oak_anth_consistent_SNP_H_N;
label XP2_FISH=' ';
rename XP2_FISH=Live_Oak_anth_consistent_SNP_H_N;
run;
data Live_Oak_anth_1gene_SNP;
set Live_Oak_anth_1gene_SNP;
label XP2_FISH=' ';
rename XP2_FISH=Live_Oak_anth_1gene_SNP;
drop XPR_FISH XPL_FISH;
run;
data Live_Oak_anth_2gene_SNP;
set Live_Oak_anth_2gene_SNP;
label XP2_FISH=' ';
rename XP2_FISH=Live_Oak_anth_2gene_SNP;
drop XPR_FISH XPL_FISH;
run;
data Live_Oak_anth_45_SNP;
set Live_Oak_anth_45_SNP;
label XP2_FISH=' ';
drop XPR_FISH XPL_FISH;
rename XP2_FISH=Live_Oak_anth_45_SNP;
run;
data Live_Oak_anth_consistent_SNP;
set Live_Oak_anth_consistent_SNP;
label XP2_FISH=' ';
rename XP2_FISH=Live_Oak_anth_consistent_SNP;
run;
*convert Live Oak p-values to logarithmic scale with -log10;
data Live_Oak_anth_1gene_SNP_H_B;
set Live_Oak_anth_1gene_SNP_H_B;
Live_Oak_anth_1gene_SNP_H_B=-log10(Live_Oak_anth_1gene_SNP_H_B);
run;
data Live_Oak_anth_2gene_SNP_H_B;
set Live_Oak_anth_2gene_SNP_H_B;
Live_Oak_anth_2gene_SNP_H_B=-log10(Live_Oak_anth_2gene_SNP_H_B);
run;
data Live_Oak_anth_45_SNP_H_B;
set Live_Oak_anth_45_SNP_H_B;
Live_Oak_anth_45_SNP_H_B=-log10(Live_Oak_anth_45_SNP_H_B);
run;
data Live_Oak_anth_consistent_SNP_H_B;
set Live_Oak_anth_consistent_SNP_H_B;
Live_Oak_anth_consistent_SNP_H_B=-log10(Live_Oak_anth_consistent_SNP_H_B);
run;
data Live_Oak_anth_1gene_SNP_H_A;
set Live_Oak_anth_1gene_SNP_H_A;
Live_Oak_anth_1gene_SNP_H_A=-log10(Live_Oak_anth_1gene_SNP_H_A);
run;
data Live_Oak_anth_2gene_SNP_H_A;
set Live_Oak_anth_2gene_SNP_H_A;
Live_Oak_anth_2gene_SNP_H_A=-log10(Live_Oak_anth_2gene_SNP_H_A);
run;
data Live_Oak_anth_45_SNP_H_A;
set Live_Oak_anth_45_SNP_H_A;
Live_Oak_anth_45_SNP_H_A=-log10(Live_Oak_anth_45_SNP_H_A);
run;
data Live_Oak_anth_consistent_SNP_H_A;
set Live_Oak_anth_consistent_SNP_H_A;
Live_Oak_anth_consistent_SNP_H_A=-log10(Live_Oak_anth_consistent_SNP_H_A);
run;
data Live_Oak_anth_1gene_SNP_H_N;
set Live_Oak_anth_1gene_SNP_H_N;
Live_Oak_anth_1gene_SNP_H_N=-log10(Live_Oak_anth_1gene_SNP_H_N);
run;
data Live_Oak_anth_2gene_SNP_H_N;
set Live_Oak_anth_2gene_SNP_H_N;
Live_Oak_anth_2gene_SNP_H_N=-log10(Live_Oak_anth_2gene_SNP_H_N);
run;
data Live_Oak_anth_45_SNP_H_N;
set Live_Oak_anth_45_SNP_H_N;
Live_Oak_anth_45_SNP_H_N=-log10(Live_Oak_anth_45_SNP_H_N);
run;
data Live_Oak_anth_consistent_SNP_H_N;
set Live_Oak_anth_consistent_SNP_H_N;
Live_Oak_anth_consistent_SNP_H_N=-log10(Live_Oak_anth_consistent_SNP_H_N);
run;
data Live_Oak_anth_1gene_SNP;
set Live_Oak_anth_1gene_SNP;
Live_Oak_anth_1gene_SNP=-log10(Live_Oak_anth_1gene_SNP);
run;
data Live_Oak_anth_2gene_SNP;
set Live_Oak_anth_2gene_SNP;
Live_Oak_anth_2gene_SNP=-log10(Live_Oak_anth_2gene_SNP);
run;
data Live_Oak_anth_45_SNP;
set Live_Oak_anth_45_SNP;
Live_Oak_anth_45_SNP=-log10(Live_Oak_anth_45_SNP);
run;
data Live_Oak_anth_consistent_SNP;
set Live_Oak_anth_consistent_SNP;
Live_Oak_anth_consistent_SNP=-log10(Live_Oak_anth_consistent_SNP);
run;
*rename the Citra fisher exact test to the specific variables tested for that specific association and only keep the two-tailed test p-values;
data Citra_anth_1gene_SNP_H_B;
set Citra_anth_1gene_SNP_H_B;
label XP2_FISH=' ';
rename XP2_FISH=Citra_anth_1gene_SNP_H_B;
drop XPR_FISH XPL_FISH;
run;
data Citra_anth_2gene_SNP_H_B;
set Citra_anth_2gene_SNP_H_B;
label XP2_FISH=' ';
rename XP2_FISH=Citra_anth_2gene_SNP_H_B;
drop XPR_FISH XPL_FISH;
run;
data Citra_anth_45_SNP_H_B;
set Citra_anth_45_SNP_H_B;
label XP2_FISH=' ';
rename XP2_FISH=Citra_anth_45_SNP_H_B;
drop XPR_FISH XPL_FISH;
run;
data Citra_anth_consistent_SNP_H_B;
set Citra_anth_consistent_SNP_H_B;
label XP2_FISH=' ';
rename XP2_FISH=Citra_anth_consistent_SNP_H_B;
run;
data Citra_anth_1gene_SNP_H_A;
set Citra_anth_1gene_SNP_H_A;
label XP2_FISH=' ';
rename XP2_FISH=Citra_anth_1gene_SNP_H_A;
drop XPR_FISH XPL_FISH;
run;
data Citra_anth_2gene_SNP_H_A;
set Citra_anth_2gene_SNP_H_A;
label XP2_FISH=' ';
rename XP2_FISH=Citra_anth_2gene_SNP_H_A;
drop XPR_FISH XPL_FISH;
run;
data Citra_anth_45_SNP_H_A;
set Citra_anth_45_SNP_H_A;
label XP2_FISH=' ';
rename XP2_FISH=Citra_anth_45_SNP_H_A;
drop XPR_FISH XPL_FISH;
run;
data Citra_anth_consistent_SNP_H_A;
set Citra_anth_consistent_SNP_H_A;
label XP2_FISH=' ';
rename XP2_FISH=Citra_anth_consistent_SNP_H_A;
run;
data Citra_anth_1gene_SNP_H_N;
set Citra_anth_1gene_SNP_H_N;
label XP2_FISH=' ';
rename XP2_FISH=Citra_anth_1gene_SNP_H_N;
drop XPR_FISH XPL_FISH;
run;
data Citra_anth_2gene_SNP_H_N;
set Citra_anth_2gene_SNP_H_N;
label XP2_FISH=' ';
rename XP2_FISH=Citra_anth_2gene_SNP_H_N;
drop XPR_FISH XPL_FISH;
run;
data Citra_anth_45_SNP_H_N;
set Citra_anth_45_SNP_H_N;
label XP2_FISH=' ';
rename XP2_FISH=Citra_anth_45_SNP_H_N;
drop XPR_FISH XPL_FISH;
run;
data Citra_anth_consistent_SNP_H_N;
set Citra_anth_consistent_SNP_H_N;
label XP2_FISH=' ';
rename XP2_FISH=Citra_anth_consistent_SNP_H_N;
run;
data Citra_anth_1gene_SNP;
set Citra_anth_1gene_SNP;
label XP2_FISH=' ';
rename XP2_FISH=Citra_anth_1gene_SNP;
drop XPR_FISH XPL_FISH;
run;
data Citra_anth_2gene_SNP;
set Citra_anth_2gene_SNP;
label XP2_FISH=' ';
rename XP2_FISH=Citra_anth_2gene_SNP;
drop XPR_FISH XPL_FISH;
run;
data Citra_anth_45_SNP;
set Citra_anth_45_SNP;
label XP2_FISH=' ';
rename XP2_FISH=Citra_anth_45_SNP;
drop XPR_FISH XPL_FISH;
run;
data Citra_anth_consistent_SNP;
set Citra_anth_consistent_SNP;
label XP2_FISH=' ';
rename XP2_FISH=Citra_anth_consistent_SNP;
run;
*convert Citra p-values to logarithmic scale with -log10;
data Citra_anth_1gene_SNP_H_B;
set Citra_anth_1gene_SNP_H_B;
Citra_anth_1gene_SNP_H_B=-log10(Citra_anth_1gene_SNP_H_B);
run;
data Citra_anth_2gene_SNP_H_B;
set Citra_anth_2gene_SNP_H_B;
Citra_anth_2gene_SNP_H_B=-log10(Citra_anth_2gene_SNP_H_B);
run;
data Citra_anth_45_SNP_H_B;
set Citra_anth_45_SNP_H_B;
Citra_anth_45_SNP_H_B=-log10(Citra_anth_45_SNP_H_B);
run;
data Citra_anth_consistent_SNP_H_B;
set Citra_anth_consistent_SNP_H_B;
Citra_anth_consistent_SNP_H_B=-log10(Citra_anth_consistent_SNP_H_B);
run;
data Citra_anth_1gene_SNP_H_A;
set Citra_anth_1gene_SNP_H_A;
Citra_anth_1gene_SNP_H_A=-log10(Citra_anth_1gene_SNP_H_A);
run;
data Citra_anth_2gene_SNP_H_A;
set Citra_anth_2gene_SNP_H_A;
Citra_anth_2gene_SNP_H_A=-log10(Citra_anth_2gene_SNP_H_A);
run;
data Citra_anth_45_SNP_H_A;
set Citra_anth_45_SNP_H_A;
Citra_anth_45_SNP_H_A=-log10(Citra_anth_45_SNP_H_A);
run;
data Citra_anth_consistent_SNP_H_A;
set Citra_anth_consistent_SNP_H_A;
Citra_anth_consistent_SNP_H_A=-log10(Citra_anth_consistent_SNP_H_A);
run;
data Citra_anth_1gene_SNP_H_N;
set Citra_anth_1gene_SNP_H_N;
Citra_anth_1gene_SNP_H_N=-log10(Citra_anth_1gene_SNP_H_N);
run;
data Citra_anth_2gene_SNP_H_N;
set Citra_anth_2gene_SNP_H_N;
Citra_anth_2gene_SNP_H_N=-log10(Citra_anth_2gene_SNP_H_N);
run;
data Citra_anth_45_SNP_H_N;
set Citra_anth_45_SNP_H_N;
Citra_anth_45_SNP_H_N=-log10(Citra_anth_45_SNP_H_N);
run;
data Citra_anth_consistent_SNP_H_N;
set Citra_anth_consistent_SNP_H_N;
Citra_anth_consistent_SNP_H_N=-log10(Citra_anth_consistent_SNP_H_N);
run;
data Citra_anth_1gene_SNP;
set Citra_anth_1gene_SNP;
Citra_anth_1gene_SNP=-log10(Citra_anth_1gene_SNP);
run;
data Citra_anth_2gene_SNP;
set Citra_anth_2gene_SNP;
Citra_anth_2gene_SNP=-log10(Citra_anth_2gene_SNP);
run;
data Citra_anth_45_SNP;
set Citra_anth_45_SNP;
Citra_anth_45_SNP=-log10(Citra_anth_45_SNP);
run;
data Citra_anth_consistent_SNP;
set Citra_anth_consistent_SNP;
Citra_anth_consistent_SNP=-log10(Citra_anth_consistent_SNP);
run;
*Combine the Live Oak and Citra fisher exact test results;
data fisher_combined;
merge Live_Oak_anth_1gene_SNP_H_B Live_Oak_anth_2gene_SNP_H_B Live_Oak_anth_45_SNP_H_B Live_Oak_anth_consistent_SNP_H_B Live_Oak_anth_1gene_SNP_H_A Live_Oak_anth_2gene_SNP_H_A Live_Oak_anth_45_SNP_H_A Live_Oak_anth_consistent_SNP_H_A Live_Oak_anth_1gene_SNP_H_N Live_Oak_anth_2gene_SNP_H_N Live_Oak_anth_45_SNP_H_N Live_Oak_anth_consistent_SNP_H_N Live_Oak_anth_1gene_SNP Live_Oak_anth_2gene_SNP Live_Oak_anth_45_SNP Live_Oak_anth_consistent_SNP Citra_anth_1gene_SNP_H_B Citra_anth_2gene_SNP_H_B Citra_anth_45_SNP_H_B Citra_anth_consistent_SNP_H_B Citra_anth_1gene_SNP_H_A Citra_anth_2gene_SNP_H_A Citra_anth_45_SNP_H_A Citra_anth_consistent_SNP_H_A Citra_anth_1gene_SNP_H_N Citra_anth_2gene_SNP_H_N Citra_anth_45_SNP_H_N Citra_anth_consistent_SNP_H_N Citra_anth_1gene_SNP Citra_anth_2gene_SNP Citra_anth_45_SNP Citra_anth_consistent_SNP;
by Marker;
run;
*create column with the order of the markers based on genomic position and column with the overall genomic position;
data map2013_genome_order;
set map2013_bmr_geno_impute;
marker=_n_;
genome_position=SUBSTR('rs#'n,4,0);
drop strand--QCcode;
run;
*sort data in prep for merging;
proc sort data=map2013_genome_order;
by marker;
run;
proc sort data=fisher2013;
by marker;
run;
*merge the fisher exact test -log10(p) with the markers and genomic information;
data map2013_fisher2013;
retain 'rs#'n alleles chrom pos genome_position marker;
merge fisher2013 map2013_genome_order;
by marker;
run;
*export the final association data;
proc export data=map2013_fisher2013 outfile='Supplemental File S3' replace;
PUTNAMES=YES;
run;
