# Supplementary material for: Using Genotyping by Sequencing to Map Two Novel Anthracnose Resistance Loci in Sorghum bicolor
Source: G3 (Bethesda). 2016 May 18;6(7):1935–46. doi: 10.1534/g3.116.030510 (PMC4938647; doi:10.1534/g3.116.030510)
Supplement: Supplemental Material [file supp_g3.116.030510_FileS2.csv]

marker	chrom	position	EH-S	Bk7	1	2	55	56	57	58	59	60	61	62	63	64	65	66	67	68	69	70	71	72	74	75	76	77	78	79	80	81	1733	1734	1736	1737	1738	1739	1741	1742	1743	1745	1746	1747	1748	1749	1750	1751	1752
S1_14393	1	14393	T	C	a	h	b	b	b	a	h	a	a	b	b	b	h	a	a	b	h	b	b	b	a	b	b	a	b	b	b	h	a	a	a	b	b	a	b	b	b	a	a	b	h	a	b	b	a
S1_69171	1	69171	C	G	a	h	b	a	h	a	h	a	a	b	b	b	h	a	a	b	b	a	b	b	a	b	a	a	b	b	b	h	a	a	a	b	b	a	b	b	b	a	a	h	a	a	b	b	a
S1_352297	1	352297	C	T	a	b	b	a	b	a	h	a	a	b	b	b	b	a	a	b	h	h	b	h	a	b	a	a	b	b	b	a	a	a	a	b	b	a	b	b	b	a	a	b	h	a	b	b	b
S1_353060	1	353060	C	T	a	h	b	a	h	a	h	a	a	b	b	b	b	a	a	b	b	a	b	a	a	b	b	a	b	b	b	b	a	a	a	b	b	a	b	b	b	a	a	h	a	a	b	b	a
S1_821014	1	821014	C	G	a	h	b	a	h	a	h	a	a	b	b	b	a	a	a	b	b	h	b	b	a	b	h	a	b	b	b	h	a	a	a	b	a	a	b	b	b	a	a	h	a	a	b	b	a
S1_1010644	1	1010644	G	T	a	h	b	a	h	a	h	a	a	b	h	b	h	a	a	b	b	b	b	b	a	b	a	a	b	b	b	h	a	a	a	b	a	a	b	b	b	a	a	h	a	a	b	b	a
S1_1204171	1	1204171	C	A	a	h	b	a	h	a	b	a	a	b	h	b	h	a	a	b	b	b	b	h	a	b	a	a	b	b	b	h	a	a	a	b	a	a	b	b	b	a	a	h	a	a	b	b	a
S1_1224424	1	1224424	C	T	a	h	b	h	h	a	h	a	a	b	b	b	h	a	a	b	b	b	b	h	a	b	b	a	b	b	b	b	a	a	a	b	a	a	b	b	b	a	a	h	a	a	b	b	a
S1_1335448	1	1335448	T	G	a	h	b	a	h	a	b	a	a	b	b	b	h	a	a	b	b	b	b	b	a	b	b	a	b	b	b	b	a	a	a	b	a	a	b	b	b	a	a	h	h	a	b	b	b
S1_1348717	1	1348717	C	A	a	h	b	h	a	a	h	a	a	b	a	b	h	a	a	b	b	b	b	h	a	b	b	a	b	b	b	h	a	a	a	b	a	a	b	b	b	a	a	h	a	a	b	b	b
S1_1472985	1	1472985	C	T	a	h	b	b	a	a	h	a	h	b	a	b	h	a	a	b	b	b	b	h	a	b	b	a	b	b	b	a	a	a	a	b	a	a	b	b	b	a	a	h	b	a	b	b	b
S1_1498088	1	1498088	A	C	a	h	b	h	b	a	b	a	h	b	b	b	b	a	a	b	b	b	b	b	a	b	b	a	b	b	b	b	a	a	a	b	a	a	b	b	b	a	a	h	h	a	b	b	b
S1_1534477	1	1534477	C	G	a	h	b	a	h	a	a	a	h	b	h	b	h	a	a	b	b	b	b	a	a	b	b	a	b	b	b	h	a	a	a	b	a	a	b	b	b	a	a	h	a	a	b	b	b
S1_1873206	1	1873206	A	G	a	h	b	h	h	a	b	a	h	b	h	b	h	a	a	b	b	b	b	b	a	b	b	a	b	b	b	b	a	a	a	b	a	a	b	b	b	a	a	h	h	a	b	b	b
S1_1874840	1	1874840	T	C	a	h	b	h	h	a	b	a	a	b	b	b	b	h	a	b	b	b	b	b	a	b	b	a	b	b	b	b	a	a	a	b	a	a	b	b	b	a	a	b	h	a	b	b	b
S1_1893536	1	1893536	C	G	a	h	b	a	h	a	b	a	h	b	b	b	h	h	a	b	b	b	b	b	a	b	b	a	b	b	b	b	a	a	a	b	a	a	b	b	b	a	a	h	h	a	b	b	b
S1_2000290	1	2000290	G	A	a	h	b	h	h	a	b	a	b	b	b	b	b	h	a	b	b	b	b	b	a	b	b	a	b	b	b	b	a	a	a	b	a	a	b	b	b	a	a	h	h	a	b	b	b
S1_2022709	1	2022709	A	G	a	h	b	h	h	a	b	a	a	b	b	b	h	h	a	b	b	b	b	b	a	b	b	a	b	b	b	b	a	a	a	b	a	a	b	b	b	a	a	a	b	a	b	b	b
S1_2025543	1	2025543	G	C	a	h	b	h	h	a	b	a	a	b	h	b	h	a	a	b	b	b	b	b	a	b	b	a	b	b	b	h	a	a	a	b	a	a	b	b	b	a	a	h	h	a	b	b	b
S1_2167857	1	2167857	A	T	a	b	b	h	h	a	h	a	a	b	h	b	h	h	a	b	b	b	b	b	a	b	b	a	b	b	b	h	a	a	a	b	a	a	b	b	b	a	a	a	a	a	b	b	b
S1_2266545	1	2266545	A	G	a	h	b	h	a	a	a	a	a	b	b	b	b	a	a	b	b	b	b	b	a	b	b	a	b	b	b	h	a	a	a	b	a	a	b	b	b	a	a	h	h	a	b	b	b
S1_2266572	1	2266572	C	A	a	h	b	h	a	a	b	a	a	b	b	b	b	a	a	b	b	b	b	b	a	b	b	a	b	b	b	h	a	a	a	b	a	a	b	b	b	a	a	h	h	a	b	b	b
S1_2308456	1	2308456	C	T	a	b	b	h	h	a	b	a	b	b	h	b	h	a	a	b	b	h	b	b	a	b	h	a	b	b	b	b	a	a	a	b	a	a	b	b	b	a	a	h	b	a	b	b	b
S1_2359827	1	2359827	C	T	a	h	b	b	a	a	b	a	b	b	h	b	a	h	a	b	b	b	b	b	a	b	b	a	b	b	b	b	a	a	a	b	a	a	b	b	b	a	a	h	b	a	b	b	b
S1_2361592	1	2361592	A	C	a	h	b	h	h	a	h	a	b	b	b	b	h	a	a	b	b	h	b	b	a	b	h	a	b	b	b	h	a	a	a	b	a	a	b	b	b	a	a	h	h	a	b	b	b
S1_2369344	1	2369344	N	T	a	h	b	h	a	a	h	a	b	b	h	b	h	h	a	b	b	h	b	b	a	b	h	a	b	b	b	b	a	a	a	b	a	a	b	b	b	a	a	b	b	a	b	b	b
S1_2607100	1	2607100	C	G	a	h	b	b	h	a	h	a	b	b	b	b	b	h	a	b	b	b	b	b	a	b	b	a	b	b	b	h	a	a	a	b	a	a	b	b	b	a	a	h	a	a	b	b	b
S1_2632076	1	2632076	G	C	a	h	b	b	b	a	b	a	h	b	h	b	b	a	a	b	b	a	b	b	a	b	a	a	b	b	b	h	a	a	a	b	a	a	b	b	b	a	a	h	h	a	b	b	b
S1_2853586	1	2853586	G	C	a	b	b	b	a	a	b	a	h	b	b	b	b	h	a	b	b	b	b	b	a	b	b	a	b	a	b	a	a	b	a	b	a	a	b	b	b	a	a	a	a	a	b	b	a
S1_2974887	1	2974887	A	G	a	h	b	b	h	a	b	a	b	b	h	b	b	a	a	b	b	h	b	h	a	b	h	a	b	a	b	a	a	b	a	b	a	a	b	b	b	a	a	h	b	a	b	b	h
S1_3007885	1	3007885	A	G	a	b	b	h	a	a	b	a	b	b	h	b	b	a	a	b	b	b	b	b	a	b	b	a	b	a	b	a	a	b	a	b	a	a	b	b	b	a	a	h	b	a	b	b	a
S1_3036427	1	3036427	G	A	a	h	b	a	h	a	b	a	b	b	b	b	b	a	a	b	b	b	b	h	a	b	b	a	b	a	b	a	a	b	a	b	a	a	b	b	b	a	a	b	b	a	b	b	a
S1_3071704	1	3071704	C	T	a	h	b	a	h	a	b	a	b	b	h	b	b	a	a	b	b	b	b	h	a	b	h	a	b	a	b	a	a	b	a	b	a	a	b	b	b	a	a	b	b	a	b	b	b
S1_3169933	1	3169933	T	A	a	h	b	h	a	a	h	a	h	b	b	b	a	a	a	b	b	b	b	h	a	b	a	a	b	a	b	a	a	b	a	b	a	a	b	b	b	a	a	b	b	a	b	b	h
S1_3270177	1	3270177	G	C	a	h	b	a	a	a	b	a	b	b	b	b	h	b	a	b	b	b	b	h	a	b	a	a	b	a	b	h	a	b	a	b	a	a	b	b	b	a	a	b	b	a	b	b	h
S1_3529324	1	3529324	A	G	a	h	b	h	h	a	h	a	b	a	h	b	b	a	a	b	b	b	b	b	a	b	a	a	b	a	b	b	a	b	a	b	a	a	b	b	b	a	a	h	b	a	b	b	a
S1_3653825	1	3653825	A	G	a	h	b	b	h	a	b	a	h	a	h	b	h	h	a	b	b	h	b	b	a	b	a	a	b	a	b	b	a	b	a	b	b	a	b	b	b	a	a	b	b	a	a	b	a
S1_3712772	1	3712772	A	C	a	b	b	b	a	a	a	a	a	h	b	b	b	a	a	b	b	b	b	b	a	b	a	a	b	a	b	b	a	b	a	b	b	a	b	b	b	a	a	h	b	a	a	b	a
S1_3724683	1	3724683	C	G	a	h	b	b	h	a	b	a	h	h	b	b	b	h	a	b	b	a	b	b	a	b	a	a	b	a	b	b	a	b	a	b	b	a	b	b	b	a	a	h	b	a	h	b	a
S1_3727939	1	3727939	G	A	a	a	b	b	h	a	h	a	h	b	h	b	h	a	a	b	b	a	b	b	a	b	h	a	b	a	b	h	a	b	a	b	b	a	b	b	b	a	a	b	b	a	b	b	a
S1_3752391	1	3752391	T	C	a	h	b	b	h	a	h	a	h	a	b	b	h	a	a	b	b	a	b	b	a	b	h	a	b	a	b	h	a	b	a	b	b	a	b	b	b	a	a	a	b	a	b	b	a
S1_4047850	1	4047850	A	G	a	h	b	b	h	a	h	a	h	a	h	b	b	a	a	b	b	b	b	b	a	b	a	a	b	a	b	h	a	b	a	b	b	a	b	b	b	a	a	b	b	a	b	b	b
S1_4139872	1	4139872	G	T	a	h	b	b	b	a	h	a	a	a	h	b	h	a	a	b	b	b	b	b	a	b	a	a	a	a	b	b	a	b	a	b	b	a	b	b	b	a	a	h	b	a	b	b	b
S1_4239927	1	4239927	G	T	a	a	b	b	b	a	h	a	h	a	a	b	b	h	a	b	a	b	b	b	a	b	a	a	a	a	b	a	a	b	a	b	b	a	b	b	b	a	a	h	b	a	b	b	b
S1_4293374	1	4293374	G	A	a	b	b	b	b	a	b	a	a	a	h	b	h	a	a	b	a	b	b	b	a	b	a	a	a	a	b	a	a	b	a	b	b	a	b	b	b	a	a	h	b	a	b	b	b
S1_4576767	1	4576767	G	C	a	h	b	b	h	a	a	a	h	a	h	b	h	h	a	b	a	h	b	b	a	b	a	a	a	a	b	b	a	b	a	b	b	a	b	b	b	a	a	a	b	a	a	b	b
S1_4706964	1	4706964	G	C	a	h	b	b	h	a	a	a	b	a	b	b	h	a	a	b	a	b	b	b	a	b	a	a	a	a	b	b	a	b	a	b	b	a	b	b	b	a	a	h	b	a	h	b	a
S1_4707063	1	4707063	T	C	a	h	b	b	b	a	b	a	h	a	h	b	h	h	a	b	a	a	b	b	a	b	a	a	a	a	b	b	a	b	a	b	b	a	b	b	b	a	a	h	b	a	a	b	a
S1_4709031	1	4709031	T	C	a	h	b	b	a	a	h	a	a	a	h	b	h	h	a	b	a	a	b	b	a	b	a	a	a	a	b	b	a	b	a	b	b	a	b	b	b	a	a	a	b	a	b	b	b
S1_4981417	1	4981417	G	T	a	h	b	b	b	a	b	a	a	a	h	b	h	h	a	b	a	h	b	b	a	b	a	a	a	a	b	b	a	b	a	b	b	a	b	b	b	a	a	h	b	a	a	b	b
S1_4983689	1	4983689	G	C	a	h	b	b	h	a	a	a	h	a	h	b	h	h	a	b	a	b	b	b	a	b	a	a	b	a	b	b	a	b	a	b	b	a	b	b	b	a	a	h	b	a	a	b	b
S1_5011032	1	5011032	T	G	a	h	b	b	h	a	a	a	h	a	h	b	h	h	a	b	a	h	b	b	a	b	a	a	b	a	b	b	a	b	a	b	b	a	b	b	b	a	a	h	b	a	h	b	b
S1_5016766	1	5016766	A	G	a	h	b	b	h	a	b	a	h	a	a	b	h	a	a	b	a	h	b	b	a	b	a	a	a	a	b	b	a	b	a	b	b	a	b	b	b	a	a	a	b	a	a	b	b
S1_5057675	1	5057675	C	T	a	h	b	b	b	a	h	a	b	a	b	b	a	h	a	b	a	b	b	b	a	b	a	a	a	a	b	b	a	b	a	b	b	a	b	b	b	a	a	a	b	a	h	b	b
S1_5096358	1	5096358	C	T	a	h	b	b	a	a	b	a	b	a	b	b	b	a	a	b	a	h	b	b	a	b	a	a	a	a	b	b	a	b	a	b	b	a	b	b	b	a	a	h	b	a	h	b	b
S1_5101327	1	5101327	T	C	a	h	b	b	a	a	b	a	h	a	b	b	h	h	a	b	a	b	b	h	a	b	a	a	a	a	b	b	a	b	a	b	b	a	b	b	b	a	a	h	b	a	b	b	b
S1_5451026	1	5451026	T	C	a	h	b	b	h	a	h	a	b	a	b	b	h	a	a	b	a	b	b	b	a	b	a	a	a	a	b	b	a	b	a	b	b	a	b	b	b	a	a	a	b	a	b	b	h
S1_5564498	1	5564498	A	G	a	h	b	b	h	a	h	a	b	a	b	b	a	b	a	b	a	b	b	h	a	b	a	a	a	a	b	b	a	b	a	b	b	a	b	b	b	a	a	a	b	a	h	b	a
S1_5567231	1	5567231	A	C	a	h	b	b	h	a	h	a	b	a	b	b	b	h	a	b	a	h	b	b	a	b	a	a	a	a	b	b	a	b	a	b	b	a	b	b	b	a	a	h	b	a	b	b	a
S1_5612973	1	5612973	G	T	a	h	b	b	h	a	h	a	b	a	b	b	h	a	a	b	a	b	b	h	a	b	a	a	a	a	b	b	a	b	a	b	b	a	b	b	b	a	a	a	b	a	h	b	b
S1_5687401	1	5687401	G	T	a	h	b	b	b	a	b	a	h	a	b	b	h	h	a	b	a	a	b	h	a	b	a	a	a	a	b	b	a	b	a	b	b	a	b	b	b	a	a	h	b	a	a	b	b
S1_5722262	1	5722262	A	C	a	h	b	b	h	a	b	a	h	h	b	b	h	h	a	b	a	b	b	b	a	b	a	a	a	a	b	b	a	b	a	b	b	a	b	b	b	a	a	a	b	a	b	b	b
S1_5722495	1	5722495	A	T	a	h	b	b	b	a	b	a	b	a	b	b	h	a	a	b	a	b	b	h	a	b	a	a	a	a	b	b	a	b	a	b	b	a	b	b	b	a	a	a	b	a	b	b	a
S1_5916691	1	5916691	C	A	a	h	b	b	b	a	b	a	b	b	b	b	h	h	a	b	a	h	b	h	a	b	a	a	a	a	b	b	a	b	a	b	b	a	b	b	b	a	a	a	b	a	b	b	h
S1_6391730	1	6391730	A	C	a	h	b	b	b	a	b	a	b	a	b	b	b	a	a	b	a	h	b	h	a	b	a	a	a	a	b	b	a	b	a	b	b	a	b	b	b	a	b	a	b	a	b	b	a
S1_6430848	1	6430848	G	A	a	h	b	b	b	a	b	a	b	a	b	b	h	a	a	b	a	a	b	b	a	b	b	a	a	a	b	b	a	b	a	b	b	a	b	b	b	a	b	a	b	a	b	b	h
S1_6777641	1	6777641	T	C	a	h	b	b	h	a	b	a	b	a	b	b	b	h	a	b	a	b	b	b	a	b	a	a	a	a	b	b	a	b	a	b	b	a	b	b	b	a	b	a	b	a	b	b	a
S1_7107745	1	7107745	G	C	a	b	b	b	b	a	b	a	b	a	b	b	a	h	a	b	a	b	b	b	a	b	h	a	a	a	b	b	a	b	a	b	b	a	b	b	b	a	b	a	b	a	b	b	a
S1_7156883	1	7156883	G	T	a	a	b	b	a	a	b	a	a	a	b	b	h	a	a	b	a	b	b	b	a	b	a	a	a	a	b	b	h	b	a	b	b	a	b	b	b	a	b	a	b	a	b	b	a
S1_7308915	1	7308915	G	C	a	h	b	b	a	a	a	a	h	a	b	b	h	h	a	b	a	b	b	b	a	b	a	a	a	a	b	b	a	b	a	b	b	a	b	b	b	a	b	a	b	a	b	b	a
S1_7379977	1	7379977	T	C	a	a	b	b	h	a	h	a	h	a	b	b	h	h	a	b	a	b	b	b	a	b	a	a	a	a	b	b	h	b	a	b	b	a	b	b	b	a	b	a	b	a	b	b	a
S1_7380042	1	7380042	T	C	a	b	b	b	a	a	h	a	a	a	b	b	h	b	a	b	a	b	b	b	a	b	a	a	a	a	b	b	b	b	a	b	b	a	b	b	b	a	b	a	b	a	a	b	a
S1_7441358	1	7441358	C	T	a	b	b	b	b	a	b	a	h	a	b	b	h	a	a	b	a	b	b	b	a	b	a	a	a	a	b	b	a	b	a	b	b	a	b	b	b	a	b	a	b	a	a	b	a
S1_7491351	1	7491351	A	G	a	b	b	b	h	a	b	a	b	a	b	b	a	a	a	b	a	a	b	b	a	b	a	a	a	a	b	b	a	b	a	b	b	a	b	b	b	a	b	a	b	a	a	b	a
S1_7539118	1	7539118	C	T	a	b	b	b	b	a	b	a	b	a	b	b	h	a	a	b	a	h	b	b	a	b	b	a	a	a	b	b	h	b	a	b	b	a	b	b	b	a	b	a	b	a	a	b	a
S1_7578600	1	7578600	G	C	a	b	b	b	h	a	b	a	h	a	b	b	a	a	a	b	a	a	b	b	a	b	b	a	a	a	b	b	h	b	a	b	b	a	b	b	b	a	b	a	b	a	b	b	a
S1_7616696	1	7616696	T	C	a	b	b	b	h	a	b	a	a	a	b	b	h	a	a	b	a	h	b	b	a	b	b	a	a	a	b	b	h	b	a	b	b	a	b	b	b	a	b	a	b	a	b	b	a
S1_7761366	1	7761366	C	T	a	h	b	b	a	a	b	a	b	a	b	b	h	a	a	b	a	b	b	b	a	b	b	a	a	a	b	b	a	b	a	b	b	a	b	b	b	a	b	a	b	a	b	b	a
S1_8057946	1	8057946	A	G	a	h	b	b	h	a	a	a	h	a	a	b	h	h	a	b	a	b	b	b	a	b	b	a	a	a	b	b	a	b	a	b	b	a	b	b	b	a	b	a	b	a	b	b	a
S1_8962963	1	8962963	C	G	a	a	b	b	b	a	h	a	h	a	a	b	a	h	a	b	a	b	b	h	a	b	b	a	a	b	b	b	b	b	a	b	a	a	b	b	b	a	b	a	b	a	h	b	a
S1_8979914	1	8979914	N	C	a	h	b	b	h	a	h	a	b	a	a	b	b	b	a	b	a	b	b	b	a	b	b	a	a	b	b	b	h	b	a	b	b	a	b	b	b	a	b	a	b	a	b	b	a
S1_9052653	1	9052653	C	T	a	a	b	b	h	a	a	a	b	a	a	b	b	h	a	b	a	b	b	h	a	h	b	a	a	a	b	b	h	b	a	b	h	a	b	b	b	a	b	a	b	a	b	b	a
S1_9538948	1	9538948	A	T	a	b	b	a	h	a	b	a	h	a	a	b	b	h	a	b	a	b	b	h	a	a	b	a	a	h	b	b	a	b	a	b	b	a	b	b	b	a	b	a	b	a	a	b	a
S1_9807337	1	9807337	G	A	a	b	b	a	h	a	h	a	a	a	a	b	h	a	a	b	a	a	b	b	a	a	b	a	a	h	b	b	h	b	a	b	b	a	b	b	b	a	b	a	b	a	a	b	a
S1_9809448	1	9809448	A	G	a	b	b	a	h	a	b	a	h	a	a	b	h	h	a	b	a	h	b	a	a	a	b	a	a	h	b	b	a	b	a	b	b	a	b	b	b	a	b	a	b	a	a	b	a
S1_9849722	1	9849722	C	T	a	b	b	a	h	a	b	a	a	a	a	b	h	a	a	b	a	b	b	b	a	a	b	a	a	h	b	b	a	b	a	b	b	a	b	b	b	a	b	a	b	a	a	b	a
S1_9852069	1	9852069	A	G	a	b	b	a	h	a	a	a	b	a	a	b	h	a	a	b	a	b	b	h	a	a	b	a	a	b	b	b	h	b	a	b	b	a	b	b	b	a	b	a	b	a	b	b	a
S1_9855723	1	9855723	C	G	a	b	b	a	h	a	h	a	h	a	a	b	h	a	a	b	a	b	b	h	a	a	b	a	a	b	b	b	h	b	a	b	b	a	b	b	b	a	b	a	b	a	b	b	a
S1_9859449	1	9859449	C	T	a	b	b	a	h	a	b	a	h	a	a	b	h	a	a	b	a	h	b	b	a	a	b	a	a	b	b	b	a	b	a	b	b	a	b	b	b	a	b	a	b	a	b	b	a
S1_10301140	1	10301140	G	A	a	b	a	a	h	a	b	a	a	a	a	b	a	a	a	b	a	b	b	h	a	a	b	a	b	b	b	b	b	b	a	b	b	a	b	b	b	a	b	a	b	a	b	b	a
S1_10301270	1	10301270	G	A	a	b	a	a	h	a	a	a	a	a	a	b	a	a	a	b	a	a	b	b	a	a	b	a	h	h	b	b	a	b	a	b	b	a	b	b	b	a	b	a	b	a	b	b	a
S1_10301598	1	10301598	G	A	a	b	a	a	h	a	h	a	b	a	a	b	a	a	a	b	a	h	b	b	a	a	b	a	b	h	b	b	h	b	a	b	b	a	b	b	b	a	b	a	b	a	b	b	a
S1_10319799	1	10319799	C	A	a	b	a	a	h	a	h	a	h	a	a	b	a	h	a	b	a	b	b	h	a	a	b	a	b	b	b	b	a	b	a	b	b	a	b	b	b	a	b	a	b	a	b	b	a
S1_10361806	1	10361806	A	G	a	b	a	a	h	a	h	a	h	a	a	b	a	h	a	b	a	b	b	b	a	a	b	a	b	b	b	b	a	b	a	b	b	a	b	b	b	a	b	a	b	a	b	b	a
S1_10461344	1	10461344	C	T	a	b	a	a	h	a	a	a	a	a	a	b	a	h	a	b	a	h	b	a	a	a	b	a	b	b	b	b	a	b	a	b	b	a	b	b	b	a	b	a	b	a	a	b	a
S1_10662509	1	10662509	G	A	a	h	a	a	h	a	h	a	a	a	a	b	a	h	a	b	a	h	b	b	a	a	b	a	b	b	b	b	h	b	a	b	b	a	b	b	b	a	b	a	b	a	h	b	a
S1_10853238	1	10853238	C	G	a	b	a	a	b	a	h	a	b	a	a	b	a	h	a	b	a	b	b	b	a	a	b	a	b	b	b	b	h	b	a	b	b	a	b	b	b	a	b	a	b	a	a	b	a
S1_11127697	1	11127697	G	T	a	h	a	a	h	a	a	a	h	a	a	b	a	h	a	b	a	b	b	h	a	a	b	a	b	h	b	b	h	b	a	a	b	a	b	b	b	a	b	a	b	a	b	b	a
S1_11293311	1	11293311	A	T	a	h	a	a	b	a	b	a	h	a	a	b	a	h	a	b	a	b	b	h	a	a	b	a	b	h	b	b	a	b	a	a	b	a	b	b	b	a	b	a	b	a	h	b	a
S1_11293401	1	11293401	A	T	a	b	a	a	b	a	h	a	h	a	a	b	a	a	a	b	a	b	b	h	a	a	b	a	b	h	b	b	a	b	a	a	b	a	b	b	b	a	b	a	b	a	b	b	a
S1_11533770	1	11533770	G	A	a	h	a	a	a	a	h	a	a	a	a	b	h	a	a	b	a	b	b	a	a	a	a	a	a	h	b	b	a	b	a	a	b	a	b	b	b	a	b	a	b	a	b	b	a
S1_11580738	1	11580738	G	T	a	h	a	a	a	a	a	a	a	a	a	b	b	h	a	b	a	b	b	h	a	a	h	a	a	h	b	b	a	b	a	a	b	a	b	b	b	a	b	a	b	a	b	b	a
S1_11595427	1	11595427	C	N	a	b	a	a	h	a	a	a	a	a	a	b	h	a	a	b	a	b	b	b	a	a	h	a	a	h	b	b	a	b	a	a	b	a	b	b	b	a	b	a	b	a	b	b	a
S1_11595505	1	11595505	A	G	a	h	a	a	h	a	a	a	a	a	a	b	h	h	a	b	a	b	b	b	a	a	b	a	a	b	b	b	a	b	a	a	a	a	b	b	b	a	b	a	b	a	b	b	a
S1_11727376	1	11727376	C	A	a	h	a	a	h	a	a	a	a	a	a	b	a	h	a	h	a	b	b	b	a	a	a	a	a	b	b	b	a	b	a	a	h	a	b	b	b	a	b	a	b	a	b	b	a
S1_11753924	1	11753924	A	C	a	a	a	a	h	a	h	a	a	a	a	b	a	h	a	a	a	b	b	b	a	a	h	a	b	h	b	b	a	b	a	a	a	a	b	b	b	a	b	a	b	a	b	b	a
S1_11791578	1	11791578	T	A	a	h	a	a	h	a	a	a	a	a	a	b	a	a	a	b	a	b	b	b	a	a	h	a	b	h	b	b	a	b	a	a	b	a	b	h	b	a	b	a	b	a	b	b	a
S1_11886441	1	11886441	G	C	a	h	a	a	h	a	a	a	a	a	a	b	a	a	a	h	a	b	b	a	a	a	b	a	a	h	b	b	a	b	a	a	h	a	b	a	b	a	b	a	b	a	b	b	a
S1_11917292	1	11917292	A	G	a	h	a	a	h	a	a	a	a	a	a	b	h	h	a	h	a	b	b	b	a	a	a	a	a	a	b	b	a	b	a	a	b	a	b	h	b	a	b	a	b	a	b	b	a
S1_11938309	1	11938309	C	G	a	h	a	a	h	a	a	a	a	a	a	b	h	h	a	b	a	b	b	h	a	a	h	a	a	b	b	b	a	b	a	a	b	a	b	a	b	a	b	a	b	a	b	b	a
S1_11971417	1	11971417	C	T	a	b	a	a	h	a	a	a	a	a	a	b	h	h	a	b	a	b	b	b	a	a	h	a	a	h	b	b	a	h	a	a	b	a	b	a	b	a	b	a	b	a	b	b	a
S1_12058952	1	12058952	G	A	a	b	a	a	h	a	a	a	a	a	a	b	h	h	a	b	a	b	b	h	a	a	b	a	a	b	b	b	a	h	a	a	b	a	b	a	b	a	b	a	b	a	b	b	a
S1_12166480	1	12166480	G	C	a	b	a	a	b	a	h	a	a	a	a	b	h	a	a	b	a	b	b	a	a	a	b	a	a	b	b	b	a	a	a	a	b	a	b	a	b	a	b	a	b	a	b	b	a
S1_12192064	1	12192064	C	A	a	b	a	a	b	a	h	a	a	a	a	b	h	h	a	a	a	b	b	a	a	a	h	a	a	h	b	b	a	h	a	a	b	a	b	a	b	a	b	a	b	a	b	b	a
S1_12309752	1	12309752	C	T	a	h	a	a	h	a	h	a	a	a	a	b	a	a	a	a	a	b	b	a	a	a	b	a	a	b	b	b	a	h	a	a	b	a	b	a	b	a	b	a	b	a	b	b	a
S1_12632829	1	12632829	G	C	a	h	a	a	h	a	h	a	a	a	a	b	h	h	a	a	a	b	b	a	a	a	b	a	a	a	b	b	a	b	a	a	b	a	a	a	b	a	b	a	b	a	b	b	a
S1_12652457	1	12652457	G	C	a	b	a	a	h	a	h	a	a	a	a	b	b	h	a	a	a	b	b	a	a	a	b	a	a	h	b	b	a	h	a	a	b	a	a	h	b	a	b	a	b	a	b	b	a
S1_13216199	1	13216199	C	T	b	h	a	a	h	a	b	a	a	a	a	b	b	h	a	b	a	b	b	a	a	a	a	a	a	a	b	b	b	a	a	a	b	a	a	a	b	a	b	a	b	a	a	b	a
S1_13236225	1	13236225	C	T	b	h	a	a	h	a	a	a	a	a	a	b	a	h	a	b	a	b	b	a	a	a	a	a	a	a	b	b	h	h	a	a	b	a	a	h	b	a	b	a	b	a	a	b	a
S1_13239369	1	13239369	T	C	b	h	a	a	h	a	h	a	a	a	a	b	a	h	a	b	a	b	b	a	a	a	a	a	a	a	b	b	h	a	a	a	b	a	a	a	b	a	b	a	b	a	a	b	a
S1_13308337	1	13308337	T	C	b	h	a	a	h	a	a	a	a	a	a	b	b	a	a	b	a	b	b	a	a	a	a	a	a	a	b	b	b	a	a	a	b	a	a	a	b	a	b	a	b	a	a	b	a
S1_13344771	1	13344771	A	G	b	h	a	a	a	a	a	a	b	a	a	b	h	b	a	b	a	b	b	a	a	a	a	a	a	a	b	b	b	h	a	a	b	a	a	a	b	a	b	a	b	a	a	b	a
S1_13398147	1	13398147	C	G	b	h	a	a	a	a	b	a	b	a	a	b	h	a	a	b	a	b	b	a	a	a	a	a	a	a	b	b	b	h	a	a	b	a	a	a	b	a	b	a	b	a	a	b	a
S1_13398297	1	13398297	T	C	b	h	a	a	a	a	h	a	b	a	a	b	h	h	a	b	a	b	b	a	a	a	a	a	a	a	b	b	b	a	a	a	b	a	a	a	b	a	b	a	b	a	a	b	a
S1_13440379	1	13440379	T	G	b	h	a	a	b	a	b	a	b	a	a	b	a	h	a	b	a	b	b	a	a	a	a	a	a	a	b	b	b	b	a	a	b	a	a	a	b	a	b	a	b	a	a	b	a
S1_13443113	1	13443113	T	C	b	h	a	a	a	a	a	a	b	a	a	b	h	h	a	b	a	b	b	a	a	a	a	a	a	a	b	b	b	h	a	a	b	a	a	a	b	a	b	a	b	a	a	b	a
S1_13592471	1	13592471	C	G	b	h	a	a	b	a	h	a	b	a	a	b	h	h	a	b	a	b	b	a	a	a	a	a	a	a	b	b	b	h	a	a	b	a	a	a	b	a	b	a	b	a	a	b	a
S1_13883247	1	13883247	T	C	b	b	a	a	b	a	h	a	b	a	a	b	b	h	a	b	a	b	b	a	a	a	a	a	a	a	b	b	b	b	a	a	b	a	a	a	b	a	b	a	b	a	a	b	a
S1_14060626	1	14060626	A	T	b	h	a	a	h	a	h	a	b	a	a	b	b	h	a	b	a	b	b	a	a	a	a	a	a	a	a	b	h	b	a	a	b	a	a	a	b	a	b	a	b	a	a	b	a
S1_14127013	1	14127013	T	C	b	h	a	a	b	a	a	a	b	a	a	b	a	h	a	b	a	b	b	a	a	a	a	a	a	a	a	b	h	b	a	a	b	a	a	a	b	a	b	a	b	a	a	b	a
S1_14127090	1	14127090	C	T	b	b	a	a	a	a	a	a	b	a	a	b	h	h	a	h	a	b	b	a	a	a	a	a	a	a	a	b	b	b	a	a	b	a	a	a	b	a	b	a	b	a	a	b	a
S1_14127556	1	14127556	G	A	b	h	a	a	b	a	h	a	b	a	a	b	h	h	a	b	a	b	b	a	a	a	a	a	a	a	a	b	h	b	a	a	b	a	a	a	b	a	b	a	b	a	a	b	a
S1_14204863	1	14204863	C	G	b	b	a	a	b	a	h	a	b	a	a	b	b	h	a	h	a	b	b	a	a	a	a	a	a	a	a	b	h	b	a	a	b	a	a	a	b	a	b	a	b	a	a	b	a
S1_14204904	1	14204904	T	G	b	h	a	a	h	a	h	a	b	a	a	b	h	h	a	b	a	b	b	a	a	a	a	a	a	a	a	b	b	b	a	a	b	a	a	a	b	a	b	a	b	a	a	b	a
S1_14216466	1	14216466	A	T	b	h	a	a	h	a	a	a	b	a	a	b	h	h	a	b	a	b	b	a	a	a	a	a	a	a	a	b	b	b	a	a	b	a	a	a	b	a	b	a	b	a	a	b	a
S1_14225818	1	14225818	G	C	b	b	a	a	h	a	b	a	b	a	a	b	h	h	a	b	a	b	b	a	a	a	a	a	a	a	a	b	b	b	a	a	b	a	a	a	b	a	b	a	b	a	a	b	a
S1_14225922	1	14225922	T	C	b	b	a	a	h	a	a	a	b	a	a	b	h	h	a	b	a	b	b	a	a	a	a	a	a	a	a	b	b	b	a	a	b	a	a	a	b	a	b	a	b	a	a	b	a
S1_14246694	1	14246694	A	C	b	h	a	a	h	a	a	a	b	a	a	b	h	h	a	b	a	b	b	a	a	a	a	a	h	a	a	b	b	b	a	a	b	a	a	a	b	h	b	a	b	a	a	b	a
S1_14246882	1	14246882	G	C	b	h	a	a	h	a	b	a	b	a	a	b	h	h	a	b	a	b	b	a	a	a	a	a	b	a	a	b	b	b	a	a	b	a	a	a	b	b	b	a	b	a	a	b	a
S1_14248054	1	14248054	G	A	b	h	a	a	h	a	b	a	b	a	a	b	h	h	a	b	a	b	b	a	a	a	a	a	b	a	a	b	b	b	a	a	b	a	a	a	b	b	b	a	b	a	a	b	a
S1_14274833	1	14274833	T	A	b	a	a	a	b	a	a	a	b	a	a	b	h	h	a	b	a	b	b	a	a	a	a	a	b	a	a	b	b	b	a	a	b	a	a	a	b	h	b	a	b	a	a	b	a
S1_14292253	1	14292253	A	G	b	a	a	a	h	a	a	a	b	a	a	b	h	h	a	b	a	b	b	a	a	a	a	a	a	a	a	b	h	b	a	a	b	a	a	a	b	b	b	a	b	a	a	b	a
S1_14292342	1	14292342	T	C	b	a	a	a	b	a	b	a	b	a	a	b	h	h	a	b	a	b	b	a	a	a	a	a	b	a	a	b	h	b	a	a	b	a	a	a	b	h	b	a	b	a	a	b	a
S1_14357627	1	14357627	A	G	b	a	a	a	h	a	a	a	b	a	a	b	h	a	a	b	a	b	b	a	a	a	a	a	h	a	a	b	h	b	a	a	b	a	a	a	b	h	b	a	b	a	a	b	a
S1_14369151	1	14369151	G	T	b	a	a	a	h	a	a	a	b	a	a	b	h	a	a	b	a	b	b	a	a	a	a	a	b	a	a	b	b	b	a	a	b	a	a	a	b	h	b	a	b	a	a	b	a
S1_14403988	1	14403988	C	A	b	a	a	a	h	a	a	a	b	a	a	b	h	a	a	b	a	b	b	h	a	a	a	a	b	a	a	b	h	b	a	a	b	a	a	a	b	h	b	a	b	a	a	b	a
S1_14404565	1	14404565	T	G	b	a	a	a	h	a	h	a	b	a	a	b	h	h	a	b	a	b	b	h	a	a	a	a	b	a	a	b	b	b	a	a	b	a	a	a	b	h	b	a	b	a	a	b	a
S1_14427976	1	14427976	C	T	b	a	a	a	h	a	h	a	b	a	a	b	h	h	a	b	a	b	b	a	a	a	a	a	b	a	a	b	h	b	a	a	b	a	a	a	b	a	b	a	b	a	b	b	a
S1_14448771	1	14448771	C	A	b	a	a	a	h	a	h	a	b	a	a	b	h	h	b	b	a	b	b	a	a	a	a	a	b	a	a	b	h	b	a	a	b	a	a	a	b	a	b	a	b	a	b	b	a
S1_14453779	1	14453779	T	C	b	a	a	a	h	a	h	a	b	a	a	b	h	h	b	b	a	b	b	a	a	a	a	a	b	a	a	b	b	b	a	a	b	a	a	a	b	a	b	a	b	a	b	b	a
S1_14477778	1	14477778	T	G	b	a	a	a	h	a	b	a	b	a	a	b	h	h	b	b	h	b	b	a	a	a	a	a	b	a	a	b	h	b	a	a	b	a	a	a	b	a	b	a	b	a	b	b	a
S1_14481048	1	14481048	G	A	b	a	a	a	h	a	h	a	b	a	a	b	h	h	b	b	a	b	b	a	a	a	a	a	b	a	a	b	h	b	a	a	b	a	a	a	b	a	b	a	b	a	b	b	a
S1_14571918	1	14571918	C	T	b	a	a	a	h	a	a	a	b	a	a	b	h	h	b	b	b	b	b	a	a	a	a	a	a	a	a	b	h	a	a	a	b	a	a	a	b	a	b	a	b	a	b	b	a
S1_14571980	1	14571980	C	A	b	a	a	a	h	a	h	a	b	a	a	b	h	h	b	b	b	b	b	a	a	a	a	a	a	a	a	b	b	a	a	a	b	a	a	a	b	a	b	a	b	a	b	b	a
S1_14627709	1	14627709	T	A	b	a	a	a	h	a	h	a	b	a	a	b	h	h	b	b	b	b	b	a	a	a	a	a	a	a	a	b	h	a	a	a	b	a	a	a	b	a	b	a	b	a	b	b	a
S1_14642945	1	14642945	G	A	b	a	a	a	h	a	h	a	b	a	a	b	h	h	b	b	h	b	b	a	a	a	a	a	a	a	a	b	b	a	a	a	b	a	a	a	b	a	b	a	b	a	b	b	a
S1_14709481	1	14709481	T	C	b	a	a	a	h	a	b	a	b	a	a	b	h	a	b	b	b	b	b	a	a	a	a	a	a	a	a	b	h	a	a	a	b	a	a	a	b	a	b	a	b	a	b	b	a
S1_14757191	1	14757191	G	T	b	a	a	a	h	a	h	a	b	a	a	b	h	h	b	b	h	b	b	a	a	a	a	a	a	a	a	b	b	a	a	a	b	a	a	a	b	a	b	a	b	a	b	b	a
S1_14841842	1	14841842	T	G	b	a	a	a	h	a	b	a	b	a	a	b	h	a	b	b	b	b	b	a	a	a	a	a	a	a	a	b	h	a	a	a	b	a	a	a	b	a	b	a	b	a	b	b	a
S1_14842366	1	14842366	A	C	b	a	a	a	h	a	b	a	b	a	a	b	h	h	b	b	b	b	b	a	a	a	a	a	a	a	a	b	b	a	a	a	b	a	a	a	b	a	b	a	b	a	b	b	a
S1_14953752	1	14953752	G	C	b	a	a	a	h	a	a	a	b	a	a	b	b	h	b	b	b	b	b	a	a	a	a	a	a	a	a	b	h	a	a	a	b	a	a	a	b	a	b	a	b	a	b	b	a
S1_14969465	1	14969465	C	T	b	a	a	a	h	a	h	a	b	a	a	b	h	h	b	b	b	b	b	h	a	a	a	a	a	a	a	b	a	a	a	a	b	a	a	a	b	a	b	a	b	a	b	b	a
S1_14969718	1	14969718	G	A	b	a	a	a	h	a	h	a	b	a	a	b	h	h	b	b	b	b	b	a	a	a	a	a	a	a	a	b	b	a	a	a	b	a	a	a	b	a	b	a	b	a	b	b	a
S1_14969787	1	14969787	A	G	b	a	a	a	h	a	b	a	b	a	a	b	a	h	b	b	h	b	b	h	a	a	a	a	a	a	a	b	b	a	a	a	b	a	a	a	b	a	b	a	b	a	b	b	a
S1_14982935	1	14982935	A	T	b	a	a	a	h	a	a	a	b	a	a	b	h	h	b	b	h	b	b	a	a	h	a	a	a	a	a	b	b	a	a	a	b	a	a	a	b	a	b	a	b	a	b	b	a
S1_14988945	1	14988945	G	C	b	a	a	a	h	a	h	a	b	a	a	b	h	h	b	b	a	b	b	a	a	a	a	a	a	a	a	b	b	a	a	a	b	a	a	a	b	a	b	a	b	a	b	b	a
S1_14989056	1	14989056	C	T	b	a	a	a	h	a	h	a	b	a	a	b	b	h	b	b	h	b	b	a	a	b	a	a	a	a	a	b	b	a	a	a	b	a	a	a	b	a	b	a	b	a	b	b	a
S1_14990396	1	14990396	C	T	b	a	a	a	h	a	h	a	b	a	a	b	h	h	b	a	h	b	b	a	a	h	a	a	a	a	a	b	b	a	a	a	b	a	a	a	b	a	b	a	b	a	b	b	a
S1_15001485	1	15001485	G	A	b	a	a	a	b	a	h	a	b	a	a	b	h	h	b	h	h	b	b	a	a	h	a	a	b	a	a	b	h	a	a	a	b	a	a	a	b	a	b	a	b	a	b	b	a
S1_15001511	1	15001511	T	C	b	a	a	a	b	a	h	a	b	a	a	b	h	h	b	h	h	b	b	a	a	h	a	a	b	a	a	b	h	a	a	a	b	a	a	a	b	a	b	a	b	a	b	b	a
S1_15004692	1	15004692	G	T	b	a	a	a	h	a	b	a	b	a	a	b	b	h	b	b	b	b	b	a	a	h	a	a	h	a	a	b	b	a	a	a	b	a	a	a	b	a	b	a	b	a	b	b	a
S1_15050456	1	15050456	T	C	b	a	a	a	h	a	h	a	b	a	a	b	h	h	b	b	h	b	b	a	a	h	a	a	b	a	a	b	h	a	a	a	b	a	a	a	b	a	b	a	b	a	b	b	a
S1_15151588	1	15151588	G	A	b	a	a	a	b	a	h	a	b	a	a	b	b	h	b	b	b	b	b	h	a	h	a	a	h	a	a	b	h	a	a	a	b	a	a	a	b	a	b	a	b	a	b	b	a
S1_15151693	1	15151693	T	G	b	a	a	a	h	a	b	a	b	a	a	b	h	b	b	b	b	b	b	a	a	b	a	a	h	a	a	b	h	a	a	a	b	a	a	a	b	a	b	a	b	a	b	b	a
S1_15268631	1	15268631	C	T	b	a	a	a	h	a	h	a	b	a	a	b	h	a	b	b	b	b	b	b	a	h	a	a	a	a	a	b	b	a	a	a	b	a	a	a	b	a	b	a	a	a	b	b	a
S1_15328639	1	15328639	T	G	b	a	a	a	b	a	h	a	b	a	a	b	h	a	b	b	b	b	b	h	a	b	a	a	a	a	a	b	h	a	a	a	b	a	a	a	b	a	b	a	h	a	b	b	a
S1_15378148	1	15378148	G	A	b	a	a	a	h	a	h	a	b	a	a	b	h	h	b	b	b	b	b	b	a	h	a	a	a	a	a	h	b	a	a	a	b	a	a	a	b	a	b	a	b	a	b	b	a
S1_15482870	1	15482870	G	A	b	a	a	b	h	a	h	a	b	a	a	b	h	h	b	b	b	b	b	b	a	h	a	a	a	a	a	b	b	a	a	a	b	a	a	a	b	a	b	a	h	a	b	b	a
S1_15679912	1	15679912	T	C	b	a	a	b	a	a	b	a	b	a	a	b	h	h	b	b	b	b	b	b	a	a	a	a	a	a	a	a	b	a	a	a	b	a	a	a	b	a	b	a	a	a	b	b	a
S1_15797055	1	15797055	G	T	b	a	a	b	b	a	h	a	b	a	a	b	h	h	b	b	b	b	b	h	a	h	a	a	a	a	a	b	b	a	a	a	b	a	a	a	b	a	b	a	a	a	b	b	a
S1_15851524	1	15851524	C	T	b	a	a	b	b	a	h	a	b	a	a	b	h	h	b	b	b	b	b	b	a	h	a	a	a	a	a	b	b	a	a	a	b	a	a	a	b	a	b	a	a	a	b	b	a
S1_15853035	1	15853035	G	A	b	a	a	b	b	a	a	a	b	a	a	b	a	a	b	b	b	b	b	h	a	h	a	a	a	a	a	b	b	a	a	a	b	a	a	a	b	a	b	a	h	a	b	b	a
S1_15870545	1	15870545	T	A	b	a	a	b	b	a	h	a	b	a	a	b	b	a	b	b	b	b	b	b	a	h	a	a	a	a	a	h	b	a	a	a	b	a	a	a	b	a	b	a	a	a	b	b	a
S1_15880299	1	15880299	G	T	b	a	a	b	b	a	h	a	b	a	a	b	b	h	b	b	b	b	b	b	a	h	a	a	a	a	a	h	b	a	a	a	b	a	a	a	b	a	b	a	h	a	b	b	a
S1_15880397	1	15880397	G	C	b	a	a	b	b	a	a	a	b	a	a	b	b	h	b	b	b	b	b	b	a	h	a	a	a	a	a	b	b	a	a	a	b	a	a	a	b	a	b	a	h	a	b	b	a
S1_16433596	1	16433596	C	G	b	a	a	b	b	a	a	a	b	a	a	b	b	b	b	b	b	b	b	b	a	h	a	a	a	a	a	h	b	a	a	a	b	a	a	a	b	a	b	a	a	a	b	b	a
S1_16615538	1	16615538	C	T	b	a	a	b	b	a	h	a	b	a	a	b	b	h	b	b	b	b	b	b	a	h	a	a	a	a	a	b	b	a	a	a	b	a	a	a	b	a	b	a	a	a	b	b	a
S1_16615608	1	16615608	T	A	b	a	a	b	b	a	h	a	b	a	a	b	h	h	b	b	b	b	b	b	a	h	a	a	a	a	a	b	b	a	a	a	b	a	a	a	b	a	b	a	a	a	b	b	a
S1_16775111	1	16775111	G	T	b	a	a	b	b	a	h	a	b	a	a	b	h	h	b	b	b	b	b	b	a	h	a	a	a	a	a	b	b	a	a	a	b	a	a	a	b	a	b	a	a	a	b	b	a
S1_16796938	1	16796938	A	C	b	a	a	b	b	a	b	a	b	a	a	b	h	h	b	b	b	b	b	b	a	h	a	a	a	a	a	b	b	a	a	a	b	a	a	a	b	a	b	a	a	a	b	b	a
S1_16873035	1	16873035	G	C	b	a	a	b	b	a	b	a	b	a	a	b	b	a	b	b	b	b	b	b	a	a	a	a	a	a	a	b	b	a	a	a	b	a	a	a	b	a	b	a	a	a	b	b	a
S1_17079302	1	17079302	A	G	b	a	a	b	b	a	b	a	b	a	a	b	h	a	b	b	b	b	b	b	a	h	a	a	a	a	a	b	b	a	a	a	b	a	a	a	b	a	b	a	a	a	b	b	a
S1_17235869	1	17235869	A	G	b	h	a	b	b	a	b	a	b	a	a	b	h	h	b	b	b	b	b	b	a	b	a	a	a	a	a	b	b	a	a	a	b	a	a	a	b	a	b	a	a	a	b	b	a
S1_17416955	1	17416955	T	C	b	h	a	b	b	a	b	a	b	a	a	b	b	h	b	b	b	b	b	b	a	b	a	a	a	a	a	b	b	a	a	a	b	a	a	a	b	a	b	a	h	b	b	b	a
S1_17583781	1	17583781	T	A	b	a	a	b	b	a	b	a	b	a	a	b	a	h	b	b	h	b	b	b	a	h	a	a	a	a	b	b	b	a	a	a	b	a	a	a	b	a	b	a	b	b	b	b	a
S1_17583924	1	17583924	T	C	b	b	a	b	b	a	b	a	b	a	a	b	h	a	b	b	b	b	b	b	b	h	a	a	a	h	b	b	b	a	a	a	b	a	a	a	b	a	b	a	a	b	b	b	a
S1_17675688	1	17675688	T	G	b	h	a	b	b	a	b	a	b	a	a	b	h	h	b	b	h	b	b	b	b	h	a	a	a	a	b	b	b	a	a	a	b	a	a	a	b	a	b	a	h	h	b	b	a
S1_17837452	1	17837452	G	C	b	h	a	b	b	a	b	a	b	a	a	b	h	h	b	b	b	b	b	b	b	h	a	a	a	h	b	b	b	a	a	a	b	a	a	a	b	a	b	a	a	a	b	b	a
S1_17876269	1	17876269	T	C	b	h	a	b	b	a	b	a	b	a	a	b	h	a	b	b	b	b	b	b	b	h	a	a	a	a	b	b	b	a	a	a	b	a	a	a	b	a	b	a	a	h	b	b	a
S1_17929722	1	17929722	T	G	b	h	a	b	b	a	b	a	b	a	a	b	b	h	b	b	b	b	b	b	b	h	a	a	a	b	b	b	b	a	a	a	b	a	a	a	b	a	b	a	a	a	b	b	a
S1_17943446	1	17943446	A	G	b	h	a	b	b	a	b	a	b	a	a	b	h	h	b	b	b	b	b	b	b	a	a	a	a	h	b	b	b	a	a	a	b	a	a	a	b	a	b	a	h	a	b	b	a
S1_18014546	1	18014546	C	T	b	h	a	b	b	a	b	a	b	a	a	b	b	h	b	b	b	b	b	b	b	a	a	a	a	a	b	b	b	a	a	a	b	a	a	a	a	a	b	a	a	h	b	b	a
S1_18028822	1	18028822	A	G	b	a	a	b	b	a	b	a	b	a	a	b	h	h	b	b	b	b	b	b	b	a	a	a	a	h	b	b	b	a	a	a	b	a	a	a	a	a	b	a	h	h	b	b	a
S1_18028856	1	18028856	K	G	b	a	a	b	b	a	b	a	b	a	a	b	h	h	b	b	b	b	b	b	b	a	a	a	a	h	b	b	b	a	a	a	b	a	a	a	a	a	b	a	h	h	b	b	a
S1_18080811	1	18080811	C	T	b	h	a	b	b	a	b	a	b	a	a	b	h	a	b	b	b	b	b	b	b	a	a	a	a	h	b	h	b	a	a	a	b	a	a	a	a	a	b	a	a	a	b	b	a
S1_18082864	1	18082864	C	N	b	h	a	b	b	a	b	a	b	a	a	b	h	h	b	b	b	b	b	b	b	a	a	a	a	a	b	h	b	a	a	a	b	a	a	a	a	a	b	a	a	b	b	b	a
S1_18089181	1	18089181	A	C	b	h	a	b	b	a	b	a	b	a	a	b	a	a	b	b	b	b	b	b	b	a	a	a	a	h	b	h	b	a	a	a	b	a	a	a	a	a	b	a	a	b	b	b	a
S1_18140996	1	18140996	A	C	b	a	a	b	b	a	b	a	b	a	a	b	b	h	b	b	b	b	b	b	b	a	a	a	a	h	b	b	b	a	a	a	b	a	a	a	a	a	b	a	a	b	b	b	a
S1_18141047	1	18141047	C	T	b	a	a	b	b	a	b	a	b	a	a	b	h	h	b	b	b	b	b	b	b	a	a	a	a	a	b	b	b	a	a	a	b	a	a	a	a	a	b	a	h	b	b	b	a
S1_18141188	1	18141188	C	G	b	h	a	b	b	a	b	a	b	a	a	b	h	a	b	b	b	b	b	b	b	a	a	a	a	h	b	b	b	a	a	a	b	a	a	a	a	a	b	a	a	b	b	b	a
S1_18142887	1	18142887	T	C	b	a	a	b	b	a	b	a	b	a	a	b	h	h	b	b	b	b	b	b	b	a	a	a	a	b	b	b	b	a	a	a	b	a	a	a	a	a	b	a	h	b	b	b	a
S1_18216550	1	18216550	G	A	b	h	a	b	b	a	b	a	b	a	a	b	h	a	b	b	b	b	b	b	b	a	a	a	a	h	b	b	b	a	a	a	b	a	a	a	a	a	b	a	a	b	b	b	a
S1_18269654	1	18269654	C	T	b	h	a	b	b	a	b	a	b	a	a	b	h	a	b	b	b	b	b	b	b	a	a	a	a	h	b	b	b	a	a	a	b	a	a	a	a	a	b	a	a	b	b	b	a
S1_18390820	1	18390820	T	C	b	b	a	b	b	a	b	a	b	a	a	b	a	h	b	b	b	b	b	b	b	a	a	a	a	a	b	b	b	a	a	a	b	a	a	a	a	a	b	a	a	b	b	b	a
S1_18817651	1	18817651	G	A	b	a	a	b	b	a	b	a	b	a	a	b	h	h	b	b	b	b	b	b	b	a	a	a	a	h	b	b	b	a	a	a	b	a	a	a	a	a	b	a	a	b	b	b	a
S1_19062098	1	19062098	C	G	b	h	a	b	b	b	b	a	b	a	a	b	b	h	b	b	b	b	b	b	b	a	a	a	a	h	b	b	b	a	a	a	b	b	a	a	a	a	b	a	a	b	b	b	a
S1_19070010	1	19070010	T	G	b	h	a	b	b	b	b	a	b	a	a	b	b	h	b	b	b	b	b	b	b	a	a	a	a	a	b	b	b	a	a	a	b	b	a	a	a	a	b	a	a	b	b	b	a
S1_19071322	1	19071322	G	C	b	h	a	b	b	b	b	a	b	a	a	b	b	h	b	b	h	b	b	b	b	a	a	a	a	h	b	b	b	a	a	a	b	b	a	a	a	a	b	a	a	b	b	b	a
S1_19071623	1	19071623	A	C	b	a	a	b	b	b	b	a	b	a	a	b	b	h	b	b	b	b	b	b	b	a	a	a	a	a	b	b	b	a	a	a	b	b	a	a	a	a	b	a	a	b	b	b	a
S1_19088859	1	19088859	C	T	b	a	a	b	b	b	h	a	b	a	a	b	b	h	b	b	h	b	b	b	b	a	a	a	a	h	b	b	b	a	a	a	b	b	a	a	a	a	b	a	a	b	b	b	a
S1_19128951	1	19128951	A	T	b	h	a	b	b	b	b	a	b	a	a	b	b	h	b	b	h	b	b	b	b	a	a	a	a	b	b	h	b	a	a	a	b	b	a	a	a	a	b	a	a	b	b	b	a
S1_19230249	1	19230249	A	C	b	h	a	b	b	b	h	a	b	a	a	b	b	h	b	b	b	b	b	b	b	a	a	a	a	h	b	h	b	a	a	a	b	b	a	a	a	a	b	a	a	b	b	b	a
S1_19275315	1	19275315	A	C	b	a	a	b	b	b	b	a	b	a	a	b	b	h	b	b	h	b	b	b	b	a	a	a	a	h	b	h	b	a	a	b	b	b	a	a	a	b	b	a	a	b	b	b	a
S1_19654989	1	19654989	A	G	b	a	a	b	b	b	b	a	b	a	a	b	b	a	b	b	b	b	b	b	b	a	a	a	a	h	b	h	b	a	a	b	b	b	a	a	a	b	b	a	a	b	b	b	b
S1_19661784	1	19661784	T	A	b	a	a	b	b	b	b	a	b	a	a	b	b	a	b	b	b	b	b	b	b	a	a	a	a	a	b	h	b	a	a	b	b	b	a	a	a	b	b	a	a	b	b	b	b
S1_19661942	1	19661942	T	G	b	h	a	b	b	b	b	a	b	a	a	b	b	a	b	b	b	b	b	b	b	a	a	a	a	h	b	h	b	a	a	b	b	b	a	a	a	b	b	a	a	b	b	b	b
S1_19684855	1	19684855	C	T	b	h	a	b	b	b	b	a	b	a	a	b	b	h	b	b	b	b	b	b	b	a	a	a	a	a	b	h	b	a	a	b	b	b	a	b	a	b	b	a	a	b	b	b	b
S1_19715329	1	19715329	C	G	b	a	a	b	b	b	b	a	b	a	a	b	b	h	b	b	b	b	b	b	b	a	a	a	a	h	b	h	b	a	a	b	b	b	a	a	a	b	b	a	a	b	b	b	b
S1_19715399	1	19715399	A	G	b	h	a	b	b	b	b	a	b	a	a	b	b	h	b	b	b	b	b	b	b	a	a	a	a	b	b	b	b	a	a	b	b	b	a	h	a	b	b	a	a	b	b	b	b
S1_19725032	1	19725032	G	A	b	a	a	b	b	b	b	a	b	a	a	b	b	h	b	b	b	b	b	b	b	a	a	a	a	b	b	b	b	a	a	b	b	b	a	a	a	b	b	a	a	b	b	b	b
S1_19725140	1	19725140	G	A	b	h	a	b	b	b	b	a	b	a	a	b	b	h	b	b	b	b	b	b	b	a	a	a	a	a	b	h	b	a	a	b	b	b	a	h	a	b	b	a	a	b	b	b	b
S1_19899256	1	19899256	G	A	b	h	a	b	b	b	b	a	b	a	a	b	b	h	b	b	b	b	b	b	b	a	a	a	a	a	b	b	b	a	a	b	b	b	a	a	a	b	b	a	a	b	b	b	b
S1_19961659	1	19961659	G	T	b	h	a	b	b	b	b	a	b	a	a	b	b	h	b	b	b	b	b	b	b	a	a	a	a	b	b	h	b	a	a	b	b	b	a	h	a	b	b	a	a	b	b	b	b
S1_20174000	1	20174000	C	T	b	h	a	b	b	b	b	a	b	a	a	b	b	h	b	b	b	b	b	b	b	a	a	a	a	h	b	b	b	a	a	b	b	b	a	h	a	b	b	a	a	b	b	b	b
S1_20174365	1	20174365	G	T	b	h	a	b	b	b	b	a	b	a	a	b	b	h	b	b	b	b	b	b	b	a	a	a	a	b	b	h	b	a	a	b	b	b	a	a	a	b	b	a	a	b	b	b	b
S1_20352663	1	20352663	G	C	b	h	a	b	b	b	b	a	b	a	a	b	b	h	b	b	b	b	b	b	b	a	a	a	a	b	b	b	h	a	a	b	b	b	a	b	a	b	b	a	a	b	b	b	b
S1_20530768	1	20530768	T	C	b	h	a	b	b	b	b	a	b	a	a	b	b	h	b	b	b	b	b	b	b	a	a	a	a	h	b	b	h	a	a	b	b	b	a	b	a	b	b	a	a	b	b	b	b
S1_20820581	1	20820581	A	G	b	h	a	b	b	b	b	a	b	a	a	b	b	h	b	b	b	b	b	b	b	a	a	a	a	a	b	h	b	a	a	b	b	b	a	b	a	b	a	a	a	b	b	b	b
S1_20912434	1	20912434	G	A	b	h	a	b	b	b	b	a	b	a	a	b	b	h	b	b	b	b	b	b	b	a	a	a	a	h	b	b	b	a	a	b	b	b	a	b	a	b	b	a	a	b	b	b	b
S1_20992204	1	20992204	C	G	b	h	a	b	b	b	b	a	b	a	a	b	b	h	b	b	b	b	b	b	b	a	a	a	a	h	b	h	b	a	a	b	b	b	a	b	a	b	h	a	a	b	b	b	b
S1_21082159	1	21082159	G	T	b	h	a	b	b	b	b	a	b	a	a	b	h	a	b	b	b	b	b	b	b	a	a	a	a	b	b	h	b	a	a	b	b	b	a	h	a	b	b	a	a	b	b	b	b
S1_21088058	1	21088058	A	G	b	h	a	b	b	b	b	a	b	a	a	b	b	h	b	b	b	b	b	b	b	a	a	a	a	b	b	b	b	a	a	b	b	b	a	a	a	b	b	a	a	b	b	b	b
S1_21337006	1	21337006	G	A	b	h	a	b	b	b	b	a	b	a	a	b	h	a	b	b	b	b	b	b	b	a	a	a	a	h	b	h	b	a	a	b	b	b	a	a	a	b	b	a	a	b	b	b	b
S1_21337272	1	21337272	C	T	b	h	a	b	b	b	b	a	b	a	a	b	b	a	b	b	b	b	b	b	b	a	a	a	a	b	b	h	b	a	a	b	b	b	a	b	a	b	b	a	a	b	b	b	b
S1_21367698	1	21367698	G	A	b	h	a	b	b	b	b	a	b	a	a	b	b	a	b	b	b	b	b	b	b	a	a	a	a	h	b	h	b	a	a	b	b	b	a	h	a	b	b	a	a	b	b	b	b
S1_21397264	1	21397264	C	T	b	h	a	b	b	b	b	a	b	a	a	b	b	h	b	b	b	b	b	b	b	a	a	a	a	b	b	h	b	a	a	b	b	b	a	a	a	b	b	a	a	b	b	b	b
S1_21414494	1	21414494	A	G	b	h	a	b	b	b	b	a	b	a	a	b	b	h	b	b	b	b	b	b	b	a	a	a	a	b	b	b	b	a	a	b	b	b	a	h	a	b	b	a	a	b	b	b	b
S1_21414582	1	21414582	G	A	b	h	a	b	b	b	b	a	b	a	a	b	b	h	b	b	b	b	b	b	b	a	a	a	a	h	b	b	b	a	a	b	b	b	a	h	a	b	b	a	a	b	b	b	b
S1_21414661	1	21414661	T	C	b	a	a	b	b	b	b	a	b	a	a	b	b	a	b	b	b	b	b	b	b	a	a	a	a	h	b	b	h	a	a	b	b	b	a	a	a	b	b	a	a	b	b	b	b
S1_21414758	1	21414758	G	C	b	a	a	b	b	b	b	a	b	a	a	b	b	h	b	b	b	b	b	b	b	a	a	a	a	b	b	b	h	a	a	b	b	b	a	a	a	b	b	a	b	b	b	b	b
S1_21420463	1	21420463	A	G	b	h	a	b	b	b	b	a	b	a	a	b	b	a	b	b	b	b	b	b	b	a	a	a	a	h	b	b	b	a	a	b	b	b	a	a	a	b	b	a	a	b	b	b	b
S1_21420607	1	21420607	C	T	b	h	a	b	b	b	b	a	b	a	a	b	b	h	b	b	b	b	b	b	b	a	a	a	a	b	b	b	b	a	a	b	b	b	a	a	a	b	b	a	h	b	b	b	b
S1_21445646	1	21445646	G	C	b	a	a	b	b	b	b	a	b	a	a	b	b	h	b	b	b	b	b	b	b	a	a	a	a	b	b	b	h	a	a	b	b	b	a	a	a	b	b	a	a	b	b	b	b
S1_21445649	1	21445649	G	C	b	h	a	b	b	b	b	a	b	a	a	b	b	a	b	b	b	b	b	b	b	a	a	a	a	b	b	b	b	a	a	b	b	b	a	a	a	b	b	a	a	b	b	b	b
S1_21473920	1	21473920	G	C	b	a	a	b	b	b	b	a	b	a	a	b	b	h	b	b	b	b	b	b	b	a	a	a	a	b	b	b	a	a	a	b	b	b	a	a	a	b	b	a	a	b	b	b	b
S1_21535076	1	21535076	A	C	b	h	a	b	b	b	b	a	b	a	a	b	b	h	b	b	b	b	b	b	b	a	a	a	a	b	b	b	h	a	a	b	b	b	a	a	a	b	b	a	a	b	b	b	b
S1_21554502	1	21554502	A	C	b	h	a	b	b	b	b	a	b	a	a	b	b	h	b	b	b	b	b	b	b	a	a	a	a	h	b	b	b	a	a	b	b	b	a	h	a	b	b	a	a	b	b	b	b
S1_21583126	1	21583126	C	T	b	h	a	b	b	b	b	a	b	a	a	b	b	a	b	b	b	b	b	b	b	a	a	a	a	h	b	h	b	a	a	b	b	b	a	h	a	b	b	a	a	b	b	b	b
S1_22253800	1	22253800	C	N	b	h	a	b	b	b	b	a	b	a	a	b	b	h	b	b	b	b	b	b	b	a	a	a	a	b	b	a	h	a	a	b	b	b	a	h	a	b	b	a	h	b	b	b	b
S1_23197930	1	23197930	A	G	b	h	a	b	b	b	b	a	b	a	a	b	b	a	b	b	b	b	b	b	b	a	a	a	a	b	b	h	h	a	a	b	b	b	a	b	a	b	b	a	a	b	b	b	b
S1_23203098	1	23203098	G	C	b	h	a	b	b	b	b	a	b	a	a	b	h	h	b	b	b	b	b	b	b	a	a	a	a	b	b	a	b	a	a	b	b	b	a	b	a	b	b	a	h	b	b	b	b
S1_23204331	1	23204331	C	G	b	h	a	h	b	b	b	a	b	a	a	b	b	h	b	b	b	b	b	b	b	a	a	a	a	h	b	h	b	a	a	b	b	b	a	a	a	b	b	a	h	b	b	b	b
S1_23204487	1	23204487	G	C	b	h	a	h	b	b	b	a	b	a	a	b	h	a	b	b	b	b	b	b	b	a	a	a	a	a	b	h	b	a	a	b	b	b	a	a	a	b	b	a	a	b	b	b	b
S1_24931214	1	24931214	T	C	b	b	a	h	b	b	b	a	b	a	a	b	b	h	b	b	b	b	b	b	b	a	a	a	a	a	b	a	b	a	a	b	b	b	a	b	a	b	b	a	h	b	b	b	b
S1_24979422	1	24979422	G	C	b	h	a	b	b	b	b	a	b	a	a	b	b	h	b	b	b	b	b	b	b	a	a	a	a	a	b	a	b	a	a	b	b	b	a	b	a	b	b	a	h	b	b	b	b
S1_24984977	1	24984977	G	A	b	a	a	b	b	b	b	a	b	a	a	b	b	h	b	b	b	b	b	b	b	a	a	a	a	b	b	b	b	a	a	b	b	b	a	b	a	b	b	a	a	b	b	b	b
S1_24990242	1	24990242	T	C	b	a	a	b	b	b	b	a	b	a	a	b	b	h	b	b	b	b	b	b	b	a	a	a	a	a	b	h	h	a	a	b	b	b	a	b	a	b	b	a	a	b	b	b	b
S1_24990365	1	24990365	T	C	b	h	a	b	b	b	b	a	b	a	a	b	b	h	b	b	b	b	b	b	b	a	a	a	a	h	b	a	b	a	a	b	b	b	a	b	a	b	b	a	a	b	b	b	b
S1_25062627	1	25062627	T	C	b	h	a	b	b	b	b	a	b	a	a	b	b	h	b	b	b	b	b	b	b	a	a	a	a	h	b	a	h	a	a	b	b	b	a	b	a	b	b	a	a	b	b	b	b
S1_25079213	1	25079213	A	G	b	h	a	b	b	b	b	a	b	a	a	b	b	h	b	b	b	b	b	b	b	a	a	a	a	a	b	h	h	a	a	b	b	b	a	b	a	b	b	a	a	b	b	b	b
S1_25160277	1	25160277	C	T	b	h	a	b	b	b	b	a	b	a	a	b	b	h	b	b	b	b	b	b	b	a	a	a	a	a	b	a	h	a	a	b	b	b	a	b	a	b	b	a	a	b	b	b	b
S1_25262431	1	25262431	T	C	b	h	a	b	b	b	b	a	b	a	a	b	b	h	b	b	b	b	b	b	b	a	a	a	a	h	b	h	h	a	a	b	b	b	a	b	a	b	b	a	a	b	b	b	b
S1_25262455	1	25262455	T	G	b	h	a	b	b	b	b	a	b	a	a	b	b	h	b	b	b	b	b	b	b	a	a	a	a	b	b	a	b	a	a	b	b	b	a	b	a	b	b	a	a	b	b	b	b
S1_25262779	1	25262779	T	C	b	h	a	b	b	b	b	a	b	a	a	b	b	h	b	b	b	b	b	b	b	a	a	a	a	a	b	b	h	a	a	b	b	b	a	b	a	b	b	a	a	b	b	b	b
S1_25466512	1	25466512	T	A	b	a	a	b	b	b	b	a	b	a	a	b	b	h	b	b	b	b	b	b	b	a	a	a	a	a	b	b	b	a	a	b	b	b	a	b	a	b	b	a	a	b	b	b	b
S1_25498703	1	25498703	G	A	b	a	b	b	b	b	b	a	b	a	a	b	b	h	b	b	b	b	b	b	b	a	a	a	b	h	b	b	b	a	a	b	b	b	a	b	a	b	b	a	a	b	b	b	b
S1_25938102	1	25938102	C	G	b	h	h	h	b	b	b	a	b	a	a	b	b	h	b	b	b	b	b	b	h	a	a	a	b	h	b	b	h	a	a	b	b	b	a	b	a	b	b	a	a	b	b	b	b
S1_25938103	1	25938103	A	C	b	h	h	h	b	b	b	a	b	a	a	b	b	h	b	b	b	b	b	b	b	a	a	a	b	h	b	b	h	a	a	b	b	b	a	b	a	b	b	a	a	b	b	b	b
S1_26080318	1	26080318	G	T	b	h	h	h	b	b	b	a	b	a	a	b	b	h	b	b	b	b	b	b	a	a	a	a	b	b	b	h	b	a	a	b	b	b	a	b	a	b	b	a	a	b	b	b	b
S1_26248719	1	26248719	C	G	b	h	h	b	b	b	b	a	b	a	a	b	b	h	b	b	b	b	b	b	b	a	a	a	b	h	b	a	h	a	a	b	b	b	a	b	a	b	b	a	h	b	b	b	b
S1_26522950	1	26522950	C	A	b	a	b	b	b	b	b	a	b	a	a	b	b	h	b	b	b	b	b	b	b	a	a	a	b	h	b	a	b	a	a	b	b	b	a	b	a	b	b	a	a	b	b	b	b
S1_26894816	1	26894816	A	G	b	a	a	h	b	b	b	a	b	a	a	b	b	h	b	b	b	b	b	b	b	a	a	a	b	b	b	h	b	a	a	b	b	b	a	b	a	b	b	a	h	b	b	b	b
S1_26894952	1	26894952	A	C	b	a	a	b	b	b	b	a	b	a	a	b	b	h	b	b	b	b	b	b	b	a	a	a	b	h	b	h	b	a	a	b	b	b	a	b	a	b	b	a	h	b	b	b	b
S1_26895058	1	26895058	A	G	b	h	a	h	b	b	b	a	b	a	a	b	b	h	b	b	b	b	b	b	b	a	a	a	b	h	b	b	b	a	a	b	b	b	a	b	a	b	b	a	h	b	b	b	b
S1_26900398	1	26900398	A	G	b	a	a	b	b	b	b	a	b	a	a	b	b	h	b	b	b	b	b	b	b	a	a	a	b	h	b	h	b	a	a	b	b	b	a	b	a	b	b	a	a	b	b	b	b
S1_27018486	1	27018486	T	C	b	h	a	b	b	b	b	a	b	a	a	b	b	h	b	b	h	b	b	b	b	a	a	a	b	h	b	a	b	a	a	b	b	b	a	b	a	b	b	a	a	b	b	b	b
S1_27177962	1	27177962	A	C	b	a	h	b	b	b	b	a	b	a	a	b	b	h	b	b	b	b	b	b	b	a	a	a	b	b	b	a	b	a	a	b	b	b	a	b	a	b	b	a	a	b	b	b	b
S1_27443550	1	27443550	T	C	b	h	a	h	b	b	b	a	b	a	a	b	b	h	b	b	h	b	b	b	b	a	a	a	b	h	b	a	b	a	a	b	b	b	a	b	a	b	b	a	a	b	b	b	b
S1_27455508	1	27455508	G	A	b	h	b	h	b	b	b	a	b	a	a	b	b	h	b	b	a	b	b	b	b	a	a	a	b	b	b	a	b	a	a	b	b	b	a	b	a	b	b	a	a	b	b	b	b
S1_27527703	1	27527703	T	A	b	h	h	b	b	b	b	a	b	a	a	b	b	h	b	b	h	b	b	b	b	a	a	a	b	b	b	a	b	a	a	b	b	b	a	b	a	b	b	a	a	b	b	b	b
S1_28216198	1	28216198	T	A	b	h	h	h	b	b	b	a	b	a	a	b	b	h	b	b	b	b	b	b	b	a	a	a	b	h	b	a	b	a	b	b	b	b	a	b	a	b	b	a	a	b	b	b	b
S1_28222150	1	28222150	A	G	b	a	b	h	b	b	b	a	b	a	a	b	b	h	b	b	b	b	b	b	b	a	a	a	b	h	b	a	b	a	b	b	b	b	a	b	a	b	b	a	a	b	b	b	b
S1_28452453	1	28452453	T	G	b	h	b	h	b	b	b	a	b	a	a	b	b	h	b	b	b	b	b	b	b	a	a	a	b	b	b	a	h	a	b	b	b	b	a	b	a	b	b	a	a	b	b	b	b
S1_28931037	1	28931037	T	C	b	b	b	b	b	b	b	a	b	a	a	b	b	h	b	b	b	b	b	b	b	a	a	a	b	h	b	a	h	a	b	b	b	b	a	b	a	b	b	a	a	b	b	b	b
S1_28971283	1	28971283	G	T	b	h	b	h	b	b	h	a	b	a	a	b	b	h	b	b	b	b	b	b	b	a	a	a	b	h	b	a	h	a	b	b	b	b	a	b	a	b	b	a	a	b	b	b	b
S1_28971364	1	28971364	A	G	b	h	b	b	b	b	b	a	b	a	a	b	b	h	b	b	b	b	b	b	b	a	a	a	b	h	b	h	b	a	b	b	b	b	a	b	a	b	b	a	a	b	b	b	b
S1_30221920	1	30221920	T	A	b	a	h	b	b	b	h	a	b	a	a	b	b	h	b	b	b	b	b	b	b	a	a	a	b	h	b	h	h	a	b	b	b	b	a	b	a	b	b	a	a	b	b	b	b
S1_30452785	1	30452785	T	A	b	a	b	h	b	b	b	a	b	a	a	b	b	h	b	b	b	b	b	b	b	a	a	a	b	h	b	h	b	a	b	b	b	b	a	b	a	b	b	a	a	b	b	b	b
S1_30536607	1	30536607	G	C	b	a	a	h	b	b	b	a	b	a	a	b	b	h	b	b	b	b	b	b	a	a	a	a	b	a	b	h	b	a	b	b	b	b	a	b	a	b	b	a	a	b	b	b	b
S1_30536794	1	30536794	G	A	b	a	h	b	b	b	b	a	b	a	a	b	b	h	b	b	b	b	b	b	h	a	a	a	b	h	b	h	h	a	b	b	b	b	a	b	a	b	b	a	a	b	b	b	b
S1_30634000	1	30634000	A	C	b	a	h	h	b	b	b	a	b	a	a	b	b	h	b	b	b	b	b	b	b	a	a	a	b	h	b	a	h	a	b	b	b	b	a	b	a	b	b	a	a	b	b	b	b
S1_30797424	1	30797424	G	A	b	a	a	h	b	b	b	a	b	a	a	b	b	h	b	b	b	b	b	b	h	a	a	a	b	a	b	a	b	a	b	b	b	b	a	b	a	b	b	a	a	b	b	b	b
S1_30803332	1	30803332	A	C	b	a	h	h	b	b	b	a	b	a	a	b	b	h	b	b	b	b	b	b	b	a	a	a	b	b	b	h	b	a	a	b	b	b	a	b	a	b	b	a	a	b	b	b	b
S1_30807835	1	30807835	A	G	b	a	a	b	b	b	h	a	b	a	a	b	b	h	b	b	b	b	b	b	b	a	a	a	b	h	b	a	b	a	b	b	b	b	a	b	a	b	b	a	a	b	b	b	b
S1_32187564	1	32187564	T	G	b	a	b	b	b	b	a	a	b	a	a	b	b	h	b	b	b	b	b	b	b	a	a	a	b	h	b	h	b	h	b	b	b	b	a	b	a	b	b	a	a	b	b	b	b
S1_32187565	1	32187565	G	T	b	a	b	b	b	b	a	a	b	a	a	b	b	h	b	b	b	b	b	b	b	a	a	a	b	h	b	h	b	a	b	b	b	b	a	b	a	b	b	a	a	b	b	b	b
S1_33297465	1	33297465	M	C	b	a	a	b	b	b	b	a	b	a	a	b	b	a	b	b	b	b	b	b	b	a	a	a	b	h	b	a	b	b	b	b	b	b	a	b	a	b	b	a	a	b	b	b	b
S1_38466819	1	38466819	C	T	b	a	a	b	b	b	b	a	b	a	a	b	b	h	b	b	b	b	b	b	b	a	a	a	b	h	h	h	b	a	b	b	b	b	a	b	a	b	b	a	a	b	b	b	b
S1_38469607	1	38469607	C	T	b	a	b	b	b	b	b	a	b	a	a	b	b	h	b	b	b	b	b	b	b	a	a	a	b	h	h	h	b	a	b	b	b	b	a	b	a	b	b	a	a	b	b	b	b
S1_38486036	1	38486036	A	G	b	a	h	b	b	b	b	a	b	a	a	b	b	b	b	b	b	b	b	b	b	a	a	a	b	h	h	a	b	a	b	b	b	b	a	b	a	b	b	a	a	b	b	b	b
S1_38784045	1	38784045	T	G	b	a	a	b	b	b	b	a	b	a	a	b	b	h	b	b	b	b	b	b	b	a	a	a	b	h	b	a	b	a	b	b	b	b	a	b	a	b	b	a	a	b	b	b	b
S1_38811026	1	38811026	A	G	b	a	h	b	b	b	b	a	b	a	a	b	b	h	b	b	b	b	b	b	b	a	a	a	a	h	b	b	b	a	b	b	b	b	a	b	a	b	b	a	a	b	b	b	b
S1_39389820	1	39389820	A	G	b	a	h	b	b	b	b	a	b	a	a	b	b	h	b	b	b	b	b	b	b	a	a	a	b	h	b	h	h	a	a	b	b	b	a	b	a	b	b	a	a	b	b	b	b
S1_39495063	1	39495063	G	A	b	a	b	h	b	b	b	a	b	a	a	b	b	h	b	b	b	b	b	b	b	a	a	a	h	h	b	a	b	a	a	b	b	b	a	b	a	b	b	a	a	b	b	b	b
S1_39627791	1	39627791	T	G	b	a	a	h	b	b	b	a	b	a	a	b	b	h	b	b	b	b	b	b	b	a	a	a	b	h	b	a	h	a	a	b	b	b	a	b	a	b	b	a	a	b	b	b	b
S1_39677719	1	39677719	A	G	b	a	a	h	b	b	b	a	b	a	a	b	b	h	b	b	b	b	b	b	b	a	a	a	b	h	b	a	h	a	a	b	b	b	a	b	a	b	b	a	a	b	b	b	b
S1_39781105	1	39781105	C	T	b	a	a	h	b	b	b	a	b	a	a	b	b	h	b	b	b	b	b	b	b	a	a	a	b	a	b	a	b	a	a	b	b	b	a	b	a	b	b	a	a	b	b	b	b
S1_40129883	1	40129883	A	T	b	a	a	b	b	b	b	a	b	a	a	b	b	h	b	b	b	b	b	b	b	a	a	a	b	h	b	a	h	a	h	b	b	b	a	b	a	b	b	a	a	b	b	b	b
S1_40180141	1	40180141	C	G	b	a	a	h	b	b	b	a	b	a	a	b	b	h	b	b	b	b	b	b	b	a	a	a	b	h	b	a	h	a	a	b	b	b	a	b	a	b	b	a	a	b	b	b	b
S1_40436377	1	40436377	T	G	b	a	h	b	b	b	h	a	b	a	a	b	b	h	b	b	b	b	b	b	b	a	a	a	b	b	b	a	h	a	b	b	b	b	a	b	a	b	b	a	a	b	b	b	b
S1_40833113	1	40833113	G	A	b	a	b	h	b	b	b	a	b	a	a	b	b	h	b	b	b	b	b	b	b	a	a	a	b	h	b	a	b	a	b	b	b	b	a	b	a	b	b	a	a	b	b	b	b
S1_41209476	1	41209476	T	G	b	a	b	h	b	b	h	a	b	a	a	b	b	h	b	b	b	b	b	b	b	a	a	a	b	h	b	a	b	a	a	b	b	b	a	b	a	b	b	a	a	b	b	b	b
S1_41697415	1	41697415	G	A	b	a	a	h	b	b	h	a	b	a	a	b	b	h	b	b	b	b	b	b	b	a	a	a	b	b	b	a	b	a	a	b	b	b	a	b	a	b	b	a	a	b	b	b	b
S1_41831015	1	41831015	T	A	b	a	a	b	b	b	b	a	b	a	a	b	b	h	b	b	b	b	b	b	b	a	a	a	b	a	b	a	b	a	b	b	b	b	a	b	a	b	b	a	a	b	b	b	b
S1_41831109	1	41831109	C	G	b	a	h	b	b	b	b	a	b	a	a	b	b	h	b	b	b	b	b	b	b	a	a	a	b	a	b	a	h	a	h	b	b	b	a	b	a	b	b	a	a	b	b	b	b
S1_42205508	1	42205508	A	T	b	a	h	h	b	b	b	a	b	a	a	b	b	h	b	b	b	b	b	b	b	a	a	a	b	b	b	a	b	a	b	b	b	b	a	b	a	b	b	a	a	b	b	b	b
S1_42256776	1	42256776	A	C	b	a	h	b	b	b	b	a	b	a	a	b	b	h	b	b	b	b	b	b	b	a	a	a	b	h	b	a	h	a	a	b	b	b	a	b	a	b	b	a	a	b	b	b	b
S1_42394012	1	42394012	A	G	b	a	b	h	b	b	h	a	b	a	a	b	b	h	b	b	b	b	b	b	b	a	a	a	b	h	b	a	b	a	a	b	b	b	a	b	a	b	h	a	a	b	b	b	b
S1_42581622	1	42581622	G	C	b	a	a	h	b	b	b	a	b	a	a	b	b	h	b	b	b	b	b	b	b	a	a	a	b	b	b	a	h	a	b	b	b	b	a	b	a	b	h	a	a	b	b	b	b
S1_43039737	1	43039737	C	T	b	a	h	h	b	b	h	a	b	a	a	b	b	h	b	b	b	b	b	b	b	a	a	a	b	a	b	a	b	a	b	b	b	b	a	b	a	b	h	a	a	b	b	b	b
S1_43097947	1	43097947	T	C	b	a	a	b	b	b	b	a	b	a	a	b	b	h	b	b	b	b	b	b	b	a	a	a	b	b	b	a	b	a	b	b	b	b	a	b	a	b	b	a	a	b	b	b	b
S1_43142660	1	43142660	A	T	b	a	b	h	b	b	b	a	b	a	a	b	b	h	b	b	b	b	b	b	b	a	a	a	b	b	b	a	b	a	b	b	b	b	a	b	a	b	b	a	a	b	b	b	b
S1_43375286	1	43375286	G	A	b	a	b	b	b	b	b	a	b	a	a	b	b	h	b	b	b	b	b	b	b	a	a	a	b	b	h	a	b	a	b	b	b	b	a	b	a	b	b	a	a	b	b	b	b
S1_43410995	1	43410995	A	G	b	a	h	h	b	b	b	a	b	a	a	b	b	h	b	b	b	b	b	b	b	a	a	a	b	b	h	a	b	a	h	b	b	b	a	b	a	b	b	a	a	b	b	b	b
S1_43440800	1	43440800	G	A	b	a	a	h	b	b	b	a	b	a	a	b	b	h	b	b	b	b	b	b	b	a	a	a	b	h	h	h	b	a	a	b	b	b	a	b	a	b	b	a	a	b	b	b	b
S1_43633439	1	43633439	C	T	b	a	a	a	b	b	b	a	b	a	a	b	b	h	b	b	b	b	b	b	b	a	a	a	b	h	b	h	b	a	b	b	b	b	a	b	a	b	b	a	a	b	b	b	b
S1_43871846	1	43871846	C	A	b	a	b	h	b	b	b	a	b	a	a	b	b	h	b	b	b	b	b	b	b	a	a	a	b	h	b	h	b	a	b	b	b	b	a	b	a	b	b	a	a	b	b	b	b
S1_43960968	1	43960968	T	C	b	a	h	b	b	b	b	a	b	a	a	b	b	h	b	b	b	b	b	b	b	a	a	a	b	h	b	h	b	a	b	b	b	b	a	b	a	b	b	a	a	b	b	b	b
S1_44074418	1	44074418	C	G	b	a	a	h	b	b	b	a	b	a	a	b	b	h	b	b	b	b	b	b	b	a	a	a	b	a	b	h	h	a	b	b	b	h	a	b	a	b	h	a	a	b	b	b	b
S1_44198975	1	44198975	G	A	b	a	h	b	b	b	b	a	b	a	a	b	b	h	b	b	b	b	b	b	b	a	a	a	b	a	b	h	b	a	b	b	b	a	a	b	a	b	a	a	a	b	b	b	b
S1_44201130	1	44201130	C	A	b	a	b	a	b	b	b	a	b	a	a	b	b	h	b	b	b	b	b	b	b	a	a	a	b	a	b	h	h	a	b	b	b	a	a	b	a	b	a	a	a	b	b	b	b
S1_45341478	1	45341478	T	G	b	a	b	h	b	b	b	b	b	a	a	b	b	a	b	b	b	b	b	b	b	a	a	a	b	b	b	a	b	a	b	b	b	a	a	b	a	b	b	a	a	b	b	b	b
S1_45564954	1	45564954	C	T	b	a	h	b	b	b	b	b	b	a	a	b	b	a	b	b	b	b	b	b	b	a	a	a	b	b	b	h	b	a	b	b	b	a	a	b	a	b	b	a	a	b	b	b	b
S1_45565348	1	45565348	G	A	b	a	h	h	b	b	b	b	b	a	a	b	b	h	b	b	b	b	b	b	b	a	a	a	b	b	b	a	b	a	b	b	b	a	a	b	a	b	b	a	a	b	b	b	b
S1_45565403	1	45565403	A	G	b	a	b	b	b	b	b	b	b	a	a	b	b	h	b	b	b	b	b	b	b	a	a	a	b	h	b	h	b	a	b	b	b	a	a	b	a	b	a	a	a	b	b	b	b
S1_45567661	1	45567661	T	C	b	a	a	b	b	b	b	b	b	a	a	b	b	a	b	b	b	b	b	b	b	a	a	a	b	b	b	a	b	a	b	b	b	a	a	b	a	b	h	a	a	b	b	b	b
S1_45582736	1	45582736	G	A	b	a	b	b	b	b	b	b	b	a	a	b	b	h	b	b	b	b	b	b	b	a	a	a	b	h	b	a	h	a	b	b	b	a	a	b	a	b	h	a	a	b	b	b	b
S1_45588048	1	45588048	G	A	b	a	h	h	b	b	b	b	b	a	a	b	b	h	b	b	b	b	b	b	b	a	a	a	b	h	b	a	h	a	b	b	b	a	a	b	a	b	h	a	a	b	b	b	b
S1_45588984	1	45588984	G	A	b	a	b	h	b	b	b	b	b	a	a	b	b	h	b	b	b	b	b	b	b	a	a	a	b	a	b	a	b	a	b	b	b	a	a	b	a	b	b	a	a	b	b	b	b
S1_45596798	1	45596798	G	T	b	a	h	b	b	b	b	b	b	a	a	b	b	a	b	b	b	b	b	b	b	a	a	a	b	h	b	a	h	a	b	b	b	a	a	b	a	b	h	a	a	b	b	b	b
S1_45597353	1	45597353	A	C	b	a	a	h	b	b	b	b	b	a	a	b	b	h	b	b	b	b	b	b	b	a	a	a	b	b	b	a	a	a	b	b	b	a	a	b	a	b	b	a	a	b	b	b	b
S1_45931781	1	45931781	A	G	b	a	b	h	b	b	b	b	b	a	a	b	b	a	b	b	b	b	b	b	b	a	a	a	b	b	b	a	b	a	b	b	b	a	a	b	a	b	h	a	a	b	b	b	b
S1_45986150	1	45986150	G	A	b	a	b	h	b	b	b	b	b	a	a	b	b	h	b	b	b	b	b	b	b	a	a	a	b	b	b	a	b	a	b	b	b	a	a	b	a	b	h	a	a	h	b	b	b
S1_46442376	1	46442376	G	C	b	a	b	h	b	b	b	b	b	a	a	b	b	h	b	b	b	b	b	b	b	a	a	a	b	b	b	b	b	a	b	b	b	a	a	b	a	b	a	a	a	b	b	b	b
S1_46458043	1	46458043	A	G	b	a	b	h	b	b	b	b	b	a	a	b	b	h	b	b	b	b	b	b	b	a	a	a	b	b	b	h	b	a	b	b	b	a	a	b	a	b	h	a	a	h	b	b	b
S1_46614589	1	46614589	C	T	b	a	b	h	b	b	b	b	b	a	a	b	b	h	b	b	b	b	b	b	b	a	a	a	b	b	b	a	h	a	b	b	b	a	a	b	a	b	b	a	a	b	b	b	b
S1_46728448	1	46728448	C	A	b	a	b	b	b	b	b	b	b	a	a	b	b	h	b	b	b	b	b	b	b	a	a	a	b	a	b	a	h	a	b	b	b	a	a	b	a	b	b	a	a	a	b	b	b
S1_46873792	1	46873792	A	C	b	a	b	h	b	b	b	b	b	a	a	b	b	h	b	b	b	b	b	b	b	a	a	a	b	h	b	h	a	a	b	b	b	a	a	h	a	b	b	a	a	a	b	b	b
S1_46874002	1	46874002	G	A	b	a	b	b	b	b	b	b	b	a	a	b	b	h	b	b	b	b	b	b	b	a	a	a	b	h	h	a	h	a	b	b	b	a	a	a	a	b	b	a	a	a	b	b	b
S1_46982086	1	46982086	A	G	b	a	b	b	b	b	b	b	b	a	a	b	b	h	b	b	b	b	b	b	b	a	a	a	b	h	b	b	b	a	b	b	b	a	a	a	a	b	h	a	a	a	b	b	b
S1_47085846	1	47085846	C	T	b	a	b	a	b	b	b	b	b	a	a	b	b	h	b	b	b	b	b	b	b	a	a	a	b	b	h	h	h	a	b	b	b	a	a	a	a	b	b	a	a	a	b	b	b
S1_47090679	1	47090679	T	C	b	a	b	b	b	b	b	b	b	a	a	b	b	h	b	b	b	b	b	b	b	a	a	a	b	b	b	b	h	a	b	b	b	a	a	a	a	b	a	a	a	h	b	b	b
S1_47090709	1	47090709	G	T	b	a	b	h	b	b	b	b	b	a	a	b	b	h	b	b	b	b	b	b	b	a	a	a	b	h	b	b	b	a	b	b	b	a	a	a	a	b	h	a	a	a	b	b	b
S1_47091481	1	47091481	A	C	b	a	b	b	b	b	b	b	b	a	a	b	b	h	b	b	b	b	b	b	b	a	a	a	b	b	b	b	a	a	b	b	b	a	a	a	a	b	h	a	a	b	b	b	b
S1_47280365	1	47280365	G	A	b	a	b	h	b	b	b	b	b	a	a	b	b	h	b	b	b	b	b	b	b	a	a	a	b	a	b	b	b	a	b	b	b	a	a	a	a	b	b	a	a	b	b	b	b
S1_47382233	1	47382233	T	A	b	a	b	h	b	b	b	b	b	a	a	b	b	h	b	b	b	b	b	b	b	a	a	a	b	h	b	b	h	a	b	b	b	a	a	b	a	b	b	a	a	h	b	b	b
S1_47397766	1	47397766	G	C	b	a	b	a	b	b	b	b	b	a	a	b	b	h	b	b	b	b	b	b	b	a	a	a	b	a	b	h	b	a	b	b	b	a	a	a	a	b	b	a	a	a	b	b	b
S1_47398034	1	47398034	T	C	b	a	b	a	b	b	b	b	b	a	a	b	b	h	b	b	b	b	b	b	b	a	a	a	b	b	b	h	h	a	b	b	b	a	a	h	a	b	b	a	a	a	b	b	b
S1_47410929	1	47410929	C	T	b	a	b	h	b	b	b	b	b	a	a	b	b	h	b	b	b	b	b	b	b	a	a	a	b	b	b	b	h	a	b	b	b	a	a	a	a	b	b	a	a	b	b	b	b
S1_47696923	1	47696923	C	T	b	a	b	h	b	b	b	b	b	a	a	b	b	h	b	b	b	b	b	b	b	a	a	a	b	b	b	b	h	a	b	b	b	a	a	a	a	b	b	a	a	b	b	b	b
S1_47892037	1	47892037	G	C	b	a	b	h	b	b	b	b	b	a	a	b	b	h	b	b	b	b	b	b	b	a	a	a	a	b	h	b	b	a	b	b	b	a	a	b	a	b	b	a	a	b	b	b	b
S1_48135222	1	48135222	T	C	b	a	b	a	b	b	b	b	b	a	a	b	b	h	b	b	b	b	b	b	b	a	a	a	a	b	b	b	b	a	b	b	b	a	a	b	a	b	b	a	a	b	b	b	b
S1_48144869	1	48144869	G	C	b	a	b	b	b	b	b	b	b	a	a	b	b	a	b	b	b	b	b	b	b	a	a	a	a	h	h	b	b	a	b	b	b	a	a	b	a	b	b	a	a	b	b	b	b
S1_48145774	1	48145774	C	A	b	a	b	b	b	b	b	b	b	a	a	b	b	h	b	b	b	b	b	b	b	a	a	a	a	a	b	b	b	a	b	b	b	a	a	h	a	b	b	a	a	b	b	b	b
S1_48256160	1	48256160	A	G	b	a	b	h	b	b	b	b	b	a	a	b	b	a	b	b	b	b	b	b	b	a	a	a	a	h	b	h	b	a	b	b	b	a	a	h	a	b	b	a	a	b	b	b	b
S1_48312252	1	48312252	T	C	b	a	b	h	b	b	b	b	b	a	a	b	b	h	b	b	b	b	b	b	b	a	a	a	a	h	b	h	b	a	b	b	b	a	a	b	a	b	b	a	a	a	b	b	b
S1_48351920	1	48351920	T	C	b	a	b	h	b	b	b	b	b	a	a	b	b	a	b	b	b	b	b	b	b	a	a	h	a	h	b	h	b	a	b	b	b	a	a	h	a	b	b	a	a	a	b	b	b
S1_48406177	1	48406177	G	A	b	a	b	h	b	b	b	b	b	a	a	b	b	a	b	b	b	b	b	b	b	a	a	h	a	h	b	b	b	a	b	b	b	a	a	h	a	b	a	a	a	a	b	b	b
S1_48409124	1	48409124	C	G	b	a	b	h	b	b	b	b	b	a	a	b	b	h	b	b	b	b	b	b	b	a	a	h	a	h	b	b	b	a	b	b	b	a	a	b	a	b	a	a	a	h	b	b	b
S1_48658962	1	48658962	C	G	b	a	b	h	b	b	b	b	b	a	a	b	b	h	b	b	b	b	b	b	b	a	a	a	a	h	b	h	b	a	b	b	b	a	a	b	a	b	a	a	a	h	a	b	b
S1_48715678	1	48715678	A	G	b	a	b	h	b	b	b	b	b	a	a	b	b	h	b	b	b	b	b	b	b	a	a	a	a	h	b	h	b	a	b	b	b	a	a	a	a	b	a	a	a	a	a	b	b
S1_48759689	1	48759689	A	T	b	a	b	h	b	b	b	b	b	a	a	b	b	a	b	b	b	b	b	b	b	a	a	a	a	h	b	b	b	a	b	b	b	a	a	a	a	b	a	a	a	h	a	b	b
S1_48759747	1	48759747	T	C	b	a	b	h	b	b	b	b	b	a	a	b	b	h	b	b	b	b	b	b	b	a	a	a	a	a	b	b	b	a	b	b	b	a	a	h	a	b	a	a	a	b	a	b	b
S1_48759977	1	48759977	C	T	b	a	b	h	b	b	b	b	b	a	a	b	b	h	b	b	b	b	b	b	b	a	a	a	a	a	b	b	b	a	b	b	b	a	a	h	a	b	a	a	a	b	a	b	b
S1_48765802	1	48765802	C	A	b	a	b	h	b	b	b	b	b	a	a	b	b	a	b	b	b	b	b	b	b	a	a	a	a	h	b	b	b	a	b	b	b	a	a	a	a	b	a	a	a	a	a	b	b
S1_48766088	1	48766088	A	C	b	a	b	h	b	b	b	b	b	a	a	b	b	a	b	b	b	b	b	b	b	a	a	a	a	h	b	b	b	a	b	b	b	a	a	h	a	b	a	a	a	h	a	b	b
S1_48766214	1	48766214	T	A	b	a	b	h	b	b	b	b	b	a	a	b	b	h	b	b	b	b	b	b	b	a	a	a	a	b	b	b	b	a	b	b	b	a	a	h	a	b	a	a	a	a	a	b	b
S1_48989776	1	48989776	C	T	b	a	b	h	b	b	b	b	b	a	a	b	b	h	b	b	b	b	b	b	b	a	a	h	a	a	b	b	b	a	b	b	b	a	a	h	a	b	a	a	a	b	a	b	a
S1_48990581	1	48990581	T	C	b	a	b	h	b	b	b	b	b	a	a	b	b	a	b	b	b	b	b	b	b	a	a	a	a	h	b	b	b	a	b	b	b	a	a	h	a	b	a	a	a	h	a	b	a
S1_49043435	1	49043435	G	T	b	a	b	h	b	b	b	b	b	a	a	b	b	h	b	b	b	b	b	b	b	a	a	h	a	a	b	h	b	a	b	b	b	a	a	a	a	b	a	a	a	b	a	b	a
S1_49067941	1	49067941	T	G	b	a	b	h	b	b	b	b	b	a	a	b	b	h	b	b	b	b	b	b	b	a	a	h	a	b	b	b	b	a	b	b	b	a	a	a	a	b	a	a	a	h	a	b	a
S1_49137219	1	49137219	A	C	b	a	b	h	b	b	b	b	b	a	a	b	b	h	b	b	b	b	b	b	b	a	a	a	a	b	b	h	b	a	b	b	b	a	a	h	a	b	a	a	a	a	a	b	a
S1_49161282	1	49161282	G	C	b	a	b	h	b	b	b	b	b	a	a	b	b	a	b	b	b	b	b	b	b	a	a	a	a	h	b	b	b	a	b	b	b	a	a	h	a	b	a	a	a	h	a	b	a
S1_49161294	1	49161294	G	A	b	a	b	h	b	b	b	b	b	a	a	b	b	a	b	b	b	b	b	b	b	a	a	a	a	b	b	b	b	a	b	b	b	a	a	a	a	b	a	a	a	a	a	b	a
S1_49162057	1	49162057	T	G	b	a	b	h	b	b	b	b	b	a	a	b	b	a	b	b	b	b	b	b	b	a	a	a	a	b	b	b	b	a	b	b	b	a	a	a	a	b	a	a	a	b	a	b	a
S1_49223609	1	49223609	G	T	b	a	b	h	b	b	b	b	b	a	a	b	b	a	b	b	b	b	b	b	b	a	a	a	a	b	b	b	b	a	b	b	b	a	a	a	a	b	a	a	a	a	a	b	a
S1_49250135	1	49250135	C	T	b	a	b	h	b	b	b	b	b	a	a	b	b	a	b	b	b	b	b	b	b	a	a	a	a	b	b	b	b	a	b	b	b	a	a	a	a	b	a	a	a	h	a	b	a
S1_49250682	1	49250682	C	G	b	a	b	b	b	b	b	b	b	a	a	b	b	a	b	b	b	b	b	b	b	a	a	a	a	b	b	b	b	a	b	b	b	a	a	a	a	b	a	a	a	h	a	b	a
S1_49305394	1	49305394	G	A	b	a	b	h	b	b	b	b	b	a	a	b	b	h	b	b	b	b	b	b	b	a	a	a	a	b	b	b	b	a	b	b	b	a	a	a	a	b	a	a	a	b	a	b	a
S1_49347122	1	49347122	C	T	b	a	b	b	b	b	b	b	b	a	a	b	b	h	b	b	b	b	b	b	b	a	a	a	a	b	b	b	b	a	b	b	b	a	a	h	a	b	a	a	a	b	a	b	a
S1_49391563	1	49391563	C	T	b	a	b	a	b	b	b	b	b	a	a	b	b	h	b	b	b	b	b	b	b	a	a	a	a	b	b	b	b	a	b	b	b	a	a	h	a	b	a	a	a	b	a	b	a
S1_49395298	1	49395298	C	T	b	a	b	h	b	b	b	b	b	a	a	b	b	a	b	b	b	b	b	b	b	a	a	a	a	b	b	b	b	a	b	b	b	a	a	b	a	b	a	a	a	b	a	b	a
S1_49400925	1	49400925	C	T	b	a	b	h	b	b	b	b	b	a	a	b	b	a	b	b	b	b	b	b	b	a	a	a	a	a	b	b	b	a	b	b	b	a	a	h	a	b	a	a	a	h	a	b	a
S1_49403389	1	49403389	A	C	b	a	b	h	b	b	b	b	b	a	a	b	b	h	b	b	b	b	b	b	b	a	a	a	a	a	b	h	h	a	b	b	b	a	a	h	a	b	a	a	a	b	a	b	a
S1_49574359	1	49574359	T	C	b	a	b	h	b	b	b	b	b	a	a	b	b	h	b	b	b	b	b	b	b	a	a	a	a	a	b	b	b	a	b	a	b	a	a	h	a	a	a	a	a	h	a	b	a
S1_49615426	1	49615426	G	A	b	a	b	h	b	b	b	b	b	a	a	b	b	h	b	b	b	b	b	b	b	a	a	a	a	h	b	h	h	a	b	a	b	a	a	b	a	h	a	a	a	a	a	b	a
S1_49615489	1	49615489	Y	T	b	a	b	h	b	b	b	b	b	a	a	b	b	a	b	b	b	b	b	b	b	a	a	a	a	a	b	b	b	a	b	h	b	a	a	a	a	b	a	a	a	h	a	b	a
S1_49640549	1	49640549	T	C	b	a	b	h	b	b	b	b	b	a	a	b	b	h	b	b	b	b	b	b	b	a	a	h	a	h	b	h	h	a	b	a	b	a	a	h	a	h	a	a	a	a	a	b	a
S1_49650224	1	49650224	C	T	b	a	b	h	b	b	b	b	b	a	a	b	b	a	b	b	b	b	b	b	b	a	a	a	a	h	h	h	h	a	b	h	b	a	a	h	a	b	a	a	a	h	a	b	a
S1_49833254	1	49833254	C	A	b	a	b	h	b	b	b	b	b	a	a	b	b	h	b	b	b	b	b	b	b	a	a	h	a	b	b	b	b	a	b	a	b	a	a	b	a	h	a	a	a	a	a	b	a
S1_49922197	1	49922197	C	T	b	a	b	h	b	b	b	b	b	a	a	b	b	h	b	b	b	b	b	b	b	a	a	a	a	h	h	b	b	a	b	h	b	a	a	a	a	b	a	a	a	h	a	b	a
S1_49934047	1	49934047	A	G	b	a	b	b	b	b	b	b	b	a	a	b	b	h	b	b	b	b	b	b	b	a	a	a	a	h	h	b	b	a	b	h	b	a	a	a	a	h	a	a	a	h	a	b	a
S1_49949968	1	49949968	G	A	b	a	b	b	b	b	h	b	b	a	a	b	b	a	b	b	b	b	b	b	b	a	a	a	a	h	a	b	b	a	b	a	b	a	a	h	a	h	a	a	a	a	a	b	a
S1_50020052	1	50020052	T	C	b	a	b	h	b	b	b	b	b	a	a	b	b	h	b	b	b	b	b	b	b	a	a	a	a	a	b	b	h	a	b	b	b	a	a	h	a	b	a	a	a	a	a	b	a
S1_50032935	1	50032935	C	G	b	a	b	h	b	b	a	b	b	a	a	b	b	a	b	b	b	b	b	b	b	a	a	a	a	a	h	b	h	a	b	h	b	a	a	a	a	a	a	a	a	a	a	b	a
S1_50043262	1	50043262	A	G	b	a	b	a	b	b	a	b	b	a	a	b	b	h	b	b	b	b	b	b	b	a	a	a	a	h	b	a	h	a	b	b	b	a	a	h	a	h	a	a	a	a	a	b	a
S1_50750723	1	50750723	T	C	b	a	b	h	b	b	b	b	a	a	a	b	b	h	b	b	b	b	b	b	b	a	a	a	a	h	b	a	b	a	b	a	b	h	a	a	a	a	a	a	a	a	a	b	a
S1_50773639	1	50773639	A	C	b	a	b	h	b	b	b	b	a	a	a	b	b	a	b	b	b	b	b	b	b	a	a	a	a	a	b	b	b	a	b	a	b	h	a	b	a	a	a	a	a	a	a	b	a
S1_50775057	1	50775057	A	G	b	a	b	h	b	b	b	b	h	a	a	b	b	a	b	b	b	b	b	b	b	a	a	a	a	b	h	b	b	a	b	a	b	b	a	h	a	a	a	a	a	a	a	b	a
S1_50876833	1	50876833	T	C	b	a	b	h	b	b	b	b	a	a	a	b	b	a	b	b	b	b	b	b	b	a	a	a	a	b	a	a	b	a	b	a	b	h	a	a	a	a	a	a	a	a	a	b	a
S1_50882541	1	50882541	T	C	b	a	b	h	b	b	b	b	b	a	a	b	b	a	b	b	b	b	b	b	b	a	a	a	a	h	h	a	b	a	b	a	b	h	a	a	a	a	a	a	a	a	a	b	a
S1_50889730	1	50889730	W	T	b	a	b	h	b	b	b	b	h	a	a	b	b	a	b	b	b	b	b	b	b	a	a	a	a	b	h	a	b	a	b	a	b	h	a	a	a	a	a	a	a	b	a	b	a
S1_51024972	1	51024972	A	G	b	a	b	h	b	b	b	b	a	a	a	b	b	a	b	b	b	b	b	b	b	a	a	a	a	h	a	a	b	a	b	a	b	h	a	a	a	a	a	a	a	a	a	b	a
S1_51025079	1	51025079	C	A	b	a	b	h	b	b	b	b	a	a	a	b	b	a	b	b	b	b	b	b	b	a	a	a	a	h	b	a	b	a	b	a	b	b	a	a	a	a	a	a	a	h	a	b	a
S1_51039564	1	51039564	R	G	b	a	b	h	b	b	b	b	a	a	a	b	b	a	b	b	b	b	b	b	b	a	a	a	a	a	a	a	h	a	b	a	b	b	a	a	a	a	a	a	a	a	a	b	a
S1_51063430	1	51063430	A	G	b	a	b	b	b	b	b	b	h	a	a	b	b	a	b	b	b	b	b	b	b	a	a	a	a	h	h	a	b	a	b	a	b	b	a	a	a	a	a	a	a	a	a	b	a
S1_51177671	1	51177671	G	C	b	a	b	h	h	b	b	b	a	a	a	b	b	a	b	b	b	b	b	b	b	a	a	a	a	a	a	a	h	a	b	a	b	b	a	a	a	a	a	a	a	h	a	b	a
S1_51308154	1	51308154	Y	C	b	a	b	h	h	b	h	b	b	a	a	b	b	a	b	b	b	b	b	b	b	a	a	b	a	b	b	a	b	a	b	a	b	a	a	a	a	a	a	a	a	a	a	b	a
S1_51454407	1	51454407	T	G	b	a	b	b	a	b	h	b	a	a	a	b	b	a	b	b	b	b	b	b	b	a	a	h	a	h	b	a	h	a	b	a	b	h	a	a	a	a	a	a	a	h	a	b	a
S1_51664054	1	51664054	G	A	b	a	b	a	h	b	b	b	a	a	a	b	b	a	b	b	b	b	b	b	b	a	a	b	a	h	b	a	b	a	b	a	b	h	a	a	a	a	a	a	a	b	a	b	a
S1_51671927	1	51671927	G	A	b	a	b	a	a	b	h	b	a	a	a	b	b	a	b	b	b	b	b	b	b	a	a	a	a	h	b	a	h	a	b	a	b	a	a	a	a	a	a	a	a	b	a	b	a
S1_51718722	1	51718722	T	A	b	a	b	h	h	b	b	b	a	a	a	b	b	a	b	b	b	b	b	b	b	a	a	a	a	h	a	a	b	a	b	a	b	h	a	a	a	a	a	a	a	h	a	b	a
S1_51744863	1	51744863	C	T	b	a	b	b	a	b	b	b	a	a	a	b	b	a	b	b	b	b	b	b	b	a	a	b	a	b	a	a	h	a	b	a	b	b	a	h	a	a	a	a	a	a	a	b	a
S1_51820492	1	51820492	C	T	b	a	b	b	h	b	b	b	a	a	a	b	b	a	b	b	b	b	b	b	b	a	a	h	a	b	a	a	h	a	b	a	b	b	a	a	a	a	a	a	a	h	a	b	a
S1_52190949	1	52190949	C	A	b	a	b	h	h	b	h	b	a	a	a	b	b	a	b	b	b	b	b	b	b	a	a	a	a	b	a	a	a	a	b	a	b	a	a	h	a	a	a	a	a	a	a	b	a
S1_52370414	1	52370414	T	C	a	a	b	h	h	b	b	b	a	b	a	b	b	a	b	b	b	b	b	b	b	a	a	a	a	b	a	a	a	a	b	a	b	h	a	b	a	a	a	a	a	h	a	b	a
S1_52389679	1	52389679	G	A	a	a	b	a	h	b	h	b	a	b	a	b	b	h	b	b	b	b	b	b	b	a	a	a	a	b	a	a	a	a	b	a	b	h	a	h	a	a	a	a	a	a	a	h	a
S1_52724191	1	52724191	G	A	a	a	b	b	h	b	b	b	a	b	a	b	b	h	b	b	b	b	b	b	b	a	a	b	a	b	b	a	h	a	b	a	b	h	a	a	a	a	a	a	a	h	a	b	a
S1_53136914	1	53136914	G	C	a	a	b	b	h	b	b	b	a	b	a	b	b	h	b	b	b	b	b	b	b	a	a	b	a	b	a	a	a	a	b	a	b	a	a	a	a	a	a	a	a	h	a	h	a
S1_53137340	1	53137340	C	T	a	a	b	b	a	b	b	b	a	b	a	b	b	h	b	b	b	b	b	b	b	a	a	b	a	b	a	a	h	a	b	a	b	a	a	a	a	a	a	a	a	h	a	b	a
S1_53158951	1	53158951	N	G	a	a	b	b	b	b	b	b	a	b	a	b	b	b	b	b	b	b	b	b	b	a	a	b	a	b	b	a	a	a	b	a	b	a	a	a	a	a	a	a	a	h	a	b	a
S1_53180207	1	53180207	C	A	a	a	b	b	b	b	b	b	a	b	a	b	b	a	b	b	b	b	b	b	b	a	a	b	a	b	h	a	a	a	b	a	b	a	a	a	a	a	a	a	a	h	a	b	a
S1_53682169	1	53682169	C	T	a	a	a	b	a	b	b	b	a	b	b	b	b	h	b	b	b	b	b	b	b	a	a	b	a	b	a	a	b	a	b	a	b	a	a	b	a	a	a	a	a	h	a	b	a
S1_53720165	1	53720165	A	G	a	a	a	b	h	b	b	b	a	b	b	b	b	h	b	b	b	b	b	b	b	a	a	b	a	b	h	a	b	a	b	a	b	a	a	b	a	a	a	a	a	h	a	b	h
S1_53768971	1	53768971	G	A	a	a	a	b	h	b	h	b	a	b	b	b	b	h	b	b	b	b	b	b	b	a	a	b	a	b	a	a	b	a	b	a	b	a	a	b	a	a	a	a	a	h	a	b	a
S1_53930992	1	53930992	T	C	a	a	a	b	h	b	h	b	a	b	b	b	b	h	b	b	b	b	b	b	b	a	a	b	a	b	a	a	b	a	b	a	b	a	a	b	a	a	a	a	a	h	a	b	h
S1_53950865	1	53950865	C	A	a	a	a	b	a	b	h	b	a	b	b	b	b	b	b	b	b	b	b	h	b	a	a	b	a	b	a	a	b	a	b	a	b	a	a	b	a	a	a	a	a	b	a	b	h
S1_53951575	1	53951575	C	T	a	a	a	b	h	b	h	b	a	b	b	b	b	h	b	b	b	b	b	h	b	a	a	b	a	b	a	a	b	a	b	a	b	a	a	b	a	a	a	a	a	h	a	b	h
S1_53953426	1	53953426	T	C	a	a	a	b	h	b	a	b	a	b	b	b	b	b	b	b	b	b	b	b	b	a	a	b	a	b	a	a	b	a	b	a	b	a	a	b	a	a	a	a	a	b	a	b	h
S1_53963034	1	53963034	G	A	a	a	a	b	a	b	a	b	a	b	b	b	b	h	b	b	b	b	b	b	b	a	a	b	a	b	a	a	b	a	b	a	b	a	a	b	a	a	a	a	a	b	a	b	h
S1_53963525	1	53963525	G	C	a	a	a	b	h	b	b	b	a	b	b	b	b	h	b	b	b	b	b	b	b	a	a	b	a	b	h	a	b	a	b	a	b	a	a	b	a	a	a	a	a	h	a	b	h
S1_54026299	1	54026299	A	T	a	a	a	b	a	b	h	b	a	b	b	b	b	h	b	b	b	b	b	b	b	a	a	b	a	b	h	a	b	a	b	a	b	a	a	b	a	a	a	a	a	h	a	b	h
S1_54053418	1	54053418	C	T	a	a	a	b	h	b	h	b	a	b	b	b	b	h	b	b	b	b	b	b	b	a	a	b	a	b	b	a	b	a	b	a	b	a	a	b	a	a	a	a	a	h	a	b	h
S1_54059303	1	54059303	C	T	a	a	a	b	h	b	a	b	a	b	b	b	b	h	b	b	h	b	b	b	b	a	a	b	a	b	b	a	b	a	b	a	b	a	a	b	a	a	a	a	a	h	a	b	h
S1_54416810	1	54416810	G	C	a	a	a	b	h	b	a	b	a	b	b	b	b	h	b	b	b	b	b	b	b	a	a	b	a	b	b	a	b	a	b	a	a	a	b	b	a	a	a	a	a	h	a	b	h
S1_54444027	1	54444027	A	G	a	a	a	b	a	b	h	b	a	b	b	b	b	b	b	b	h	b	b	b	b	a	a	b	a	b	b	a	b	a	b	a	a	a	b	b	a	a	a	a	a	a	a	b	a
S1_54699033	1	54699033	A	C	a	a	a	b	a	b	b	b	a	b	b	b	b	b	b	b	b	a	b	b	b	a	a	b	a	b	b	a	b	a	b	a	a	a	b	b	a	a	a	a	a	a	a	b	a
S1_54699121	1	54699121	G	A	a	a	a	b	h	b	b	b	a	b	b	b	b	h	b	b	b	a	b	b	b	a	a	b	a	b	b	a	b	a	b	a	a	a	b	b	a	a	a	a	a	a	a	b	a
S1_54711344	1	54711344	C	A	a	a	a	b	h	b	b	b	a	b	b	b	b	h	b	b	h	a	b	b	b	a	a	b	a	b	h	a	h	a	b	a	a	a	b	b	a	a	a	a	a	a	a	b	a
S1_54711425	1	54711425	C	G	a	a	a	b	a	b	a	b	a	b	b	b	b	b	b	b	b	a	b	a	b	a	a	h	a	b	h	a	h	a	b	a	a	a	b	b	a	a	a	a	a	a	a	b	a
S1_55034578	1	55034578	G	A	a	a	a	b	h	b	h	b	a	b	b	b	b	h	b	b	h	a	b	h	b	a	a	h	a	b	h	a	h	a	b	a	a	a	b	b	a	a	a	a	a	a	a	b	a
S1_55034647	1	55034647	T	C	a	a	a	b	h	a	h	b	a	b	b	b	b	h	b	b	b	a	b	h	b	a	a	b	a	b	a	a	h	a	b	a	a	a	b	b	a	a	a	a	a	a	a	b	a
S1_55282007	1	55282007	C	A	a	a	a	b	h	h	h	b	a	b	b	b	b	h	b	b	b	a	b	h	b	a	a	b	a	b	b	a	b	a	b	a	a	a	b	b	a	a	a	a	a	a	a	b	a
S1_55345380	1	55345380	C	T	a	a	a	b	h	a	b	b	a	b	b	b	b	h	b	b	b	a	b	b	b	a	a	h	a	b	h	a	b	a	b	a	a	a	b	b	a	a	a	a	a	a	a	b	a
S1_55433494	1	55433494	G	C	a	a	a	b	h	h	a	b	a	b	b	b	b	h	b	b	b	a	b	b	b	a	a	h	a	b	h	a	h	a	b	a	a	a	b	b	a	a	a	a	a	a	a	b	h
S1_55526032	1	55526032	A	C	a	a	a	b	h	b	a	b	a	b	b	b	b	h	b	b	b	a	b	a	b	a	a	a	a	b	b	a	h	a	b	a	a	a	b	b	a	a	a	a	a	a	a	b	b
S1_55532610	1	55532610	C	G	a	a	a	b	a	h	a	b	a	b	b	b	b	h	b	b	b	a	b	h	b	a	a	a	a	b	b	a	h	a	b	a	a	a	b	b	a	a	a	a	a	a	a	b	b
S1_55560064	1	55560064	T	G	a	a	a	b	a	b	a	b	a	b	b	b	b	h	b	b	b	a	b	h	b	a	a	h	a	b	a	a	b	a	b	a	a	a	b	b	a	a	a	a	h	a	a	b	h
S1_55667116	1	55667116	T	C	a	a	a	b	h	a	a	b	a	b	b	b	b	h	b	b	b	a	b	b	b	a	a	h	a	b	b	a	b	a	b	a	a	a	b	b	a	a	a	a	b	a	a	b	a
S1_55717711	1	55717711	C	T	a	a	a	b	a	a	a	b	a	b	b	b	b	h	b	b	b	a	b	b	b	a	a	b	a	b	h	a	b	a	b	a	a	a	b	b	a	a	a	a	b	a	a	b	h
S1_55733403	1	55733403	G	C	a	a	a	b	h	b	a	b	a	b	b	b	b	h	b	b	b	a	b	h	b	a	a	b	a	b	h	a	b	a	b	a	a	a	b	b	a	a	a	a	b	a	a	b	h
S1_55760105	1	55760105	T	C	a	a	a	b	h	h	a	b	a	b	b	b	h	a	b	b	b	a	b	h	b	a	a	b	a	b	b	a	b	a	b	a	a	a	b	b	a	a	a	a	b	a	a	b	b
S1_55795415	1	55795415	T	A	a	a	a	b	h	h	a	b	a	b	b	b	h	b	b	b	b	a	b	h	b	a	a	b	a	b	b	a	b	a	b	a	a	a	b	b	a	a	a	a	b	a	a	b	b
S1_56164573	1	56164573	G	A	a	a	a	b	h	b	a	b	a	b	b	b	a	h	b	b	a	a	b	h	b	a	a	b	a	b	a	a	b	a	b	a	a	a	b	b	a	a	a	a	b	a	a	b	b
S1_56282362	1	56282362	C	T	a	a	a	a	h	b	a	b	a	b	b	b	a	h	b	b	a	a	b	h	b	a	a	b	a	b	h	a	b	a	b	a	a	a	b	b	a	a	a	a	b	a	a	b	b
S1_56353248	1	56353248	G	C	b	a	a	a	h	b	a	b	a	b	b	b	a	h	b	b	a	a	b	h	b	a	a	b	a	b	b	a	b	a	b	a	a	a	b	b	a	a	a	a	b	a	a	b	b
S1_56481651	1	56481651	T	C	b	a	a	a	h	a	a	b	a	b	b	b	a	h	b	b	a	a	b	h	b	a	a	b	a	b	h	a	h	a	b	a	a	a	b	b	a	a	a	a	b	a	a	b	b
S1_56518683	1	56518683	G	T	b	a	a	a	a	a	a	b	a	b	b	b	a	h	b	b	a	a	b	h	b	a	a	b	a	b	b	a	b	a	b	a	a	a	b	b	a	a	a	a	h	a	a	b	b
S1_56521219	1	56521219	T	C	a	a	a	a	a	a	a	b	a	b	b	b	a	h	b	b	a	a	b	h	b	a	a	b	a	b	a	a	h	a	b	a	a	a	b	b	a	a	a	a	h	a	a	b	b
S1_56524092	1	56524092	T	G	a	a	a	a	h	a	a	b	a	b	b	b	a	h	b	b	a	a	b	h	b	a	a	b	a	b	h	a	h	a	b	a	a	a	b	b	a	a	a	a	h	a	a	b	b
S1_56552658	1	56552658	T	C	a	a	a	a	h	a	a	b	a	b	b	b	a	h	b	b	h	a	b	b	b	a	a	b	a	b	a	a	b	a	b	a	a	a	b	b	a	a	a	a	h	a	a	b	b
S1_56617725	1	56617725	G	A	b	a	a	a	h	a	a	b	a	b	b	b	a	h	b	b	h	a	b	b	b	a	a	b	a	b	h	a	h	a	b	a	a	a	b	b	a	a	a	a	h	a	a	b	b
S1_56658513	1	56658513	G	C	b	a	a	a	b	a	a	b	a	b	b	b	a	h	b	b	b	a	b	h	b	a	a	b	a	b	a	a	h	a	b	a	a	a	b	b	a	a	a	a	a	a	a	b	b
S1_56660005	1	56660005	A	T	b	a	a	a	h	a	a	b	a	b	b	b	a	h	b	b	h	a	b	b	b	a	a	b	a	b	h	a	h	a	b	a	a	a	b	b	a	a	a	a	b	a	a	b	b
S1_56669624	1	56669624	A	G	b	a	a	a	h	a	a	b	a	b	b	b	a	h	b	b	b	a	b	h	b	a	a	b	a	b	h	a	b	a	b	a	a	a	b	b	a	a	a	a	b	a	a	b	b
S1_56677320	1	56677320	G	C	a	a	a	a	b	a	a	b	a	b	b	b	a	h	b	b	h	a	b	b	b	a	a	b	a	b	h	a	b	a	b	a	a	a	b	b	a	a	a	a	h	a	a	b	b
S1_56796275	1	56796275	A	G	a	a	a	a	h	a	a	b	a	b	b	b	a	h	b	b	a	a	b	h	b	a	a	b	a	b	a	a	b	a	b	a	a	a	b	b	a	a	a	a	h	a	a	b	b
S1_56797262	1	56797262	C	T	b	a	a	a	a	a	a	b	a	b	b	b	a	h	b	b	a	a	b	b	b	a	a	b	a	b	a	a	b	a	b	a	a	a	b	b	a	a	a	a	b	a	a	b	b
S1_56848167	1	56848167	G	A	h	a	a	a	h	h	a	b	a	b	b	b	a	h	b	b	b	a	b	b	b	a	a	h	a	b	a	a	h	a	b	a	a	a	b	b	a	a	a	a	b	a	a	b	b
S1_56850174	1	56850174	A	G	b	a	a	a	h	b	a	b	a	b	b	b	a	h	b	b	h	a	b	b	b	a	b	h	a	b	a	a	b	a	b	a	a	a	b	b	a	a	a	a	b	a	a	b	b
S1_56851504	1	56851504	G	T	a	a	a	a	h	a	a	b	a	b	b	b	a	h	b	b	h	a	b	b	b	a	b	b	a	b	a	a	a	a	b	a	a	a	b	b	a	a	a	a	h	a	a	b	b
S1_56970490	1	56970490	A	T	a	a	a	a	h	a	a	b	a	b	b	b	a	h	b	b	b	a	b	h	b	a	h	a	a	b	a	a	b	a	b	a	a	a	b	b	a	a	a	a	a	a	a	b	b
S1_57215715	1	57215715	G	A	a	a	a	a	h	h	a	b	a	b	b	b	a	b	b	b	b	a	b	h	b	a	a	a	a	b	a	a	h	a	b	a	a	a	b	b	a	a	a	a	a	a	a	b	b
S1_57291027	1	57291027	C	T	a	a	a	a	h	a	a	b	a	b	b	b	a	b	b	b	h	a	b	a	b	a	b	h	a	b	a	a	h	a	b	a	a	a	b	b	a	a	a	a	a	a	a	b	b
S1_57449634	1	57449634	C	T	a	a	a	a	h	a	a	b	a	b	b	b	a	b	b	b	h	a	b	h	b	a	h	a	a	b	a	a	h	a	b	a	a	a	b	b	a	a	a	a	a	a	a	b	b
S1_57449691	1	57449691	C	T	a	a	a	a	h	a	a	b	a	b	b	b	a	b	b	b	a	a	b	b	b	a	h	h	a	b	a	a	h	a	b	a	a	a	b	b	a	a	a	a	a	a	a	b	b
S1_57570718	1	57570718	G	C	a	a	a	a	h	a	a	b	a	b	b	b	a	b	b	b	h	a	h	b	b	a	b	b	a	b	a	a	h	a	b	a	a	a	b	b	a	a	a	a	a	a	a	b	b
S1_57610829	1	57610829	G	C	a	a	a	a	h	h	a	b	a	b	b	b	a	b	b	b	h	a	h	h	b	a	a	a	a	b	a	a	b	a	b	a	a	a	b	b	a	a	a	a	a	a	a	b	b
S1_57610933	1	57610933	G	A	a	a	a	a	h	h	a	b	a	b	b	b	a	b	b	b	h	a	h	h	b	a	a	h	a	b	a	a	h	a	b	a	a	a	b	b	a	a	a	a	a	a	a	b	b
S1_57610963	1	57610963	G	A	a	a	a	a	h	a	a	b	a	h	b	b	a	b	b	b	a	a	h	b	b	a	a	h	a	b	a	a	b	a	b	a	a	a	b	b	a	a	a	a	a	a	a	b	b
S1_57613338	1	57613338	G	A	a	a	a	a	h	h	a	b	a	h	b	b	a	b	b	b	h	a	b	b	b	a	a	b	a	b	a	a	h	a	b	a	a	a	b	b	a	a	a	a	a	a	a	b	b
S1_57878801	1	57878801	C	T	a	a	a	a	h	h	a	b	a	b	b	b	a	b	h	b	b	a	h	b	b	a	a	h	a	b	h	a	b	b	b	a	a	a	b	b	a	a	a	a	a	a	a	b	b
S1_58060994	1	58060994	A	C	a	a	a	a	h	h	a	b	a	h	b	b	a	b	h	b	b	a	b	b	b	a	a	h	a	b	b	a	h	b	b	a	a	a	b	b	a	a	a	a	a	a	a	b	b
S1_58064887	1	58064887	C	G	a	a	a	a	h	a	a	b	a	b	b	b	a	b	h	b	b	a	b	b	b	a	b	a	a	b	h	a	b	b	b	a	a	a	b	b	a	a	a	a	a	a	a	b	b
S1_58065014	1	58065014	G	C	a	a	a	a	h	b	a	b	a	b	b	b	a	b	h	b	b	a	b	b	b	a	h	b	a	b	b	a	b	b	b	a	a	a	b	b	a	a	a	a	a	a	a	b	b
S1_58098926	1	58098926	A	G	a	a	a	a	h	h	a	b	a	b	b	b	a	b	a	b	b	a	b	b	b	a	a	h	a	b	a	a	b	b	b	a	a	a	b	b	a	a	a	a	a	a	a	b	b
S1_58163433	1	58163433	C	A	a	a	a	a	h	b	a	b	a	b	b	b	a	b	a	b	b	a	h	b	b	a	a	b	a	b	a	a	b	b	b	a	a	a	b	b	a	a	a	a	a	a	a	b	b
S1_58176802	1	58176802	A	G	a	a	a	a	h	h	a	b	a	b	b	b	a	b	a	b	b	a	b	b	b	a	b	h	a	b	h	a	b	b	b	a	a	a	b	b	a	a	a	a	a	a	a	b	b
S1_58293906	1	58293906	C	T	a	a	a	a	h	b	a	b	a	b	b	b	a	b	h	b	b	a	h	b	b	a	h	b	a	b	b	a	b	b	b	a	a	a	b	b	a	a	a	a	a	a	a	b	b
S1_58376109	1	58376109	C	A	a	a	a	a	h	h	a	b	a	b	b	b	a	b	h	b	b	a	h	b	b	a	b	a	a	b	b	a	b	b	b	a	a	a	b	b	a	a	a	a	a	a	a	b	b
S1_58414344	1	58414344	C	A	a	a	a	a	h	b	a	b	a	b	b	b	a	b	h	b	b	a	h	b	b	a	a	b	a	b	a	a	b	b	b	a	a	a	b	b	a	a	a	a	a	a	a	b	b
S1_58458715	1	58458715	C	T	a	a	a	a	h	b	a	b	a	b	b	b	a	b	h	b	b	a	h	h	b	a	a	b	a	b	h	a	b	b	b	a	a	a	b	b	a	a	a	a	a	a	a	b	b
S1_58536634	1	58536634	T	G	a	a	a	a	h	b	h	b	a	b	b	b	a	b	h	b	b	a	h	h	b	a	a	b	a	b	b	a	b	b	b	a	a	a	b	b	a	a	a	a	a	a	a	b	b
S1_58549061	1	58549061	G	C	a	a	a	a	h	b	a	b	a	b	b	b	a	b	h	b	b	a	h	b	b	a	a	b	a	b	b	a	b	b	b	a	a	a	b	b	a	a	a	a	a	a	a	b	b
S1_58549625	1	58549625	T	G	a	a	a	a	a	b	h	b	a	b	b	b	a	b	b	b	b	a	h	b	b	a	a	b	a	b	h	a	b	b	b	a	a	a	b	b	a	a	a	a	a	a	a	b	b
S1_58550162	1	58550162	A	T	a	a	a	a	h	h	a	b	a	b	b	b	a	b	a	b	b	a	h	h	b	a	a	h	a	b	a	a	b	b	b	a	a	a	b	b	a	a	a	a	a	a	a	b	b
S1_58550242	1	58550242	C	G	a	a	a	a	h	h	a	b	a	b	b	b	a	b	h	b	b	a	h	b	b	a	a	a	a	b	b	a	b	b	b	a	a	a	b	b	a	a	a	a	a	a	a	b	b
S1_58769624	1	58769624	C	A	a	a	a	a	b	a	a	b	a	b	b	b	a	b	h	b	b	a	b	h	b	a	a	h	a	b	h	a	b	b	b	a	a	a	b	b	a	a	a	a	a	a	a	b	b
S1_59070587	1	59070587	C	T	a	a	a	a	b	a	a	b	a	b	b	b	a	b	h	b	b	a	b	b	b	a	a	h	a	b	b	a	b	b	b	a	a	a	b	b	a	a	a	a	a	a	a	b	b
S1_59070975	1	59070975	T	G	a	a	a	a	b	h	a	b	a	b	b	b	a	b	h	b	b	a	h	b	b	a	a	h	a	b	b	a	b	b	b	a	a	a	b	b	a	a	a	a	a	a	a	b	b
S1_59362760	1	59362760	A	T	a	a	a	a	b	a	a	b	a	h	b	b	a	b	h	b	b	a	h	b	b	a	a	b	a	b	a	a	b	b	b	a	a	a	b	b	a	a	a	a	a	a	a	b	b
S1_59374960	1	59374960	C	G	a	a	a	a	b	h	a	b	a	b	b	b	a	b	h	b	b	a	b	b	b	a	a	h	a	b	a	a	b	b	b	a	a	a	b	b	a	a	a	a	a	a	a	b	b
S1_59381323	1	59381323	G	A	a	a	a	a	b	b	a	b	a	b	b	b	a	b	h	b	b	a	h	b	b	a	b	b	a	b	b	a	b	b	b	a	a	a	b	b	a	a	a	a	a	a	a	b	b
S1_59596562	1	59596562	A	G	a	a	a	a	b	h	a	b	a	h	b	b	a	b	h	b	b	a	h	b	b	a	a	b	a	b	h	a	b	b	b	a	a	a	b	b	a	a	a	a	a	a	a	b	b
S1_59621983	1	59621983	C	T	a	a	a	a	b	a	a	b	a	h	b	b	a	b	a	b	b	a	h	b	b	a	h	h	a	b	b	a	b	b	b	a	a	a	b	b	a	a	a	a	a	a	a	b	b
S1_59622152	1	59622152	T	G	a	a	a	a	b	a	a	b	a	a	b	b	a	b	b	b	b	a	h	b	b	a	a	h	a	b	a	a	b	b	b	a	a	a	b	b	a	a	a	a	a	a	a	b	b
S1_59623472	1	59623472	C	T	a	a	a	a	b	a	a	b	a	b	b	b	a	b	h	b	b	a	h	b	b	a	a	b	a	b	h	a	b	b	b	a	a	a	b	b	a	a	a	a	a	a	a	b	b
S1_59638807	1	59638807	G	A	a	a	a	a	b	a	a	b	a	b	b	b	a	b	b	b	b	a	b	b	b	a	a	b	a	b	h	a	h	b	b	a	a	a	b	b	a	a	a	a	a	a	a	b	b
S1_59642161	1	59642161	A	G	a	a	a	a	b	h	a	b	a	b	b	b	a	b	h	b	b	a	h	b	b	a	a	b	a	b	b	a	b	b	b	a	a	a	b	b	a	a	a	a	a	a	a	b	b
S1_59660278	1	59660278	T	C	a	a	a	a	b	h	a	b	a	a	b	b	a	b	h	b	b	a	b	b	b	a	a	b	a	b	h	a	a	b	b	a	a	a	b	b	a	a	a	a	a	a	a	b	b
S1_59707873	1	59707873	G	A	a	a	a	a	b	a	a	b	a	h	b	b	a	b	h	b	b	a	h	b	b	a	a	h	a	b	a	a	b	b	b	a	a	a	b	b	a	a	a	a	a	a	a	b	b
S1_60002876	1	60002876	G	T	a	a	a	a	b	h	a	b	a	a	b	b	a	b	a	b	b	a	h	b	b	a	a	b	a	b	h	a	b	b	b	a	a	a	b	b	a	a	a	a	a	a	a	b	b
S1_60028036	1	60028036	A	C	a	a	a	a	b	a	a	b	a	b	b	b	a	b	b	b	b	a	b	b	b	a	a	h	a	b	h	a	b	b	b	a	a	a	b	b	a	a	a	a	a	a	a	b	b
S1_60112147	1	60112147	T	A	a	a	a	a	b	a	a	b	a	h	b	b	a	b	h	b	b	a	h	b	b	a	a	b	a	b	b	a	b	b	b	a	a	a	b	b	a	a	a	a	a	a	a	b	b
S1_60181720	1	60181720	C	A	a	a	a	a	b	a	a	b	a	h	b	b	a	b	h	b	b	a	b	b	b	a	a	a	a	b	a	a	b	b	b	a	a	a	b	b	a	a	a	a	a	a	a	b	b
S1_60191625	1	60191625	T	A	a	a	a	a	b	h	a	b	a	b	b	b	a	b	h	b	b	a	h	b	b	a	a	h	a	b	h	a	b	b	b	a	a	a	b	b	a	a	a	a	a	a	a	b	b
S1_60201289	1	60201289	C	T	a	a	a	a	b	h	a	b	a	h	b	b	a	b	a	b	b	a	h	b	b	a	a	h	a	b	h	a	b	b	b	a	a	a	b	b	a	a	a	a	a	a	a	b	b
S1_60214200	1	60214200	T	C	a	a	a	a	b	a	a	b	a	b	b	b	a	b	h	b	b	a	b	b	b	a	a	a	a	b	a	a	b	b	b	a	a	a	b	b	a	a	a	a	a	a	a	b	b
S1_60302196	1	60302196	T	A	a	a	a	a	b	h	a	b	a	b	b	b	a	b	h	b	b	a	h	b	b	a	a	b	a	b	h	a	b	b	b	a	a	a	b	b	a	a	a	a	a	a	a	b	b
S1_60324085	1	60324085	G	T	a	a	a	a	b	h	a	b	a	b	b	b	a	b	h	b	b	a	h	b	b	a	b	h	a	b	b	a	b	b	b	a	a	a	b	b	a	a	a	a	a	a	a	b	b
S1_60486891	1	60486891	T	C	a	a	a	a	b	a	a	b	a	b	b	b	a	b	h	b	b	a	b	b	b	a	b	h	a	b	b	a	b	b	b	a	b	a	b	b	a	a	a	a	a	a	a	b	a
S1_60488448	1	60488448	T	C	a	a	a	a	b	h	a	b	a	a	b	b	a	b	h	b	b	a	b	b	b	a	h	h	a	b	b	a	b	b	b	a	b	a	b	b	a	a	a	a	a	a	a	b	a
S1_60488520	1	60488520	G	C	a	a	a	a	b	h	a	b	a	h	b	b	a	b	h	b	b	a	b	b	b	a	h	h	a	b	b	a	h	b	b	a	b	a	b	b	a	a	a	a	a	a	a	b	a
S1_60490233	1	60490233	G	T	a	a	a	a	b	a	a	b	a	h	b	b	a	b	h	b	b	a	h	b	b	a	a	a	a	b	b	a	b	b	b	a	b	a	b	b	a	a	a	a	a	a	a	b	a
S1_60491660	1	60491660	A	G	a	a	a	a	b	a	a	b	a	a	b	b	a	b	h	b	b	a	b	b	b	a	a	a	a	b	b	a	h	b	b	a	b	a	b	b	a	a	a	a	a	a	a	b	a
S1_60492502	1	60492502	T	G	a	a	a	a	b	h	a	b	a	b	b	b	a	b	h	b	b	a	h	b	b	a	a	b	a	b	b	a	h	b	b	a	b	a	b	b	a	a	a	a	a	a	a	b	a
S1_60497591	1	60497591	T	G	a	a	a	a	b	h	a	b	a	h	b	b	a	b	h	b	b	a	h	b	b	a	a	b	a	b	b	a	b	b	b	a	b	a	b	b	a	a	a	a	a	a	a	b	a
S1_60533794	1	60533794	T	C	a	a	a	a	b	h	a	b	a	b	b	b	a	b	h	b	b	a	h	b	b	a	a	h	a	b	b	a	b	b	b	a	b	a	b	b	a	a	a	a	a	a	a	b	a
S1_60574175	1	60574175	G	A	a	a	a	a	b	h	a	b	a	b	b	b	a	b	h	b	h	a	h	b	b	a	a	a	a	b	b	a	a	b	b	a	b	a	b	b	a	a	a	a	a	a	a	b	a
S1_60575330	1	60575330	A	G	a	a	a	a	b	h	a	b	a	a	b	b	a	b	h	b	b	a	a	b	b	a	a	h	a	b	b	a	b	b	b	a	b	a	b	b	a	a	a	a	a	a	a	b	a
S1_61137295	1	61137295	A	G	a	a	a	a	b	h	a	b	a	h	b	b	a	b	h	b	h	a	b	b	b	a	a	b	a	b	b	a	h	b	b	a	b	a	b	b	a	a	a	a	a	a	a	b	a
S1_61148146	1	61148146	A	G	a	a	a	a	b	h	a	b	a	h	b	b	a	b	h	b	b	a	b	b	b	a	a	h	a	b	b	a	h	b	b	a	b	a	b	b	a	a	a	a	a	a	a	b	a
S1_61172160	1	61172160	G	A	a	a	a	a	b	a	a	b	a	h	b	b	a	b	h	b	b	a	b	b	b	a	a	h	a	b	b	a	h	b	b	a	b	a	b	b	a	a	a	a	a	a	a	b	a
S1_61853176	1	61853176	G	A	a	a	a	a	b	h	a	b	a	h	b	b	a	b	h	b	b	a	b	b	b	a	a	a	a	b	b	a	h	b	b	a	b	a	b	b	a	a	a	a	a	a	a	b	a
S1_61883677	1	61883677	T	C	a	a	a	a	b	a	a	b	a	h	b	b	a	b	h	b	b	a	b	b	b	a	a	h	a	b	b	a	b	b	b	a	b	b	b	b	a	a	a	a	a	a	a	b	a
S1_62043067	1	62043067	A	G	a	a	a	a	b	h	a	b	a	a	b	b	a	b	h	b	b	a	h	b	b	a	a	h	a	b	b	a	b	b	b	a	b	b	b	b	a	a	a	a	a	a	a	b	a
S1_62339283	1	62339283	C	G	a	a	a	a	b	a	a	b	a	h	b	b	a	b	h	b	b	a	h	b	b	a	a	h	a	b	b	a	h	b	b	a	b	b	b	b	a	a	a	a	a	a	a	b	a
S1_62403171	1	62403171	T	G	a	a	a	a	b	b	a	b	a	b	b	b	a	b	h	b	b	a	b	b	b	a	a	h	a	b	b	a	h	b	b	a	b	b	b	b	a	a	a	a	a	a	a	b	a
S1_62423531	1	62423531	C	T	a	a	a	a	b	h	a	b	a	h	b	b	a	b	h	b	b	a	h	b	b	a	a	b	a	b	b	a	a	b	b	a	b	b	b	b	a	a	a	a	a	a	a	b	a
S1_62430054	1	62430054	A	T	a	a	a	a	b	h	a	b	a	b	b	b	a	b	h	b	b	a	b	b	b	a	a	h	a	b	b	a	b	b	b	a	b	b	b	b	a	a	a	a	a	a	a	b	a
S1_62752611	1	62752611	A	G	a	a	a	a	b	h	a	b	a	h	b	b	h	b	h	b	b	a	b	b	b	a	a	b	a	b	b	a	h	b	b	a	b	b	b	b	a	a	a	a	a	a	a	b	a
S1_62807201	1	62807201	T	C	a	a	a	a	b	a	a	b	a	h	b	b	h	b	h	b	b	a	h	b	b	a	a	b	a	b	b	a	b	b	b	a	b	b	b	b	a	a	a	a	a	a	a	b	a
S1_62833870	1	62833870	A	G	a	a	a	a	b	a	a	b	a	h	b	b	a	b	h	b	b	a	b	b	b	a	a	b	a	b	b	a	h	b	b	a	b	b	b	b	a	a	a	a	a	a	a	b	a
S1_62852064	1	62852064	G	A	a	a	a	a	b	a	a	b	a	h	b	b	a	b	h	b	b	a	h	b	b	a	a	h	a	b	b	a	b	b	b	a	b	b	b	b	a	a	a	a	a	a	a	b	a
S1_62854276	1	62854276	C	T	a	a	a	a	b	h	a	b	a	b	b	b	b	b	h	b	b	a	b	b	b	a	h	b	a	b	b	a	h	b	b	a	b	b	b	b	a	a	a	a	a	a	a	b	a
S1_62989327	1	62989327	G	T	a	a	a	b	b	h	a	b	a	b	b	b	a	b	b	b	b	a	b	b	b	a	a	a	a	b	b	a	h	b	b	a	b	b	b	b	a	a	a	a	a	a	a	b	a
S1_63627081	1	63627081	T	C	a	a	a	a	b	h	a	b	a	h	b	b	h	b	h	b	b	a	h	b	b	a	h	b	a	b	b	a	b	b	b	a	b	b	b	b	a	a	a	a	a	a	a	b	a
S1_63627473	1	63627473	A	G	a	a	a	h	b	b	a	b	a	a	b	b	h	b	b	b	b	a	b	b	b	a	a	h	a	b	b	a	a	b	b	a	b	b	b	b	a	a	a	a	a	a	h	b	a
S1_63751101	1	63751101	C	G	a	a	a	a	b	h	a	b	a	a	b	b	h	b	h	b	b	a	h	b	b	a	a	b	a	b	b	a	h	b	b	a	b	b	b	b	a	a	a	a	a	a	h	b	a
S1_63760385	1	63760385	T	A	a	a	a	a	b	a	a	b	a	a	b	b	h	b	a	b	b	a	h	b	b	a	a	h	a	b	b	a	h	b	b	a	b	b	b	b	a	a	a	a	a	a	a	b	a
S1_63793713	1	63793713	A	G	a	a	a	b	b	a	a	b	a	b	b	b	h	b	h	b	b	a	b	b	b	a	a	h	a	b	b	a	b	b	b	a	b	b	b	b	a	a	a	a	a	a	b	b	a
S1_63797091	1	63797091	G	A	a	a	a	a	b	a	a	b	a	b	b	b	h	b	h	b	b	a	b	b	b	a	a	b	a	b	b	a	b	b	b	a	b	b	b	b	a	a	a	a	a	a	h	b	a
S1_63932923	1	63932923	T	C	a	a	a	h	b	h	a	b	a	h	b	b	a	b	a	b	b	a	b	b	b	a	a	h	a	b	b	a	b	b	b	a	b	b	b	b	a	a	a	a	a	a	b	b	a
S1_64319107	1	64319107	A	G	a	a	a	h	b	b	a	b	a	a	b	b	b	b	b	b	b	a	b	b	b	a	a	b	a	b	b	a	b	b	b	a	b	a	b	b	a	a	a	a	a	a	b	b	a
S1_64325281	1	64325281	C	A	a	a	a	h	b	b	a	b	a	h	b	b	h	b	h	b	b	a	b	b	b	a	a	h	a	b	b	a	h	b	b	a	b	a	b	b	a	a	a	a	a	a	b	b	a
S1_64430315	1	64430315	C	T	a	a	a	a	b	a	a	b	a	h	b	b	h	b	h	b	b	a	h	b	b	a	a	h	a	b	b	a	b	b	b	a	b	a	b	b	a	a	a	a	a	a	b	b	a
S1_64482443	1	64482443	C	A	a	a	a	h	b	a	a	b	a	a	b	b	b	b	h	b	b	a	b	b	b	a	a	h	a	b	b	a	h	b	b	a	b	a	b	b	a	a	a	a	a	a	b	b	a
S1_64532213	1	64532213	T	G	a	a	a	a	b	b	a	b	a	a	b	b	a	b	a	b	b	a	h	b	b	a	a	b	a	b	b	a	h	b	b	a	b	a	b	b	a	a	a	a	a	a	b	b	a
S1_64592513	1	64592513	C	T	a	a	a	a	b	h	a	b	a	a	b	b	h	b	a	b	b	a	b	b	b	a	a	b	a	b	b	a	h	b	b	a	b	a	b	b	a	a	a	a	a	a	h	b	a
S1_64704303	1	64704303	C	T	a	a	a	a	b	h	a	b	a	a	b	b	h	b	h	b	a	a	h	b	b	a	a	b	a	b	b	a	b	b	b	a	b	a	b	b	a	a	a	a	a	a	b	b	a
S1_64812251	1	64812251	C	G	a	a	a	a	b	h	a	b	a	a	b	b	h	b	a	b	h	a	h	b	b	a	a	b	a	b	b	a	b	b	b	a	b	a	b	b	a	a	a	a	a	a	h	b	a
S1_64813895	1	64813895	A	G	a	a	a	a	b	a	a	b	a	a	b	b	a	b	h	b	b	a	h	b	b	a	a	b	a	b	b	a	b	b	b	a	b	a	b	b	a	a	a	a	a	a	h	b	a
S1_64814037	1	64814037	G	T	a	a	a	a	b	a	a	b	a	a	b	b	h	b	h	b	h	a	b	b	b	a	a	b	a	b	b	a	b	b	b	a	b	a	b	b	a	a	a	a	a	a	b	b	a
S1_64823199	1	64823199	G	C	a	a	a	a	b	b	a	b	a	a	b	b	h	b	h	b	h	a	h	b	b	a	a	b	a	b	b	a	b	b	b	a	b	a	b	b	a	a	a	a	a	a	b	b	a
S1_65413332	1	65413332	G	A	a	a	a	a	a	h	a	b	a	a	b	b	a	b	h	b	h	a	h	b	b	a	h	b	a	b	b	a	b	b	b	a	b	a	b	b	a	a	a	a	a	a	b	b	a
S1_65425603	1	65425603	T	A	a	a	a	a	a	a	a	b	a	a	b	b	a	b	h	b	b	a	b	b	b	a	h	b	a	b	b	a	b	b	b	a	b	a	b	b	a	a	a	a	a	a	b	b	a
S1_65425650	1	65425650	G	C	a	a	a	a	a	a	a	b	a	h	b	b	h	b	h	b	a	a	b	b	b	a	b	b	a	b	b	a	b	b	b	a	b	a	b	b	a	a	a	a	a	a	b	b	a
S1_65446085	1	65446085	T	A	a	a	a	a	a	a	a	b	a	a	b	b	h	b	h	b	h	a	b	b	b	a	b	b	a	b	b	a	b	b	b	a	b	a	b	b	a	a	a	a	a	a	h	b	a
S1_65451447	1	65451447	T	C	a	a	a	h	a	a	a	b	a	a	b	b	h	b	h	b	a	a	h	b	b	a	a	h	a	b	b	a	b	b	b	a	b	a	b	b	a	a	a	a	a	a	h	b	a
S1_65453330	1	65453330	A	G	a	a	a	a	a	a	a	b	a	a	b	b	h	b	h	b	h	a	b	b	b	a	a	h	a	b	b	a	b	b	b	a	b	a	b	b	a	a	a	a	a	a	b	b	a
S1_65495877	1	65495877	G	T	a	a	a	b	a	a	a	b	a	a	b	b	h	b	h	b	a	a	h	b	b	a	a	b	a	b	b	a	b	b	b	a	b	a	b	b	a	a	a	a	a	a	b	b	a
S1_65505896	1	65505896	T	A	a	a	a	a	a	a	a	b	a	a	b	b	h	b	h	b	a	a	b	b	b	a	a	h	a	b	b	a	b	b	b	a	b	a	b	b	a	a	a	a	a	a	b	b	a
S1_65505936	1	65505936	C	G	a	a	a	a	a	b	a	b	a	a	b	b	h	b	h	b	a	a	h	b	b	a	a	h	a	b	b	a	h	b	b	a	b	a	b	b	a	a	a	a	a	a	h	b	a
S1_65536597	1	65536597	C	G	a	a	a	a	a	b	a	b	a	a	b	b	h	b	h	b	a	a	h	b	b	a	a	b	a	b	b	a	b	b	b	a	b	a	b	b	a	a	a	a	a	a	b	b	a
S1_65539182	1	65539182	T	C	a	a	a	a	a	a	a	b	a	h	b	b	a	b	h	b	a	a	b	b	b	a	h	h	a	b	b	a	h	b	b	a	b	a	b	b	a	a	a	a	a	a	a	b	a
S1_65561194	1	65561194	C	T	a	a	a	a	a	a	a	b	a	h	b	b	h	b	h	b	a	a	b	b	b	a	h	h	a	b	b	a	b	b	b	a	b	a	b	b	a	a	a	a	a	a	a	b	a
S1_65574746	1	65574746	A	G	a	a	a	a	a	a	a	b	a	a	b	b	h	b	h	b	h	a	h	b	b	a	a	b	a	b	b	a	b	b	b	a	b	a	b	b	a	a	a	a	a	a	a	b	a
S1_65605046	1	65605046	C	A	a	a	a	a	a	a	a	b	a	b	b	b	b	b	h	b	a	a	h	b	b	a	h	h	a	b	b	a	b	b	b	a	b	a	b	b	a	a	a	a	a	a	a	b	a
S1_65662436	1	65662436	G	A	a	a	a	a	a	a	a	b	a	h	b	b	h	b	h	b	a	a	b	b	b	a	h	b	a	b	b	a	b	b	b	a	b	a	b	b	a	a	a	a	a	a	h	b	a
S1_65699010	1	65699010	C	A	a	a	a	a	a	a	a	b	a	h	b	b	h	b	h	b	b	a	h	b	b	a	a	h	a	b	b	a	b	b	b	a	b	a	b	b	a	a	a	a	a	a	a	b	a
S1_65739838	1	65739838	A	C	a	a	a	a	a	a	a	b	a	a	b	b	h	b	h	b	h	a	h	b	b	a	a	a	a	b	b	a	b	b	b	a	b	a	b	b	a	a	a	a	a	a	b	b	a
S1_65749029	1	65749029	G	C	a	a	a	a	a	a	a	b	a	a	b	b	h	b	h	b	b	a	h	b	b	a	a	b	a	b	b	a	b	b	b	a	b	a	b	b	a	a	a	a	a	a	b	b	a
S1_65752944	1	65752944	T	C	a	a	a	a	a	a	a	b	a	a	b	b	h	b	h	b	b	a	h	b	b	a	a	b	a	b	b	a	b	b	b	a	b	a	b	b	a	a	a	a	a	a	h	b	a
S1_65754917	1	65754917	C	T	a	a	a	a	a	a	a	b	a	b	b	b	b	b	h	b	h	a	b	b	b	a	h	h	a	b	b	a	b	b	b	a	b	a	b	b	a	a	a	a	a	a	a	b	a
S1_65839288	1	65839288	A	T	a	a	a	a	a	a	a	b	a	h	b	b	h	b	h	b	a	a	h	b	b	a	h	h	a	b	b	a	b	b	b	a	b	a	b	b	a	a	a	a	a	a	a	b	a
S1_66062267	1	66062267	C	T	a	a	a	b	a	a	a	b	a	a	b	b	a	b	h	b	a	a	b	b	b	a	h	h	a	b	b	a	b	b	b	a	b	a	b	b	a	a	a	a	a	a	b	b	a
S1_66067187	1	66067187	T	A	a	a	a	b	a	a	a	b	a	h	b	b	a	b	h	b	h	a	h	b	b	a	a	h	a	b	b	a	b	b	b	a	b	a	b	b	a	a	a	a	a	a	b	b	a
S1_66090501	1	66090501	G	A	a	a	a	b	a	b	a	b	a	a	b	b	b	b	h	b	a	a	b	b	b	a	h	h	a	b	b	a	b	b	b	a	b	a	b	b	a	a	a	a	a	a	b	b	a
S1_66256472	1	66256472	A	G	a	a	a	b	a	b	a	b	a	a	b	b	h	b	b	b	b	a	b	b	b	a	a	h	a	b	b	a	b	b	b	a	b	a	b	b	a	a	a	a	a	a	b	b	a
S1_66268230	1	66268230	T	C	a	a	a	b	a	h	a	b	a	a	b	b	h	b	b	b	h	a	b	b	b	a	a	h	a	b	b	a	b	b	b	a	b	a	b	b	a	a	a	a	a	a	b	b	a
S1_66287922	1	66287922	G	C	a	a	a	b	a	h	a	b	a	a	b	b	h	b	b	b	h	a	b	b	b	a	a	h	a	b	b	a	b	b	b	a	b	a	b	b	a	a	a	a	a	a	b	b	a
S1_66289755	1	66289755	G	A	a	a	a	b	a	a	a	b	a	a	b	b	h	b	h	b	h	a	h	b	b	a	a	b	a	b	b	a	b	b	b	a	b	a	b	b	a	a	a	a	a	a	b	b	a
S1_66299413	1	66299413	T	G	a	a	a	b	a	a	a	b	a	a	b	b	a	b	h	b	a	a	h	b	b	a	a	b	a	b	b	a	b	b	b	a	b	a	b	b	a	a	a	a	a	a	b	b	a
S1_66301291	1	66301291	T	C	a	a	a	b	a	a	a	b	a	a	b	b	b	b	a	b	h	a	h	b	b	a	a	b	a	b	b	a	b	b	b	a	b	a	b	b	a	a	a	a	a	a	h	b	a
S1_66338275	1	66338275	G	T	a	a	a	b	a	b	a	b	a	h	b	b	h	b	b	b	a	a	h	b	b	a	a	b	a	b	b	a	b	b	b	a	b	a	b	b	a	a	a	a	a	a	a	b	a
S1_66344764	1	66344764	T	A	a	a	a	b	a	h	a	b	a	a	b	b	h	b	b	b	h	a	h	b	b	a	a	b	a	b	b	a	b	b	b	a	b	a	b	b	a	a	a	a	a	a	h	b	a
S1_66354040	1	66354040	G	C	a	a	a	b	a	a	a	b	a	a	b	b	a	b	h	b	h	a	b	b	b	a	a	h	a	b	b	a	b	b	b	a	b	a	b	b	a	a	a	a	a	a	h	b	a
S1_66361214	1	66361214	T	C	a	a	a	b	a	a	a	b	a	a	b	b	a	b	h	b	b	a	h	b	b	a	a	h	a	b	b	a	b	b	b	a	b	a	b	b	a	a	a	a	a	a	h	b	a
S1_66406702	1	66406702	A	G	a	a	a	b	a	b	h	b	a	b	b	b	h	b	b	b	b	a	b	b	b	a	b	b	a	b	b	a	b	b	b	a	b	a	b	b	a	a	a	a	a	a	b	b	a
S1_66432493	1	66432493	C	T	a	a	a	b	a	b	h	b	a	a	b	b	a	b	h	b	b	a	b	b	b	a	a	h	a	b	b	a	b	b	b	a	b	a	b	b	a	a	a	a	a	a	a	b	a
S1_66443992	1	66443992	G	T	a	a	a	b	a	a	a	b	a	h	b	b	h	b	h	b	h	a	h	b	b	a	a	h	a	b	b	a	b	b	b	a	b	a	b	b	a	a	a	a	a	a	a	b	a
S1_66451864	1	66451864	G	C	a	a	a	b	a	a	h	b	a	a	b	b	h	b	h	b	a	a	b	b	b	a	a	h	a	b	b	a	b	b	b	a	b	a	b	b	a	a	a	a	a	a	a	b	a
S1_66461315	1	66461315	C	G	a	a	a	b	a	b	a	b	a	a	b	b	h	b	b	b	h	a	h	b	b	a	a	b	a	b	b	a	b	b	b	a	b	a	b	b	a	a	a	a	a	a	a	b	a
S1_66462345	1	66462345	A	G	a	a	a	b	a	h	h	b	a	b	b	b	h	b	b	b	a	a	h	b	b	a	a	b	a	b	b	a	b	b	b	a	b	a	b	b	a	a	a	a	a	a	a	b	a
S1_66478448	1	66478448	C	T	a	a	a	b	a	a	h	b	a	b	b	b	h	b	h	b	b	a	b	b	b	a	h	h	a	b	b	a	b	b	b	a	b	a	b	b	a	a	a	a	a	a	a	b	a
S1_66487837	1	66487837	A	C	a	a	a	b	a	a	a	b	a	a	b	b	h	b	h	b	h	a	h	b	b	a	a	h	a	b	b	a	b	b	b	a	b	a	b	b	a	a	a	a	a	a	b	b	a
S1_66494284	1	66494284	T	G	a	a	a	b	a	a	a	b	a	a	b	b	h	b	h	b	a	a	h	b	b	a	a	b	a	b	b	a	b	b	b	a	b	a	b	b	a	a	a	a	a	a	h	b	a
S1_66504818	1	66504818	A	G	a	a	a	b	a	h	a	b	a	a	b	b	h	b	h	b	a	a	h	b	b	a	a	h	a	b	b	a	b	b	b	a	b	a	b	b	a	a	a	a	a	a	a	b	a
S1_66504955	1	66504955	G	T	a	a	a	b	a	h	a	b	a	a	b	b	a	b	h	b	a	a	h	b	b	a	a	a	a	b	b	a	b	b	b	a	b	a	b	b	a	a	a	a	a	a	a	b	a
S1_66565354	1	66565354	G	C	a	a	a	b	a	h	a	b	a	a	b	b	h	b	h	b	a	a	h	b	b	a	a	h	a	b	b	a	b	b	b	a	b	a	b	b	a	a	a	a	a	a	a	b	a
S1_66591733	1	66591733	C	T	a	a	a	b	a	a	a	b	a	a	b	b	a	b	h	b	a	a	h	b	b	a	h	b	a	b	b	a	b	b	b	a	b	a	b	b	a	a	a	a	a	a	h	b	a
S1_66598455	1	66598455	A	G	a	a	a	b	a	h	a	b	a	a	b	b	h	b	h	b	b	a	h	b	b	a	h	h	a	b	b	a	b	b	b	a	b	a	b	b	a	a	a	a	a	a	h	b	a
S1_66598542	1	66598542	C	T	a	a	a	b	a	a	a	b	a	a	b	b	b	b	h	b	a	a	h	b	b	a	h	h	a	b	b	a	b	b	b	a	b	a	b	b	a	a	a	a	a	a	h	b	a
S1_66609877	1	66609877	T	G	a	a	a	b	a	a	a	b	a	h	b	b	h	b	h	b	h	a	b	b	b	a	b	b	a	b	b	a	b	b	b	a	b	a	b	b	a	a	a	a	a	a	a	b	a
S1_66611950	1	66611950	C	A	a	a	a	b	a	a	a	b	a	a	b	b	h	b	h	b	h	a	b	b	b	a	b	a	a	b	b	a	b	b	b	a	b	a	b	b	a	a	a	a	a	a	a	b	a
S1_66633038	1	66633038	A	T	a	a	a	b	a	a	a	b	a	h	b	b	h	b	h	b	a	a	b	b	b	a	b	a	a	b	b	a	b	b	b	a	b	a	b	b	a	a	a	a	a	a	a	b	a
S1_66657204	1	66657204	G	C	a	a	a	b	a	a	a	b	a	h	b	b	h	b	h	b	b	a	b	b	b	a	b	a	a	b	b	a	h	b	b	a	b	a	b	b	a	a	a	a	a	a	b	b	a
S1_66881568	1	66881568	T	G	a	a	a	b	a	a	a	b	a	a	b	b	h	b	h	b	a	a	b	b	b	a	b	a	a	b	b	a	h	b	b	a	b	a	b	b	a	a	a	a	a	a	h	b	a
S1_66910353	1	66910353	A	G	a	a	a	b	a	a	a	b	a	a	b	b	h	b	h	b	h	a	h	b	b	a	a	a	a	b	b	a	b	b	b	a	b	a	b	b	a	a	a	a	a	a	b	b	a
S1_66913481	1	66913481	C	A	a	a	a	b	a	a	a	b	a	a	b	b	h	b	h	b	a	a	b	b	b	a	h	a	a	b	b	a	b	b	b	a	b	a	b	b	a	a	a	a	a	a	b	b	a
S1_66921408	1	66921408	T	G	a	a	a	b	a	a	a	b	a	a	b	b	h	b	h	b	h	a	h	b	b	a	a	a	a	b	b	a	b	b	b	a	b	a	b	b	a	a	a	a	a	a	b	b	a
S1_66978694	1	66978694	G	A	a	a	a	b	a	a	a	b	a	a	b	b	a	b	b	b	h	a	a	b	b	a	a	a	a	b	b	a	b	b	b	a	b	a	b	b	a	a	a	a	a	a	b	b	a
S1_66986740	1	66986740	C	T	a	a	a	b	a	a	h	b	a	a	b	b	b	b	b	b	h	a	h	b	b	a	b	a	a	b	b	a	b	b	b	a	b	a	b	b	a	a	a	a	a	a	h	b	a
S1_67015941	1	67015941	G	C	a	a	a	b	a	a	h	b	a	a	b	b	b	b	h	b	b	a	h	b	b	a	b	a	a	b	b	a	b	b	b	a	b	a	b	b	a	a	a	a	a	a	h	b	a
S1_67017304	1	67017304	T	G	a	a	a	b	a	a	a	b	a	h	b	b	b	b	a	b	b	a	b	b	b	a	a	a	a	b	b	a	b	b	b	a	b	a	b	b	a	a	a	a	a	a	b	b	a
S1_67021865	1	67021865	C	T	a	a	a	b	a	a	a	b	a	h	b	b	b	b	h	b	b	a	h	b	b	a	a	h	a	b	b	a	b	b	b	a	b	a	b	b	a	a	a	a	a	a	b	b	a
S1_67030287	1	67030287	C	T	a	a	a	b	a	a	a	b	a	b	b	b	b	b	h	b	a	a	h	b	b	a	a	a	a	b	b	a	b	b	b	a	b	a	b	b	a	a	a	a	a	a	b	b	a
S1_67050335	1	67050335	T	G	a	a	a	b	a	a	a	b	a	h	b	b	b	b	h	b	a	a	b	b	b	a	h	b	a	b	b	a	b	b	b	a	b	a	b	b	a	a	a	a	a	a	b	b	a
S1_67061257	1	67061257	G	A	a	a	a	b	a	a	a	b	a	h	b	b	b	b	h	b	a	a	h	b	b	a	a	a	a	b	b	a	h	b	b	a	b	a	b	b	a	a	a	a	a	a	b	b	a
S1_67061440	1	67061440	A	G	a	a	a	b	a	a	a	b	a	a	b	b	b	b	b	b	a	a	h	b	b	a	h	h	a	b	b	a	h	b	b	a	b	a	b	b	a	a	a	a	a	a	a	b	a
S1_67641993	1	67641993	T	C	a	a	a	b	a	a	b	b	a	a	b	b	b	b	a	b	h	a	b	b	b	a	h	h	b	b	b	a	b	b	b	a	b	a	b	b	a	a	a	a	a	a	h	b	a
S1_68317259	1	68317259	A	C	a	a	a	b	a	a	b	b	a	b	b	b	b	b	h	b	b	a	b	b	b	a	b	a	b	b	b	a	b	b	b	a	b	a	b	b	a	a	a	a	a	a	h	b	a
S1_68325554	1	68325554	G	C	a	a	a	b	a	a	b	b	a	b	b	b	b	b	h	b	b	a	b	b	b	a	h	h	b	b	b	a	b	b	b	a	b	a	b	b	a	a	a	a	a	a	b	b	a
S1_68333378	1	68333378	G	C	a	a	a	b	a	a	b	b	a	h	b	b	b	b	h	b	h	a	b	b	b	a	h	h	b	b	b	a	b	b	b	a	b	a	b	b	a	a	a	a	a	a	h	b	a
S1_68342990	1	68342990	A	C	a	a	a	b	a	a	b	b	a	a	b	b	b	b	h	b	h	a	b	b	b	a	h	a	b	b	b	a	b	b	b	a	b	a	b	b	a	a	a	a	a	a	a	b	a
S1_68353713	1	68353713	G	T	a	a	a	b	a	a	b	b	a	a	b	b	b	b	h	b	b	a	h	b	b	a	a	a	b	b	b	a	h	b	b	a	b	a	b	b	a	a	a	a	a	a	h	b	a
S1_68607699	1	68607699	A	C	a	a	a	b	a	a	b	b	a	a	b	b	b	b	h	b	a	a	h	b	b	a	b	a	b	b	b	a	a	b	b	a	b	b	h	b	a	a	a	a	a	a	a	b	a
S1_68672554	1	68672554	A	C	a	a	a	b	a	a	b	b	a	a	b	b	b	b	b	b	a	a	h	b	b	a	h	h	b	b	a	a	b	b	b	b	b	b	h	b	a	b	a	a	a	a	b	b	a
S1_68734075	1	68734075	C	A	a	a	a	b	a	a	b	b	a	a	b	b	b	b	h	b	a	a	b	b	b	a	b	h	b	b	a	a	b	b	b	b	b	b	h	b	a	b	a	a	a	a	a	b	a
S1_68739067	1	68739067	A	C	a	a	a	b	a	a	b	b	a	a	b	b	b	b	h	b	a	a	b	b	b	a	h	h	b	b	a	a	b	b	b	b	b	b	h	b	a	b	a	a	a	a	a	b	a
S1_69436993	1	69436993	C	A	b	a	a	b	h	a	b	b	a	a	b	b	b	b	a	b	a	a	b	b	b	a	a	h	b	b	a	a	h	b	b	a	b	b	a	b	b	b	a	a	a	a	a	b	a
S1_69661769	1	69661769	C	G	b	a	a	b	h	a	b	b	a	a	b	b	b	b	a	b	a	a	b	b	b	a	a	a	b	b	a	a	h	b	b	h	b	b	a	b	b	b	a	a	a	a	a	b	a
S1_69670083	1	69670083	G	A	b	a	a	b	b	a	b	b	a	a	b	b	b	b	a	b	a	a	b	b	b	a	b	a	b	b	a	a	h	b	a	a	b	b	a	b	b	b	a	a	a	a	a	b	a
S1_69928615	1	69928615	G	A	b	a	a	b	b	a	b	b	a	a	b	b	b	b	a	b	a	a	h	b	b	a	b	a	b	b	a	a	h	b	a	b	b	b	a	b	b	b	a	a	a	a	a	b	a
S1_69962235	1	69962235	G	C	b	a	a	b	h	a	b	b	a	a	b	b	b	b	a	b	a	a	b	b	b	a	b	a	b	b	a	a	b	b	a	b	b	b	a	b	b	b	a	a	a	a	a	b	a
S1_69964245	1	69964245	G	T	b	a	a	b	h	a	b	b	a	b	b	b	b	b	a	b	a	a	h	b	b	a	b	a	b	b	a	a	b	b	a	b	b	b	a	b	b	b	a	a	a	a	a	b	a
S1_69964372	1	69964372	T	A	b	a	a	b	h	a	b	b	a	b	b	b	b	b	a	b	a	a	b	b	b	a	b	a	b	b	a	a	b	b	a	b	b	b	a	b	b	b	a	a	a	a	a	b	a
S1_69977724	1	69977724	T	G	b	a	a	b	h	a	b	b	a	h	b	b	b	b	a	b	a	a	b	b	b	a	b	h	b	b	a	a	b	b	a	b	b	b	a	b	b	b	a	a	a	a	a	b	a
S1_70062621	1	70062621	G	A	b	a	a	b	h	a	b	b	a	h	b	b	b	b	a	b	a	a	b	b	b	a	b	h	b	b	h	a	b	b	a	b	b	b	a	b	b	b	a	a	a	a	a	b	a
S1_70131553	1	70131553	A	G	b	a	a	b	h	a	b	b	a	a	b	b	b	b	a	b	a	a	b	b	b	a	a	a	b	b	a	a	b	b	a	b	b	b	a	b	b	b	a	a	a	a	a	b	a
S1_70131700	1	70131700	A	G	b	a	a	b	h	a	b	b	a	a	b	b	b	b	a	b	a	a	b	b	b	a	a	a	b	b	h	a	b	b	a	b	b	b	a	b	b	b	a	a	a	a	a	b	a
S1_70150533	1	70150533	G	T	b	a	a	b	h	a	b	b	a	h	b	b	b	b	a	b	a	a	b	b	b	a	a	a	b	b	h	a	b	b	a	b	b	b	a	b	b	b	a	a	a	a	a	b	a
S1_70236681	1	70236681	G	T	b	a	a	b	h	a	b	b	a	h	b	b	b	b	a	b	a	a	h	b	b	a	h	a	b	b	b	a	b	b	a	b	b	b	a	b	b	b	a	a	a	a	a	b	a
S1_70237733	1	70237733	A	G	b	a	a	b	h	a	b	b	a	a	b	b	b	b	a	b	a	a	b	b	b	a	b	h	b	b	h	a	b	b	a	b	b	b	a	b	b	b	a	a	a	a	a	b	a
S1_70237908	1	70237908	A	T	b	a	a	b	h	a	b	b	a	a	b	b	b	b	a	b	a	a	h	b	b	a	b	h	b	b	b	a	b	b	a	b	b	b	a	b	b	b	a	a	a	a	a	b	a
S1_70243980	1	70243980	A	G	b	a	a	b	h	a	b	b	a	b	b	b	b	b	a	b	a	a	b	b	b	a	h	h	b	b	a	a	b	b	a	b	b	b	a	b	b	b	a	a	a	a	a	b	a
S1_70465486	1	70465486	T	G	b	a	a	b	b	a	b	b	a	h	b	b	b	b	a	b	a	a	h	b	b	a	b	a	b	b	h	a	b	b	a	b	b	b	a	b	b	b	a	a	a	a	a	b	a
S1_70467451	1	70467451	C	A	b	a	a	b	h	a	b	b	a	b	b	b	b	b	a	b	a	a	h	b	b	a	b	h	b	b	a	a	b	b	a	b	b	b	a	b	b	b	a	a	a	a	a	b	a
S1_70485013	1	70485013	G	A	b	a	a	b	h	a	b	b	a	a	b	b	b	b	a	b	a	a	a	b	b	a	b	h	b	b	a	a	h	b	a	b	b	b	a	b	b	b	a	a	a	a	a	b	a
S1_70624037	1	70624037	T	C	b	h	a	b	a	a	b	b	a	a	b	b	b	a	a	b	a	a	h	b	b	a	a	a	b	b	a	a	h	b	a	b	b	b	a	b	b	b	a	a	a	a	a	b	a
S1_70630357	1	70630357	C	G	b	b	a	b	h	a	b	b	a	h	b	b	b	h	a	b	a	a	h	b	b	a	a	a	b	b	h	a	h	b	a	b	b	b	a	b	b	b	a	a	a	a	a	b	a
S1_70639927	1	70639927	G	A	b	a	a	b	h	a	b	b	a	b	b	b	b	h	a	b	a	a	a	b	b	a	a	a	b	b	a	a	h	b	a	b	b	b	a	b	b	b	a	a	a	a	a	b	a
S1_70762329	1	70762329	G	A	b	h	a	b	h	a	b	b	a	h	b	b	b	h	a	b	a	a	h	b	b	a	b	b	b	b	b	a	b	b	a	b	b	b	a	b	b	b	a	a	a	a	a	b	a
S1_70845107	1	70845107	G	A	b	h	a	b	h	a	b	b	a	h	b	b	b	h	a	b	a	a	a	b	b	a	a	a	b	b	h	a	b	b	a	b	b	b	a	b	b	b	a	a	a	a	a	b	a
S1_71036662	1	71036662	T	C	b	h	a	b	h	a	b	b	a	b	b	b	b	h	a	b	a	a	h	b	b	a	b	b	b	b	a	a	b	b	a	b	b	b	a	b	b	b	a	a	a	a	a	b	a
S1_71129006	1	71129006	G	A	b	h	a	b	h	a	b	b	a	a	b	b	b	h	a	b	a	a	h	b	b	a	a	a	b	b	a	a	h	b	a	b	b	b	a	b	b	b	a	a	a	a	a	b	a
S1_71182994	1	71182994	T	C	b	h	a	b	a	a	b	b	a	h	b	b	b	a	a	b	a	a	b	b	b	a	b	h	b	b	a	a	h	b	a	b	b	b	a	b	b	b	a	a	a	a	a	b	a
S1_71193063	1	71193063	C	T	b	h	a	b	b	a	b	b	a	b	b	b	b	h	a	b	a	a	h	b	b	a	b	a	b	b	a	a	h	b	a	b	b	b	a	b	b	b	a	a	a	a	a	b	a
S1_71294745	1	71294745	T	C	b	h	a	b	h	a	b	b	a	b	b	b	b	a	a	b	a	a	a	b	b	a	b	h	b	b	a	a	h	b	a	b	b	b	a	b	b	b	a	a	a	a	a	b	a
S1_71319345	1	71319345	C	G	b	h	a	b	h	a	b	b	a	b	b	b	b	h	a	b	a	a	h	b	b	a	a	a	b	b	h	a	b	b	a	b	b	b	a	b	b	b	a	a	a	a	a	b	a
S1_71326554	1	71326554	C	T	b	h	a	b	b	a	b	b	a	h	b	b	b	h	a	b	a	a	a	b	b	a	h	a	b	b	a	a	h	b	a	b	b	b	a	b	b	b	a	a	a	a	a	b	a
S1_71364785	1	71364785	C	T	b	h	a	b	h	a	b	b	a	a	b	b	b	h	a	b	a	a	h	b	b	a	a	h	b	b	a	a	b	b	a	b	b	b	a	b	b	b	a	a	a	a	a	b	a
S1_71451501	1	71451501	A	G	b	h	a	b	h	a	b	b	a	h	b	b	b	h	a	b	a	a	h	b	b	a	h	a	b	b	a	a	h	b	a	b	b	b	a	b	b	b	a	a	a	a	a	b	a
S1_71456658	1	71456658	C	G	b	h	a	b	b	a	b	b	a	h	b	b	b	h	a	b	a	a	h	b	b	a	a	h	b	b	a	a	b	b	a	b	b	b	a	b	b	b	a	a	a	a	a	b	a
S1_71498285	1	71498285	G	A	b	h	a	b	h	a	b	b	a	b	b	b	b	h	a	b	a	a	h	b	b	a	a	a	b	b	a	a	b	b	a	b	b	b	a	b	b	b	a	a	a	a	a	b	a
S1_71500416	1	71500416	C	T	b	h	a	b	h	a	b	b	a	b	b	b	b	h	a	b	a	a	a	b	b	a	a	a	b	b	h	a	b	b	a	b	b	b	a	b	b	b	a	a	a	a	a	b	a
S1_71590696	1	71590696	A	T	b	h	a	b	h	a	b	b	a	a	b	b	b	h	a	b	a	a	h	b	b	a	a	a	b	b	a	a	b	b	a	b	b	b	a	b	b	b	a	a	a	a	a	b	a
S1_71667999	1	71667999	C	T	b	h	a	b	h	a	h	b	a	a	b	b	b	h	a	b	a	a	h	b	b	a	a	a	b	b	h	a	b	b	a	b	b	b	a	b	b	b	a	a	a	a	a	b	a
S1_71672965	1	71672965	C	G	b	h	a	b	h	a	h	b	a	a	b	b	b	h	a	b	a	a	a	b	b	a	a	a	b	b	a	a	b	b	a	b	b	b	a	b	b	b	a	a	a	a	a	b	a
S1_71728619	1	71728619	T	G	b	h	a	b	h	a	b	b	a	a	b	b	b	b	a	b	a	a	h	b	b	a	a	a	b	b	b	a	b	b	a	b	b	b	a	b	b	b	a	a	a	a	a	b	a
S1_71732992	1	71732992	A	R	b	h	a	b	b	a	h	b	a	a	b	b	b	h	a	b	a	a	h	b	b	a	a	a	b	b	a	a	b	b	a	b	b	b	a	b	b	b	a	a	a	a	a	b	a
S1_71735809	1	71735809	A	G	b	h	a	b	h	a	b	b	a	a	b	b	b	h	a	b	a	a	a	b	b	a	a	a	b	b	a	a	b	b	a	b	b	b	a	b	b	b	a	a	a	a	a	b	a
S1_71795018	1	71795018	G	T	b	h	a	b	b	a	b	b	a	a	b	b	b	b	a	b	a	a	h	b	b	a	a	a	b	b	a	a	b	b	a	b	b	b	a	b	b	b	a	a	a	a	a	b	a
S1_71811182	1	71811182	C	T	b	a	a	b	h	a	b	b	a	a	b	b	b	h	a	b	a	a	h	b	b	a	a	a	b	b	h	a	b	b	a	b	b	b	a	b	b	b	a	a	a	a	a	b	a
S1_71842199	1	71842199	C	T	b	h	a	b	h	a	b	b	a	a	b	b	b	h	a	b	a	a	h	b	b	a	a	a	b	b	h	a	b	b	a	b	b	b	a	b	b	b	a	a	a	a	a	b	a
S1_71863707	1	71863707	A	G	b	h	a	b	h	a	b	b	a	a	b	b	b	h	a	b	a	a	h	b	b	a	a	a	b	b	h	a	b	b	a	b	b	b	a	b	b	b	a	a	a	a	a	b	a
S1_71918117	1	71918117	T	A	b	a	a	b	h	a	b	b	a	a	b	b	b	h	a	b	a	a	a	b	b	a	a	a	b	b	b	a	b	b	a	b	b	b	a	b	b	b	a	a	b	a	a	b	a
S1_71938658	1	71938658	C	T	b	h	a	b	h	a	b	b	a	a	b	b	b	h	a	b	a	a	b	b	b	a	b	a	b	b	a	a	b	b	a	b	b	b	a	b	b	b	a	a	b	a	a	b	a
S1_71977041	1	71977041	G	C	b	h	a	b	h	a	b	b	a	a	b	b	b	h	a	b	a	a	h	b	b	a	a	a	b	b	a	a	b	b	a	b	b	b	a	b	b	b	a	a	b	a	a	b	a
S1_72013179	1	72013179	T	A	b	h	a	b	h	a	b	b	a	a	b	b	b	h	a	b	a	a	h	b	b	a	a	a	b	b	a	a	b	b	a	b	b	b	a	b	b	b	a	a	b	a	a	b	a
S1_72013181	1	72013181	C	T	b	h	a	b	h	a	b	b	a	a	b	b	b	h	a	b	a	a	h	b	b	a	a	a	b	b	a	a	b	b	a	b	b	b	a	b	b	b	a	a	b	a	a	b	a
S1_72017406	1	72017406	T	C	b	h	a	b	h	a	h	b	a	a	b	b	b	h	a	b	a	a	h	b	b	a	a	a	b	b	b	a	b	b	a	b	b	b	a	b	b	b	a	a	b	a	a	b	a
S1_72019083	1	72019083	T	C	b	a	a	b	h	a	h	b	a	a	b	b	b	h	a	b	a	a	h	b	b	a	a	a	b	b	b	a	b	b	a	b	b	b	a	b	b	b	a	a	b	a	a	b	a
S1_72059436	1	72059436	T	C	b	b	a	b	a	a	b	b	a	a	b	b	b	h	a	b	a	a	h	b	b	a	a	a	b	b	a	a	b	b	a	b	b	b	a	b	b	b	a	a	b	a	a	b	a
S1_72177683	1	72177683	C	A	b	h	a	b	b	a	b	b	a	a	b	b	b	b	a	b	a	a	h	b	b	a	a	h	b	b	h	a	b	b	a	b	b	b	a	b	b	b	a	a	b	a	a	b	a
S1_72238929	1	72238929	T	G	b	h	a	b	b	a	b	b	a	a	b	b	b	a	a	b	a	a	h	b	b	a	a	a	b	b	a	a	b	b	a	b	b	b	a	b	b	b	a	a	b	a	a	b	a
S1_72287727	1	72287727	C	A	b	h	a	b	h	a	b	b	a	a	b	b	b	h	a	b	a	a	h	b	b	a	a	h	b	b	a	a	b	b	a	b	b	b	a	b	b	b	a	a	b	a	a	b	a
S1_72770737	1	72770737	C	A	b	h	a	b	b	a	b	b	a	a	b	b	b	h	a	b	a	a	a	b	b	a	a	a	b	b	h	a	b	b	a	b	b	b	a	b	b	b	a	a	b	a	a	b	a
S1_72784230	1	72784230	T	G	b	h	a	b	h	a	b	b	a	a	b	b	b	h	a	b	a	a	b	b	b	a	a	a	b	b	h	a	b	b	a	b	b	b	b	b	b	b	a	a	b	a	a	b	a
S1_72819891	1	72819891	A	G	b	h	a	b	h	a	b	b	a	a	b	b	b	h	a	b	a	a	b	h	b	a	a	a	b	b	h	a	b	b	a	b	b	b	b	b	b	b	a	a	b	a	a	b	a
S1_72821005	1	72821005	G	A	b	a	a	b	a	a	b	b	a	a	b	b	b	h	a	b	a	a	h	h	b	a	a	a	b	b	a	a	b	b	a	b	b	b	b	b	b	b	a	a	b	a	a	a	a
S1_72821927	1	72821927	G	A	b	b	a	b	b	a	b	b	a	a	b	b	b	h	a	b	a	a	h	b	b	a	b	a	b	b	a	a	b	b	a	b	b	b	b	b	b	b	a	a	b	a	a	a	a
S1_73320682	1	73320682	C	A	b	h	a	b	h	a	b	b	b	a	b	b	b	a	a	b	a	a	h	h	b	a	a	a	b	b	a	a	b	b	a	b	b	b	b	b	b	b	a	a	b	a	a	a	a
S1_73792374	2	64339	C	G	a	a	b	b	h	b	b	a	b	a	b	b	h	h	a	b	a	a	a	b	b	b	b	a	b	b	b	a	a	b	b	h	a	a	b	b	a	a	b	a	b	b	a	a	b
S1_73876058	2	148023	A	C	a	a	b	b	b	b	b	a	b	a	b	b	h	b	a	b	a	h	a	b	b	b	b	a	b	b	b	a	a	b	b	h	a	a	b	b	a	a	b	a	b	b	a	a	b
S1_73894020	2	165985	A	G	a	a	b	b	h	b	h	a	b	a	b	b	h	h	a	b	a	h	a	b	b	b	b	a	b	b	b	a	a	b	b	b	a	a	b	b	a	a	h	a	b	b	a	a	b
S1_73894866	2	166831	C	G	a	a	b	b	h	b	b	a	b	a	b	b	h	h	a	b	a	a	a	b	b	b	b	a	b	b	b	a	a	b	b	h	a	a	b	b	a	a	b	a	b	b	a	a	b
S1_74028681	2	300646	T	G	a	a	b	b	h	b	h	a	b	a	b	b	h	h	a	b	a	h	a	b	b	b	b	a	b	b	b	a	a	b	b	h	a	a	b	b	a	a	b	a	b	b	a	a	b
S1_74042362	2	314327	C	G	a	a	b	b	h	b	h	a	b	a	b	b	h	h	a	b	a	b	a	b	b	b	b	a	b	b	b	a	a	b	b	b	a	a	b	b	a	a	b	a	b	b	a	a	b
S1_74189000	2	460965	C	T	a	a	b	b	h	b	b	a	b	a	b	b	h	h	a	b	a	a	a	b	b	b	b	a	b	b	b	a	a	b	b	b	a	a	b	b	a	a	b	a	b	b	a	a	b
S1_74197220	2	469185	C	T	a	a	b	b	h	b	b	a	b	a	b	b	h	h	a	b	a	a	a	b	b	b	b	a	b	b	b	a	a	b	b	h	a	a	b	b	a	a	b	a	b	b	a	a	b
S1_74216365	2	488330	A	G	a	a	b	b	h	b	h	a	b	a	b	b	h	h	a	b	a	h	a	b	b	b	b	a	b	b	b	a	a	b	b	h	a	a	b	b	a	a	b	a	b	b	a	a	b
S1_74226290	2	498255	G	A	a	a	b	b	h	b	h	a	b	a	b	b	h	h	a	b	a	b	a	b	b	b	b	a	b	b	b	a	a	b	b	b	a	a	b	b	a	a	b	a	b	b	a	a	b
S1_74228850	2	500815	G	T	a	a	b	b	b	b	b	a	b	a	b	b	h	h	a	b	a	b	a	b	b	b	b	a	h	b	b	a	a	b	b	b	a	a	b	b	a	a	b	a	b	b	a	a	b
S1_74229287	2	501252	C	A	a	a	b	b	a	b	b	a	b	a	b	b	h	b	a	b	a	b	a	b	b	b	b	a	b	b	b	a	a	b	b	b	a	a	b	b	a	a	b	a	b	b	a	a	b
S1_74229400	2	501365	C	T	a	a	b	b	h	b	b	a	b	a	b	b	h	b	a	b	a	b	a	b	b	b	b	a	h	b	b	a	a	b	b	b	a	a	b	b	a	a	b	a	b	b	a	a	b
S1_74239640	2	511605	G	A	a	a	b	b	h	b	b	a	b	a	b	b	h	h	a	b	a	b	a	b	b	b	b	a	b	b	b	a	a	b	b	b	a	a	b	b	a	a	b	a	b	b	a	a	b
S1_74265866	2	537831	C	G	a	a	b	b	a	b	b	a	b	a	b	b	h	h	a	b	a	a	a	b	b	b	b	a	b	b	b	a	a	b	b	b	a	a	b	b	a	a	b	a	b	b	a	a	b
S1_74265960	2	537925	C	T	a	a	b	b	h	b	b	a	b	a	b	b	h	h	a	b	a	h	a	b	b	b	b	a	b	b	b	a	a	b	b	b	a	a	b	b	a	a	b	a	b	b	a	a	b
S1_74272759	2	544724	G	C	a	a	b	b	h	b	b	a	b	a	b	b	h	b	a	b	a	h	a	b	b	b	b	a	b	b	b	a	a	b	b	b	a	a	b	b	a	a	h	a	b	b	a	a	b
S1_74276696	2	548661	G	C	a	a	b	b	b	b	b	a	b	a	b	b	h	a	a	h	a	b	a	b	b	b	b	a	b	b	b	a	a	b	b	b	a	a	b	b	a	a	b	a	b	b	a	a	b
S1_74326665	2	598630	G	T	a	a	b	b	h	b	b	a	b	a	b	b	b	h	a	a	a	h	a	b	b	b	b	a	b	b	b	a	a	b	b	b	a	a	b	b	a	a	b	a	b	b	a	a	b
S1_74355323	2	627288	C	A	a	a	b	b	b	b	b	a	b	a	b	b	h	h	a	b	a	h	a	b	b	b	b	a	b	b	b	a	a	b	b	b	a	a	b	b	a	a	h	a	b	b	a	a	b
S1_74357285	2	629250	G	A	a	a	b	b	h	b	b	a	b	a	b	b	b	h	a	h	a	h	a	b	b	b	b	a	b	b	b	a	a	b	b	b	a	a	b	b	a	a	b	a	b	b	a	a	b
S1_74425102	2	697067	A	G	a	a	b	b	h	b	b	a	b	a	b	b	h	h	a	b	a	b	a	b	b	b	b	a	b	b	b	a	a	b	b	b	a	a	b	b	a	a	h	a	b	b	a	a	b
S1_74429768	2	701733	G	T	a	a	b	b	h	b	b	a	b	a	b	b	h	h	a	b	a	b	a	b	b	b	b	a	b	b	b	a	a	b	b	b	a	a	b	b	a	a	h	a	b	b	a	a	b
S1_74472063	2	744028	C	G	a	a	b	b	h	b	b	a	b	a	b	b	a	h	a	b	a	b	a	b	b	b	b	a	b	b	b	a	a	b	b	b	a	a	b	b	a	a	h	a	b	b	a	a	b
S1_74551853	2	823818	T	C	a	a	b	b	b	b	b	a	b	a	b	b	h	h	a	b	a	b	a	b	b	b	b	a	b	b	b	a	a	b	b	b	a	a	b	b	a	a	a	a	b	b	a	a	b
S1_74573692	2	845657	C	T	a	a	b	b	h	b	b	a	b	a	b	b	h	h	a	b	a	h	a	b	b	b	b	a	b	b	b	a	a	b	b	b	a	a	b	b	a	a	b	a	b	b	a	a	b
S1_74580176	2	852141	G	C	a	a	b	b	h	b	b	a	b	a	b	b	h	h	a	b	a	h	a	b	b	b	b	a	b	b	b	a	a	b	b	b	a	a	b	b	a	a	h	a	b	b	a	a	b
S1_74665894	2	937859	A	G	a	a	b	b	b	b	b	a	b	a	b	b	h	h	a	b	a	h	a	b	b	b	b	a	b	b	b	a	a	b	b	b	a	a	b	b	a	a	b	a	b	b	a	a	b
S1_74757103	2	1029068	G	A	a	a	b	b	b	b	b	a	b	a	b	b	h	h	a	b	a	h	a	b	b	b	b	a	b	b	b	a	a	b	b	b	a	a	b	b	a	a	a	a	b	b	a	a	b
S1_74762688	2	1034653	G	A	a	a	b	b	b	b	b	a	b	a	b	b	h	h	a	b	a	h	a	b	b	b	b	a	b	b	b	a	a	b	b	b	a	a	b	b	a	a	a	a	b	b	a	a	b
S1_74772997	2	1044962	T	C	a	a	b	b	b	b	b	a	b	a	b	b	h	b	a	b	a	h	a	b	b	b	b	a	b	b	b	a	a	b	b	b	a	a	b	b	a	a	a	a	b	b	a	a	b
S1_74850568	2	1122533	A	C	a	a	b	b	h	b	b	a	b	a	b	b	h	a	a	b	a	h	a	b	b	b	b	a	b	b	b	a	a	b	b	b	a	a	b	b	a	a	b	a	b	b	a	a	b
S1_74865923	2	1137888	T	G	a	a	b	b	h	b	h	a	b	a	b	b	h	a	a	b	a	h	a	b	b	b	b	a	b	b	b	a	a	b	b	b	a	a	b	b	a	a	b	a	b	b	a	a	b
S1_74923822	2	1195787	A	G	a	a	b	b	h	b	b	a	b	a	b	b	h	h	a	b	a	h	a	b	b	b	b	a	b	b	b	a	a	b	b	b	a	a	b	b	a	a	b	a	b	b	a	a	b
S1_74924653	2	1196618	T	A	a	a	b	b	h	b	h	a	b	a	b	b	h	h	a	b	a	h	a	b	b	b	b	a	b	b	b	a	a	b	b	b	a	a	b	b	a	a	b	a	b	b	a	a	b
S1_74980176	2	1252141	C	G	a	a	b	b	h	b	b	a	b	a	b	b	a	a	a	b	a	b	a	b	b	b	b	a	b	b	b	a	a	b	b	h	a	a	b	b	a	a	b	a	b	b	a	a	b
S1_75190309	2	1462274	T	C	a	a	b	b	h	b	a	b	b	b	b	b	a	h	a	b	a	b	a	b	b	b	b	a	b	b	b	a	a	b	b	b	a	a	b	b	a	a	b	a	b	b	a	a	b
S1_75205405	2	1477370	G	A	a	a	b	b	b	b	b	b	b	b	b	b	a	h	a	h	a	h	a	b	b	b	b	a	b	b	b	a	a	b	b	a	a	a	b	b	a	a	b	a	b	b	a	a	b
S1_75205520	2	1477485	G	A	a	a	b	b	h	b	b	b	b	b	b	b	h	h	a	b	a	b	a	b	b	b	b	a	b	b	b	a	a	b	b	b	a	a	b	b	a	a	b	a	b	b	a	a	b
S1_75213057	2	1485022	C	T	a	a	b	b	b	b	b	b	b	b	b	b	h	h	a	h	a	h	a	b	b	b	b	a	b	b	b	a	a	b	b	b	a	a	b	b	a	a	b	a	b	b	a	a	b
S1_75213647	2	1485612	A	G	a	a	b	b	h	b	b	b	b	b	b	b	h	h	a	h	a	b	a	b	b	b	b	a	b	b	b	a	a	b	b	b	a	a	b	b	a	a	b	a	b	b	a	a	b
S1_75224846	2	1496811	G	T	a	a	b	b	b	b	b	b	b	b	b	b	h	h	a	b	a	b	a	b	b	b	b	a	b	b	b	a	a	b	b	b	a	a	b	b	a	a	b	a	b	b	a	a	b
S1_75225002	2	1496967	T	C	a	a	b	b	h	b	b	b	b	b	b	b	h	h	a	h	a	b	a	b	b	b	b	a	b	b	b	a	a	b	b	b	a	a	b	b	a	a	b	a	b	b	a	a	b
S1_75247729	2	1519694	T	C	a	a	b	b	h	b	b	b	b	b	b	b	h	h	a	h	a	h	a	b	b	b	b	a	b	b	b	a	a	b	b	b	a	a	b	b	a	a	b	a	b	b	a	a	b
S1_75253737	2	1525702	C	G	a	a	b	b	h	b	b	b	b	b	b	b	h	h	a	b	a	b	a	b	b	b	b	a	b	b	b	a	a	b	b	b	a	a	b	b	a	a	b	a	b	b	a	a	b
S1_75255384	2	1527349	C	T	a	a	b	b	h	b	b	b	b	b	b	b	h	h	a	b	a	h	a	b	b	b	b	a	b	b	b	a	a	b	b	b	a	a	b	b	a	a	b	a	b	b	a	a	b
S1_75263053	2	1535018	G	A	a	a	b	b	h	b	b	b	b	b	b	b	h	h	a	b	a	h	a	b	b	b	b	a	b	b	b	a	a	b	b	b	a	a	b	b	a	a	b	a	b	b	a	a	b
S1_75263195	2	1535160	A	T	a	a	b	b	h	b	b	b	b	b	b	b	h	h	a	b	a	b	a	b	b	b	b	a	b	b	b	a	a	b	b	b	a	a	b	b	a	a	b	a	b	b	a	a	b
S1_75263758	2	1535723	G	A	a	a	b	b	h	b	b	b	b	b	b	b	h	h	a	b	a	h	a	b	b	b	b	a	b	b	b	a	a	b	b	h	a	a	b	b	a	a	b	a	b	b	a	a	b
S1_75266023	2	1537988	A	G	a	a	b	b	h	b	b	b	b	b	b	b	h	h	a	b	a	b	a	b	b	b	b	a	b	b	b	a	a	b	b	h	a	a	b	b	a	a	b	a	b	b	a	a	b
S1_75266112	2	1538077	C	T	a	a	b	b	h	b	b	b	b	b	b	b	h	h	a	b	a	b	a	b	b	b	b	a	b	b	b	a	a	b	b	b	a	a	b	b	a	a	b	a	b	b	a	a	b
S1_75299934	2	1571899	G	A	a	a	b	b	h	b	b	b	b	b	b	b	h	h	a	b	a	b	a	b	b	b	b	a	b	b	b	a	a	b	b	b	a	a	b	b	a	a	b	a	b	b	a	a	b
S1_75311417	2	1583382	C	A	a	a	b	b	a	b	b	b	b	b	b	b	h	h	a	b	a	b	a	b	b	b	b	a	b	b	b	a	a	b	b	h	a	a	b	b	a	a	b	a	b	b	a	a	b
S1_75361390	2	1633355	A	G	a	a	b	b	a	b	b	b	b	b	b	b	h	h	a	b	a	b	a	b	b	b	b	a	b	b	b	a	a	b	b	a	a	a	b	b	a	a	b	a	b	b	a	a	b
S1_75383188	2	1655153	C	T	a	a	b	b	h	b	b	h	b	b	b	b	h	h	a	b	a	b	a	b	b	b	b	a	b	b	b	a	a	b	b	b	a	a	b	b	a	a	b	a	b	b	a	a	b
S1_75384431	2	1656396	A	G	a	a	b	b	h	b	b	b	b	b	b	b	h	b	a	b	a	b	a	b	b	b	b	a	b	b	b	a	a	b	b	h	a	a	b	b	a	a	b	a	b	b	a	a	b
S1_75393569	2	1665534	G	A	a	a	b	b	h	b	b	a	b	b	b	b	h	h	a	b	a	b	a	b	b	b	b	a	b	b	b	a	a	b	b	b	a	a	b	b	a	a	b	a	b	b	a	a	b
S1_75399287	2	1671252	G	A	a	a	b	b	h	b	b	b	b	b	b	b	h	a	a	b	a	b	a	b	b	b	b	a	b	b	b	a	a	b	b	b	a	a	b	b	a	a	b	a	b	b	a	a	b
S1_75402908	2	1674873	C	A	a	a	b	b	h	b	b	b	b	b	b	b	h	h	a	h	a	b	a	b	b	b	b	a	b	b	b	a	a	b	b	b	a	a	b	b	a	a	b	a	b	b	a	a	b
S1_75402956	2	1674921	G	C	a	a	b	b	h	b	b	b	b	b	b	b	h	h	a	h	a	h	a	b	b	b	b	a	b	b	b	a	a	b	b	b	a	a	b	b	a	a	b	a	b	b	a	a	b
S1_75410546	2	1682511	T	C	a	a	b	b	h	b	b	h	b	b	b	b	h	h	a	b	a	h	a	b	b	b	b	a	b	b	b	a	a	b	b	b	a	a	b	b	a	a	b	a	b	b	a	a	b
S1_75411079	2	1683044	T	C	a	a	b	b	h	b	b	b	b	b	b	b	h	h	a	b	a	h	a	b	b	b	b	a	b	b	b	a	a	b	b	b	a	a	b	b	a	a	b	a	b	b	a	a	b
S1_75416118	2	1688083	T	C	a	a	b	b	h	b	b	a	b	b	b	b	h	h	a	b	a	b	a	b	b	b	b	a	b	b	b	a	a	b	b	b	a	a	b	b	a	a	b	a	b	b	a	a	b
S1_75426651	2	1698616	A	C	a	a	b	b	h	b	b	h	b	b	b	b	h	h	a	b	a	b	a	b	b	b	b	a	b	b	b	a	a	b	b	b	a	a	b	b	a	a	b	a	b	b	a	a	b
S1_75446672	2	1718637	T	A	a	a	b	b	h	b	b	b	b	b	b	b	h	b	a	b	a	b	a	b	b	b	b	a	b	b	b	a	a	b	b	b	a	a	b	b	a	a	b	a	b	b	a	a	b
S1_75453615	2	1725580	A	C	a	a	b	b	h	b	b	b	b	b	b	b	h	b	a	b	a	h	a	b	b	b	b	a	b	b	b	a	a	b	b	b	a	a	b	b	a	a	b	a	b	b	a	a	b
S1_75477542	2	1749507	G	C	a	a	b	b	h	b	b	b	b	b	b	b	h	h	a	b	a	b	a	b	b	b	b	a	b	b	b	a	a	b	b	a	a	a	b	b	a	a	b	a	b	b	a	a	b
S1_75477745	2	1749710	A	G	a	a	b	b	h	b	b	b	b	b	b	b	h	b	a	b	a	a	a	b	b	b	b	a	b	b	b	a	a	b	b	b	a	a	b	b	a	a	b	a	b	b	a	a	b
S1_75477806	2	1749771	G	C	a	a	b	b	h	b	b	b	b	b	b	b	h	h	a	h	a	h	a	b	b	b	b	a	h	b	b	a	a	b	b	h	a	a	b	b	a	a	b	a	b	b	a	a	b
S1_75483287	2	1755252	A	G	a	a	b	b	h	b	b	b	b	b	b	b	h	h	a	a	a	b	a	b	b	b	b	a	b	b	b	a	a	b	b	b	a	a	b	b	a	a	b	a	b	b	a	a	b
S1_75483307	2	1755272	G	C	a	a	b	b	h	b	b	b	b	b	b	b	h	h	a	h	a	h	a	b	b	b	b	a	h	b	b	a	a	b	b	h	a	a	b	b	a	a	b	a	b	b	a	a	b
S1_75484887	2	1756852	G	C	a	a	b	b	h	b	b	b	b	b	b	b	h	h	a	b	a	b	a	b	b	b	b	a	b	b	b	a	a	b	b	h	a	a	b	b	a	a	b	a	b	b	a	a	b
S1_75516962	2	1788927	A	G	a	a	b	b	h	b	b	b	b	b	b	b	h	h	a	b	a	b	a	b	b	b	b	a	b	b	b	a	a	b	b	h	a	a	b	b	a	a	b	a	b	b	a	a	b
S1_75543407	2	1815372	T	C	a	a	b	b	h	b	b	b	b	b	b	b	a	b	a	b	a	b	a	b	b	b	b	a	b	b	b	a	a	b	b	a	a	a	b	b	a	a	b	a	b	b	a	a	b
S1_75543667	2	1815632	G	T	a	a	b	b	h	b	b	b	b	b	b	b	a	h	a	b	a	b	a	b	b	b	b	a	b	b	b	a	a	b	b	a	a	a	b	b	a	a	b	a	b	b	a	a	b
S1_75543951	2	1815916	G	T	a	a	b	b	h	b	b	b	b	b	b	b	b	h	a	b	a	h	a	b	b	b	b	a	b	b	b	a	a	b	b	b	a	a	b	b	a	a	b	a	b	b	a	a	b
S1_75554002	2	1825967	G	C	a	a	b	b	h	b	b	b	b	b	b	b	h	h	a	b	a	h	a	b	b	b	b	a	b	b	b	a	a	b	b	b	a	a	b	b	a	a	b	a	b	b	a	a	b
S1_75656819	2	1928784	C	G	a	a	b	b	h	b	b	a	b	b	b	b	h	h	a	b	a	b	a	b	b	b	b	a	b	b	b	a	a	b	b	b	a	a	b	b	a	a	b	a	b	b	a	a	b
S1_75673571	2	1945536	T	C	a	a	b	b	h	b	b	b	b	b	b	b	h	h	a	b	a	h	a	b	b	b	b	a	b	b	b	a	a	b	b	b	a	a	b	b	a	a	b	a	b	b	a	a	b
S1_75674322	2	1946287	T	C	a	a	b	b	h	b	b	h	b	b	b	b	b	h	a	b	a	a	a	b	h	b	b	a	b	b	b	a	a	b	b	b	a	a	h	b	a	a	b	a	b	b	a	a	b
S1_75798602	2	2070567	G	C	a	a	b	b	h	b	b	h	b	b	b	b	h	h	a	b	a	h	a	b	b	b	b	a	b	b	b	a	a	b	b	b	a	a	a	b	a	a	b	a	b	b	a	a	b
S1_75806291	2	2078256	G	T	a	a	b	b	h	b	h	b	b	b	b	b	a	b	a	b	a	b	a	b	h	b	b	a	b	b	b	a	a	b	b	b	a	a	a	b	a	a	b	a	b	b	a	a	b
S1_75806396	2	2078361	T	A	a	a	b	b	h	b	h	b	b	b	b	b	h	h	a	b	a	b	a	b	b	b	b	a	b	b	b	a	a	b	b	b	a	a	a	b	a	a	b	a	b	b	a	a	b
S1_75825845	2	2097810	T	A	a	a	b	b	h	b	h	b	b	b	b	b	h	h	a	b	a	b	a	b	b	b	b	a	b	b	b	a	a	b	b	b	a	a	a	b	a	a	b	a	b	b	a	a	b
S1_75826199	2	2098164	G	C	a	a	b	b	h	b	b	b	b	b	b	b	h	h	a	b	a	b	a	b	b	b	b	a	b	b	b	a	a	b	b	b	a	a	a	b	a	a	b	a	b	b	a	a	b
S1_75907619	2	2179584	C	G	a	a	b	b	h	b	b	b	b	b	b	b	h	h	a	b	a	h	a	b	b	b	b	a	b	b	b	a	a	b	b	h	a	a	a	b	a	a	b	a	b	b	a	a	b
S1_75909672	2	2181637	T	G	a	a	b	b	h	b	b	b	b	b	b	b	h	h	a	b	a	b	a	b	b	b	b	a	b	b	b	a	a	b	b	h	a	a	a	b	a	a	b	a	b	b	a	a	b
S1_75910582	2	2182547	G	A	a	a	b	b	h	b	b	b	b	b	b	b	h	h	a	b	a	b	a	b	b	b	b	a	b	b	b	a	a	b	b	b	a	a	a	b	a	a	b	a	b	b	a	a	b
S1_75915661	2	2187626	C	T	a	a	b	b	h	b	b	b	b	b	b	b	h	h	a	b	a	b	a	b	b	b	b	a	b	b	b	a	a	b	b	h	a	a	a	b	a	a	b	a	b	b	a	a	b
S1_75920045	2	2192010	G	T	a	a	b	b	h	b	b	b	b	b	b	b	h	h	a	b	a	a	a	b	b	b	b	a	b	b	b	a	a	b	b	b	a	a	a	b	a	a	b	a	b	b	a	a	b
S1_75929387	2	2201352	A	C	a	a	b	b	h	b	b	b	b	b	b	b	h	h	a	b	a	h	a	b	b	b	b	a	b	b	b	a	a	b	b	h	a	a	a	b	a	a	b	a	b	b	a	a	b
S1_75936808	2	2208773	C	T	a	a	b	b	h	b	b	b	b	b	b	b	h	h	a	b	a	b	a	b	b	b	b	a	b	b	b	a	a	b	b	b	a	a	a	b	a	a	b	a	b	b	a	a	b
S1_75977546	2	2249511	C	T	a	a	b	b	h	b	b	b	b	b	b	b	b	h	a	b	a	h	a	b	b	b	b	a	b	b	b	a	a	b	b	h	a	a	a	b	a	a	b	a	b	b	a	a	b
S1_75977584	2	2249549	G	A	a	a	b	b	h	b	b	b	b	b	b	b	a	h	a	b	a	b	a	b	b	b	b	a	b	b	b	a	a	b	b	h	a	a	a	b	a	a	b	a	b	b	a	a	b
S1_75990813	2	2262778	C	G	a	a	b	b	h	b	b	b	b	b	b	b	h	h	a	b	h	h	a	b	b	b	b	a	b	b	b	a	a	b	b	b	a	a	a	b	a	a	b	a	b	b	a	a	b
S1_75991587	2	2263552	A	T	a	a	b	b	h	b	b	b	b	b	b	b	h	h	a	b	a	b	a	b	b	b	b	a	b	b	b	a	a	b	b	h	a	a	a	b	a	a	b	a	b	b	a	a	b
S1_76000078	2	2272043	A	G	a	a	b	b	h	b	b	b	b	b	b	b	h	h	a	b	h	b	a	b	b	b	b	a	b	b	b	a	a	b	b	b	a	a	a	b	a	a	b	a	b	b	a	a	b
S1_76003499	2	2275464	G	C	a	a	b	b	h	b	b	b	b	b	b	b	h	h	a	b	a	b	a	b	b	b	b	a	b	b	b	a	a	b	b	b	a	a	a	b	a	a	b	a	b	b	a	a	b
S1_76003569	2	2275534	A	C	a	a	b	b	h	b	b	b	b	b	b	b	h	b	a	h	a	b	a	b	b	b	b	a	b	b	b	a	a	b	b	b	a	a	a	b	a	a	b	a	b	b	a	a	b
S1_76003575	2	2275540	C	G	a	a	b	b	h	b	b	b	b	b	b	b	b	h	a	b	a	b	a	b	b	b	b	a	b	b	b	a	a	b	b	h	a	a	a	b	a	a	b	a	b	b	a	a	b
S1_76004521	2	2276486	C	G	a	a	b	b	h	b	b	b	b	b	b	b	a	b	a	b	a	a	a	b	b	b	b	a	b	b	b	a	a	b	b	h	a	a	a	b	a	a	b	a	b	b	a	a	b
S1_76004683	2	2276648	A	G	a	a	b	b	h	b	b	b	b	b	b	b	h	h	a	b	a	h	a	b	b	b	b	a	b	b	b	a	a	b	b	h	a	a	a	b	a	a	b	a	b	b	a	a	b
S1_76020260	2	2292225	T	C	a	a	b	b	h	b	b	b	b	b	b	b	h	h	a	b	a	a	a	b	b	b	b	a	b	b	b	a	a	b	b	b	a	a	a	b	a	a	b	a	b	b	a	a	b
S1_76020394	2	2292359	T	C	a	a	b	b	h	b	b	b	b	b	b	b	b	h	a	b	a	b	a	b	b	b	b	a	b	b	b	a	a	b	b	b	a	a	a	b	a	a	b	a	b	b	a	a	b
S1_76020407	2	2292372	C	G	a	a	b	b	h	b	h	b	b	b	b	b	h	h	a	h	a	h	a	b	b	b	b	a	b	b	b	h	a	b	b	h	a	a	a	b	a	a	b	a	b	b	a	a	b
S1_76027087	2	2299052	G	C	a	a	b	b	b	b	h	b	b	b	b	b	h	h	a	b	a	b	a	b	b	b	b	a	b	b	b	a	a	b	b	h	a	a	a	b	a	a	b	a	b	b	a	a	b
S1_76085518	2	2357483	G	C	a	a	b	b	a	b	h	b	b	b	b	b	h	h	a	h	a	b	a	b	b	b	b	a	b	b	b	h	a	b	b	h	a	a	a	b	a	a	b	a	b	b	a	a	b
S1_76103546	2	2375511	A	T	a	a	b	b	h	b	h	b	b	b	b	b	h	b	a	h	a	b	a	b	b	b	b	a	b	b	b	a	a	b	b	b	a	a	a	b	a	a	b	a	b	b	a	a	b
S1_76113790	2	2385755	T	C	a	a	b	b	h	b	b	b	b	b	b	b	h	h	a	b	a	h	a	b	b	b	b	a	b	b	b	a	a	b	b	h	a	a	a	b	a	a	b	a	b	b	a	a	b
S1_76198501	2	2470466	N	A	a	a	b	b	h	b	b	b	b	b	b	b	b	a	a	b	a	b	a	b	b	b	b	a	b	b	b	a	a	b	b	b	a	a	a	b	a	a	b	a	b	b	a	a	b
S1_76198530	2	2470495	C	G	a	a	b	b	h	b	b	b	b	b	b	h	h	h	a	b	a	h	a	b	b	b	b	a	b	b	b	a	a	b	b	a	a	a	a	b	a	a	b	a	b	b	a	a	b
S1_76250583	2	2522548	A	G	a	a	b	b	b	b	b	b	b	b	b	h	h	h	a	a	a	h	a	b	b	b	b	a	b	b	b	a	a	b	b	h	a	a	a	b	a	a	b	a	b	b	a	a	b
S1_76283860	2	2555825	C	T	a	a	b	b	h	b	b	b	b	b	b	a	a	a	a	a	a	h	a	b	b	b	b	a	b	b	b	a	a	b	b	b	a	a	a	b	a	a	b	a	b	b	a	a	b
S1_76290346	2	2562311	Y	C	a	a	b	b	b	b	b	b	b	b	b	h	h	h	a	b	a	h	a	b	b	b	b	a	b	b	b	a	a	b	b	b	a	a	a	b	a	a	b	a	b	b	a	a	b
S1_76290348	2	2562313	G	C	a	a	b	b	h	b	b	b	b	b	b	h	h	h	a	h	a	h	a	b	b	b	b	a	b	b	b	a	a	b	b	b	a	a	a	b	a	a	b	a	b	b	a	a	b
S1_76290350	2	2562315	G	C	a	a	b	b	h	b	b	b	b	b	b	h	h	h	a	h	a	h	a	b	h	b	b	a	b	b	b	a	a	b	b	b	a	a	a	b	a	a	b	a	b	b	a	a	b
S1_76326462	2	2598427	A	G	a	a	b	b	h	b	b	b	b	b	b	b	h	h	a	h	a	a	a	b	h	b	b	a	b	b	b	a	a	b	b	h	a	a	a	b	a	a	b	a	b	b	a	a	b
S1_76337347	2	2609312	C	G	a	a	b	b	h	b	b	b	b	b	b	b	h	h	a	b	a	b	a	b	b	b	b	a	b	b	b	a	a	b	b	b	a	a	a	b	a	a	b	a	b	b	a	a	b
S1_76342635	2	2614600	T	C	a	a	b	b	h	b	b	b	b	b	b	h	h	h	a	b	a	h	a	b	h	b	b	a	b	b	b	a	a	b	b	h	a	a	a	b	a	a	b	a	b	b	a	a	b
S1_76342663	2	2614628	G	A	a	a	b	b	h	b	b	b	b	b	b	h	h	h	a	b	a	h	a	b	h	b	b	a	b	b	b	a	a	b	b	h	a	a	a	b	a	a	b	a	b	b	a	a	b
S1_76348711	2	2620676	G	A	a	a	b	b	h	b	b	b	b	b	b	h	b	h	a	b	a	b	a	b	b	b	b	a	b	b	b	a	a	b	b	b	a	a	a	b	a	a	b	a	b	b	a	a	b
S1_76348905	2	2620870	A	G	a	a	b	b	h	b	b	b	b	b	b	b	a	h	a	b	a	a	a	b	b	b	b	a	b	b	b	a	a	b	b	b	a	a	a	b	a	a	b	a	b	b	a	a	b
S1_76360969	2	2632934	C	T	a	a	b	b	h	b	b	b	b	b	b	b	b	a	a	b	a	b	a	b	b	b	b	a	b	b	b	a	a	b	b	h	a	a	a	b	a	a	b	a	b	b	a	a	b
S1_76361121	2	2633086	C	G	a	a	b	b	h	b	b	b	b	b	b	b	h	h	a	b	a	b	a	b	b	b	b	a	b	b	b	a	a	b	b	b	a	a	a	b	a	a	b	a	b	b	a	a	b
S1_76398728	2	2670693	A	G	a	a	b	b	h	b	b	b	b	b	b	b	h	a	a	h	a	b	a	b	b	b	b	a	b	b	b	a	a	b	b	h	a	a	a	b	a	a	b	a	b	b	a	a	b
S1_76409901	2	2681866	A	G	a	a	b	b	a	b	b	b	b	b	b	h	a	h	a	h	a	b	a	b	b	b	b	a	b	b	b	a	a	b	b	b	a	a	a	b	a	a	b	a	a	b	a	a	b
S1_76434272	2	2706237	G	C	a	a	b	b	b	b	b	b	b	b	b	a	h	h	a	b	a	b	a	b	b	b	b	a	b	b	b	a	a	b	b	b	a	a	a	b	a	a	b	a	a	b	a	a	b
S1_76442357	2	2714322	C	G	a	a	b	b	h	b	b	b	b	b	b	a	h	h	a	a	a	b	a	b	b	b	b	a	b	b	b	a	a	b	b	h	a	a	a	b	a	a	b	a	a	b	a	a	b
S1_76516228	2	2788193	A	G	a	a	b	b	h	b	b	b	b	b	b	h	h	h	a	a	a	a	a	b	b	b	b	a	b	b	b	a	a	b	b	b	a	a	a	b	a	a	b	a	a	b	a	a	b
S1_76520609	2	2792574	C	A	a	a	b	b	h	b	b	b	b	b	b	h	h	h	a	a	a	h	a	b	b	b	b	a	b	b	b	a	a	b	b	h	a	a	a	b	a	a	b	a	a	b	a	a	b
S1_76520753	2	2792718	A	G	a	a	b	b	h	b	b	b	b	b	b	h	h	h	a	a	a	h	a	b	b	b	b	a	b	b	b	a	a	b	b	h	a	a	a	b	a	a	b	a	a	b	a	a	b
S1_76551313	2	2823278	T	A	a	a	b	b	h	b	b	b	b	b	b	h	b	h	a	a	a	b	a	b	b	b	b	a	b	b	b	a	a	b	b	b	a	a	a	b	a	a	b	a	a	b	a	a	b
S1_76560805	2	2832770	T	A	a	a	b	b	h	b	b	b	b	b	b	a	h	h	a	a	a	b	a	b	b	b	b	a	b	b	b	a	a	b	b	h	a	a	a	b	a	a	b	a	a	b	a	a	b
S1_76563374	2	2835339	A	G	a	a	b	b	h	b	b	b	b	b	b	b	h	h	a	h	a	b	a	b	b	b	b	a	b	b	b	a	a	b	b	b	a	a	a	b	a	a	b	a	a	b	a	a	b
S1_76566493	2	2838458	C	T	a	a	b	b	b	b	b	b	b	b	b	b	b	h	a	h	a	b	a	b	b	b	b	a	b	b	b	a	a	b	b	b	a	a	a	b	a	a	b	a	a	b	a	a	b
S1_76664046	2	2936011	G	A	a	a	b	b	h	b	b	b	b	b	b	a	h	h	a	h	a	h	a	b	b	b	b	a	b	b	b	a	a	b	b	b	a	a	a	b	a	a	b	a	a	b	a	a	b
S1_76785685	2	3057650	A	G	a	a	b	b	a	b	b	b	b	b	b	h	a	h	a	b	a	h	a	b	b	b	b	a	b	b	b	a	a	b	b	b	a	a	a	b	a	a	b	a	a	b	a	a	b
S1_76794755	2	3066720	T	C	a	a	b	b	a	b	b	b	b	b	b	h	h	h	a	a	a	b	a	b	b	b	b	a	b	b	b	a	a	b	b	b	a	a	a	b	a	a	b	a	a	b	a	a	b
S1_76864462	2	3136427	A	C	a	a	b	b	h	b	b	b	b	b	b	h	h	h	a	a	a	h	a	b	b	b	b	a	b	b	b	a	a	b	b	b	a	a	a	b	a	a	b	a	a	b	a	a	b
S1_76888055	2	3160020	T	G	a	a	b	b	h	b	b	b	b	b	b	h	h	h	a	a	a	h	a	b	b	b	b	a	b	b	b	a	a	b	b	b	a	a	a	b	a	a	b	a	a	b	a	a	b
S1_77023999	2	3295964	C	G	a	a	b	b	h	b	b	b	b	b	b	b	h	h	a	a	a	h	a	b	b	b	b	a	b	b	b	a	a	b	b	h	a	a	a	b	a	a	b	a	a	b	a	a	b
S1_77061433	2	3333398	R	A	a	a	b	b	h	b	b	b	b	b	b	b	h	h	a	a	a	a	a	b	b	b	b	a	b	b	b	a	a	b	b	h	a	a	a	b	a	a	b	a	a	b	a	a	b
S1_77069829	2	3341794	C	T	a	a	b	b	h	b	h	b	b	b	b	h	h	a	a	a	a	a	a	b	b	b	b	a	b	b	b	a	a	b	b	b	a	a	a	b	a	a	b	a	a	b	a	a	b
S1_77110070	2	3382035	C	A	a	a	b	b	h	b	h	b	b	b	b	a	h	a	a	a	a	a	a	b	b	b	b	b	b	b	b	a	a	b	b	b	a	a	a	b	a	a	b	a	a	b	a	a	b
S1_77126293	2	3398258	T	C	a	a	b	b	h	b	a	b	b	b	b	h	h	h	a	a	a	a	a	b	b	b	b	b	b	b	b	a	a	b	b	b	a	a	a	b	a	a	b	a	a	b	a	a	b
S1_77126555	2	3398520	A	G	a	a	b	b	h	b	b	b	b	b	b	b	h	h	a	b	a	a	a	b	b	b	b	a	b	b	b	a	a	b	b	b	a	a	a	b	a	a	b	a	a	b	a	a	b
S1_77141661	2	3413626	A	C	a	a	b	b	h	b	b	b	b	b	b	h	h	a	a	b	a	a	a	b	b	b	b	h	b	b	b	a	a	b	b	h	a	a	a	b	a	a	b	a	a	b	a	a	b
S1_77161313	2	3433278	C	Y	a	a	b	b	h	b	b	b	b	b	b	h	h	h	a	b	b	a	a	b	b	b	b	b	b	b	b	a	a	b	b	h	a	a	a	b	a	a	b	a	a	b	a	a	b
S1_77161314	2	3433279	T	A	a	a	b	b	h	b	b	b	b	b	b	h	h	h	a	b	b	a	a	b	b	b	b	b	b	b	b	a	a	b	b	h	a	a	a	b	a	a	b	a	a	b	a	a	b
S1_77162773	2	3434738	C	T	a	a	b	b	h	b	b	b	b	b	b	h	h	h	a	b	a	a	a	b	b	b	b	h	b	b	b	a	a	b	b	h	a	a	a	b	a	a	b	a	a	b	a	a	b
S1_77163266	2	3435231	C	T	a	a	b	b	h	b	b	b	b	b	b	b	h	h	a	b	h	h	a	b	b	b	b	h	b	b	b	a	a	b	b	h	a	a	a	b	a	a	b	a	a	b	a	a	b
S1_77205936	2	3477901	T	C	a	a	b	b	h	b	b	b	b	b	b	b	h	h	a	b	a	h	a	b	b	b	b	b	b	b	b	a	a	b	b	b	a	a	a	b	a	a	b	a	a	b	a	a	b
S1_77214310	2	3486275	C	T	a	a	b	b	h	b	b	b	b	b	b	h	h	h	a	b	a	h	a	b	b	b	b	h	b	b	b	a	a	b	b	h	a	a	a	b	a	a	b	a	a	b	a	a	b
S1_77494021	2	3765986	A	G	a	a	b	b	h	b	b	b	b	b	b	h	h	h	a	a	a	b	a	b	b	b	b	h	b	b	b	a	a	b	b	b	a	a	a	b	a	a	b	a	a	b	a	a	b
S1_77494092	2	3766057	T	C	a	a	b	b	a	b	a	b	b	b	b	b	h	h	a	h	a	b	a	b	b	b	b	h	b	b	b	a	a	b	b	b	a	a	a	b	a	a	b	a	a	b	a	a	b
S1_77495831	2	3767796	G	C	a	a	b	b	b	b	b	b	b	b	b	h	h	h	a	h	a	b	a	b	b	b	b	h	b	b	b	a	a	b	b	b	a	a	a	b	a	a	b	a	a	b	a	a	b
S1_77495927	2	3767892	G	T	a	a	b	b	b	b	h	b	b	b	b	b	h	h	a	b	a	b	a	b	b	b	b	h	b	b	b	a	h	b	b	h	a	a	a	b	a	a	b	a	a	b	a	a	b
S1_77500136	2	3772101	G	A	a	a	b	b	h	b	b	b	b	b	b	h	a	h	a	a	a	b	a	b	b	b	b	h	b	b	b	a	h	b	b	h	a	a	a	b	a	a	b	a	a	b	a	a	b
S1_77521268	2	3793233	C	G	a	a	b	b	h	b	b	b	b	b	b	a	b	h	a	a	a	b	a	b	b	b	b	h	b	b	b	a	h	b	b	b	a	a	a	b	a	a	b	a	a	b	a	a	b
S1_77544178	2	3816143	C	T	a	a	b	b	h	b	h	a	b	b	b	b	h	h	a	a	h	b	a	b	b	b	b	h	b	b	b	a	h	b	b	b	a	a	a	b	a	a	b	a	a	b	a	a	b
S1_77544250	2	3816215	G	A	a	a	b	b	h	b	h	h	b	b	b	h	h	h	a	a	a	b	a	b	b	b	b	h	b	b	b	a	h	b	b	b	a	a	a	b	a	a	b	a	a	b	a	a	b
S1_77544440	2	3816405	C	G	a	a	b	b	h	b	b	b	b	b	b	h	h	h	a	a	h	b	a	b	b	b	b	h	b	b	b	a	h	b	b	b	a	a	a	b	a	a	b	a	a	b	a	a	b
S1_77619351	2	3891316	A	G	a	a	b	b	h	b	h	b	b	b	b	b	b	h	b	a	a	a	a	b	b	b	b	b	b	b	b	a	b	b	b	b	a	a	a	b	a	a	b	a	a	b	a	a	b
S1_77621559	2	3893524	R	A	a	a	b	b	b	b	b	b	b	b	b	b	b	h	b	a	a	a	a	b	b	b	b	b	b	b	b	a	a	b	b	b	a	a	a	b	a	a	b	a	a	b	a	a	b
S1_77654851	2	3926816	T	C	a	a	b	b	h	b	b	b	b	b	b	h	h	h	b	a	a	a	a	b	b	b	b	b	b	b	b	a	a	b	b	b	a	a	a	b	a	a	b	a	a	b	a	a	b
S1_77655469	2	3927434	A	T	a	a	b	b	b	b	b	b	b	b	b	h	h	h	b	a	a	a	a	b	b	b	b	b	b	b	b	a	a	b	b	b	a	a	a	b	a	a	b	a	a	b	a	a	b
S1_77655533	2	3927498	C	T	a	a	b	b	h	b	h	b	b	b	b	h	b	h	b	a	a	a	a	b	b	b	b	b	b	b	b	a	a	b	b	b	a	a	a	b	a	a	b	a	a	b	a	a	b
S1_77656567	2	3928532	G	A	a	a	b	b	h	b	h	b	b	b	b	h	b	h	b	a	a	a	a	b	b	b	b	b	b	b	b	a	h	b	b	b	a	a	a	b	a	a	b	a	a	b	a	a	b
S1_77656923	2	3928888	A	T	a	a	b	b	h	b	b	b	b	b	b	h	b	h	b	a	a	a	a	b	b	b	b	h	b	b	b	a	a	b	b	b	a	a	a	b	a	a	b	a	a	b	a	a	b
S1_77656978	2	3928943	G	T	a	a	b	b	h	b	h	b	b	b	b	h	b	h	b	a	a	h	a	b	b	b	b	h	b	b	b	a	h	b	b	b	a	a	a	b	a	a	b	a	a	b	a	a	b
S1_77687934	2	3959899	T	C	a	a	b	b	h	b	b	b	b	b	b	h	h	h	b	a	a	a	a	b	b	b	b	h	b	b	b	a	a	b	b	b	a	a	a	b	a	a	b	a	a	b	a	a	b
S1_77740260	2	4012225	G	T	a	a	b	b	b	b	b	b	b	b	b	b	h	h	b	a	a	b	a	b	b	b	b	h	b	b	b	a	h	b	b	b	a	a	a	b	a	a	b	a	a	b	a	a	b
S1_77790097	2	4062062	G	A	a	a	b	b	h	b	b	b	b	b	b	b	h	h	b	a	a	a	a	b	b	b	b	h	b	b	b	a	b	b	b	b	a	a	a	b	a	a	b	a	a	b	a	a	b
S1_77790228	2	4062193	A	C	a	a	b	b	b	b	b	b	b	b	b	b	b	h	b	a	a	a	a	b	b	b	b	b	b	b	b	a	b	b	b	b	a	a	a	b	a	a	b	a	a	b	a	a	b
S1_77887659	2	4159624	T	C	a	a	b	b	h	b	b	b	b	b	b	a	h	h	b	a	a	a	a	b	b	b	b	a	b	b	b	a	b	b	b	b	a	a	a	b	a	a	b	a	a	b	a	a	b
S1_77887830	2	4159795	T	C	a	a	b	b	a	b	h	b	b	b	b	h	a	h	b	h	a	a	a	b	b	b	b	b	b	b	b	a	b	b	b	b	a	a	a	b	a	a	b	a	a	b	a	a	b
S1_77887878	2	4159843	T	C	a	a	b	b	a	b	h	b	b	b	b	h	a	h	b	a	a	a	a	b	b	b	b	b	b	b	b	a	b	b	b	b	a	a	a	b	a	a	b	a	a	b	a	a	b
S1_77888065	2	4160030	G	A	a	a	b	b	b	b	h	b	b	b	b	b	h	a	b	a	a	h	a	b	b	b	b	b	b	b	b	a	b	b	b	b	a	a	a	b	a	a	b	a	a	b	a	a	b
S1_77888487	2	4160452	A	G	a	a	b	b	h	b	b	b	b	b	b	b	h	h	b	a	a	b	a	b	b	b	b	b	a	b	b	a	b	b	b	b	a	a	a	b	a	a	b	a	a	b	a	a	b
S1_77941005	2	4212970	G	A	a	a	b	b	h	b	b	b	b	b	b	b	h	h	b	a	a	h	a	h	b	b	b	b	a	b	b	a	h	b	b	b	a	a	a	b	a	a	b	a	a	b	a	a	b
S1_78010750	2	4282715	G	A	a	a	b	b	h	b	b	b	b	b	b	b	a	b	b	a	a	b	a	h	b	b	b	b	h	b	b	a	b	b	b	b	a	a	a	b	a	a	b	a	a	b	a	a	b
S1_78024807	2	4296772	A	G	a	a	b	b	h	b	a	b	b	b	b	b	h	h	b	a	a	b	a	b	b	b	b	b	b	b	b	a	h	b	b	b	a	a	a	b	a	a	b	a	a	b	a	a	b
S1_78101457	2	4373422	C	A	a	a	b	b	h	b	b	b	b	b	b	b	h	h	b	a	a	b	a	h	b	b	b	b	b	b	b	a	b	b	b	b	a	a	a	b	a	a	b	a	a	b	a	a	b
S1_78164863	2	4436828	A	T	a	a	b	b	h	b	h	b	b	b	b	b	b	h	b	a	a	b	a	b	b	b	b	h	b	b	b	a	h	b	b	b	a	a	a	b	a	a	b	a	a	b	a	a	b
S1_78164963	2	4436928	C	T	a	a	b	b	h	b	h	b	b	b	b	h	h	h	b	a	a	b	a	h	b	b	b	h	b	b	b	a	b	b	b	b	a	a	a	b	a	a	b	a	a	b	a	a	b
S1_78169250	2	4441215	A	T	a	a	b	b	h	b	b	b	b	b	b	h	h	h	b	a	a	b	a	b	b	b	b	h	b	b	b	a	h	b	b	b	a	a	a	b	a	a	b	a	a	b	a	a	b
S1_78169361	2	4441326	A	G	a	a	b	b	h	b	b	b	b	b	b	b	h	a	b	a	a	b	a	h	b	b	b	h	b	b	b	a	b	b	b	b	a	a	a	b	a	a	b	a	a	b	a	a	b
S1_78546708	2	4818673	C	A	a	a	b	b	h	b	b	b	b	b	b	h	h	h	b	a	a	b	a	h	b	b	h	h	b	b	b	a	a	b	b	b	a	h	a	b	a	a	b	a	a	b	a	a	b
S1_78550710	2	4822675	G	C	a	a	b	b	b	b	b	b	b	b	b	h	h	a	b	a	a	b	a	h	b	b	h	h	b	b	b	a	h	b	b	b	a	b	a	b	a	a	b	a	a	b	a	a	b
S1_78550753	2	4822718	A	G	a	a	b	b	h	b	b	b	b	b	b	h	h	h	b	a	a	b	a	b	b	b	a	h	b	b	b	a	a	b	b	b	a	b	a	b	a	a	b	a	a	b	a	a	b
S1_78558955	2	4830920	C	G	a	a	b	b	h	b	h	b	b	b	b	h	b	h	b	a	a	b	a	b	b	b	h	h	a	b	b	a	h	b	b	b	a	b	a	b	a	a	b	a	a	b	a	a	b
S1_78637721	2	4909686	G	A	a	a	b	b	a	b	h	b	b	b	b	h	h	h	b	a	a	b	a	b	b	b	a	b	a	b	b	a	h	b	b	b	a	b	a	b	a	a	b	a	a	b	a	a	b
S1_78641623	2	4913588	T	G	a	a	b	b	b	b	h	b	b	b	b	b	b	h	b	a	h	b	a	b	b	b	a	h	a	b	b	a	h	b	b	b	a	b	a	b	a	a	b	a	a	b	a	a	b
S1_78641677	2	4913642	G	T	a	a	b	b	b	b	b	b	b	b	b	a	h	h	b	h	a	b	a	b	b	b	a	h	a	b	b	a	a	b	b	b	a	b	a	b	a	a	b	a	a	b	a	a	b
S1_78667970	2	4939935	G	A	a	a	b	b	b	b	b	b	b	b	b	h	h	h	b	a	b	b	a	b	b	b	b	a	a	b	b	a	a	b	b	b	a	b	a	b	a	a	b	a	a	b	a	a	b
S1_78681583	2	4953548	A	G	a	a	b	b	h	b	b	b	b	b	b	h	h	h	b	h	b	b	a	b	b	b	h	b	a	b	b	a	h	b	b	b	a	b	a	b	a	a	b	a	a	b	a	a	b
S1_78687404	2	4959369	G	C	a	a	b	b	h	b	b	b	b	b	b	b	b	h	b	h	b	b	a	b	b	b	b	h	h	b	b	a	h	b	b	b	a	b	a	b	a	a	b	a	a	b	a	a	b
S1_78706037	2	4978002	G	A	a	a	b	b	h	b	b	b	b	b	b	b	h	a	b	h	b	b	a	b	b	b	b	h	a	b	b	a	h	b	b	b	a	b	a	b	a	a	b	a	a	b	a	a	b
S1_78733514	2	5005479	T	C	a	a	b	b	h	b	b	b	b	b	b	b	b	h	b	a	b	b	a	b	b	b	b	a	a	b	b	a	a	b	b	b	a	b	a	b	a	a	b	a	a	b	a	a	b
S1_78775095	2	5047060	C	A	h	a	b	b	h	b	b	b	b	b	b	b	b	b	b	a	b	b	a	b	b	b	b	h	a	b	b	a	h	b	b	b	a	b	a	b	a	a	b	a	a	b	a	a	b
S1_78826454	2	5098419	A	T	b	a	b	b	h	b	b	b	b	b	b	h	b	h	b	b	b	b	a	h	b	b	b	b	a	b	b	a	b	b	b	b	a	b	a	b	a	a	b	a	a	b	a	a	b
S1_78863523	2	5135488	G	C	h	a	b	b	h	b	b	b	b	b	b	h	b	h	b	h	b	b	a	h	b	b	b	h	a	b	b	a	a	b	b	b	a	b	a	b	a	a	b	a	a	b	a	a	b
S1_78978971	2	5250936	T	C	h	a	b	b	b	b	b	b	b	b	b	h	b	h	b	h	b	b	a	b	b	b	b	a	a	b	b	a	a	b	b	b	a	b	a	a	a	a	b	a	a	b	a	a	b
S1_79102897	2	5374862	G	C	a	a	b	b	b	b	b	b	b	b	b	b	b	h	b	h	b	b	a	b	b	b	b	h	a	b	b	a	a	b	b	b	a	b	a	a	a	a	b	a	a	b	a	a	b
S1_79725668	2	5997633	G	A	b	a	a	b	b	b	b	b	b	b	b	h	h	h	b	a	b	b	a	a	b	b	b	a	a	b	b	a	a	b	b	b	a	b	a	a	a	a	b	a	a	b	a	a	b
S1_79782113	2	6054078	G	A	b	a	h	b	b	b	b	b	b	b	b	h	h	h	b	b	b	b	a	a	b	b	h	h	a	b	b	a	a	b	b	b	a	b	a	a	a	a	b	a	a	b	a	a	b
S1_79782344	2	6054309	C	T	b	a	h	b	b	b	b	b	b	b	b	b	b	h	b	h	b	b	a	a	b	b	b	b	a	b	b	a	a	b	b	b	a	b	a	a	a	a	b	a	a	b	a	a	b
S1_79921443	2	6193408	G	A	b	a	a	b	h	b	b	b	b	b	b	b	h	h	b	h	b	b	a	a	b	b	b	b	a	b	b	a	a	b	b	b	a	b	a	a	a	a	b	a	a	b	a	a	b
S1_80169988	2	6441953	T	C	b	a	a	b	h	b	b	b	b	b	b	h	b	h	b	b	b	b	a	a	b	b	b	b	a	b	b	a	a	b	b	b	a	b	a	a	a	b	b	a	a	b	a	a	b
S1_80170046	2	6442011	C	T	b	a	a	b	b	b	b	b	b	b	b	h	h	h	b	b	b	b	a	a	b	b	b	a	a	b	b	a	a	b	b	b	a	b	a	a	a	b	b	a	a	b	a	a	b
S1_80311066	2	6583031	T	G	b	a	a	b	b	b	b	b	b	b	b	h	h	h	b	a	b	b	a	a	b	b	b	h	a	b	b	a	a	b	b	b	a	b	a	a	a	b	b	a	a	b	a	a	b
S1_80423026	2	6694991	A	T	b	a	a	b	b	b	b	b	b	b	b	b	h	h	b	a	b	b	a	a	b	b	b	h	a	b	b	a	a	b	b	b	a	b	a	a	a	b	b	a	a	b	a	a	b
S1_80490155	2	6762120	A	G	b	a	a	b	b	b	b	b	b	b	b	b	b	h	b	a	b	b	a	a	b	b	h	h	a	b	b	a	a	b	b	b	a	b	a	a	a	b	b	a	a	b	a	a	b
S1_80490208	2	6762173	G	C	b	a	a	b	b	b	b	b	b	b	b	b	b	h	b	a	b	b	a	a	b	b	h	h	a	b	b	a	a	b	b	b	a	b	a	a	a	b	b	a	a	b	a	a	b
S1_80493822	2	6765787	C	T	b	a	a	b	b	b	b	b	b	b	b	b	h	h	b	a	b	b	a	a	b	b	a	h	a	b	b	a	a	b	b	b	a	b	a	a	a	b	b	a	a	b	a	a	b
S1_80495754	2	6767719	T	A	b	a	a	b	b	b	b	b	b	b	b	b	b	h	b	a	b	b	a	a	b	b	h	h	a	b	b	a	a	b	b	b	a	b	a	a	a	b	b	a	a	b	a	a	b
S1_80550768	2	6822733	A	C	b	a	a	b	h	b	b	b	b	b	b	h	h	h	b	a	b	b	a	a	b	b	h	h	a	b	b	a	a	b	b	b	a	b	a	a	a	b	b	a	a	b	a	a	b
S1_80554855	2	6826820	A	G	b	a	a	b	h	b	b	b	b	b	b	h	h	h	b	a	b	b	a	a	b	b	a	h	a	b	b	a	a	b	b	b	a	b	a	a	a	b	b	a	a	b	a	a	b
S1_80556097	2	6828062	C	A	b	a	a	b	h	b	b	b	b	b	b	b	h	h	b	a	b	b	a	a	b	b	b	h	a	b	b	a	a	b	b	b	a	b	a	a	a	b	b	a	a	b	a	a	b
S1_80558615	2	6830580	T	G	b	a	a	b	h	b	b	b	b	b	b	b	h	h	b	a	b	b	a	a	b	b	b	h	a	b	b	a	a	b	b	b	a	b	a	a	a	b	b	a	a	b	a	a	b
S1_80568646	2	6840611	A	C	b	a	a	b	b	b	b	b	b	b	b	b	b	b	b	a	b	b	a	a	b	b	b	h	a	b	b	a	a	b	b	b	a	b	a	a	a	b	b	a	a	b	a	a	b
S1_80603257	2	6875222	C	A	b	a	a	b	b	b	b	b	b	b	b	b	b	b	b	a	b	b	a	a	b	b	b	a	a	b	b	a	a	b	b	b	a	b	a	a	a	b	b	a	a	b	a	a	b
S1_80603258	2	6875223	C	A	b	a	a	b	b	b	b	b	b	b	b	b	b	h	b	a	b	b	a	a	b	b	h	h	a	b	b	a	a	b	b	b	a	b	a	a	a	b	b	a	a	b	a	a	b
S1_80627796	2	6899761	G	T	b	a	a	b	b	b	b	b	b	b	b	b	b	h	b	a	b	b	a	a	b	b	h	a	a	b	b	a	a	b	b	b	a	b	a	a	a	b	b	a	a	b	a	a	b
S1_80750285	2	7022250	T	G	b	a	a	b	h	b	b	b	b	b	b	b	b	h	b	a	b	b	a	a	b	b	b	h	a	b	b	a	a	b	b	b	a	b	a	a	a	b	b	a	a	b	a	a	b
S1_80752702	2	7024667	G	A	b	a	a	b	a	b	b	b	b	b	b	b	b	h	b	a	b	b	a	a	b	b	b	b	a	b	b	a	a	b	b	b	a	b	a	a	a	b	b	a	a	b	a	a	b
S1_80752931	2	7024896	C	T	b	a	a	b	h	b	b	b	b	b	b	b	b	h	b	a	b	b	a	a	b	b	a	h	a	b	b	a	a	b	b	b	a	b	a	a	a	b	b	a	a	b	a	a	b
S1_80752992	2	7024957	C	G	b	a	a	b	h	b	b	b	b	b	b	h	b	h	b	a	b	b	a	a	b	b	h	h	a	b	b	a	a	b	b	b	a	b	a	a	a	b	b	a	a	b	a	a	b
S1_80778208	2	7050173	G	A	b	a	a	b	b	b	b	b	b	b	b	h	b	h	b	a	b	b	a	a	b	b	a	h	a	b	b	a	a	b	b	b	a	b	a	a	a	b	b	a	a	b	a	a	b
S1_80805298	2	7077263	A	G	b	a	a	b	h	b	b	b	b	b	b	b	b	h	b	b	b	b	a	a	b	b	h	h	a	b	b	a	a	b	b	b	a	b	a	a	a	b	b	a	a	b	a	a	b
S1_81091263	2	7363228	Y	T	b	a	a	b	b	b	b	b	b	b	b	h	b	h	b	b	b	b	a	a	b	b	b	h	a	b	b	a	a	b	b	b	a	b	a	a	a	b	b	a	a	b	a	a	b
S1_81095164	2	7367129	C	A	b	a	h	b	b	b	b	b	b	b	b	b	b	h	b	b	b	b	a	a	b	b	b	h	a	b	b	a	a	b	b	b	a	b	a	a	a	b	b	a	a	b	a	a	b
S1_81270915	2	7542880	C	T	b	a	a	b	h	b	b	b	b	b	b	b	b	h	b	a	b	b	a	a	b	b	b	h	a	b	b	a	a	b	b	b	a	b	a	a	a	b	b	a	a	b	a	a	b
S1_81280515	2	7552480	A	G	b	a	h	b	h	b	b	b	b	b	b	b	b	h	b	a	b	b	a	a	b	b	b	h	a	b	b	a	a	b	b	b	a	b	a	a	a	b	b	a	a	b	a	a	b
S1_81313934	2	7585899	C	A	b	a	a	b	h	b	b	b	b	b	b	b	b	h	b	a	b	b	a	a	b	b	b	h	a	b	b	a	a	b	b	b	a	b	a	a	a	b	b	a	a	b	a	a	b
S1_81315080	2	7587045	T	C	b	a	a	b	h	b	b	b	b	b	b	b	b	h	b	a	b	b	a	a	b	b	b	h	a	b	b	a	a	b	b	b	a	b	a	a	a	b	b	a	a	b	a	a	b
S1_81421857	2	7693822	A	C	b	a	h	b	h	b	b	b	b	b	b	h	b	h	b	a	b	b	a	a	b	b	b	h	a	b	b	a	a	b	b	b	a	b	a	a	a	b	b	a	a	b	a	a	b
S1_81424405	2	7696370	A	T	b	a	h	b	h	b	b	b	b	b	b	b	b	h	b	a	b	b	a	a	b	b	b	h	a	b	b	a	a	b	b	b	a	b	a	a	a	b	b	a	a	b	a	a	b
S1_81442419	2	7714384	T	C	b	a	h	b	h	b	b	b	b	b	b	b	b	h	b	b	b	b	a	a	b	b	a	a	a	b	b	a	a	b	b	b	a	b	a	a	a	b	b	a	a	b	a	a	b
S1_81448187	2	7720152	C	G	b	a	a	b	h	b	b	b	b	b	b	b	b	h	b	h	b	b	a	a	b	b	a	h	a	b	b	a	a	b	b	b	a	b	a	a	a	b	b	a	a	b	a	a	b
S1_81615423	2	7887388	T	G	b	a	a	b	h	b	h	b	b	b	b	b	b	h	b	a	b	b	a	a	b	b	h	a	a	b	b	a	a	b	b	b	a	b	a	a	a	b	b	a	a	b	a	a	b
S1_81622127	2	7894092	G	A	b	a	a	b	h	b	b	b	b	b	b	h	b	h	b	a	b	b	a	a	b	b	a	h	a	b	b	a	a	b	b	b	a	b	a	a	a	b	b	a	a	b	a	a	b
S1_81627301	2	7899266	A	C	b	a	a	b	h	b	h	a	b	b	b	b	b	h	b	h	b	b	a	a	b	b	b	h	a	b	b	a	a	b	b	b	a	b	a	a	a	b	b	a	a	b	a	a	b
S1_81687857	2	7959822	Y	C	b	a	a	b	h	b	b	a	b	b	b	h	b	h	b	b	b	b	a	a	b	b	a	h	a	b	b	a	a	b	b	b	a	b	a	a	a	b	b	a	a	b	a	a	b
S1_81696967	2	7968932	C	T	b	a	a	b	a	b	b	a	b	b	b	b	b	h	b	h	b	b	a	a	b	b	h	h	a	b	b	a	a	b	b	b	a	b	a	a	a	b	b	a	a	b	a	a	b
S1_81722869	2	7994834	C	G	b	a	a	b	a	b	b	a	b	b	b	b	b	h	b	a	b	b	a	a	b	b	a	h	a	b	b	a	a	b	b	b	a	b	a	a	a	b	b	a	a	b	a	a	b
S1_81915150	2	8187115	C	T	b	a	a	b	a	b	b	a	b	b	b	b	b	h	b	a	b	b	a	a	b	b	h	a	a	b	b	a	a	b	b	b	a	b	a	a	a	b	b	a	a	b	a	a	b
S1_81915639	2	8187604	C	A	b	a	a	b	b	b	b	a	b	b	b	b	b	h	b	a	b	b	a	a	b	b	b	h	a	b	b	a	a	b	b	b	a	b	a	a	a	b	b	a	a	b	a	a	b
S1_81977912	2	8249877	A	C	b	a	a	b	a	b	b	a	b	b	b	h	b	h	b	b	b	b	a	a	b	b	a	a	a	b	b	a	a	b	b	b	a	b	a	a	a	b	b	a	a	b	a	a	b
S1_82174451	2	8446416	A	G	b	a	a	b	h	b	h	a	b	b	b	b	b	h	b	h	b	b	a	a	b	b	a	h	a	b	b	a	a	b	b	b	a	b	a	a	a	b	b	a	a	b	a	a	b
S1_82178466	2	8450431	T	A	b	a	a	b	h	b	h	a	b	b	b	h	b	h	b	a	b	b	a	a	b	b	a	h	a	b	b	a	a	b	b	b	a	b	a	a	a	b	b	a	a	b	a	a	b
S1_82192817	2	8464782	T	C	b	a	a	b	h	b	h	a	b	b	b	b	b	h	b	h	b	b	h	a	b	b	a	h	a	b	b	a	a	b	b	b	a	b	a	a	a	b	b	a	a	b	a	a	b
S1_82414048	2	8686013	G	A	b	a	a	b	h	b	a	a	b	b	b	a	b	h	b	a	b	b	h	a	b	b	a	b	a	b	b	a	a	b	b	b	a	b	a	a	a	b	b	a	a	b	a	a	b
S1_82414116	2	8686081	C	T	b	a	a	b	h	b	h	a	b	b	b	h	b	h	b	a	b	b	h	a	b	b	a	b	a	b	b	a	a	b	b	b	a	b	a	a	a	b	b	a	a	b	a	a	b
S1_82630311	2	8902276	G	A	b	a	a	b	h	b	h	a	b	b	b	a	b	h	b	a	b	b	a	a	b	b	a	b	a	h	b	a	a	b	b	b	a	a	a	a	a	b	b	a	a	b	a	a	b
S1_82681465	2	8953430	A	G	b	a	a	b	h	b	a	a	b	b	b	h	b	h	b	a	b	b	a	a	b	b	a	b	a	h	b	a	a	b	b	b	a	a	a	a	a	b	b	a	a	b	a	a	b
S1_82808810	2	9080775	G	A	b	a	a	b	h	b	h	a	b	b	b	h	b	h	b	a	b	b	h	a	b	b	a	b	a	b	b	a	a	b	b	b	a	a	a	a	a	b	b	a	a	b	a	a	b
S1_82913500	2	9185465	G	A	b	a	a	b	a	b	h	a	b	b	b	b	b	h	b	a	b	b	a	a	b	b	a	b	a	h	b	a	a	b	b	b	a	a	a	a	a	b	b	b	a	b	a	a	b
S1_83063432	2	9335397	G	A	b	a	a	b	h	b	h	a	b	b	b	b	b	h	b	a	b	b	h	a	b	b	a	h	a	b	b	a	a	b	b	b	a	a	a	a	a	b	b	h	a	b	a	a	b
S1_83227196	2	9499161	G	A	b	b	a	b	a	b	b	a	b	b	b	b	b	a	b	a	b	b	h	a	b	b	a	h	a	b	b	a	a	b	b	b	a	a	a	a	a	b	b	b	a	b	a	a	b
S1_83227203	2	9499168	G	T	b	b	a	b	b	b	h	a	b	b	b	b	b	h	b	a	b	b	a	a	b	b	a	a	a	h	b	a	a	b	b	b	a	a	a	a	a	b	b	a	a	b	a	a	b
S1_83237925	2	9509890	T	G	b	b	a	b	h	b	a	a	b	b	b	b	b	h	b	a	b	b	a	a	b	b	a	b	a	b	b	a	a	b	b	b	a	a	a	a	a	b	b	h	a	b	a	a	b
S1_83238823	2	9510788	A	C	b	b	a	b	b	b	h	a	b	b	b	h	b	b	b	a	b	b	a	a	b	b	a	b	a	h	b	a	a	b	b	b	a	a	a	a	a	b	b	a	a	b	a	a	b
S1_83254681	2	9526646	G	C	b	b	a	b	h	b	a	a	b	b	b	b	b	h	b	a	b	b	a	a	b	b	a	h	a	h	b	a	a	b	b	b	a	a	a	a	a	b	b	a	a	b	a	a	b
S1_83262572	2	9534537	C	G	b	b	a	b	h	b	a	a	b	b	b	h	b	h	b	a	b	b	a	a	b	b	a	b	a	b	b	a	a	b	b	b	a	a	a	a	a	b	b	a	a	b	a	a	b
S1_83270683	2	9542648	C	G	b	b	a	b	b	b	h	a	b	b	b	b	b	h	b	a	b	b	a	a	b	b	a	h	a	b	b	a	a	b	b	b	a	a	a	a	a	b	b	h	a	b	a	a	b
S1_83271088	2	9543053	T	G	b	b	a	b	h	b	a	a	b	b	b	h	b	h	b	a	b	b	h	a	b	b	a	h	a	b	b	a	a	b	b	b	a	a	a	a	a	b	b	h	a	b	a	a	b
S1_83273392	2	9545357	C	G	b	b	a	b	h	b	h	a	b	b	b	b	b	h	b	a	b	b	a	a	b	b	b	b	a	b	b	a	a	b	b	b	a	a	a	a	a	b	b	a	a	b	a	a	b
S1_83405449	2	9677414	T	G	b	b	a	b	b	b	a	a	b	b	b	b	b	h	b	a	b	b	b	a	b	b	b	h	a	b	b	a	a	b	b	b	a	a	a	a	a	b	b	h	a	b	a	a	b
S1_83414632	2	9686597	T	C	b	b	a	b	h	b	h	a	b	b	b	b	b	h	b	a	b	b	b	a	b	b	a	b	a	h	b	a	a	b	b	b	a	a	a	a	a	b	b	h	a	b	a	a	b
S1_83414687	2	9686652	C	T	b	b	a	b	h	b	h	a	b	b	b	b	b	h	b	a	b	b	b	a	b	b	h	b	a	b	b	a	a	b	b	b	a	a	a	a	a	b	b	h	a	b	a	a	b
S1_83585739	2	9857704	C	A	b	b	a	b	b	b	b	a	b	b	b	b	b	h	b	a	b	b	b	a	b	b	h	b	a	h	b	a	a	b	b	b	a	a	a	a	a	b	b	h	a	b	a	a	b
S1_83736742	2	10008707	G	A	b	b	a	b	b	b	b	a	b	b	b	b	b	h	b	a	b	b	b	a	b	b	b	a	a	b	b	a	a	b	b	b	a	a	a	a	a	b	b	h	a	b	a	a	b
S1_83743699	2	10015664	G	A	b	b	a	b	b	b	b	a	b	b	b	b	b	h	b	a	b	b	b	a	b	b	b	a	a	b	b	a	a	b	b	b	a	a	a	a	a	b	b	h	a	b	a	a	b
S1_83746614	2	10018579	C	T	b	b	a	b	b	b	b	a	b	b	b	b	b	h	b	a	b	b	b	a	b	b	a	a	a	b	b	a	a	b	b	b	a	a	a	a	a	b	b	h	a	b	a	a	b
S1_83815977	2	10087942	A	G	b	b	a	b	h	b	b	a	b	b	b	b	b	h	b	a	b	b	b	a	b	b	a	a	a	b	b	a	a	b	b	b	a	a	a	a	a	b	b	h	a	b	a	a	b
S1_83894467	2	10166432	T	C	b	b	a	b	h	b	b	a	b	b	b	b	b	h	b	h	b	b	b	a	b	b	b	a	a	b	b	a	a	b	b	b	a	a	a	a	a	b	b	a	a	b	a	a	b
S1_83898437	2	10170402	G	A	b	b	a	b	b	b	b	a	h	b	b	b	b	h	b	b	b	b	b	a	b	b	h	a	a	b	b	a	a	b	b	b	a	a	a	a	a	b	b	a	a	b	a	a	b
S1_84027768	2	10299733	G	A	b	b	a	b	h	b	b	a	h	b	b	b	b	b	b	a	b	b	b	a	b	b	b	a	a	b	b	a	a	b	b	b	a	a	a	a	a	b	b	h	a	b	a	a	b
S1_84030961	2	10302926	T	C	b	b	a	b	h	b	b	a	b	b	b	b	b	a	b	a	b	b	b	a	b	b	b	a	a	b	b	a	a	b	b	b	a	a	a	a	a	b	b	a	a	b	a	a	b
S1_84308329	2	10580294	C	G	b	b	a	b	b	b	b	a	a	b	b	a	b	h	b	h	b	b	b	a	b	b	b	a	a	b	b	a	a	b	b	b	b	a	a	a	a	b	b	h	a	b	a	a	b
S1_84308576	2	10580541	T	C	h	b	a	b	h	b	b	a	a	b	b	b	b	h	b	b	b	b	b	a	b	b	a	a	a	b	b	a	a	b	b	b	b	a	a	a	a	b	b	a	a	b	a	a	b
S1_84433874	2	10705839	G	A	h	b	a	b	h	b	b	a	a	b	b	h	b	h	b	b	b	b	b	a	b	b	a	a	a	b	b	a	a	b	b	b	b	a	a	a	a	b	b	a	a	b	a	a	b
S1_85017987	2	11289952	T	C	b	b	a	b	b	b	b	a	a	b	b	b	b	h	b	b	b	b	b	a	b	b	a	a	a	b	b	a	a	b	b	b	b	a	a	a	a	b	b	a	a	b	a	a	b
S1_85270647	2	11542612	A	C	h	b	a	b	h	b	b	a	a	b	b	a	b	h	b	b	b	b	b	a	b	b	a	a	a	b	b	a	a	b	b	b	b	a	a	a	a	b	b	h	a	b	a	a	b
S1_85270710	2	11542675	A	G	h	b	a	b	b	b	b	a	a	b	b	h	b	h	b	b	b	b	b	a	b	b	a	a	a	b	b	a	a	b	b	b	b	a	a	a	a	b	b	h	a	b	a	a	b
S1_85270773	2	11542738	A	G	h	b	a	b	h	b	b	a	a	b	b	a	b	h	b	b	b	b	b	a	b	b	a	a	a	b	b	a	a	b	b	b	b	a	a	a	a	b	b	h	a	b	a	a	b
S1_85282762	2	11554727	C	G	a	b	a	b	b	b	b	a	a	b	b	h	b	a	b	b	b	b	b	a	b	b	a	a	a	b	b	a	a	b	b	b	b	a	a	a	a	b	b	a	a	b	a	a	b
S1_85294356	2	11566321	C	T	h	b	a	b	h	b	b	a	a	b	b	h	b	h	b	b	b	b	b	a	b	b	a	a	a	b	b	a	a	b	b	b	b	a	a	a	a	b	b	a	a	b	a	a	b
S1_85390641	2	11662606	C	T	a	b	a	b	h	b	b	a	a	b	b	a	b	h	b	b	b	b	b	a	b	b	b	a	a	b	b	a	a	b	b	b	b	a	a	a	a	b	b	h	a	b	a	a	b
S1_85390680	2	11662645	G	C	b	b	a	b	b	b	b	a	a	b	b	h	b	b	b	b	b	b	b	a	b	b	b	a	a	b	b	a	a	b	b	b	b	a	a	a	a	b	b	h	a	b	a	a	b
S1_85390782	2	11662747	C	T	b	b	a	b	h	b	b	a	a	b	b	h	b	h	b	b	b	b	b	a	b	b	b	a	a	b	b	a	a	b	b	b	b	a	a	a	a	b	b	h	a	b	a	a	b
S1_86066011	2	12337976	C	T	b	b	a	b	h	b	b	a	a	b	b	a	b	h	b	b	b	b	b	a	b	b	b	a	a	a	b	a	a	b	b	b	b	a	a	a	a	b	b	h	a	a	a	a	b
S1_86066826	2	12338791	C	G	b	b	a	b	h	b	b	a	a	b	b	b	b	b	b	b	b	b	b	a	b	b	b	a	a	a	b	a	a	b	b	b	b	a	a	a	a	b	b	h	a	a	a	a	b
S1_86113154	2	12385119	A	G	b	b	a	b	h	b	b	a	a	b	b	b	b	h	b	b	b	b	b	a	b	b	b	a	a	h	b	a	a	b	b	b	b	a	a	a	a	b	b	b	a	a	a	a	b
S1_86113244	2	12385209	C	G	b	b	a	b	h	b	b	a	a	b	b	h	b	h	b	b	b	b	b	a	b	b	b	a	a	h	b	a	a	b	b	b	b	a	a	a	a	b	b	h	a	a	a	a	b
S1_86224282	2	12496247	T	C	h	b	a	b	h	b	b	a	a	b	b	h	b	b	b	b	b	b	b	a	b	b	b	a	a	h	b	a	a	b	b	b	b	a	a	a	a	b	b	a	a	a	a	a	b
S1_86227112	2	12499077	G	A	a	b	a	b	h	b	b	a	a	b	b	h	b	h	b	b	b	b	b	a	b	b	b	a	a	b	b	a	a	b	b	b	b	a	a	a	a	b	b	a	a	a	a	a	b
S1_86247738	2	12519703	T	G	h	b	a	b	h	b	b	a	a	b	b	b	b	a	b	b	b	b	b	a	b	b	b	a	a	a	b	a	a	b	b	b	b	a	a	a	a	b	b	h	a	a	a	a	b
S1_86415631	2	12687596	C	A	a	b	a	b	h	b	b	a	a	b	b	b	b	h	b	b	b	b	b	a	b	b	b	a	a	a	b	a	h	b	b	b	b	a	a	a	a	b	b	a	a	a	a	a	b
S1_86462563	2	12734528	G	T	a	b	a	b	b	b	b	a	a	b	b	b	b	h	a	a	b	b	b	a	b	b	b	a	a	a	b	a	a	b	b	b	b	a	a	a	a	b	b	h	a	a	a	a	b
S1_86753048	2	13025013	A	T	b	b	a	b	b	b	b	a	a	b	b	h	b	b	a	h	b	b	b	a	b	b	b	a	a	a	b	a	h	b	b	b	b	a	a	a	a	b	b	a	a	a	a	a	b
S1_86780987	2	13052952	G	C	b	b	a	b	b	b	b	a	a	b	b	b	b	h	a	h	b	b	b	a	b	b	b	a	a	a	b	a	h	b	b	b	b	a	a	a	a	b	b	a	a	a	a	a	b
S1_86865785	2	13137750	T	C	b	b	a	b	b	b	b	a	a	b	b	h	b	h	a	h	b	b	b	a	b	b	b	a	a	a	b	a	a	b	b	b	b	a	a	a	a	b	b	h	a	a	a	a	b
S1_86907854	2	13179819	G	T	b	b	a	b	b	b	b	a	a	b	b	b	b	a	a	b	b	b	b	a	b	b	b	a	a	a	b	a	a	b	b	b	b	a	a	a	a	b	b	h	a	a	a	a	b
S1_86917961	2	13189926	C	T	b	b	a	b	b	b	b	a	a	b	b	h	b	b	a	b	b	b	b	a	b	b	b	a	a	a	b	a	a	b	b	b	b	a	a	a	a	b	b	h	a	a	a	a	b
S1_86930433	2	13202398	C	G	b	b	a	b	b	b	b	a	a	b	b	h	b	h	a	h	b	b	b	a	b	b	b	a	a	a	b	a	a	b	b	b	b	a	a	a	a	b	b	h	a	a	a	a	b
S1_87098221	2	13370186	G	A	b	b	a	b	b	b	b	a	a	b	b	b	b	h	a	a	b	b	b	a	b	b	b	a	a	a	b	a	a	b	b	b	b	a	a	a	a	b	b	h	a	a	a	a	b
S1_87098232	2	13370197	C	T	b	b	a	b	b	b	b	a	a	b	b	b	b	h	a	a	b	b	b	a	b	b	b	a	a	a	b	a	a	b	b	b	b	a	a	a	a	b	b	h	a	a	a	a	b
S1_87177084	2	13449049	C	A	b	b	a	b	b	b	b	a	a	b	b	a	b	h	a	h	b	b	b	a	b	b	b	a	a	a	b	a	h	b	b	b	b	a	a	a	a	b	b	h	a	a	a	a	b
S1_87177138	2	13449103	A	G	a	b	a	b	b	b	b	a	a	b	b	h	b	b	a	a	b	b	b	a	b	b	b	a	a	a	b	a	h	b	b	b	b	a	a	a	a	b	b	h	a	a	a	a	b
S1_87177651	2	13449616	C	T	a	b	a	b	b	b	b	a	a	b	b	h	b	a	a	b	b	b	b	a	b	b	b	a	a	a	b	a	a	b	b	b	b	a	a	a	a	b	b	a	a	a	a	a	b
S1_87177703	2	13449668	T	A	b	b	a	b	b	b	b	a	a	b	b	h	b	a	a	b	b	b	b	a	b	b	b	a	a	a	b	a	a	b	b	b	b	a	a	a	a	b	b	a	a	a	a	a	b
S1_87178409	2	13450374	G	C	b	b	a	b	b	b	b	a	a	b	b	a	b	h	a	h	b	b	b	a	b	b	b	a	a	a	b	a	a	b	b	b	b	a	a	a	a	b	b	h	a	a	a	a	b
S1_87183449	2	13455414	A	C	b	b	a	b	b	b	b	a	a	b	b	b	b	h	a	h	b	b	b	a	b	b	b	a	a	a	b	a	a	b	b	b	b	a	a	a	a	b	b	h	a	a	a	a	b
S1_87188054	2	13460019	T	A	b	b	a	b	b	b	b	a	a	b	b	h	b	a	a	b	b	b	b	a	b	b	b	a	a	a	b	a	a	b	b	b	b	a	a	a	a	b	b	h	a	a	a	a	b
S1_87258886	2	13530851	T	A	b	b	a	b	b	b	b	a	a	b	b	h	b	h	a	a	b	b	b	a	b	b	b	a	a	a	b	a	a	b	b	b	b	a	a	a	a	b	b	a	a	a	a	a	b
S1_87274699	2	13546664	A	G	h	b	a	b	b	b	b	a	a	b	b	b	b	h	a	h	b	b	b	a	b	b	b	a	a	a	b	a	a	b	b	b	b	a	a	a	a	b	b	a	a	a	a	a	b
S1_87484992	2	13756957	T	C	h	b	a	b	b	b	b	a	a	b	b	b	b	b	a	b	b	b	b	a	b	b	b	a	a	a	b	a	a	b	b	b	h	a	a	a	a	b	b	h	a	a	a	a	b
S1_87573785	2	13845750	A	T	a	b	a	b	b	b	b	a	a	b	b	b	b	h	a	b	b	b	b	a	b	b	b	a	a	a	b	a	a	b	b	b	a	a	a	a	a	b	b	a	a	a	a	a	b
S1_87619778	2	13891743	G	A	h	b	a	b	b	b	b	a	a	b	b	b	b	h	a	b	b	b	b	a	b	b	b	a	a	a	b	a	a	b	b	b	a	a	a	a	a	b	b	h	a	a	a	a	b
S1_87864058	2	14136023	A	C	a	b	a	b	b	b	b	a	a	b	b	b	b	h	a	b	b	b	b	a	b	b	b	a	a	a	b	a	a	b	b	b	b	a	a	a	a	b	b	a	a	a	a	a	b
S1_87977272	2	14249237	A	T	a	b	a	b	b	b	b	a	a	b	b	b	b	h	a	b	b	b	b	a	b	b	b	a	a	a	b	a	a	b	b	b	h	a	a	a	a	b	b	a	a	a	a	a	b
S1_88189128	2	14461093	A	T	a	b	a	b	b	b	b	a	a	b	b	b	b	b	a	b	b	b	b	a	b	b	b	a	a	a	b	a	a	b	b	b	b	a	a	a	a	b	b	h	a	a	a	a	b
S1_88218776	2	14490741	C	T	a	b	a	b	b	b	b	a	a	b	b	b	b	b	a	b	b	b	b	a	b	b	b	a	a	a	b	a	a	b	b	b	b	a	a	a	a	b	b	h	a	a	a	a	b
S1_88218876	2	14490841	C	G	a	b	a	b	b	b	b	a	a	b	b	b	b	b	a	b	b	b	b	a	b	b	b	a	a	a	b	a	a	b	b	b	b	a	a	a	a	b	b	a	a	a	a	a	b
S1_88631058	2	14903023	G	C	h	b	a	b	b	b	b	a	a	b	b	b	b	b	a	b	b	b	b	a	b	b	b	a	a	a	b	a	a	b	b	b	b	a	a	a	a	b	b	h	a	a	a	a	b
S1_88695401	2	14967366	C	A	h	b	a	b	b	b	b	a	a	b	b	b	b	b	a	b	b	b	b	a	b	b	b	a	a	a	b	a	a	b	b	b	b	a	a	a	a	b	b	b	a	a	a	a	b
S1_90624504	2	16896469	C	G	h	b	a	b	b	b	b	a	a	b	b	b	b	h	a	b	b	b	b	a	b	b	b	a	a	a	b	a	a	b	b	b	b	a	a	a	a	b	b	h	a	a	a	a	b
S1_91036508	2	17308473	C	G	h	b	a	b	b	b	b	a	a	b	b	b	b	h	a	b	b	b	b	a	b	b	b	a	a	a	b	a	a	b	b	b	b	a	a	a	a	b	b	a	a	a	a	a	b
S1_91331379	2	17603344	G	A	a	b	a	b	b	b	b	a	a	b	b	b	b	h	a	b	b	b	b	a	b	b	b	a	a	a	b	a	a	b	b	b	a	a	a	a	a	b	b	h	a	a	a	a	b
S1_91339025	2	17610990	A	C	b	b	a	b	b	b	b	a	a	b	b	b	b	h	a	b	b	b	b	a	b	b	b	a	a	a	b	a	h	b	b	b	b	a	a	a	a	b	b	h	a	a	a	a	b
S1_91342264	2	17614229	A	G	h	b	a	b	b	b	b	a	a	b	b	b	b	h	a	b	b	b	b	a	b	b	b	a	a	a	b	a	h	b	b	b	b	a	a	a	a	b	b	a	a	a	a	a	b
S1_91379911	2	17651876	A	G	h	b	a	b	b	b	b	a	a	b	b	b	b	h	a	b	b	b	b	a	b	b	b	a	a	a	b	a	a	b	b	b	b	a	a	a	a	b	b	a	a	a	a	a	b
S1_91501574	2	17773539	C	T	b	b	a	b	b	b	b	a	a	b	b	b	b	h	a	b	b	b	b	a	b	b	b	a	a	a	b	a	a	b	b	b	a	a	a	a	a	b	b	a	a	a	a	a	b
S1_91501582	2	17773547	A	G	b	b	a	b	b	b	b	a	a	b	b	b	b	h	a	b	b	b	b	a	b	b	b	a	a	a	b	a	a	b	b	b	a	a	a	a	a	b	b	h	a	a	a	a	b
S1_91502094	2	17774059	G	A	b	b	a	b	b	b	b	a	a	b	b	b	b	h	a	b	b	b	b	a	b	b	b	a	a	a	b	a	a	b	b	b	b	a	a	a	a	b	b	a	a	a	a	a	b
S1_91502310	2	17774275	C	G	b	b	a	b	b	b	b	a	a	b	b	b	b	h	a	b	b	b	b	a	b	b	b	a	a	a	b	a	a	b	b	b	b	a	a	a	a	b	b	h	a	a	a	a	b
S1_91686089	2	17958054	A	G	b	b	a	b	b	b	b	a	a	b	b	b	b	h	a	b	b	b	b	a	b	b	b	a	a	a	b	a	a	b	b	b	h	a	a	a	a	b	b	h	a	a	a	a	b
S1_92050516	2	18322481	A	G	b	b	a	b	b	b	b	a	a	b	b	b	b	h	a	b	b	b	b	a	b	b	b	a	a	a	b	a	h	b	b	b	b	a	a	a	a	b	b	a	a	a	a	a	b
S1_92264953	2	18536918	G	A	b	b	a	b	b	b	b	a	a	b	b	b	b	h	a	b	b	b	b	a	b	b	b	a	a	a	b	a	h	b	b	b	h	a	a	a	a	b	b	a	a	a	a	a	b
S1_92305041	2	18577006	A	T	b	b	a	b	b	b	b	a	a	b	b	b	b	h	a	b	b	b	b	a	b	b	b	a	a	a	b	a	h	b	b	b	b	a	a	a	a	b	b	h	a	a	a	a	b
S1_92511144	2	18783109	C	T	b	b	a	b	b	b	b	a	a	b	b	b	b	h	a	b	b	b	b	a	b	b	b	a	a	a	b	a	a	b	b	b	a	a	a	a	a	b	b	h	a	a	a	a	b
S1_92542858	2	18814823	T	G	b	b	a	b	b	b	b	a	a	b	b	b	b	h	a	b	b	b	b	a	b	b	b	a	a	a	b	a	a	b	b	b	b	a	a	a	a	b	b	a	a	a	a	a	b
S1_92600323	2	18872288	G	C	b	b	a	b	b	b	b	a	a	b	b	b	b	h	a	b	b	b	b	a	b	b	b	a	a	a	b	a	a	b	b	b	b	a	a	a	a	b	b	h	a	a	a	a	b
S1_92644206	2	18916171	C	T	b	b	a	b	b	b	b	a	a	b	b	b	b	h	a	b	b	b	b	a	b	b	b	a	a	a	b	a	a	b	b	b	b	a	a	a	a	b	b	a	a	a	a	a	b
S1_92681581	2	18953546	G	T	b	b	a	b	b	b	b	a	a	b	b	b	b	h	a	b	b	b	b	a	b	b	b	a	a	a	b	a	a	b	b	b	b	a	a	a	a	b	b	a	a	a	a	a	b
S1_92713539	2	18985504	G	A	b	b	a	b	b	b	b	a	a	b	b	b	b	h	a	b	b	b	b	a	b	b	b	a	a	a	b	a	a	b	b	b	a	a	a	a	a	b	b	a	a	a	a	a	b
S1_92713586	2	18985551	A	C	h	b	a	b	b	b	b	a	a	b	b	b	b	h	a	b	b	b	b	a	b	b	b	a	a	a	b	a	a	b	b	b	h	a	a	a	a	b	b	a	a	a	a	a	b
S1_93208588	2	19480553	C	T	h	b	a	b	b	b	b	a	a	b	b	b	b	a	a	b	b	b	b	a	b	b	b	a	a	a	b	a	a	b	b	b	a	a	a	a	a	b	b	a	a	a	a	a	b
S1_93329540	2	19601505	T	C	b	b	a	b	b	b	b	a	a	b	b	b	b	b	a	b	b	b	b	a	b	b	b	a	a	a	b	a	a	b	b	b	b	a	a	a	a	b	b	a	a	a	a	a	b
S1_93436940	2	19708905	G	C	b	b	a	b	b	b	b	a	a	b	b	b	b	a	a	b	b	b	b	a	b	b	b	a	a	a	b	a	a	b	b	b	h	a	a	a	a	b	b	h	a	a	a	a	b
S1_93437770	2	19709735	T	C	b	b	a	b	b	b	b	a	a	b	b	b	b	h	a	b	b	b	b	a	b	b	b	a	a	a	b	a	a	b	b	b	b	a	a	a	a	b	b	h	a	a	a	a	b
S1_93440896	2	19712861	C	A	b	b	a	b	b	b	b	a	a	b	b	b	b	h	a	b	b	b	b	a	b	b	b	a	a	a	b	a	a	b	b	b	h	a	a	a	a	b	b	h	a	a	a	a	b
S1_93508069	2	19780034	A	G	b	b	a	b	b	b	b	a	a	b	b	b	b	h	a	b	b	b	b	a	b	b	b	a	a	a	b	a	a	b	b	b	b	a	a	a	a	b	b	b	a	a	a	a	b
S1_93549206	2	19821171	G	T	a	b	a	b	b	b	b	a	a	b	b	b	b	h	a	b	b	b	b	a	b	b	b	a	a	a	b	a	a	b	b	b	b	a	a	a	a	b	b	h	a	a	a	a	b
S1_93729818	2	20001783	C	A	h	b	a	b	b	b	b	a	a	b	b	b	b	h	a	b	b	b	b	a	b	b	b	a	a	a	b	a	a	b	b	b	h	a	a	a	a	b	b	h	a	a	a	a	b
S1_93878803	2	20150768	T	C	a	b	a	b	b	b	b	a	a	b	b	b	b	h	a	b	b	b	b	a	b	b	b	a	a	a	b	a	a	b	b	b	h	a	a	a	a	b	b	a	a	a	a	a	b
S1_93878999	2	20150964	C	A	h	b	a	b	b	b	b	a	a	b	b	b	b	h	a	b	b	b	b	a	b	b	b	a	a	a	b	a	a	b	b	b	b	a	a	a	a	b	b	a	a	a	a	a	b
S1_93944841	2	20216806	A	C	a	b	a	b	b	b	b	a	a	b	b	b	b	h	a	b	b	b	b	a	b	b	b	a	a	a	b	a	a	b	b	b	b	a	a	a	a	b	b	h	a	a	a	a	b
S1_94117032	2	20388997	T	G	a	b	a	b	b	b	b	a	a	b	b	b	b	h	a	b	b	b	b	a	b	b	b	a	a	a	b	a	a	b	b	b	b	a	a	a	a	b	b	h	a	a	a	a	b
S1_94209930	2	20481895	G	C	h	b	a	b	b	b	b	a	a	b	b	b	b	h	a	b	b	b	b	a	b	b	b	a	a	a	b	a	a	b	b	b	a	a	a	a	a	b	b	a	a	a	a	a	b
S1_94209940	2	20481905	C	T	h	b	a	b	b	b	b	a	a	b	b	b	b	h	a	b	b	b	b	a	b	b	b	a	a	a	b	a	a	b	b	b	a	a	a	a	a	b	b	a	a	a	a	a	b
S1_94210176	2	20482141	G	A	a	b	a	b	b	b	b	a	a	b	b	b	b	h	a	b	b	b	b	a	b	b	b	a	a	a	b	a	h	b	b	b	a	a	a	a	a	b	b	h	a	a	a	a	b
S1_94273036	2	20545001	G	T	b	b	a	b	b	b	b	a	a	b	b	b	b	h	a	b	b	b	b	a	b	b	b	a	a	a	b	a	a	b	b	b	a	a	a	a	a	b	b	h	a	a	a	a	b
S1_94423489	2	20695454	G	A	b	b	a	b	b	b	b	a	a	b	b	b	b	b	a	b	b	b	b	a	b	b	b	a	a	a	b	a	h	b	b	b	a	a	a	a	a	b	b	h	a	a	a	a	b
S1_94423550	2	20695515	C	T	b	b	a	b	b	b	b	a	a	b	b	b	b	h	a	b	b	b	b	a	b	b	b	a	a	a	b	a	a	b	b	b	h	a	a	a	a	b	b	h	a	a	a	a	b
S1_94563375	2	20835340	G	T	h	b	a	b	b	b	b	a	a	b	b	b	b	b	a	b	b	b	b	a	b	b	b	a	a	a	b	a	a	b	b	b	h	a	a	a	a	b	b	a	a	a	a	a	b
S1_94928978	2	21200943	T	C	b	b	a	b	b	b	b	a	a	b	b	b	h	h	a	b	b	b	b	a	b	b	b	a	a	a	b	a	a	b	b	b	b	a	a	a	a	b	b	h	a	a	a	a	b
S1_94929197	2	21201162	G	C	h	b	a	b	b	b	b	a	a	b	b	b	a	b	a	b	b	b	b	a	b	b	b	a	a	a	b	a	a	b	b	b	h	a	a	a	a	b	b	a	a	a	a	a	b
S1_94929338	2	21201303	G	A	b	b	a	b	b	b	b	a	a	b	b	b	a	h	a	b	b	b	b	a	b	b	b	a	a	a	b	a	a	b	b	b	b	a	a	a	a	b	b	a	a	a	a	a	b
S1_94975194	2	21247159	T	C	b	b	a	b	b	b	b	a	a	b	b	b	a	h	a	b	b	b	b	a	b	b	b	a	a	a	b	a	a	b	b	b	a	a	a	a	a	b	b	b	a	a	a	a	b
S1_95233036	2	21505001	A	C	b	b	a	b	b	b	b	a	a	b	b	b	a	h	a	b	b	b	b	a	b	b	b	a	a	a	b	a	a	b	b	b	h	a	a	a	a	b	b	b	a	a	a	a	b
S1_95491136	2	21763101	T	C	b	b	a	b	b	b	b	a	a	b	b	b	a	h	a	b	b	b	b	a	b	b	b	a	a	a	b	a	a	b	b	b	a	a	a	a	a	b	b	b	a	a	a	a	b
S1_95560988	2	21832953	G	A	b	b	a	b	b	b	b	a	a	b	b	b	a	h	a	b	b	b	b	a	b	b	b	a	a	a	b	a	a	b	b	b	a	a	a	a	a	b	b	b	a	a	a	a	b
S1_95833834	2	22105799	C	T	b	b	a	b	b	b	b	a	a	b	b	b	a	h	a	b	b	b	b	a	b	b	b	a	a	a	b	a	a	b	b	b	a	a	a	a	a	b	b	h	a	a	a	a	b
S1_95833946	2	22105911	A	C	b	b	a	b	b	b	b	a	a	b	b	b	a	b	a	b	b	b	b	a	b	b	b	a	a	a	b	a	a	b	b	b	b	a	a	a	a	b	b	h	a	a	a	a	b
S1_95849433	2	22121398	C	G	b	b	a	b	b	b	b	a	a	b	b	b	a	h	a	b	b	b	b	a	b	b	b	a	a	a	b	a	a	b	b	b	h	a	a	a	a	b	b	a	a	a	a	a	b
S1_96013129	2	22285094	A	G	b	b	a	b	b	b	b	a	a	b	b	b	a	b	a	b	b	b	b	a	b	b	b	a	a	a	b	a	a	b	b	b	h	a	a	a	a	b	b	a	a	a	a	a	b
S1_96649349	2	22921314	A	T	b	b	a	b	b	b	b	a	a	b	b	b	a	b	a	b	b	b	b	a	b	b	b	a	a	a	b	a	a	b	b	b	a	a	a	a	a	b	b	a	a	a	a	a	b
S1_96649433	2	22921398	T	C	b	b	a	b	b	b	b	a	a	b	b	b	a	b	a	b	b	b	b	a	b	b	b	a	a	a	b	a	a	b	b	b	a	a	a	a	a	b	b	h	a	a	a	a	b
S1_96680064	2	22952029	C	A	b	b	a	b	b	b	b	a	a	b	b	b	a	h	a	b	b	b	b	a	b	b	b	a	a	a	b	a	a	b	b	b	a	a	a	a	a	b	b	h	a	a	a	a	b
S1_96823867	2	23095832	G	A	h	b	a	b	b	b	b	a	a	b	b	b	a	h	a	b	b	b	b	a	b	b	b	a	a	a	b	a	h	b	b	b	a	a	a	a	a	b	b	a	a	a	a	a	b
S1_96831474	2	23103439	G	A	h	b	a	b	b	b	b	a	a	b	b	b	a	h	a	b	b	b	b	a	b	b	b	a	a	a	b	a	h	b	b	b	a	a	a	a	a	b	b	a	a	a	a	a	b
S1_98843658	2	25115623	G	A	h	b	a	b	b	b	b	a	a	b	b	b	a	h	a	b	b	b	b	a	b	b	b	a	a	a	b	a	a	b	b	b	a	a	a	a	a	b	b	a	a	a	a	a	b
S1_100532267	2	26804232	A	T	h	b	a	b	b	b	b	a	a	b	b	b	a	h	a	b	b	b	b	a	b	b	b	a	a	a	b	a	a	b	b	b	a	a	a	a	a	b	b	a	a	a	a	a	b
S1_121342723	2	47614688	T	C	h	b	a	b	b	b	b	a	a	b	b	b	a	h	a	b	b	b	b	a	b	b	b	a	a	a	b	a	h	b	b	b	a	a	a	a	a	b	b	a	a	a	a	a	b
S1_123494110	2	49766075	G	A	h	b	a	b	b	b	b	a	a	b	b	b	a	h	a	b	b	b	b	a	b	b	b	a	a	a	b	a	a	b	b	b	b	a	a	a	a	b	b	a	a	a	a	a	b
S1_123754629	2	50026594	G	C	h	b	a	b	b	b	b	a	a	b	b	b	a	h	a	b	b	b	b	a	b	b	b	a	a	a	b	a	h	b	b	b	a	a	a	a	a	b	b	a	a	a	a	a	b
S1_123754654	2	50026619	G	C	b	b	a	b	b	b	b	a	a	b	b	b	a	h	a	b	b	b	b	a	b	b	b	a	a	a	b	a	a	b	b	b	h	a	a	a	a	b	b	a	a	a	a	a	b
S1_123833529	2	50105494	A	G	b	b	a	b	b	b	b	a	a	b	b	b	a	h	a	b	b	b	b	a	b	b	b	a	a	a	b	a	a	b	b	b	h	a	a	a	a	b	b	a	a	a	a	a	b
S1_124007838	2	50279803	T	C	b	b	a	b	b	b	b	a	a	b	b	b	a	b	a	b	b	b	b	a	b	b	b	a	a	a	b	a	h	b	b	b	b	a	a	a	a	b	b	a	a	a	a	a	b
S1_124389548	2	50661513	C	A	b	b	a	b	b	b	b	a	a	b	b	b	a	h	a	b	b	b	b	a	b	b	b	a	a	a	b	a	a	b	b	b	b	a	a	a	a	b	b	a	a	a	a	a	b
S1_125559659	2	51831624	C	T	b	a	a	b	b	b	b	a	a	b	b	b	a	b	a	b	b	b	b	a	b	b	b	a	a	a	b	a	h	b	b	b	b	a	a	b	a	b	b	a	a	a	a	a	b
S1_125770848	2	52042813	G	C	h	a	a	b	b	b	b	a	a	b	b	b	a	h	a	b	b	b	b	a	b	b	b	a	a	a	b	a	a	b	b	b	b	a	a	b	a	b	b	a	a	a	a	a	b
S1_128125497	2	54397462	A	G	h	a	a	b	b	b	b	a	b	b	b	b	a	h	a	b	b	b	b	a	b	b	b	a	a	a	b	a	h	b	b	b	b	a	a	b	a	b	b	a	a	a	a	a	b
S1_128234476	2	54506441	T	C	a	a	a	a	b	b	b	a	b	b	b	b	a	h	a	b	b	b	b	a	b	b	b	a	a	a	b	a	a	b	b	b	b	a	a	b	a	b	b	a	a	a	a	a	b
S1_128237863	2	54509828	A	C	h	a	a	a	b	b	b	a	h	b	b	b	a	h	a	b	b	b	b	a	b	b	b	a	a	a	b	a	h	b	b	b	h	a	a	b	a	b	b	a	a	a	a	a	b
S1_128237958	2	54509923	G	C	a	a	a	a	b	b	b	a	b	b	b	b	a	h	a	b	b	b	b	a	b	b	b	a	a	a	b	a	a	b	b	b	a	a	a	b	a	b	b	a	a	a	a	a	b
S1_128254546	2	54526511	C	T	a	a	a	a	b	b	b	a	a	b	b	b	a	h	a	b	b	b	b	a	b	b	b	a	a	a	b	a	a	b	b	b	a	a	a	b	a	b	b	a	a	a	a	a	b
S1_128282704	2	54554669	T	A	h	a	a	a	b	b	b	a	b	b	b	b	a	h	a	b	b	b	b	a	b	b	b	a	a	a	b	a	a	b	b	b	a	a	a	b	a	b	b	a	a	a	a	a	b
S1_128327038	2	54599003	T	C	a	a	a	a	b	b	b	a	h	b	b	b	a	h	a	b	b	b	b	a	b	b	b	a	a	a	b	a	a	b	b	b	a	a	a	b	a	b	b	a	a	a	a	a	b
S1_129003530	2	55275495	G	C	b	a	a	a	b	b	b	a	b	b	b	b	a	b	a	b	b	b	b	a	b	b	b	a	a	a	b	a	a	b	b	b	a	a	a	b	a	b	b	a	a	a	a	a	b
S1_129090256	2	55362221	T	G	b	a	a	a	b	b	b	a	h	b	b	b	a	h	a	b	b	b	b	a	b	b	b	a	a	a	b	a	a	b	b	b	b	a	a	b	a	b	b	a	a	a	a	a	b
S1_129121728	2	55393693	G	C	b	a	a	a	b	b	b	a	h	b	b	b	a	h	a	b	b	b	b	a	b	b	b	a	a	a	b	a	a	b	b	b	b	a	a	b	a	b	b	a	a	a	a	a	b
S1_129207659	2	55479624	G	A	b	a	a	a	b	b	b	a	h	b	b	b	a	b	a	b	b	b	b	a	b	b	b	a	a	a	b	a	a	b	b	b	b	a	a	b	a	b	b	a	a	a	a	a	b
S1_129537284	2	55809249	G	T	b	a	a	a	b	b	b	a	h	b	b	b	a	h	a	b	b	b	b	a	b	b	b	a	a	a	b	a	a	b	b	b	b	a	a	b	a	b	b	a	a	a	a	a	b
S1_129843953	2	56115918	T	C	a	a	a	a	b	b	b	a	h	b	b	b	a	h	a	b	b	b	b	a	b	b	b	a	a	a	b	a	a	b	b	b	a	a	a	b	a	b	b	a	a	a	a	a	b
S1_129847741	2	56119706	G	A	h	a	a	a	b	b	b	a	b	b	b	b	a	h	a	b	b	b	b	a	b	b	b	a	a	a	b	a	a	b	b	b	b	a	a	b	a	b	b	a	a	a	a	a	b
S1_130212487	2	56484452	T	C	h	a	a	a	b	b	b	a	b	b	b	b	a	h	a	b	b	b	b	a	b	b	b	a	a	a	b	a	a	b	b	b	b	a	a	b	a	b	b	a	a	a	a	a	b
S1_130365602	2	56637567	W	T	a	a	a	a	b	b	b	a	h	b	b	b	a	h	a	b	b	b	b	a	b	b	b	a	a	a	b	a	a	b	b	b	a	a	a	b	a	b	b	a	a	a	a	a	b
S1_130627250	2	56899215	C	G	h	a	a	a	b	b	a	a	h	b	b	b	a	b	a	b	b	b	b	a	b	b	b	a	a	h	b	a	a	b	b	b	a	a	a	b	a	b	b	a	a	a	a	a	b
S1_130733044	2	57005009	C	T	a	a	a	a	b	b	a	a	a	b	b	b	a	h	a	b	b	b	b	a	b	b	b	a	a	a	b	a	a	b	b	b	h	a	a	b	a	b	b	a	a	a	a	a	b
S1_130739740	2	57011705	C	G	b	a	a	a	b	b	a	a	a	b	b	b	a	b	a	b	b	b	b	a	b	b	b	a	a	h	b	a	a	b	h	b	a	a	a	b	a	b	b	a	a	a	a	a	b
S1_130739806	2	57011771	C	T	h	a	a	a	b	b	a	a	b	b	b	b	a	h	a	b	b	b	b	a	b	b	b	a	a	a	b	a	h	b	b	b	b	a	a	b	a	b	b	a	a	a	a	a	b
S1_130746206	2	57018171	G	C	h	a	a	a	b	b	a	a	b	b	b	b	a	h	a	b	b	b	b	a	b	b	b	a	a	h	b	a	a	b	a	b	a	a	a	b	a	b	b	a	a	a	a	a	b
S1_130841545	2	57113510	C	G	a	a	a	a	b	b	a	a	h	b	b	b	a	h	a	b	b	b	b	a	b	b	b	a	a	h	b	a	h	b	h	b	a	a	a	b	a	b	b	a	a	a	a	a	b
S1_130847097	2	57119062	G	T	a	a	a	a	b	b	a	a	a	b	b	b	a	h	a	b	b	b	b	a	b	b	b	a	a	b	b	a	a	b	a	b	a	a	a	b	a	b	a	a	a	a	a	a	b
S1_130968637	2	57240602	T	C	b	a	a	a	b	b	a	a	b	b	b	b	a	b	a	b	b	b	b	a	b	b	b	a	a	h	b	a	b	b	b	b	h	a	a	b	a	b	b	a	a	b	a	a	b
S1_131197943	2	57469908	C	T	b	a	a	a	b	b	b	a	h	b	b	b	h	b	a	b	b	b	b	a	a	b	b	a	a	a	b	a	b	b	b	b	a	a	a	b	a	b	b	a	a	b	a	a	b
S1_131216066	2	57488031	T	C	b	a	a	a	b	b	a	a	h	b	b	b	h	h	a	b	b	b	b	a	h	b	b	a	a	h	b	a	h	b	b	b	a	a	a	b	a	b	b	a	a	b	a	a	b
S1_131289457	2	57561422	C	T	a	a	a	a	b	b	h	a	b	b	b	b	h	b	a	b	b	b	b	a	b	b	b	a	a	a	b	a	h	b	b	b	a	a	a	b	a	b	b	a	a	b	a	a	b
S1_131480220	2	57752185	T	A	b	a	a	a	b	b	h	a	b	b	b	b	b	h	a	b	b	b	b	a	b	b	b	a	a	h	b	a	a	b	b	b	a	a	a	b	a	b	b	a	a	b	a	a	b
S1_131560701	2	57832666	G	A	b	a	a	a	b	b	h	a	b	b	b	b	h	h	a	b	b	b	b	a	b	b	b	a	a	h	a	a	h	b	b	b	b	a	a	b	a	b	a	a	a	b	a	a	b
S1_131895144	2	58167109	T	G	b	a	a	a	b	b	a	a	a	b	b	b	b	h	a	b	b	b	b	b	b	b	b	a	a	b	a	a	h	b	b	b	b	a	a	b	a	b	a	a	h	b	a	a	b
S1_131899153	2	58171118	T	C	b	a	a	a	b	b	a	a	a	b	b	b	h	b	a	b	b	b	b	b	b	b	b	a	a	b	a	a	h	b	b	b	b	a	a	b	a	b	a	a	h	b	a	a	b
S1_131899225	2	58171190	A	G	b	a	a	a	b	b	a	a	a	b	b	b	h	b	a	b	b	b	b	h	b	b	b	a	a	h	a	a	h	b	b	b	b	a	a	b	a	b	a	a	b	b	a	a	b
S1_131905528	2	58177493	G	A	b	a	a	a	b	b	a	a	a	b	b	b	h	h	a	b	b	b	b	h	b	b	b	a	a	a	a	a	h	b	b	b	b	a	a	b	a	b	a	a	h	b	a	a	b
S1_131905557	2	58177522	G	T	b	a	a	a	b	b	h	a	a	b	b	b	b	h	a	b	b	b	b	b	b	b	b	a	a	h	a	a	h	b	b	b	b	a	a	b	a	b	a	a	b	b	a	a	b
S1_131909160	2	58181125	G	C	b	a	a	a	b	b	a	a	a	b	b	b	b	h	a	b	b	b	b	b	b	b	b	a	a	h	a	a	h	b	b	b	b	a	a	b	a	b	a	a	h	b	a	a	b
S1_131984857	2	58256822	C	G	a	a	a	a	b	b	h	a	a	b	b	b	h	h	a	b	b	b	b	b	b	b	b	a	a	b	a	a	h	b	b	b	b	a	a	b	a	b	a	a	h	b	a	a	b
S1_132093673	2	58365638	G	A	h	a	a	a	h	b	h	a	a	b	b	b	b	h	a	b	b	b	b	h	b	b	b	a	a	h	a	a	h	b	b	b	b	a	a	b	a	b	a	a	a	b	a	a	b
S1_132103610	2	58375575	C	G	a	a	a	a	h	b	h	a	a	b	b	b	h	h	a	b	b	b	b	h	b	b	b	a	a	a	a	a	h	b	b	b	b	a	a	b	a	b	a	a	h	b	a	a	b
S1_132104160	2	58376125	T	C	h	a	a	a	h	b	a	a	a	b	b	b	h	h	a	b	b	b	b	h	b	b	b	a	a	h	a	a	h	b	b	b	b	a	a	b	a	b	a	a	h	b	a	a	b
S1_132229954	2	58501919	T	G	b	a	a	a	b	b	a	a	a	b	b	b	h	h	a	b	b	b	b	h	b	b	b	a	a	a	a	a	a	b	b	b	b	a	a	b	a	b	a	a	h	b	a	a	b
S1_132302152	2	58574117	T	A	b	a	a	a	b	b	a	a	a	b	b	b	h	h	a	b	b	b	b	b	b	h	b	a	a	h	a	a	h	b	b	b	b	a	a	b	a	b	a	a	a	b	a	a	b
S1_132302464	2	58574429	G	C	b	a	a	a	h	b	a	a	a	b	b	b	a	a	a	b	b	b	b	b	b	h	b	a	a	h	a	a	a	b	b	b	b	a	a	b	a	b	a	a	h	b	a	a	b
S1_132302468	2	58574433	G	A	b	a	a	a	h	b	a	a	a	b	b	b	a	a	a	b	b	b	b	b	b	b	b	a	a	h	a	a	a	b	b	b	b	a	a	b	a	b	a	a	h	b	a	a	b
S1_132332857	2	58604822	C	T	b	a	a	a	h	b	a	a	a	b	b	b	h	h	a	b	b	b	b	b	b	h	b	a	a	h	a	a	a	b	b	b	b	a	a	b	a	b	a	a	a	b	a	a	b
S1_132333491	2	58605456	G	A	b	a	a	a	b	b	a	a	a	b	b	b	a	b	a	b	b	b	b	b	b	h	b	a	a	h	a	a	a	b	b	b	b	a	a	b	a	b	a	a	h	b	a	a	b
S1_132359246	2	58631211	G	A	b	a	a	a	b	b	a	a	a	b	b	b	b	h	a	b	b	b	b	b	b	h	b	a	a	h	a	a	a	b	b	b	b	a	a	b	a	b	a	a	a	b	a	a	a
S1_132359334	2	58631299	C	G	b	a	a	a	h	b	a	a	a	b	b	b	h	h	a	b	b	b	b	b	b	h	b	a	a	h	a	a	a	b	b	b	b	a	a	b	a	b	a	a	a	b	a	a	a
S1_132379193	2	58651158	T	C	a	a	a	a	b	b	a	a	a	b	b	b	a	h	a	b	b	b	b	b	b	h	b	a	a	a	a	a	a	b	b	b	b	a	a	b	a	b	a	a	a	b	a	a	a
S1_132427733	2	58699698	T	G	b	a	a	a	h	b	a	a	a	b	b	b	h	h	a	b	b	b	b	b	b	a	b	a	a	h	a	a	a	b	b	b	b	a	a	b	a	b	a	a	a	b	a	a	a
S1_132428848	2	58700813	C	A	b	a	a	a	a	b	a	a	a	b	b	b	h	h	a	b	b	b	b	b	b	h	b	a	a	a	a	a	a	b	b	b	b	a	a	b	a	b	a	a	h	b	a	a	a
S1_132430915	2	58702880	A	G	b	a	a	a	h	b	a	a	a	b	b	b	h	h	a	b	b	b	b	b	b	h	b	a	a	h	a	a	a	b	b	b	b	a	a	b	a	b	a	a	h	b	a	a	a
S1_132466976	2	58738941	T	C	b	a	a	a	h	b	a	a	a	b	b	b	a	h	a	b	b	b	b	b	b	a	b	a	a	h	a	a	a	b	b	b	b	a	a	b	a	b	a	a	a	b	a	a	a
S1_132535340	2	58807305	G	C	b	a	a	a	h	b	a	a	a	b	b	b	a	h	a	b	b	b	b	b	b	h	b	a	a	h	a	a	a	b	h	b	b	a	a	b	a	b	a	a	a	b	a	a	a
S1_132538255	2	58810220	A	G	b	a	a	a	h	b	b	a	a	b	b	b	b	h	a	b	b	b	b	b	b	a	b	a	a	h	a	a	a	b	b	b	b	a	a	b	a	b	a	a	h	b	a	a	a
S1_132561690	2	58833655	A	G	b	a	h	a	h	b	a	a	a	b	b	b	h	h	a	b	b	b	b	b	b	a	b	a	a	h	a	a	a	b	b	b	b	a	a	b	a	b	a	a	h	b	a	a	a
S1_132573807	2	58845772	T	A	h	a	a	a	h	b	h	a	a	b	b	b	b	b	a	b	b	b	b	b	b	a	b	a	a	h	a	a	a	b	b	b	b	a	a	b	a	b	a	a	h	b	a	a	a
S1_132586924	2	58858889	G	A	b	a	h	a	h	b	a	a	a	b	b	b	h	h	a	b	b	b	b	b	b	a	b	a	a	h	a	a	a	b	b	b	b	a	a	b	a	b	a	a	h	b	a	a	a
S1_132643740	2	58915705	G	A	a	a	a	a	h	b	a	a	a	b	b	b	h	a	a	b	b	b	b	b	b	a	b	a	a	b	a	a	a	b	b	b	b	a	a	b	a	b	a	a	a	b	a	a	a
S1_132648942	2	58920907	T	C	b	a	b	a	h	b	a	a	a	b	b	b	h	h	a	b	b	b	b	b	b	h	b	a	a	a	a	a	a	b	b	b	b	a	a	b	a	b	a	a	a	b	a	a	a
S1_132694892	2	58966857	C	T	h	a	a	a	h	b	b	a	a	b	b	b	h	b	a	b	b	b	b	h	b	h	b	a	a	a	a	a	b	b	b	b	b	a	a	b	a	b	a	a	h	b	a	a	a
S1_132709232	2	58981197	A	C	h	a	a	a	h	b	h	a	a	b	b	b	h	h	a	b	b	b	b	h	b	h	b	a	a	a	a	a	h	b	b	b	b	a	a	b	a	b	a	a	h	b	a	a	a
S1_132831119	2	59103084	G	T	a	a	h	a	a	b	h	a	a	a	b	b	h	b	a	b	b	a	b	b	b	h	b	a	a	a	a	a	b	b	a	b	b	a	a	b	a	b	a	a	h	b	a	a	a
S1_132884163	2	59156128	T	C	a	a	a	a	b	b	b	a	a	a	b	b	h	h	a	b	b	a	b	b	b	h	b	a	a	a	a	a	h	b	a	b	b	a	a	b	a	b	a	a	a	b	a	a	a
S1_132891341	2	59163306	C	T	a	a	a	a	b	b	h	a	a	a	b	b	h	h	a	h	b	a	b	b	b	h	b	a	a	a	a	a	a	b	a	b	b	a	a	b	a	b	a	a	a	b	a	a	a
S1_132903818	2	59175783	T	G	a	a	a	a	h	b	h	a	a	a	b	b	h	h	a	b	b	a	b	b	b	h	b	a	a	a	a	a	a	b	a	b	b	a	a	b	a	b	a	a	a	b	a	a	a
S1_132914465	2	59186430	C	A	a	a	a	a	h	b	a	a	a	a	b	b	h	h	a	h	b	a	b	b	b	h	b	a	a	a	a	a	a	b	a	b	b	a	a	b	a	b	a	a	a	b	a	a	a
S1_132938275	2	59210240	G	A	h	a	a	a	h	b	a	a	a	a	b	h	h	h	a	h	b	a	b	b	b	h	b	a	a	a	a	a	h	b	a	b	b	a	a	b	a	b	a	a	a	b	a	a	a
S1_133232428	2	59504393	T	A	h	a	a	a	h	b	b	a	a	a	b	b	a	h	a	b	b	a	b	b	b	h	b	a	a	a	a	a	a	b	a	b	b	a	a	b	a	b	a	a	a	b	a	a	a
S1_133232496	2	59504461	C	A	b	a	a	a	h	b	b	a	a	a	b	h	h	h	a	b	b	a	b	b	b	h	b	a	a	h	a	a	h	b	a	b	b	a	a	b	a	b	a	a	a	b	a	a	a
S1_133232600	2	59504565	C	T	b	a	a	a	h	b	b	a	a	a	b	b	b	h	a	b	b	a	b	b	b	h	b	a	a	a	a	a	h	b	a	b	b	a	a	b	a	b	a	a	a	b	a	a	a
S1_133232613	2	59504578	A	C	b	a	a	a	a	b	b	a	a	a	b	b	h	h	a	b	b	a	b	b	b	h	b	a	a	h	a	a	a	b	a	b	b	a	a	b	a	b	a	a	a	b	a	a	a
S1_133236159	2	59508124	A	G	b	a	b	a	h	b	b	a	a	a	b	h	b	h	a	b	b	a	b	b	b	h	b	a	a	h	a	a	a	b	h	b	b	a	a	b	a	b	a	a	b	b	a	a	a
S1_133309104	2	59581069	G	C	h	a	b	a	b	b	b	a	a	a	b	b	h	h	a	b	b	a	b	h	h	h	b	a	a	b	a	a	a	b	b	b	b	a	a	b	a	b	a	a	a	b	a	a	a
S1_133452410	2	59724375	A	G	b	a	h	a	h	b	b	a	a	a	b	h	h	h	a	b	b	a	b	b	b	a	b	a	a	h	a	a	a	b	h	b	b	a	a	b	a	b	a	a	h	b	a	a	a
S1_133453806	2	59725771	C	G	b	a	a	a	h	b	b	a	a	a	b	b	h	b	a	b	b	a	b	h	h	a	b	a	a	h	a	a	h	b	a	b	b	a	a	b	a	b	a	a	h	b	a	a	a
S1_133808574	2	60080539	A	G	b	a	h	a	b	b	b	a	a	a	b	b	h	b	a	b	b	a	h	b	h	b	b	a	a	h	a	a	h	b	b	b	b	a	a	b	a	b	a	b	b	b	a	a	a
S1_133808815	2	60080780	A	C	b	a	a	a	h	b	b	a	a	a	b	b	h	h	a	b	b	a	h	b	h	b	b	a	a	h	a	a	a	b	b	b	b	a	a	b	a	b	a	b	b	b	a	a	a
S1_133835983	2	60107948	C	G	b	a	a	a	h	b	b	a	a	a	b	a	h	h	a	b	b	a	a	b	h	b	b	a	a	h	a	a	a	b	a	b	b	a	a	b	a	b	a	b	b	b	a	a	a
S1_133837948	2	60109913	G	C	b	a	b	a	h	b	b	a	a	a	h	a	b	b	a	b	b	a	h	b	b	b	b	a	a	b	a	a	h	b	b	b	b	a	a	b	a	b	a	b	b	b	a	a	a
S1_133864678	2	60136643	G	A	b	a	b	a	h	b	b	a	a	a	h	h	h	h	a	b	b	a	h	b	b	b	b	a	a	b	a	a	a	b	b	b	b	a	a	b	a	b	a	b	b	b	a	a	a
S1_133890052	2	60162017	C	T	b	a	b	a	h	b	b	a	a	a	h	b	a	h	a	b	b	a	h	b	b	b	b	a	a	h	a	a	h	b	b	b	b	a	a	b	a	b	b	b	b	b	a	a	a
S1_134621927	2	60893892	G	C	b	a	a	a	a	b	b	b	a	a	h	b	h	h	a	b	b	a	h	b	b	b	b	a	a	h	a	a	a	b	b	b	b	a	a	b	a	b	b	b	b	b	a	a	a
S1_134810659	2	61082624	G	C	b	a	a	a	a	b	b	b	a	a	h	h	a	h	a	h	b	a	h	b	b	b	b	a	a	b	a	a	a	b	b	b	b	a	a	b	a	b	b	b	b	b	a	a	a
S1_134812475	2	61084440	T	C	b	a	a	a	a	b	b	b	a	a	h	h	h	h	a	h	b	a	b	b	b	b	b	a	a	h	a	a	a	b	b	b	b	a	a	b	a	b	b	b	b	b	a	a	a
S1_134816514	2	61088479	G	A	b	a	a	a	a	b	b	b	a	a	h	b	h	h	a	h	b	a	b	b	b	b	b	a	a	b	a	a	a	b	b	b	b	a	a	b	a	b	b	b	b	b	a	a	a
S1_134816558	2	61088523	G	T	b	a	a	a	a	b	b	b	a	a	h	b	h	h	a	h	b	a	h	b	b	b	b	a	a	b	a	a	a	b	b	b	b	a	a	b	a	b	b	b	b	b	a	a	a
S1_134964365	2	61236330	G	A	b	a	a	a	a	b	b	b	a	a	h	b	h	a	a	b	b	a	h	b	b	b	b	a	a	b	a	a	a	b	b	b	b	a	a	b	a	b	b	b	b	b	a	a	a
S1_134969675	2	61241640	A	G	b	a	a	a	a	b	b	b	a	a	b	b	h	a	a	h	b	a	a	b	b	b	b	a	a	b	a	a	a	b	b	b	b	a	a	b	a	b	b	b	b	b	a	a	a
S1_135008606	2	61280571	A	G	b	a	a	a	a	b	b	b	a	a	a	b	h	a	a	b	b	a	a	b	b	b	b	a	a	h	a	a	a	b	b	b	b	a	a	b	a	b	b	b	b	b	a	a	a
S1_135012379	2	61284344	T	A	b	a	a	a	a	b	b	b	a	a	a	b	h	a	a	h	b	a	a	b	b	b	b	a	a	a	a	a	a	b	b	b	b	a	a	b	a	b	b	b	b	b	a	a	a
S1_135110091	2	61382056	G	C	b	a	a	a	a	b	b	b	a	b	h	b	a	a	a	b	b	a	a	b	b	b	b	a	a	h	a	a	a	b	b	b	b	a	a	b	a	b	b	b	b	b	a	a	a
S1_135118921	2	61390886	G	A	b	a	a	a	a	b	b	b	a	b	b	h	a	a	a	h	b	a	a	b	b	b	b	a	a	h	a	a	a	b	b	b	b	a	a	b	a	b	b	b	b	b	a	a	a
S1_135129869	2	61401834	T	C	b	a	a	a	a	b	b	b	a	b	h	h	h	a	a	b	b	a	a	b	b	b	b	a	a	b	a	a	a	b	b	b	b	a	a	b	a	b	b	b	b	b	a	a	a
S1_135130318	2	61402283	C	G	b	a	a	a	a	b	b	b	a	b	h	h	a	a	a	b	b	a	a	b	b	b	b	a	a	h	a	a	a	b	b	b	h	a	a	b	a	b	b	b	b	b	a	a	a
S1_135132422	2	61404387	T	G	b	a	a	a	a	b	b	b	a	b	h	a	h	a	a	b	b	a	a	b	b	b	b	a	a	h	a	a	a	b	b	b	b	a	a	b	a	b	b	b	b	b	a	a	a
S1_135133813	2	61405778	G	C	b	a	a	a	a	b	b	b	a	b	a	h	h	a	a	b	b	a	a	b	b	b	b	a	a	h	a	a	a	b	b	b	h	a	a	b	a	b	b	b	b	b	a	a	a
S1_135145035	2	61417000	C	G	b	a	a	a	a	b	b	b	a	b	b	b	h	a	a	h	b	a	h	b	h	b	b	a	a	h	a	a	a	b	b	b	b	a	a	b	a	b	b	b	b	b	a	a	a
S1_135150947	2	61422912	T	C	b	a	a	a	a	b	b	b	a	b	h	b	h	a	a	h	b	a	a	b	h	b	b	a	a	h	a	a	a	b	b	b	b	a	a	b	a	b	b	b	b	b	a	a	a
S1_135202573	2	61474538	A	G	b	a	a	a	a	b	b	b	a	b	h	h	h	a	a	a	b	a	h	b	b	b	b	a	a	h	a	a	a	b	b	b	b	a	a	b	a	b	b	b	b	b	a	a	a
S1_135211260	2	61483225	A	G	b	a	a	a	a	b	b	b	a	b	h	b	h	a	a	h	b	a	a	b	b	b	b	a	a	h	a	a	a	b	b	b	b	a	a	b	a	b	b	b	b	b	a	a	a
S1_135241646	2	61513611	G	A	b	a	a	a	a	b	b	b	a	b	h	a	h	a	a	h	b	a	a	h	b	b	b	a	a	h	a	a	a	b	b	b	b	a	a	b	a	b	b	b	b	b	a	a	a
S1_135287166	2	61559131	A	G	b	a	a	a	a	b	b	b	a	a	h	h	h	a	a	h	b	a	h	h	b	b	b	a	a	h	a	a	a	b	b	b	b	a	a	b	a	b	b	b	b	b	a	a	a
S1_135288420	2	61560385	A	T	b	a	a	a	a	b	b	b	a	b	h	b	h	a	a	b	b	a	h	h	b	b	a	a	a	h	a	a	a	b	h	b	b	a	a	b	a	b	b	b	b	b	a	a	a
S1_135288459	2	61560424	C	G	b	a	a	a	a	b	b	b	a	h	h	h	h	a	a	b	b	a	a	b	b	b	h	a	a	h	a	a	a	b	h	b	b	a	a	b	a	b	b	b	b	b	a	a	a
S1_135288929	2	61560894	T	A	b	a	a	a	a	b	b	b	a	h	h	a	h	a	a	b	b	a	h	h	b	b	h	a	a	h	a	a	a	b	a	b	b	a	a	b	a	b	b	b	b	b	a	a	a
S1_135293007	2	61564972	C	G	b	a	a	a	a	b	b	b	a	b	h	h	h	a	a	h	b	a	a	b	b	b	h	a	a	a	a	a	a	b	h	b	b	a	a	b	a	b	b	b	b	b	a	a	a
S1_135337637	2	61609602	G	A	b	a	a	a	a	b	b	b	a	b	h	a	a	a	a	b	b	a	a	b	b	b	a	a	a	a	a	a	a	b	a	b	b	a	a	b	a	b	b	b	b	b	a	a	a
S1_135352770	2	61624735	C	G	b	a	a	a	a	b	b	b	a	b	h	b	a	a	a	b	b	a	a	b	b	b	b	a	a	a	a	a	a	b	a	b	b	a	a	b	a	b	b	b	b	b	a	a	a
S1_135384799	2	61656764	T	C	b	a	a	a	a	b	b	b	a	b	h	b	a	a	a	b	b	a	a	b	b	b	b	a	a	b	a	a	a	b	b	b	h	a	a	b	a	b	b	b	b	b	a	a	a
S1_135393050	2	61665015	C	A	b	a	a	a	a	b	b	b	a	b	h	b	h	a	a	b	b	a	a	b	b	b	b	a	a	h	a	a	a	b	h	b	b	a	a	b	a	b	b	b	b	b	a	a	a
S1_135393486	2	61665451	A	G	b	a	a	a	a	b	b	b	a	b	h	b	a	a	a	b	b	a	h	b	b	b	b	a	a	h	a	a	a	b	a	b	h	a	a	b	a	b	b	b	b	b	a	a	a
S1_135393566	2	61665531	G	C	b	a	a	a	a	b	b	b	a	h	h	b	h	a	a	b	b	a	a	b	b	b	b	a	a	h	a	a	a	b	a	b	b	a	a	b	a	b	b	b	b	b	a	a	a
S1_135393841	2	61665806	C	A	b	a	a	a	a	b	b	b	a	h	h	b	b	a	a	b	b	a	h	b	b	b	b	a	a	h	a	a	a	b	a	b	b	a	a	b	a	b	b	b	b	b	a	a	a
S1_135410263	2	61682228	C	A	b	a	a	a	a	b	b	b	a	a	h	b	a	a	a	b	b	a	a	b	b	b	b	a	a	h	a	a	a	b	h	b	b	a	a	b	a	b	b	b	b	b	a	a	a
S1_135474480	2	61746445	C	T	b	a	a	a	a	b	b	b	a	h	h	h	h	a	a	b	b	a	h	b	b	b	b	a	a	h	a	a	a	b	a	b	h	a	a	b	a	b	b	b	b	b	a	a	a
S1_135474692	2	61746657	G	A	b	a	a	a	a	b	b	b	a	h	h	b	a	a	a	b	b	a	h	b	b	b	h	a	a	h	a	a	a	b	b	b	a	a	a	b	a	b	b	b	b	b	a	a	a
S1_135474734	2	61746699	A	G	b	a	a	a	a	b	b	b	a	b	h	h	b	a	a	h	b	a	a	b	b	b	a	a	a	b	a	a	a	b	h	b	a	a	a	b	a	b	b	b	b	b	a	a	a
S1_135475127	2	61747092	A	C	b	a	a	a	a	b	b	b	a	h	a	b	a	a	a	h	b	a	a	b	b	b	b	a	a	a	a	a	a	b	h	b	h	a	a	b	a	b	b	b	b	b	a	a	a
S1_135497701	2	61769666	T	G	b	a	a	a	a	b	b	b	a	a	h	b	h	a	a	b	b	a	a	b	b	b	h	a	a	b	a	a	a	b	a	b	b	a	a	b	a	b	b	b	b	b	a	a	a
S1_135511847	2	61783812	T	C	b	a	a	a	a	b	b	b	a	a	h	b	a	a	a	a	b	a	a	b	b	b	h	a	a	h	a	a	a	b	h	b	b	a	a	b	a	b	b	b	b	b	a	a	a
S1_135545810	2	61817775	A	T	b	a	a	a	a	b	b	b	a	b	a	h	h	a	a	b	b	a	a	b	b	b	h	a	a	h	a	a	a	b	a	b	b	a	a	b	a	b	b	b	b	b	a	a	a
S1_135548627	2	61820592	C	A	b	a	a	a	a	b	b	b	a	b	b	b	h	a	a	b	b	a	a	b	b	b	b	a	a	h	a	a	a	b	a	b	b	a	a	b	a	b	b	b	b	b	a	a	a
S1_135549768	2	61821733	N	G	b	a	a	a	a	b	b	b	a	b	a	h	h	a	a	b	b	a	a	b	b	b	h	a	a	b	a	a	a	b	a	b	b	a	a	b	a	b	b	b	b	b	a	a	a
S1_135550753	2	61822718	G	A	b	a	a	a	a	b	b	b	a	b	h	a	h	a	a	h	b	a	a	b	b	b	b	a	a	h	a	a	a	b	a	b	b	a	a	b	a	b	b	b	b	b	a	a	a
S1_135550933	2	61822898	G	C	b	a	a	a	a	b	b	b	a	h	a	h	a	a	a	a	b	a	a	b	b	b	b	a	a	h	a	a	a	b	a	b	b	a	a	b	a	b	b	b	b	b	a	a	a
S1_135602234	2	61874199	A	C	b	a	a	a	a	b	b	b	a	b	b	b	h	a	a	b	b	a	a	b	b	b	b	a	a	a	a	a	a	b	a	b	b	a	a	b	a	b	b	b	b	b	a	a	a
S1_135603055	2	61875020	A	G	b	a	a	a	a	b	b	b	a	h	b	b	h	a	a	h	b	a	a	b	b	b	b	a	a	a	a	a	a	b	b	b	h	a	a	b	a	b	b	b	b	b	a	a	a
S1_135628493	2	61900458	C	A	b	a	a	a	a	b	b	b	a	a	b	b	a	a	a	b	b	a	a	b	b	b	b	a	a	h	a	a	a	b	b	b	b	a	a	b	a	b	b	b	b	b	a	a	a
S1_135688030	2	61959995	T	A	b	a	a	a	a	b	b	b	a	h	b	h	a	a	a	a	b	a	a	h	b	b	b	a	a	h	a	a	a	b	b	b	a	a	a	b	a	b	b	b	b	b	a	a	a
S1_135708424	2	61980389	C	T	b	a	a	a	a	b	b	b	a	b	b	b	h	a	a	b	b	a	a	h	h	b	b	a	a	h	a	a	a	b	b	b	b	a	a	b	a	b	b	b	b	b	a	a	b
S1_135778722	2	62050687	G	C	b	a	a	a	a	b	b	b	a	h	b	h	h	a	a	b	b	a	a	h	b	b	h	a	a	h	a	a	a	b	b	b	b	a	a	b	a	b	b	b	b	b	a	a	b
S1_135784105	2	62056070	A	G	b	a	a	a	a	b	b	b	a	b	b	h	h	a	a	b	b	a	a	b	a	b	b	a	a	h	a	a	a	b	b	b	h	a	a	b	a	b	b	b	b	b	a	a	b
S1_135784762	2	62056727	A	G	b	a	a	a	a	b	b	b	a	a	b	h	h	a	a	b	b	a	a	b	a	b	b	a	a	h	a	a	a	b	b	b	b	a	a	b	a	b	b	b	b	b	a	a	b
S1_135810481	2	62082446	A	G	b	a	a	a	a	b	b	b	a	h	b	h	h	a	a	b	b	a	a	b	a	b	b	a	a	h	a	a	a	b	b	b	a	a	a	b	a	b	b	b	b	b	a	a	b
S1_135817384	2	62089349	G	A	b	a	a	a	a	b	b	b	a	a	b	b	b	a	a	b	b	a	a	b	a	b	b	a	a	a	a	a	a	b	b	b	h	a	a	b	a	b	b	b	b	b	a	a	b
S1_135828067	2	62100032	A	T	b	a	a	a	a	b	b	b	a	b	b	h	h	a	a	b	b	a	a	b	b	b	b	a	a	b	a	a	a	b	b	b	h	a	a	b	a	b	b	b	b	b	a	a	b
S1_135866132	2	62138097	C	G	b	a	a	a	a	b	b	b	a	h	b	a	b	a	a	b	b	a	a	b	b	b	b	a	a	a	a	a	a	b	b	b	h	a	a	b	a	b	b	b	b	b	a	a	b
S1_135883882	2	62155847	A	T	b	a	a	a	a	b	b	b	a	b	b	b	h	a	a	b	b	a	a	b	a	b	b	a	a	h	a	a	a	b	b	b	b	a	a	b	a	b	b	b	b	b	a	a	b
S1_135898978	2	62170943	C	S	b	a	a	a	a	b	b	b	a	h	b	h	h	a	a	b	b	a	a	b	h	b	b	a	a	a	a	a	a	b	b	b	b	a	a	b	a	b	b	b	b	b	a	a	b
S1_135921392	2	62193357	C	G	b	a	a	a	a	b	b	b	a	b	b	b	h	a	a	b	b	a	a	b	a	b	b	a	a	h	a	a	a	b	b	b	b	a	a	b	a	b	b	b	b	b	a	a	b
S1_135953985	2	62225950	C	T	b	a	a	a	a	b	b	b	a	b	b	b	h	h	a	b	b	a	a	b	a	b	b	a	a	h	a	a	a	b	b	b	b	a	a	b	a	b	b	b	b	b	a	a	b
S1_135957803	2	62229768	C	T	b	a	a	a	a	b	b	b	a	b	b	b	h	h	a	b	b	a	a	b	a	b	a	a	a	b	a	a	a	b	b	b	b	a	a	b	a	b	b	b	b	b	a	a	b
S1_135989858	2	62261823	C	T	b	a	a	a	a	b	b	b	a	b	b	b	a	a	a	b	b	a	a	b	a	b	a	a	a	b	a	a	a	b	b	b	b	a	a	b	a	b	b	b	b	b	a	a	b
S1_136001900	2	62273865	T	C	b	a	a	a	a	b	b	b	a	b	b	b	a	h	a	h	b	a	a	b	a	b	a	a	a	b	a	a	a	b	b	b	b	a	a	b	a	b	b	b	b	b	a	a	b
S1_136004594	2	62276559	A	C	b	a	a	a	a	b	b	b	a	b	b	b	a	a	a	a	b	a	h	b	a	b	a	a	a	b	a	a	a	b	b	b	b	a	a	b	a	b	b	b	b	b	b	a	b
S1_136004683	2	62276648	T	C	b	a	a	a	a	b	b	b	a	h	b	b	h	h	a	b	b	a	a	b	a	b	a	a	a	b	a	a	a	b	b	b	b	a	a	b	a	b	b	b	b	b	b	a	b
S1_136039850	2	62311815	T	C	b	a	a	a	a	b	b	b	a	h	b	h	h	a	a	b	b	a	h	b	a	b	a	a	a	h	a	a	a	b	b	b	b	a	a	b	a	b	b	b	b	b	b	a	b
S1_136068130	2	62340095	G	A	b	a	a	a	a	b	b	b	a	b	b	h	h	h	a	b	b	a	a	b	a	b	a	a	a	b	a	a	a	b	b	b	b	a	a	b	a	b	b	b	b	b	b	a	b
S1_136435029	2	62706994	A	C	b	a	a	a	a	b	b	b	a	h	b	b	h	b	a	b	b	a	a	b	a	b	a	b	a	b	a	a	a	b	a	b	b	a	a	b	a	b	b	b	b	b	b	a	b
S1_136608000	2	62879965	S	C	b	a	a	a	h	b	b	b	a	b	b	b	h	h	a	b	b	a	a	b	a	b	h	b	a	b	a	a	a	b	a	b	a	a	a	b	a	b	b	b	b	b	b	a	b
S1_136610534	2	62882499	C	T	b	a	a	a	h	b	b	b	a	b	b	b	h	h	a	b	b	a	a	b	a	b	a	b	a	b	a	a	a	b	b	b	a	a	a	b	a	b	b	b	b	b	b	a	b
S1_136663914	2	62935879	G	A	b	a	a	a	h	b	b	b	a	h	b	b	b	h	a	b	b	a	a	b	a	b	a	b	a	h	a	a	a	b	b	b	a	a	a	b	a	b	b	b	b	b	b	a	b
S1_136685818	2	62957783	T	G	b	a	a	a	b	b	b	b	a	a	b	b	b	h	a	b	b	a	a	b	a	b	a	b	a	h	a	a	a	b	b	b	a	a	a	b	a	b	b	b	b	b	b	a	b
S1_136686264	2	62958229	C	T	b	a	a	a	b	b	b	b	a	a	b	b	b	h	a	b	b	a	a	h	a	b	a	b	a	a	a	a	a	b	b	b	a	a	a	b	a	b	b	b	b	b	b	a	b
S1_136714872	2	62986837	T	C	b	a	a	a	h	b	b	b	a	b	b	b	h	h	a	b	b	a	a	b	a	b	a	b	a	b	a	a	a	b	b	b	a	a	a	b	a	b	b	b	b	b	b	a	b
S1_136746760	2	63018725	A	C	b	a	a	a	h	b	b	b	a	b	b	b	h	h	a	b	b	a	a	h	a	b	a	b	a	h	a	a	a	b	b	b	a	a	a	b	a	b	b	b	b	b	b	a	b
S1_136748851	2	63020816	G	A	b	a	a	a	h	b	b	b	a	b	b	b	h	a	a	b	b	a	a	b	a	b	a	b	a	h	a	a	a	b	b	b	a	a	a	b	a	b	b	b	b	b	b	a	b
S1_136766768	2	63038733	C	T	b	a	a	a	h	b	b	b	a	b	b	b	b	a	a	b	b	a	a	b	a	b	a	b	a	b	a	a	a	b	b	b	a	a	a	b	a	b	b	b	b	b	b	a	b
S1_136851545	2	63123510	A	G	b	a	a	a	a	b	b	b	a	a	b	b	h	a	a	b	b	a	a	b	a	b	a	b	a	h	a	a	a	b	b	b	a	a	a	b	a	b	b	b	b	b	b	a	b
S1_136884453	2	63156418	G	C	b	a	a	a	h	b	b	b	a	b	b	b	b	h	a	b	b	a	a	b	a	b	a	b	a	b	a	a	a	b	b	b	a	a	a	b	a	b	b	b	b	b	b	a	b
S1_136884487	2	63156452	A	T	b	a	a	a	a	b	b	b	a	h	b	b	a	h	a	b	b	a	a	b	a	b	a	b	a	b	a	a	a	b	b	b	a	a	a	b	a	b	b	b	b	b	b	a	b
S1_136907813	2	63179778	G	A	b	a	a	a	h	b	b	b	a	h	b	b	h	a	a	b	b	a	a	b	a	b	a	b	a	h	a	a	a	b	b	b	a	a	a	b	a	b	b	b	b	b	b	a	b
S1_137046289	2	63318254	G	T	b	a	a	a	h	b	b	b	a	b	b	b	a	h	a	b	b	a	a	b	a	b	a	b	a	h	a	a	a	b	b	b	a	a	a	b	a	b	b	b	b	b	b	a	b
S1_137046331	2	63318296	G	T	b	a	a	a	b	b	b	b	a	b	b	b	h	h	a	b	b	a	a	b	a	b	a	b	a	h	a	a	a	b	b	b	a	a	a	b	a	b	b	b	b	b	b	a	b
S1_137058166	2	63330131	A	C	b	a	a	a	h	b	b	b	a	a	b	h	h	h	a	b	b	a	a	b	a	b	a	b	a	h	a	a	a	b	b	b	a	a	a	b	a	b	b	b	b	b	b	a	b
S1_137144472	2	63416437	T	C	b	a	a	a	b	b	b	b	a	h	b	b	h	a	a	b	b	a	a	b	a	b	a	b	a	a	a	a	a	b	b	b	a	a	a	b	a	b	b	b	b	b	b	a	b
S1_137154284	2	63426249	T	C	b	a	a	a	b	b	b	b	a	b	b	a	h	h	a	b	b	a	a	b	a	b	h	b	a	a	a	a	a	b	b	b	a	a	a	b	a	b	b	b	b	b	b	a	b
S1_137272935	2	63544900	A	T	b	a	a	a	b	b	b	b	a	b	b	b	h	a	a	b	b	a	a	b	a	b	h	b	a	a	a	a	a	b	b	b	a	a	a	b	a	b	b	b	b	b	b	a	b
S1_137464004	2	63735969	G	A	b	a	a	a	h	b	b	b	a	b	b	h	h	h	a	b	b	a	h	b	a	b	a	b	a	h	a	a	a	b	b	b	a	a	a	b	a	b	b	b	b	b	b	a	b
S1_137521381	2	63793346	T	G	b	a	a	a	b	b	b	b	a	b	b	b	h	h	a	b	b	a	a	b	a	b	b	b	a	a	a	a	a	b	b	b	a	a	a	b	a	b	b	b	b	b	b	a	b
S1_137528518	2	63800483	A	G	b	a	a	a	h	b	b	b	a	b	b	b	h	h	a	b	b	a	h	b	a	b	a	b	a	h	a	a	a	b	b	b	a	a	a	b	a	b	b	b	b	b	b	a	b
S1_137774794	2	64046759	G	A	b	a	a	a	h	b	b	b	a	b	b	b	b	h	a	b	b	a	a	b	a	b	a	b	a	a	a	a	a	b	b	b	a	a	a	b	a	b	b	b	b	b	b	a	b
S1_138270762	2	64542727	C	T	b	a	a	a	a	b	b	b	a	b	b	b	b	h	a	b	b	a	a	b	a	b	h	b	a	a	a	a	a	b	b	h	a	a	a	b	a	b	b	b	b	b	b	a	b
S1_138352774	2	64624739	T	A	b	a	a	a	h	b	b	b	a	b	b	b	h	h	a	b	b	a	a	b	a	b	b	b	a	b	a	a	a	b	b	h	a	a	a	b	a	b	b	b	b	b	b	a	b
S1_138375640	2	64647605	C	G	b	a	a	a	a	b	b	b	a	b	b	b	h	h	a	b	b	a	a	b	a	b	a	b	a	a	a	a	a	b	b	h	a	a	a	b	a	b	b	b	b	b	b	a	b
S1_138378610	2	64650575	G	C	b	a	a	a	h	b	b	b	a	b	b	b	h	h	a	b	b	a	a	b	a	b	a	b	a	h	a	a	a	b	b	h	a	a	a	b	a	b	b	b	b	b	b	a	b
S1_138380758	2	64652723	C	T	b	a	a	a	h	b	b	b	a	b	b	b	h	h	a	b	b	a	a	b	a	b	b	b	a	h	a	a	a	b	b	a	a	a	a	b	a	b	b	b	b	b	b	a	b
S1_138780985	2	65052950	G	A	b	a	a	a	a	b	b	b	a	b	b	b	h	h	a	b	b	a	a	b	a	b	b	b	a	h	a	a	a	b	b	a	a	a	a	b	a	b	b	b	b	b	b	a	b
S1_138792287	2	65064252	T	C	b	a	a	a	b	b	b	b	a	b	b	b	h	h	a	b	b	a	a	b	a	b	b	b	a	h	a	a	a	b	b	b	a	a	a	b	a	b	b	b	b	b	b	a	b
S1_138802085	2	65074050	T	A	b	a	a	a	h	b	b	b	a	b	b	b	h	h	a	b	b	a	a	b	a	b	b	b	a	h	a	a	a	b	a	h	a	a	a	b	a	b	b	b	b	b	b	a	b
S1_138831113	2	65103078	G	A	b	a	a	a	h	b	b	b	a	b	b	b	h	h	a	b	b	a	a	b	a	b	b	b	a	b	a	a	a	b	a	h	a	a	a	b	a	b	b	b	b	b	b	a	b
S1_138869102	2	65141067	T	C	b	a	h	a	a	b	b	b	a	b	b	b	h	h	a	b	b	a	a	b	a	b	b	b	a	b	a	a	a	b	a	h	a	a	a	b	a	b	b	b	b	b	b	a	b
S1_139100692	2	65372657	A	T	b	a	a	h	b	b	b	b	a	b	b	b	h	h	a	b	b	a	a	b	a	b	b	b	a	h	a	a	a	b	b	h	a	a	a	b	a	b	b	b	b	b	b	a	b
S1_139155937	2	65427902	G	A	b	a	h	h	h	b	b	b	a	b	b	b	h	h	a	b	b	a	h	b	a	b	a	b	a	h	a	a	a	b	b	h	a	a	a	b	a	b	b	b	b	b	b	a	b
S1_139156100	2	65428065	C	A	b	a	a	h	h	b	b	b	a	b	b	b	h	h	a	b	b	a	a	b	a	b	a	b	a	h	a	a	a	b	b	h	a	a	a	b	a	b	b	b	b	b	b	a	b
S1_139364852	2	65636817	C	A	b	a	a	b	h	b	b	b	a	b	b	b	h	h	a	b	b	a	h	b	a	b	a	b	a	b	a	a	a	b	b	h	a	a	a	b	a	b	b	b	b	b	b	a	b
S1_139386466	2	65658431	C	T	b	a	a	h	h	b	b	b	a	b	b	b	h	h	a	b	b	a	a	b	a	b	a	b	a	a	a	a	a	b	h	b	a	a	a	b	a	b	b	b	b	b	b	a	b
S1_139390118	2	65662083	C	A	b	a	a	b	h	b	b	b	a	b	b	b	h	h	a	b	b	a	a	b	a	b	a	b	a	a	a	a	a	b	a	h	a	a	a	b	a	b	b	b	b	b	b	a	b
S1_139429084	2	65701049	G	T	b	a	a	h	h	b	b	b	a	b	b	h	h	h	a	b	b	a	a	b	a	b	a	b	a	a	a	a	a	b	b	h	a	a	a	b	a	b	b	b	b	b	b	a	b
S1_139438344	2	65710309	C	G	b	a	a	b	h	b	b	b	a	b	b	b	h	a	a	b	b	a	a	b	a	b	a	b	a	h	a	a	a	b	b	a	a	a	a	b	a	b	b	b	b	b	b	a	b
S1_139461149	2	65733114	T	C	b	a	a	h	h	b	b	b	a	b	b	h	a	h	a	b	b	a	a	b	a	b	a	b	a	h	a	a	a	b	b	a	a	a	a	b	a	b	b	b	b	b	b	a	b
S1_139461164	2	65733129	T	C	b	a	a	h	h	b	b	b	a	b	b	b	a	a	a	b	b	a	a	b	a	b	a	b	a	a	a	a	a	b	b	h	a	a	a	b	a	b	b	b	b	b	b	a	b
S1_139531252	2	65803217	A	G	b	a	a	h	h	b	b	b	a	b	b	a	h	h	a	b	b	a	a	b	a	b	a	b	a	b	a	a	a	b	b	b	a	a	a	b	a	b	b	b	b	b	b	a	b
S1_139581679	2	65853644	T	G	b	a	a	h	b	b	b	b	a	b	b	h	h	h	a	b	b	a	a	b	a	b	a	b	a	h	a	a	a	b	b	h	a	a	a	b	a	b	b	b	b	b	b	a	b
S1_139607686	2	65879651	C	A	b	a	a	h	a	b	b	b	a	b	b	b	a	h	a	b	b	a	a	b	a	b	a	b	a	a	a	a	a	b	b	h	a	a	a	b	a	b	b	b	b	b	b	a	b
S1_139623732	2	65895697	A	G	b	a	a	h	h	b	b	b	a	h	b	b	h	h	a	b	b	a	h	b	a	b	a	b	a	a	a	a	a	b	b	a	a	a	a	b	a	b	b	b	b	b	b	a	b
S1_139682878	2	65954843	T	A	b	a	a	h	h	b	b	b	a	h	b	b	h	h	a	b	b	a	h	b	a	b	a	b	a	h	a	a	a	b	b	a	a	a	a	b	a	b	b	b	b	b	b	a	b
S1_140034366	2	66306331	C	G	b	a	a	h	h	b	b	b	a	a	b	b	h	h	a	b	b	a	h	b	a	b	a	b	a	h	a	a	a	b	b	h	a	a	a	b	a	b	a	b	b	b	b	a	b
S1_140042095	2	66314060	T	G	b	a	a	h	h	b	b	b	a	h	b	b	h	h	a	b	b	a	h	b	a	b	a	b	a	b	a	a	a	b	b	a	a	a	a	b	a	b	a	b	b	b	b	a	b
S1_140045486	2	66317451	T	C	b	a	a	b	h	b	b	b	a	h	b	b	h	h	a	b	b	a	h	b	a	b	a	b	a	a	a	a	a	b	b	h	a	a	a	b	a	b	a	b	b	b	b	a	b
S1_140049903	2	66321868	C	G	b	a	a	h	a	b	b	b	a	a	b	b	b	h	a	b	b	a	h	b	a	b	a	b	a	h	a	a	a	b	h	h	a	a	a	b	a	b	a	b	b	b	b	a	b
S1_140067413	2	66339378	A	G	b	a	a	b	a	b	b	b	a	a	b	b	h	b	a	b	b	a	h	b	a	b	a	b	a	h	a	a	a	b	b	h	a	a	a	b	a	b	a	b	b	b	b	a	b
S1_140067419	2	66339384	G	A	b	a	a	b	a	b	b	b	a	a	b	b	h	b	a	b	b	a	h	b	a	b	a	b	a	h	a	a	a	b	b	h	a	a	a	b	a	b	a	b	b	b	b	a	b
S1_140070006	2	66341971	C	G	b	a	a	h	b	b	b	b	a	b	b	b	a	h	a	h	b	a	h	b	a	b	a	b	a	h	a	a	a	b	b	h	a	a	a	b	a	b	a	b	b	b	b	a	b
S1_140107075	2	66379040	T	C	b	a	a	h	b	b	b	b	a	b	b	b	h	a	a	h	b	a	h	b	a	b	a	h	a	a	a	a	a	b	b	b	a	a	a	b	a	b	a	b	b	b	b	a	b
S1_140151570	2	66423535	C	T	b	a	a	b	h	b	b	b	a	a	b	b	h	h	a	h	b	a	a	b	a	b	a	h	a	h	a	a	a	b	b	a	a	a	a	b	a	b	a	b	b	b	b	a	b
S1_140303202	2	66575167	A	C	b	a	a	b	h	b	b	b	a	h	b	b	b	h	a	b	b	a	a	b	a	b	a	a	a	b	a	a	a	b	b	b	a	a	a	b	a	b	a	b	b	b	b	a	b
S1_140345086	2	66617051	T	C	b	a	a	h	h	b	b	b	a	h	b	b	h	h	a	b	b	a	a	b	a	b	a	h	a	h	a	a	a	b	b	h	a	a	a	b	a	b	a	b	b	b	b	a	b
S1_140358014	2	66629979	T	C	b	a	a	a	h	b	b	b	a	h	b	b	b	h	a	b	b	a	b	b	a	b	a	b	a	h	a	a	a	b	b	h	a	a	a	b	a	b	a	b	b	b	b	a	b
S1_140387030	2	66658995	C	T	b	a	a	h	b	b	b	b	a	b	b	b	h	a	a	b	b	a	h	b	a	b	a	h	a	b	a	a	a	b	b	h	a	a	a	b	a	b	a	b	b	b	b	a	b
S1_140399467	2	66671432	C	T	b	a	a	b	h	b	b	b	a	b	b	b	h	h	a	b	b	a	a	b	a	b	a	b	a	h	a	a	a	b	b	a	a	a	a	b	a	b	a	b	b	b	b	a	b
S1_140400955	2	66672920	A	G	b	a	a	h	h	b	b	b	a	b	b	b	h	a	a	b	b	a	a	b	a	b	a	h	a	a	a	a	a	b	b	h	a	a	a	b	a	b	a	b	b	b	b	a	b
S1_140546256	2	66818221	T	A	b	a	a	b	a	b	b	b	b	b	b	a	h	h	a	b	b	a	h	b	a	b	a	b	a	b	a	a	a	b	a	b	a	a	a	b	a	b	a	b	b	b	b	a	b
S1_140607374	2	66879339	A	G	b	a	a	b	b	b	b	b	b	b	b	h	h	b	a	b	b	a	b	b	a	b	a	b	a	h	a	a	a	b	a	b	a	a	a	b	a	b	a	b	b	b	b	a	b
S1_140629414	2	66901379	G	T	b	a	a	b	h	b	b	b	b	b	b	h	h	h	a	b	b	a	b	b	a	b	a	b	a	h	a	a	a	b	b	h	a	a	a	b	a	b	a	b	b	b	b	a	b
S1_140671765	2	66943730	A	T	b	a	a	h	h	b	b	b	b	b	b	h	h	a	a	b	b	a	b	b	a	b	a	b	a	h	a	a	a	b	b	b	a	a	a	b	a	b	a	b	b	b	b	a	b
S1_140940908	2	67212873	G	T	b	a	a	h	h	b	b	b	b	b	b	h	h	a	a	b	b	a	b	b	a	b	a	b	a	a	a	a	a	b	h	h	a	a	a	b	a	b	a	b	b	b	b	a	b
S1_141008447	2	67280412	A	G	b	a	a	h	b	b	b	b	b	b	b	a	h	h	a	b	b	a	b	b	a	b	a	b	a	a	a	a	a	a	a	h	a	a	a	b	a	b	a	b	b	b	b	a	b
S1_141385959	2	67657924	A	G	b	a	a	h	a	b	b	b	b	b	b	h	h	a	a	b	b	a	b	b	a	b	a	b	a	a	a	a	b	a	b	h	a	a	a	b	a	b	a	b	b	b	b	a	b
S1_141516360	2	67788325	C	G	b	a	a	h	b	b	b	b	b	b	b	b	b	h	a	b	b	a	b	b	a	b	a	b	a	a	a	a	b	a	b	h	a	a	a	a	a	b	a	b	b	b	b	a	b
S1_141516649	2	67788614	T	C	b	a	a	b	h	b	b	b	b	b	b	b	h	h	a	b	b	a	b	b	a	b	a	b	a	a	a	a	h	a	b	h	a	a	a	a	a	b	a	b	b	b	b	a	b
S1_141532719	2	67804684	G	T	b	a	a	h	h	b	b	b	b	b	b	b	b	h	a	b	b	a	b	b	a	b	a	a	a	a	a	a	h	a	b	b	a	a	a	a	a	b	a	b	b	b	b	a	b
S1_141549965	2	67821930	C	G	b	a	a	h	h	b	b	b	b	b	b	h	b	h	a	b	b	a	b	b	a	b	a	h	a	a	a	a	b	a	b	h	a	a	a	a	a	b	a	b	b	b	b	a	b
S1_141931136	2	68203101	G	C	b	a	a	b	h	b	b	b	b	b	b	b	b	h	a	b	b	a	b	b	a	b	a	b	a	a	a	a	b	a	b	h	a	a	a	a	a	b	a	b	b	b	b	a	b
S1_142113002	2	68384967	C	A	b	a	a	h	h	b	b	b	b	a	b	h	a	h	a	b	b	a	b	b	a	b	a	b	a	a	a	a	b	a	b	a	a	a	a	a	a	b	a	b	b	b	b	a	b
S1_142118874	2	68390839	A	G	b	a	a	h	h	b	b	b	b	h	b	h	h	h	a	b	b	a	b	b	a	b	a	h	a	a	a	a	h	a	b	h	a	a	a	a	a	b	a	b	b	b	b	a	b
S1_142209806	2	68481771	A	G	b	a	a	h	h	b	b	b	b	b	b	b	b	h	a	b	b	a	b	b	a	b	a	h	a	a	a	a	b	a	b	b	a	a	a	a	a	b	a	b	b	b	b	a	b
S1_142235054	2	68507019	A	G	b	a	a	b	h	b	b	b	b	h	b	b	h	h	a	b	b	a	b	b	a	b	a	b	a	a	a	a	h	a	b	h	a	a	a	a	a	b	a	b	b	b	b	a	b
S1_142364753	2	68636718	C	A	b	a	a	b	h	b	b	b	b	a	b	a	h	h	a	b	b	a	b	b	a	b	a	b	a	a	a	b	a	a	b	h	a	a	a	a	a	b	a	b	b	b	b	a	b
S1_142364945	2	68636910	C	T	b	a	a	a	h	b	b	b	b	h	b	h	h	h	a	b	b	a	b	b	a	b	a	b	a	a	a	b	b	a	b	h	a	a	a	a	a	b	a	b	b	b	b	a	b
S1_142650040	2	68922005	G	A	b	a	a	h	h	b	b	b	b	b	b	b	h	h	a	b	b	a	b	b	a	b	a	h	a	a	a	b	h	a	b	h	a	a	a	a	a	b	a	b	b	b	b	a	b
S1_142683318	2	68955283	A	C	b	a	a	b	h	b	b	b	b	b	b	b	h	h	a	b	b	a	b	b	a	b	a	b	a	a	a	b	b	a	b	h	a	a	a	a	a	b	a	b	b	b	b	a	b
S1_142689400	2	68961365	C	G	b	a	a	b	h	b	b	b	b	b	b	b	h	a	a	b	b	a	b	b	a	b	a	a	a	a	a	b	b	a	b	h	a	a	a	a	a	b	a	b	b	b	b	a	b
S1_142721541	2	68993506	G	T	b	a	a	b	h	b	b	b	b	h	b	b	h	h	a	b	b	a	b	b	a	b	a	a	a	a	a	b	b	a	a	h	a	a	a	a	a	b	a	b	b	b	b	a	b
S1_142855459	2	69127424	C	T	b	a	a	b	h	b	b	b	b	b	b	b	h	a	a	b	b	a	b	b	a	b	a	h	a	a	a	b	b	a	h	h	a	a	a	a	a	b	a	b	b	b	b	a	b
S1_142855703	2	69127668	C	T	b	a	a	b	b	b	b	b	b	a	b	b	h	h	a	b	b	a	b	b	a	b	a	h	a	a	a	b	b	a	a	a	a	a	a	a	a	b	a	b	b	b	b	a	b
S1_142856874	2	69128839	G	C	b	a	a	b	a	b	b	b	b	b	b	b	h	a	a	b	b	a	b	b	a	b	a	b	a	a	a	b	b	a	b	b	a	a	a	a	a	b	a	b	b	b	b	a	b
S1_142858927	2	69130892	A	G	b	a	a	b	b	b	b	b	b	b	b	b	b	b	a	b	b	a	b	b	a	b	a	b	a	a	a	b	b	a	b	h	a	a	a	a	a	b	a	b	b	b	b	a	b
S1_142904363	2	69176328	G	A	b	a	a	b	h	b	b	b	b	b	b	b	h	h	a	b	b	a	b	b	a	b	a	h	a	a	a	b	b	a	b	h	a	a	a	a	a	b	a	b	b	b	b	a	b
S1_143205963	2	69477928	C	T	b	a	a	b	h	b	b	b	b	b	b	b	b	a	a	b	a	a	b	b	a	b	a	b	a	a	a	b	b	a	b	h	a	a	a	a	a	b	a	b	b	b	b	a	b
S1_143241258	2	69513223	T	A	b	a	a	b	h	b	b	b	b	b	b	b	b	h	a	b	a	a	b	b	a	b	a	h	a	a	a	b	b	a	b	h	a	a	a	a	a	b	a	b	b	b	b	a	b
S1_143379871	2	69651836	T	G	b	a	a	b	h	b	b	b	b	b	b	b	b	h	a	b	a	a	b	b	a	b	a	h	a	a	a	b	b	a	b	h	a	a	a	a	a	b	a	b	b	b	b	a	b
S1_143382483	2	69654448	A	G	a	h	a	b	h	b	b	b	b	b	b	b	b	a	a	b	a	a	b	b	a	b	a	a	a	a	a	b	b	a	b	a	a	a	a	a	a	b	a	b	b	b	b	a	b
S1_143385463	2	69657428	A	G	a	h	a	b	h	b	b	b	b	h	b	b	b	a	a	a	a	a	b	b	a	b	a	a	a	a	a	b	b	a	b	b	a	a	a	a	a	b	a	b	b	b	b	a	b
S1_143403521	2	69675486	G	C	a	h	a	b	a	b	b	b	b	b	b	b	b	a	a	b	a	a	b	b	a	b	a	a	a	a	a	b	b	a	b	h	a	a	a	a	a	b	a	b	b	b	b	a	b
S1_143581626	2	69853591	A	G	a	h	a	b	h	b	b	b	b	b	b	b	b	a	a	h	a	a	b	b	a	b	a	a	a	a	a	b	h	a	b	h	a	a	a	a	a	b	a	b	a	b	b	a	b
S1_143674401	2	69946366	G	A	a	b	a	b	b	b	b	b	b	b	b	b	b	a	a	b	a	a	b	b	a	b	a	a	a	a	a	b	h	a	b	h	a	a	a	a	b	b	a	b	a	b	b	a	b
S1_143681373	2	69953338	G	C	a	h	a	b	h	b	b	b	b	b	b	b	b	a	a	a	a	a	b	b	a	b	a	a	a	a	a	a	b	a	b	h	a	a	a	a	b	b	a	b	a	b	b	a	b
S1_143810620	2	70082585	A	G	a	a	a	b	h	b	b	b	b	b	b	b	b	h	a	h	a	a	b	h	a	b	a	a	a	a	a	h	b	a	b	b	a	a	a	a	a	b	a	b	a	b	b	a	b
S1_143930492	2	70202457	C	G	a	h	a	b	a	b	b	b	b	b	b	h	b	h	a	b	a	a	b	b	a	b	a	a	a	a	a	h	h	a	b	a	a	a	a	a	a	b	a	b	a	b	b	a	b
S1_143951098	2	70223063	T	C	a	h	a	b	h	b	b	b	b	b	b	h	b	h	a	b	a	a	b	a	a	b	a	a	a	a	a	b	h	a	b	h	a	a	a	a	b	b	a	b	a	b	b	a	b
S1_144024112	2	70296077	A	C	a	b	a	b	h	b	b	b	b	b	b	b	b	h	a	h	a	a	b	b	a	b	a	a	a	a	a	b	b	a	b	a	a	a	a	a	h	b	a	b	a	b	b	a	b
S1_144096717	2	70368682	C	A	a	a	a	b	h	b	b	b	b	b	b	a	b	h	a	a	a	a	b	h	a	b	a	a	a	a	a	b	b	a	b	b	a	a	a	a	b	b	a	b	a	b	b	a	b
S1_144098933	2	70370898	A	T	a	h	a	b	h	b	b	b	b	h	b	b	b	h	a	h	a	a	b	b	a	b	a	a	a	a	a	h	h	a	b	a	a	a	a	a	b	b	a	b	a	b	b	a	b
S1_144141741	2	70413706	C	T	a	h	a	b	h	b	b	b	b	a	b	h	b	a	a	b	a	a	b	b	a	b	a	a	a	a	a	h	b	a	b	a	a	a	a	a	b	b	a	b	a	b	b	a	b
S1_144142152	2	70414117	G	C	a	h	a	b	h	b	b	b	b	a	b	h	b	a	a	b	a	a	b	b	a	b	a	a	a	a	a	h	h	a	a	h	a	a	a	a	h	b	a	b	a	b	b	a	b
S1_144142254	2	70414219	C	A	a	h	a	b	h	b	b	b	b	b	b	b	b	h	a	b	a	a	b	b	a	b	a	a	a	a	a	h	b	a	a	b	a	a	a	a	h	b	a	b	a	b	b	a	b
S1_144148756	2	70420721	C	G	a	h	a	b	h	b	b	b	b	b	b	h	b	b	a	b	a	a	b	b	a	b	a	b	a	a	a	h	b	a	b	b	a	a	a	a	b	b	a	b	a	b	b	a	b
S1_144148815	2	70420780	A	G	a	a	a	b	h	b	b	b	b	h	b	h	b	a	a	a	a	a	b	b	a	b	a	h	a	a	a	a	a	a	h	h	a	a	a	a	h	b	a	b	a	b	b	a	b
S1_144162970	2	70434935	G	A	a	h	a	b	h	b	b	b	b	h	b	b	b	h	a	b	a	a	b	b	a	b	a	a	a	a	a	h	h	a	b	h	a	a	a	a	b	b	a	b	a	b	b	a	b
S1_144165657	2	70437622	T	G	a	b	a	b	h	b	b	b	b	h	b	b	b	a	a	b	a	a	b	a	a	b	a	a	a	a	a	h	b	a	b	h	a	a	a	a	h	b	a	b	a	b	b	a	b
S1_144165671	2	70437636	G	T	a	b	a	b	h	b	b	b	b	h	b	b	b	h	a	b	a	a	b	b	a	b	a	b	a	a	a	b	h	a	b	h	a	a	a	a	h	b	a	b	a	b	b	a	b
S1_144171222	2	70443187	A	T	a	b	a	b	h	b	b	b	b	b	b	b	b	h	a	b	a	a	b	h	a	b	a	h	a	a	a	b	b	a	b	h	a	a	a	a	a	b	a	b	a	b	b	a	b
S1_144172503	2	70444468	G	C	a	h	a	b	h	b	b	b	b	b	b	b	b	h	a	b	a	a	b	b	a	b	a	a	a	a	a	h	h	a	b	b	a	a	a	a	b	b	a	b	a	b	b	a	b
S1_144296538	2	70568503	G	A	a	h	a	b	h	b	b	b	b	h	b	b	b	a	a	b	a	a	b	b	a	b	a	a	a	a	a	h	b	a	b	a	a	a	a	a	h	a	a	a	a	b	b	a	b
S1_144297085	2	70569050	G	T	a	a	a	b	h	b	b	b	b	h	b	a	b	h	a	b	a	a	b	b	a	b	a	h	a	a	a	h	b	a	b	a	a	a	a	a	h	a	a	a	a	b	b	a	b
S1_144299926	2	70571891	A	G	a	h	a	b	h	b	b	b	b	b	b	h	b	h	a	b	a	a	b	b	a	b	a	b	a	a	a	h	h	a	b	a	a	a	a	a	b	a	a	a	a	b	b	a	b
S1_144322696	2	70594661	N	C	a	h	a	b	h	b	b	b	b	a	b	h	b	a	a	b	a	a	b	b	a	b	a	b	a	a	a	h	h	a	b	a	a	a	a	a	b	a	a	a	a	b	b	a	b
S1_144337938	2	70609903	C	G	a	h	a	b	h	b	b	b	b	b	b	h	b	a	a	b	a	a	b	b	h	b	a	b	a	a	a	h	h	a	b	a	a	a	a	a	b	a	a	a	a	b	b	a	b
S1_144361478	2	70633443	G	C	a	h	a	b	h	b	b	b	b	b	b	h	b	a	a	b	a	a	b	b	b	b	a	b	a	a	a	h	b	a	b	a	a	a	a	a	b	a	a	a	a	b	b	a	b
S1_144478308	2	70750273	C	T	a	b	a	b	b	b	b	b	b	b	b	b	b	h	a	b	a	a	b	b	b	b	a	h	a	a	a	b	b	a	b	a	a	a	a	a	b	a	a	a	a	b	b	a	b
S1_144552059	2	70824024	C	A	a	b	a	b	h	b	b	b	b	b	b	b	b	h	a	b	a	a	b	b	b	b	a	h	a	a	a	a	b	a	b	a	a	a	a	a	h	a	a	a	a	b	b	a	b
S1_144612562	2	70884527	G	A	a	b	a	b	h	b	b	b	b	b	b	h	b	h	a	b	a	a	b	b	b	b	a	a	a	a	a	b	b	a	b	a	a	a	a	a	h	a	a	a	a	b	b	a	b
S1_144615158	2	70887123	A	C	a	b	a	b	b	b	b	b	b	h	b	h	b	h	a	b	a	a	b	b	b	b	a	h	a	a	a	b	b	a	b	a	a	a	a	a	b	a	a	a	a	b	b	a	b
S1_144624410	2	70896375	G	C	a	h	a	b	h	b	b	b	b	b	b	b	b	h	a	h	a	a	b	b	b	b	a	h	a	a	a	b	b	a	b	a	a	a	a	a	b	a	a	a	a	b	b	a	b
S1_145108697	2	71380662	C	G	a	h	a	b	h	b	b	b	b	b	b	a	b	h	a	a	a	a	b	b	b	b	a	a	a	a	a	b	b	a	b	a	a	a	a	a	b	a	a	a	a	b	b	a	b
S1_145129707	2	71401672	A	C	a	b	a	b	h	b	b	b	b	b	b	a	b	h	a	h	a	a	b	b	b	b	a	b	a	a	h	b	b	a	b	a	a	a	a	a	b	a	a	a	a	b	b	a	b
S1_145155325	2	71427290	T	A	a	b	a	b	h	b	b	b	b	b	b	h	b	h	a	b	a	a	b	b	b	b	a	b	a	a	h	b	b	a	b	a	a	a	a	a	b	a	a	a	a	b	b	a	b
S1_145160051	2	71432016	A	G	a	h	a	b	b	b	b	b	b	b	b	h	b	b	a	b	a	a	b	b	b	b	a	b	a	a	a	h	b	a	b	a	a	a	a	a	h	a	a	a	a	b	b	a	b
S1_145169057	2	71441022	T	G	a	h	a	b	b	b	b	b	b	b	b	h	b	h	a	b	a	a	b	h	b	b	a	b	a	a	a	b	b	a	b	a	a	a	a	a	h	a	a	a	a	b	b	a	b
S1_145183110	2	71455075	G	T	a	b	a	b	h	b	b	b	b	b	b	a	b	a	a	a	a	a	b	b	b	b	a	b	a	a	h	a	b	a	b	a	a	a	a	a	a	a	a	a	a	b	b	a	b
S1_145187321	2	71459286	C	T	a	b	a	b	h	b	b	b	b	h	b	h	b	h	a	a	a	a	b	h	b	b	a	b	a	a	b	h	b	a	b	a	a	a	a	a	b	a	a	a	a	b	b	a	b
S1_145196941	2	71468906	T	C	a	b	a	b	b	b	b	b	b	b	b	b	b	a	a	h	a	a	b	b	b	b	a	a	a	a	b	a	b	a	b	a	a	a	a	a	b	a	a	a	a	b	b	a	b
S1_145267311	2	71539276	A	G	a	h	a	b	h	b	b	b	b	b	b	a	b	h	a	b	a	a	b	b	b	b	a	h	a	a	h	h	b	a	b	a	a	a	a	a	b	a	a	a	a	b	b	a	b
S1_145292707	2	71564672	T	C	a	h	a	b	h	b	b	b	b	a	b	a	b	h	a	h	a	a	b	b	b	b	a	h	a	a	h	h	b	a	b	a	a	a	a	a	h	a	a	a	a	b	b	a	b
S1_145552649	2	71824614	G	A	a	b	a	b	h	b	b	b	b	h	b	a	b	h	a	h	a	a	b	b	b	b	a	b	h	a	b	b	b	a	b	a	a	a	a	a	h	a	a	a	a	b	b	a	b
S1_145799448	2	72071413	A	T	a	h	a	b	b	b	b	b	b	b	b	a	b	h	a	h	a	a	b	b	b	b	a	a	b	a	a	a	b	a	b	a	a	a	a	a	b	a	a	a	a	b	b	a	b
S1_145811093	2	72083058	T	C	a	b	a	b	b	b	b	b	b	h	b	a	b	h	a	h	a	a	b	b	b	b	a	h	b	a	h	h	b	a	b	a	a	a	a	a	b	a	a	a	a	b	b	a	b
S1_145819266	2	72091231	G	T	a	h	a	b	h	b	b	b	b	h	b	a	b	b	a	b	a	a	b	b	b	b	a	a	b	a	b	a	b	a	b	a	a	a	a	a	h	a	a	a	a	b	b	a	b
S1_145835499	2	72107464	G	A	a	b	a	b	h	b	b	b	b	b	b	a	b	a	a	a	a	a	b	b	b	b	a	h	b	a	b	h	b	a	b	a	a	a	a	a	b	a	a	a	a	b	b	a	b
S1_145835767	2	72107732	T	C	a	b	a	b	h	b	b	b	b	b	b	h	b	a	a	a	a	a	b	b	b	b	a	h	b	a	b	h	b	a	b	a	a	a	a	a	h	a	a	a	a	b	b	a	b
S1_145914491	2	72186456	G	A	a	b	a	b	h	b	b	b	b	b	b	b	b	h	a	a	a	a	b	b	b	b	a	a	b	a	b	h	b	a	b	a	a	a	a	a	a	a	a	a	a	b	b	a	b
S1_146076207	2	72348172	G	T	a	h	a	b	b	b	b	b	b	b	b	b	b	b	a	a	a	a	b	b	b	b	a	h	a	a	b	a	b	a	b	a	a	a	a	a	h	a	a	a	a	b	b	a	b
S1_146107264	2	72379229	T	A	a	b	a	b	h	b	b	b	b	a	b	h	b	h	a	a	a	a	b	b	b	b	a	h	h	a	b	h	h	a	b	a	a	a	a	a	b	a	a	a	a	b	b	a	b
S1_146303690	2	72575655	A	G	a	h	a	b	b	b	b	b	b	h	b	a	b	h	a	a	a	a	b	b	b	b	a	h	a	a	h	h	b	a	b	a	a	a	a	a	b	a	a	a	a	b	b	a	b
S1_146312618	2	72584583	G	T	a	b	a	b	h	b	b	b	b	h	b	h	b	h	a	b	a	a	b	b	b	b	a	h	a	a	h	a	h	a	b	a	a	a	a	a	b	a	a	a	a	b	b	a	b
S1_146313033	2	72584998	A	G	a	b	a	b	h	b	b	b	b	h	b	b	b	b	a	b	a	a	b	b	b	b	a	h	b	a	b	b	b	a	b	a	a	a	a	a	h	a	a	a	a	b	b	a	b
S1_146323473	2	72595438	T	C	a	b	a	b	h	b	b	b	b	a	b	h	b	a	a	b	a	a	b	b	b	b	a	a	b	a	h	a	b	a	b	a	a	a	a	a	h	a	a	a	a	b	b	a	b
S1_146324480	2	72596445	T	G	a	h	a	b	b	b	b	b	b	a	b	h	b	h	a	b	a	a	b	b	b	b	a	h	b	a	h	h	b	a	b	a	a	a	a	a	h	a	a	a	a	b	b	a	b
S1_146347967	2	72619932	C	T	a	h	a	b	b	b	b	b	b	a	b	h	b	h	a	b	a	a	b	b	b	b	a	h	b	a	b	a	b	a	b	a	a	a	a	a	h	a	a	a	a	b	b	a	b
S1_147281757	2	73553722	G	A	b	a	a	b	b	b	b	b	a	h	b	b	b	a	a	b	a	a	b	b	b	h	a	a	b	a	b	a	b	a	b	a	a	a	a	a	b	a	b	a	a	b	b	a	b
S1_147302987	2	73574952	T	C	h	a	a	b	b	b	b	b	a	b	b	b	b	a	a	b	a	a	b	b	b	h	a	h	b	a	b	a	b	a	b	a	a	a	a	a	b	a	b	a	a	b	b	a	b
S1_147652268	2	73924233	A	G	b	a	a	b	b	b	b	b	a	h	b	b	b	a	a	b	a	a	b	b	b	h	a	a	b	a	b	a	b	a	b	a	a	a	a	a	b	a	b	a	a	b	b	a	b
S1_147729758	2	74001723	G	C	b	a	a	b	b	b	b	b	a	b	b	b	b	a	a	b	a	a	b	b	b	h	a	h	b	a	b	a	b	a	b	a	a	a	a	a	b	a	b	a	a	b	b	a	b
S1_147760891	2	74032856	A	G	b	a	a	b	b	b	b	b	a	b	b	b	b	a	a	b	a	a	b	b	b	h	a	h	a	b	b	a	b	a	b	a	a	a	a	a	b	a	b	a	a	b	b	a	b
S1_147791359	2	74063324	G	A	b	a	a	b	b	b	a	b	a	b	b	b	b	a	a	b	a	a	b	b	b	h	a	a	a	b	b	a	b	a	b	a	a	a	a	a	b	a	b	a	a	b	b	a	b
S1_147797595	2	74069560	C	T	b	a	a	b	a	b	a	b	a	b	b	b	b	a	a	b	a	a	b	b	b	h	a	b	a	b	b	a	b	a	b	a	a	a	a	a	b	a	b	a	a	b	b	a	b
S1_148328686	2	74600651	C	T	b	a	a	b	h	b	a	b	a	b	b	b	b	a	a	b	a	a	b	b	b	h	a	a	a	b	b	b	h	a	b	a	a	a	a	a	b	a	b	a	a	b	b	a	b
S1_148378237	2	74650202	G	A	b	a	a	b	b	b	a	b	a	b	b	b	b	a	a	b	a	a	b	b	b	h	a	a	a	b	b	h	b	a	b	a	a	a	a	a	b	a	b	a	a	b	b	a	b
S1_148403050	2	74675015	G	C	b	a	a	b	h	b	a	b	a	b	b	b	b	a	a	b	a	a	b	b	b	h	a	h	a	b	b	h	h	a	b	a	a	a	a	a	b	a	b	a	a	b	b	a	b
S1_148544698	2	74816663	C	T	b	a	a	b	h	b	a	b	a	b	b	b	b	a	a	b	a	a	b	h	b	h	a	h	a	b	b	b	h	a	b	a	a	a	a	a	b	a	b	a	a	b	b	a	b
S1_148607816	2	74879781	G	T	b	a	a	b	b	b	a	b	a	a	b	b	b	a	a	b	a	a	b	h	b	h	a	h	a	b	b	b	b	a	b	a	a	a	a	a	b	a	b	a	a	b	b	a	b
S1_148658285	2	74930250	A	G	b	a	a	b	h	b	a	b	a	a	b	b	b	a	a	b	a	a	b	h	b	h	a	a	a	b	b	b	b	a	b	a	a	a	a	a	h	a	b	a	a	b	b	a	b
S1_148675490	2	74947455	G	C	b	a	a	a	h	b	a	b	a	a	b	b	b	a	a	b	a	a	b	b	b	h	a	a	a	b	b	b	b	a	b	a	a	a	a	a	h	a	b	a	a	b	b	a	b
S1_148681773	2	74953738	G	A	b	a	a	h	b	b	a	b	a	a	b	b	b	a	a	b	a	a	b	b	b	h	a	a	a	b	b	b	b	a	b	a	a	a	a	a	a	a	b	a	a	b	b	a	b
S1_148697537	2	74969502	A	C	b	a	a	a	h	b	a	b	a	a	b	b	b	a	a	b	a	a	b	b	b	h	a	a	a	b	b	b	b	a	b	a	a	a	a	a	b	a	b	a	a	b	b	a	b
S1_148732686	2	75004651	T	C	b	a	a	b	h	b	a	b	a	a	b	b	b	a	a	b	a	a	b	b	b	h	a	a	a	b	b	b	b	a	b	a	a	a	a	a	b	a	b	a	a	b	b	a	b
S1_148740142	2	75012107	G	A	b	a	a	h	h	b	a	b	a	a	b	b	b	a	a	b	a	a	b	b	b	h	a	h	a	b	b	b	b	a	b	a	a	a	a	a	b	a	b	a	a	b	b	a	b
S1_148813901	2	75085866	T	C	b	a	a	h	h	b	a	b	a	a	b	b	b	a	a	b	a	a	b	b	b	h	a	h	a	b	b	b	b	a	b	a	a	a	a	a	b	a	b	a	a	b	b	a	b
S1_148835728	2	75107693	A	G	b	a	a	a	h	b	a	b	a	a	b	b	b	a	a	b	a	a	b	b	b	h	a	a	a	b	b	b	b	a	b	a	a	a	a	a	b	a	b	a	a	b	b	a	b
S1_148837147	2	75109112	G	T	b	a	a	h	h	b	a	b	a	a	b	b	b	a	a	b	a	a	b	b	b	h	a	a	a	b	b	b	b	a	b	a	a	a	a	a	h	a	b	a	a	b	b	a	b
S1_148855884	2	75127849	C	G	b	a	a	a	h	b	a	b	a	a	b	b	b	a	a	b	a	a	b	b	b	h	a	a	a	b	b	b	b	a	b	a	a	a	a	a	b	a	b	a	a	b	b	a	b
S1_148892019	2	75163984	A	G	b	a	a	h	h	b	a	b	a	a	b	b	b	a	a	b	a	a	b	b	b	h	a	a	a	b	b	b	b	a	b	a	a	a	a	a	h	a	b	a	a	b	b	a	b
S1_148902129	2	75174094	C	T	b	a	a	h	h	b	a	b	a	a	b	b	b	a	a	b	a	a	b	b	b	h	a	a	a	b	b	b	b	a	b	a	a	a	a	a	h	a	b	a	a	b	b	a	b
S1_149027019	2	75298984	C	G	b	a	a	h	b	b	h	b	a	a	b	b	b	a	a	b	a	a	b	b	b	h	a	a	a	b	b	b	b	a	b	a	a	a	a	a	h	a	b	a	a	b	b	a	b
S1_149363661	2	75635626	G	A	b	h	a	h	h	b	h	b	b	a	b	b	b	a	a	b	a	b	b	b	b	b	a	a	a	b	b	b	b	a	b	a	a	a	a	a	a	a	b	a	a	b	b	a	b
S1_149666876	2	75938841	C	A	b	h	a	a	b	b	b	b	a	a	b	b	b	a	h	b	a	b	b	h	b	b	a	a	a	b	b	b	b	a	b	a	a	a	a	a	b	a	b	a	a	b	b	b	b
S1_149731654	2	76003619	C	T	b	h	a	a	h	b	a	b	h	a	b	b	b	a	b	h	a	b	b	h	b	h	a	a	a	b	b	b	b	a	b	a	a	a	a	a	b	a	b	a	a	b	b	b	b
S1_149906278	2	76178243	A	C	b	a	a	a	h	b	h	b	h	a	b	b	b	a	h	b	a	b	b	h	b	h	a	a	a	b	b	b	b	a	b	a	a	a	a	a	b	a	b	a	a	b	b	b	b
S1_150081074	2	76353039	A	G	b	h	a	a	h	b	a	b	a	h	b	b	b	a	b	b	a	b	b	h	b	b	a	a	a	b	b	b	h	a	b	a	a	a	a	a	b	a	b	a	a	b	b	b	b
S1_150107743	2	76379708	C	G	b	h	a	a	h	b	h	b	h	a	b	b	b	a	h	b	a	b	b	b	b	b	a	a	a	b	b	h	b	a	b	a	a	a	a	a	b	a	b	a	a	b	b	b	b
S1_150108450	2	76380415	C	A	b	a	a	a	h	b	h	b	h	h	b	b	b	a	b	b	a	b	b	b	b	h	a	a	a	b	b	b	h	a	b	a	a	a	a	a	b	a	b	a	a	b	b	b	b
S1_150171848	2	76443813	A	C	b	h	a	a	h	b	h	b	h	a	b	b	b	a	h	a	a	b	b	b	b	h	a	a	a	b	b	h	b	a	b	a	a	a	a	a	b	a	b	a	a	b	b	b	b
S1_150176589	2	76448554	G	A	b	a	a	a	h	b	h	b	h	a	b	b	b	a	h	b	a	b	b	b	b	h	a	a	a	b	b	b	b	a	b	a	a	a	a	a	b	a	b	a	a	b	b	b	b
S1_150178627	2	76450592	T	C	b	a	a	a	h	b	h	b	h	a	b	b	b	a	h	h	a	b	b	b	b	b	a	a	a	b	b	b	b	a	b	a	a	a	a	a	b	a	b	a	a	b	b	b	b
S1_150178774	2	76450739	G	C	b	h	a	a	h	b	h	b	b	a	b	b	b	a	h	b	a	b	b	b	b	h	a	h	a	b	b	b	h	a	b	a	a	a	a	a	b	a	b	a	a	b	b	b	b
S1_150179347	2	76451312	T	G	b	h	a	a	h	b	h	b	b	a	b	b	b	a	b	b	a	b	b	b	b	b	a	h	a	b	b	b	h	a	b	a	a	a	a	a	b	a	b	a	a	b	b	b	b
S1_150190136	2	76462101	A	T	b	a	a	a	h	b	h	b	a	a	b	b	b	a	a	b	a	b	b	b	b	h	a	a	a	b	b	b	b	a	b	a	a	a	a	a	b	a	b	a	a	b	b	b	b
S1_150234590	2	76506555	G	C	b	a	a	a	h	b	h	b	h	a	b	b	b	a	h	b	a	b	b	b	b	h	a	a	a	b	b	h	h	a	b	a	a	a	a	a	b	a	b	a	a	b	b	b	a
S1_150271438	2	76543403	A	C	b	h	a	a	h	b	b	b	h	a	b	b	b	a	b	b	a	b	b	b	b	b	a	a	a	b	b	b	b	a	b	a	a	a	a	a	b	a	b	a	a	b	b	b	a
S1_150330327	2	76602292	A	C	b	h	a	a	h	b	a	b	h	a	b	b	b	a	b	b	a	b	b	b	b	h	a	a	a	b	b	h	h	a	b	a	a	a	a	a	b	a	b	a	a	b	b	b	a
S1_150383086	2	76655051	A	T	b	h	a	a	h	b	b	b	h	a	b	b	b	a	b	b	a	b	b	b	b	h	a	a	a	b	b	b	h	a	b	a	a	a	a	a	b	a	b	a	a	a	b	b	b
S1_150409142	2	76681107	G	A	b	a	a	a	a	b	b	b	b	a	b	b	b	a	h	b	a	b	b	b	b	h	a	a	a	b	b	b	h	a	b	a	a	a	a	a	b	a	b	a	a	a	b	b	b
S1_150429537	2	76701502	T	C	b	h	a	a	b	b	h	b	b	a	b	b	b	a	b	b	a	b	b	b	b	h	a	a	a	b	b	b	b	a	b	a	a	a	a	a	b	a	b	a	a	a	b	b	h
S1_150469007	2	76740972	T	A	b	a	a	a	h	b	a	b	a	a	b	b	b	a	a	b	a	b	b	b	b	h	a	a	a	b	b	b	a	a	b	a	a	a	a	a	b	a	b	a	a	a	b	b	h
S1_150472734	2	76744699	G	C	b	a	a	a	h	b	a	b	a	a	b	b	b	a	h	b	a	b	b	b	b	h	a	h	a	b	b	b	b	a	b	a	a	a	a	a	b	a	b	a	a	a	b	b	a
S1_150533941	2	76805906	G	A	b	a	a	a	h	b	b	b	h	a	b	b	b	a	h	b	a	b	b	b	b	h	a	h	a	b	b	b	b	a	b	a	a	a	a	a	b	a	b	a	a	a	b	b	h
S1_150622500	2	76894465	C	A	b	a	a	a	h	b	h	b	h	h	b	b	b	a	h	b	a	b	b	b	b	h	a	b	a	b	b	b	b	a	b	a	a	a	a	a	b	a	b	a	a	a	b	b	h
S1_150653899	2	76925864	A	T	b	a	a	a	h	b	b	b	b	b	b	b	b	a	h	b	a	b	b	b	b	h	a	h	a	b	b	b	b	a	b	a	a	a	a	a	b	a	b	a	a	a	b	b	a
S1_150693769	2	76965734	A	C	b	a	a	a	h	b	h	b	a	b	b	b	b	a	h	b	a	b	b	b	b	h	a	h	a	b	b	b	b	a	b	a	a	a	a	a	b	a	b	a	a	a	b	a	a
S1_150707387	2	76979352	C	T	b	a	a	a	h	b	h	b	h	b	b	b	b	a	b	b	a	b	b	b	b	h	a	a	a	b	b	b	b	a	b	a	a	a	a	a	b	a	b	a	a	a	b	a	a
S1_150712101	2	76984066	A	G	b	a	a	a	h	b	h	b	h	b	b	b	b	a	b	b	a	b	b	b	b	h	a	a	a	b	b	b	b	a	b	a	a	a	a	a	b	a	b	a	a	a	b	a	b
S1_150712219	2	76984184	G	T	b	a	a	a	h	b	h	b	b	b	b	b	b	a	b	a	a	b	b	b	h	h	a	h	a	b	b	b	h	a	b	a	a	a	a	a	b	a	b	a	a	h	b	a	h
S1_150729759	2	77001724	A	G	b	h	a	a	h	b	b	b	b	a	b	b	b	a	b	b	a	b	b	b	b	h	a	a	a	b	b	b	b	a	b	a	a	a	a	a	b	a	b	a	a	a	b	a	b
S1_151869056	3	446097	T	C	b	b	h	a	a	a	b	a	b	h	a	a	a	h	b	a	a	h	a	b	a	a	a	b	a	b	h	a	a	b	b	a	a	b	b	a	a	a	b	a	a	b	a	b	a
S1_152136048	3	713089	T	C	b	b	b	h	a	h	b	a	b	b	a	a	a	h	b	a	a	a	h	b	a	b	a	b	a	b	h	a	a	b	b	a	a	b	b	a	a	a	b	h	a	b	a	b	a
S1_152137329	3	714370	A	C	b	b	b	h	a	a	b	a	b	b	a	a	a	h	b	a	a	b	h	b	a	h	b	b	a	b	b	a	a	b	b	a	a	b	b	a	a	a	b	h	a	b	a	b	a
S1_152143557	3	720598	T	C	b	b	h	h	a	a	b	a	b	a	a	a	a	b	b	a	a	h	h	b	a	a	b	b	a	b	a	a	a	b	b	a	a	b	b	a	a	a	b	a	a	b	a	b	a
S1_152204070	3	781111	G	A	b	b	h	h	a	a	b	a	b	a	a	a	a	h	b	a	a	a	h	b	a	h	b	b	a	b	h	a	a	b	b	a	a	b	b	a	a	a	b	h	a	b	a	b	a
S1_152204373	3	781414	C	A	b	b	a	h	a	a	b	a	b	b	a	a	a	b	b	a	a	a	h	b	a	h	b	b	a	b	h	a	a	b	b	a	a	b	b	a	a	a	b	a	a	b	a	b	a
S1_152322925	3	899966	G	A	b	b	b	h	a	a	b	a	b	h	a	a	a	h	b	a	a	b	h	b	a	h	b	b	a	b	b	a	a	b	b	a	a	b	b	a	a	a	b	h	a	b	a	b	a
S1_152322977	3	900018	C	Y	b	b	h	b	a	b	b	a	b	a	a	a	a	a	b	a	a	h	h	b	a	h	b	b	a	b	h	a	a	b	b	a	a	b	b	a	a	a	b	h	a	b	a	b	a
S1_152330498	3	907539	G	C	b	b	b	a	a	h	b	a	b	h	a	a	a	h	b	a	a	h	h	h	a	h	b	b	a	b	b	a	a	b	b	a	a	b	b	a	a	a	b	b	a	b	a	b	a
S1_152431605	3	1008646	G	C	b	b	h	h	a	h	b	a	b	b	a	a	a	h	b	a	a	a	h	b	a	h	b	b	a	b	h	a	a	b	b	a	a	b	b	a	a	a	b	b	a	b	a	b	a
S1_152494358	3	1071399	G	A	b	b	a	h	a	b	b	a	b	b	a	a	a	h	b	a	a	h	h	h	a	h	b	b	a	b	b	a	a	b	b	a	a	b	b	a	a	a	b	h	a	b	a	b	a
S1_152552533	3	1129574	G	T	b	b	a	h	a	a	b	a	b	b	a	a	a	h	b	a	a	h	h	b	a	h	b	b	a	b	b	a	a	b	b	a	a	b	b	a	a	a	b	a	a	b	a	b	a
S1_152553574	3	1130615	A	G	b	b	a	h	a	a	b	a	b	b	a	a	a	h	b	a	a	h	h	b	a	h	b	b	a	b	a	a	a	b	b	a	a	b	b	a	a	a	b	h	a	b	a	b	a
S1_152562661	3	1139702	G	C	b	b	a	h	a	a	b	a	b	b	a	a	a	h	b	a	a	h	h	b	a	b	b	b	a	b	a	a	a	b	b	a	a	b	b	a	a	a	b	h	a	b	a	b	a
S1_152858800	3	1435841	C	T	b	b	a	h	a	a	b	a	b	b	a	a	a	b	b	a	a	h	h	b	a	h	b	b	a	b	a	a	a	b	b	a	a	b	b	a	a	a	b	h	a	b	a	b	a
S1_152885932	3	1462973	T	C	b	b	h	h	a	a	b	a	b	b	a	a	a	b	b	a	a	a	h	b	a	h	b	b	a	b	a	a	a	b	b	a	a	b	b	a	a	a	b	a	a	b	a	b	a
S1_152899993	3	1477034	C	T	b	b	h	h	a	a	b	a	b	b	a	a	a	h	b	a	a	h	h	b	a	a	b	b	a	b	a	a	a	b	b	a	a	b	b	a	a	a	b	a	a	b	a	b	a
S1_152900023	3	1477064	C	T	b	b	a	h	a	b	b	a	b	b	a	a	a	a	b	a	a	h	h	b	a	h	b	b	a	b	a	a	a	b	b	a	a	b	b	a	a	a	b	h	a	b	a	b	a
S1_152900479	3	1477520	G	T	b	b	b	h	a	b	b	a	b	b	a	a	a	h	b	a	a	b	h	b	a	a	b	b	a	b	a	a	a	b	b	a	a	b	b	a	a	a	b	h	a	b	a	b	a
S1_152918811	3	1495852	A	T	b	b	h	b	a	h	b	a	b	b	a	a	a	h	b	a	a	h	a	b	a	h	b	b	a	b	a	a	a	b	b	a	a	b	b	a	a	a	b	b	a	b	a	b	a
S1_152924593	3	1501634	G	C	b	b	a	a	a	a	b	a	b	b	a	a	a	h	b	a	a	h	h	b	a	h	b	b	a	b	a	a	a	b	b	a	a	b	b	a	a	a	b	a	a	b	a	b	a
S1_153403592	3	1980633	A	T	b	b	a	a	a	b	b	a	b	b	a	a	a	a	b	a	a	b	h	b	b	h	b	b	a	b	b	a	a	b	b	a	a	b	b	a	a	a	b	h	a	b	a	b	a
S1_153445863	3	2022904	C	T	b	b	a	a	a	b	b	a	b	b	a	a	a	a	b	a	a	a	a	b	b	h	b	b	a	b	b	a	a	b	b	a	a	b	b	a	a	a	b	a	a	b	a	b	a
S1_153475306	3	2052347	A	T	b	b	a	a	a	b	b	a	b	b	a	a	a	b	b	a	a	a	a	b	b	h	b	b	a	b	h	a	a	b	b	a	a	b	b	a	a	a	b	a	a	b	a	b	a
S1_153476935	3	2053976	C	A	b	b	a	a	a	h	b	a	b	b	a	a	a	h	b	a	a	a	h	b	b	h	a	b	a	b	h	a	a	b	b	a	a	b	b	a	a	a	b	a	a	b	a	b	a
S1_153586057	3	2163098	T	A	b	b	a	b	a	a	b	a	b	b	a	a	a	h	b	a	a	a	h	b	b	a	b	b	a	b	h	a	a	b	b	a	a	b	b	a	a	a	b	h	a	b	a	b	a
S1_153599096	3	2176137	T	C	b	b	a	b	a	a	b	a	b	b	a	a	a	b	b	a	a	a	a	h	b	h	h	b	a	b	a	a	a	b	b	a	a	b	b	a	a	a	b	h	a	b	a	b	a
S1_153614083	3	2191124	G	C	b	b	a	a	a	a	b	a	b	b	a	a	a	b	b	a	a	a	h	b	b	a	b	b	a	b	a	a	a	b	b	a	a	b	b	a	a	a	b	h	a	b	a	b	a
S1_153783961	3	2361002	C	T	b	b	a	a	h	a	b	a	b	b	a	a	a	h	b	a	a	a	h	h	b	h	b	b	a	b	b	a	a	b	b	a	a	b	b	a	a	a	b	a	a	b	a	b	a
S1_153889050	3	2466091	C	G	b	b	a	h	a	a	b	a	b	b	a	a	a	h	b	a	a	a	a	b	b	a	b	b	a	b	b	a	a	b	b	a	a	b	b	a	a	a	b	h	a	b	a	b	a
S1_153903014	3	2480055	C	A	b	b	a	h	h	a	b	a	b	b	a	a	a	b	b	a	a	a	h	b	b	h	b	b	a	b	b	a	a	b	b	a	a	b	b	a	a	a	b	b	a	b	a	b	a
S1_153903103	3	2480144	T	C	b	b	a	h	h	a	b	a	b	b	a	a	a	h	b	a	a	a	h	b	b	h	b	a	a	b	b	a	a	b	b	a	a	b	b	a	a	a	b	h	a	b	a	b	a
S1_153904030	3	2481071	C	G	b	b	a	h	h	h	b	a	b	b	a	a	a	b	b	a	a	b	a	b	b	a	b	h	a	b	b	a	a	b	b	a	a	b	b	a	a	a	b	h	a	b	a	b	a
S1_153967295	3	2544336	C	G	b	b	a	h	h	h	b	a	b	b	a	a	a	h	b	a	a	a	h	b	b	a	b	h	a	b	b	a	a	b	b	a	a	b	b	a	a	a	b	b	a	b	a	b	a
S1_153969870	3	2546911	G	T	b	b	a	a	h	b	b	a	b	b	a	a	a	h	b	a	a	h	h	b	b	h	b	h	a	b	b	a	a	b	b	a	a	b	b	a	a	a	b	h	a	b	a	b	a
S1_153969974	3	2547015	T	G	b	b	b	a	h	a	b	a	b	b	a	a	a	h	b	a	a	a	b	b	b	h	h	h	a	b	b	a	a	b	b	a	a	b	b	a	a	a	b	h	a	b	a	b	a
S1_154330894	3	2907935	T	G	b	b	h	h	h	a	b	a	b	b	a	a	a	b	b	a	a	h	a	b	b	a	a	b	a	b	b	a	a	b	b	a	a	b	b	a	a	a	b	h	a	b	a	b	a
S1_154330974	3	2908015	G	A	b	b	h	a	h	a	b	a	b	b	a	a	a	h	b	a	a	a	h	b	b	h	h	b	a	b	b	a	a	b	b	a	a	b	b	a	a	a	b	a	a	b	a	b	a
S1_154372466	3	2949507	A	G	b	b	h	h	h	b	b	a	b	b	a	a	a	b	b	a	a	h	h	b	b	h	h	h	a	b	b	a	a	b	b	a	a	b	b	a	a	a	b	a	a	b	a	b	a
S1_154374884	3	2951925	G	C	b	b	h	h	h	h	b	a	b	b	a	a	a	h	b	a	a	a	a	b	b	h	b	h	a	b	b	a	a	b	b	a	a	b	b	a	a	a	b	h	a	b	a	b	a
S1_154374887	3	2951928	A	T	b	b	h	h	h	h	b	a	b	b	a	a	a	h	b	a	a	a	a	b	b	h	b	h	a	b	b	a	a	b	b	a	a	b	b	a	a	a	b	h	a	b	a	b	a
S1_154379640	3	2956681	A	W	b	b	h	h	h	a	b	a	b	b	a	a	a	b	b	a	a	a	h	b	b	h	b	b	a	b	b	a	a	b	b	a	a	b	b	a	a	a	b	h	a	b	h	b	a
S1_154452736	3	3029777	C	G	b	b	a	a	h	a	b	a	b	b	a	a	a	h	b	a	a	a	h	b	b	a	b	h	a	b	b	a	a	b	b	a	a	b	b	a	a	a	b	h	a	b	b	b	a
S1_154500898	3	3077939	T	C	b	b	b	h	h	b	b	a	b	b	a	a	a	h	b	a	a	b	h	h	b	h	b	b	a	b	b	a	a	b	b	a	a	b	b	a	a	a	b	h	a	b	b	b	a
S1_154565863	3	3142904	G	T	b	b	h	h	h	b	b	a	b	b	a	h	a	b	b	a	a	b	a	h	b	b	b	b	a	b	b	a	a	a	b	b	a	b	b	a	a	a	b	b	a	b	b	b	a
S1_154588328	3	3165369	G	T	b	b	h	b	h	b	b	a	b	b	a	h	a	h	b	a	a	b	h	b	b	h	b	a	a	b	b	a	h	a	b	b	a	b	b	a	a	a	b	b	a	b	b	b	a
S1_154717229	3	3294270	G	A	b	b	h	b	h	b	b	a	b	b	a	h	a	h	b	a	a	b	a	a	b	h	b	h	b	b	b	a	b	h	b	b	a	b	b	b	a	a	b	b	a	b	b	b	a
S1_154736134	3	3313175	T	G	b	b	h	b	h	b	b	a	b	b	a	h	a	a	b	a	a	h	a	b	b	a	b	a	b	b	b	a	h	h	b	b	a	b	b	b	a	a	b	b	a	a	b	b	a
S1_155144448	3	3721489	A	G	b	b	b	b	h	a	b	a	b	b	a	a	a	b	b	a	a	h	h	b	b	b	b	a	b	b	b	a	a	h	b	b	a	b	b	b	a	a	b	b	a	b	b	b	a
S1_155352509	3	3929550	C	T	b	b	b	b	a	b	b	a	b	b	a	a	a	h	b	a	a	a	a	b	b	h	b	h	b	b	b	a	a	a	b	b	a	b	b	b	a	a	b	b	a	h	b	b	a
S1_155365719	3	3942760	G	A	b	b	b	b	a	b	b	a	b	b	a	b	a	h	b	a	a	a	h	b	b	h	b	h	b	b	b	a	h	a	b	b	a	b	b	b	a	a	b	b	a	b	b	b	a
S1_155467042	3	4044083	G	C	b	b	b	b	a	b	b	a	b	b	a	h	a	h	b	a	a	h	a	b	b	h	b	h	b	b	b	a	h	h	b	b	a	b	b	b	a	a	b	b	a	b	b	b	a
S1_155508565	3	4085606	A	G	b	b	b	b	h	b	b	a	b	b	a	b	a	h	b	a	a	b	h	b	b	h	b	a	b	b	b	a	h	h	b	b	a	b	b	b	a	a	b	b	a	h	b	b	a
S1_155643092	3	4220133	T	G	b	b	h	b	h	b	b	a	b	b	a	h	a	h	b	h	a	b	a	b	b	h	b	h	b	b	b	a	h	a	b	b	a	b	b	b	a	a	b	b	a	a	b	b	a
S1_155690745	3	4267786	G	T	b	b	h	b	h	b	b	a	b	b	a	b	a	h	b	a	a	b	h	b	b	h	b	b	b	b	b	a	h	a	b	b	a	b	b	b	a	a	b	b	a	b	b	b	a
S1_155743290	3	4320331	T	C	b	b	a	b	h	a	b	a	b	b	a	h	a	h	b	h	a	b	a	b	b	h	b	b	b	b	b	a	h	a	b	b	a	b	b	b	a	a	b	b	b	h	b	b	a
S1_155754291	3	4331332	C	T	b	b	h	b	a	h	b	a	b	b	a	h	a	h	b	a	a	h	a	b	b	h	b	a	b	b	b	a	a	a	b	b	a	b	b	b	a	a	b	b	b	b	b	b	a
S1_155774949	3	4351990	G	A	b	b	a	b	a	b	b	a	b	b	a	b	a	h	b	a	a	b	a	b	b	h	b	a	b	b	b	a	a	a	b	b	a	b	b	b	a	a	b	b	b	b	b	b	a
S1_155791206	3	4368247	T	C	b	b	a	b	a	b	b	a	b	b	a	h	a	h	b	b	a	h	h	b	b	h	b	a	b	b	b	a	a	a	b	b	a	b	b	b	a	a	b	b	b	b	b	b	a
S1_155908166	3	4485207	C	T	b	b	h	b	h	b	b	a	b	b	a	b	a	h	b	b	a	a	a	b	b	h	b	a	b	b	b	a	h	a	b	b	a	b	b	b	a	a	b	b	b	b	b	b	a
S1_155909138	3	4486179	G	A	b	b	a	b	h	h	b	a	b	b	a	b	a	h	b	a	a	a	h	b	b	h	b	h	b	b	b	a	h	a	b	b	a	b	b	b	a	a	b	b	b	b	b	b	a
S1_155909162	3	4486203	C	A	b	b	h	b	h	h	b	a	b	b	a	b	a	h	b	h	a	b	h	b	b	h	b	a	b	b	b	a	h	a	b	b	a	b	b	b	a	a	b	b	b	b	b	b	a
S1_156034626	3	4611667	C	T	b	b	a	b	b	h	b	a	b	b	a	b	a	b	b	b	a	b	h	b	b	h	b	h	b	b	b	a	h	a	b	b	a	b	b	b	a	a	b	b	b	b	b	b	a
S1_156084271	3	4661312	C	A	b	b	a	h	h	h	b	a	b	b	a	b	a	h	b	b	a	h	h	b	b	h	b	a	b	b	b	a	h	a	b	b	a	b	b	b	a	a	b	b	b	b	b	b	a
S1_156114939	3	4691980	C	G	b	b	a	a	a	h	b	a	b	b	a	b	a	b	b	b	a	b	h	b	b	h	b	a	b	b	b	a	h	a	b	b	a	b	b	b	a	a	b	b	b	a	b	b	a
S1_156181672	3	4758713	A	G	b	b	a	h	h	h	b	a	b	b	a	b	a	h	b	b	a	b	h	b	b	h	b	h	b	b	b	a	h	a	b	b	a	b	b	b	a	a	b	b	b	a	b	b	a
S1_156220963	3	4798004	T	C	b	b	a	b	h	h	b	a	b	b	a	b	a	b	b	b	a	b	h	b	b	h	b	h	b	b	b	a	b	a	b	b	a	b	b	b	a	a	b	b	b	a	b	b	a
S1_156241296	3	4818337	T	C	b	b	a	b	a	h	b	a	b	b	a	b	a	b	b	b	a	b	h	b	b	h	b	a	b	b	b	a	h	a	b	b	a	b	b	b	a	a	b	b	b	a	b	b	a
S1_156297182	3	4874223	T	A	b	b	a	b	h	b	b	a	b	b	a	b	a	b	b	h	a	b	h	b	b	h	b	b	b	b	b	a	h	a	b	b	b	b	b	b	a	a	b	b	b	a	b	b	a
S1_156334416	3	4911457	N	G	b	b	a	h	h	b	b	a	b	b	a	b	a	b	b	a	a	b	h	b	b	h	b	b	b	b	b	a	b	a	b	b	b	b	b	b	a	a	b	b	b	a	b	b	a
S1_156380277	3	4957318	T	A	b	b	a	h	h	h	b	a	b	b	a	b	a	b	b	h	a	b	h	b	b	h	b	b	b	b	b	a	h	a	b	b	b	b	b	b	a	a	b	b	b	a	b	b	a
S1_156485149	3	5062190	G	C	b	b	a	b	h	h	b	a	b	b	a	b	a	b	b	b	a	b	b	b	b	h	b	a	b	b	b	a	h	a	b	b	b	b	b	b	a	a	b	b	b	a	b	b	a
S1_156588966	3	5166007	T	C	b	b	a	h	h	b	b	a	b	b	a	b	a	b	b	h	a	b	h	h	b	h	b	h	b	b	b	a	a	a	b	b	b	b	b	b	a	a	b	b	b	a	b	b	a
S1_156589037	3	5166078	G	A	b	b	a	b	h	b	b	a	b	b	a	b	a	h	b	a	a	b	a	b	b	h	b	a	b	b	b	a	h	a	b	b	b	b	b	b	a	a	b	b	b	a	b	b	a
S1_156625480	3	5202521	T	C	b	b	a	b	h	b	b	a	b	b	a	b	a	h	b	h	a	a	h	a	b	h	b	a	a	b	b	a	a	a	b	b	b	b	b	b	a	a	b	b	b	a	b	b	a
S1_156625599	3	5202640	C	T	b	b	a	b	h	b	b	a	b	b	a	b	a	h	b	a	a	a	h	h	b	h	b	h	a	b	b	a	h	a	b	b	b	b	b	b	a	a	b	b	b	a	b	b	a
S1_156681205	3	5258246	A	T	b	b	a	b	h	b	b	a	b	b	a	b	a	h	b	a	a	h	a	b	b	h	b	a	b	b	b	a	h	a	b	b	b	b	b	b	a	a	b	b	b	a	b	b	a
S1_156828571	3	5405612	T	C	b	b	h	b	h	b	b	a	b	b	a	b	a	h	b	b	a	b	h	b	b	h	b	h	b	b	b	a	h	a	b	b	b	b	b	b	a	a	b	b	b	a	b	b	a
S1_157035748	3	5612789	G	T	b	b	h	b	b	b	b	a	b	b	a	b	a	b	b	b	a	h	b	b	b	h	b	a	a	b	b	a	h	a	b	b	b	b	b	b	a	a	b	b	b	a	b	b	a
S1_157050198	3	5627239	C	G	b	b	b	b	b	h	b	a	b	b	a	b	a	b	b	b	a	b	h	b	b	h	b	b	h	b	b	a	h	a	b	b	b	b	b	b	a	a	b	b	b	a	b	b	a
S1_157051758	3	5628799	C	T	b	b	a	b	a	a	b	a	b	b	a	b	a	h	b	b	a	h	b	b	b	h	b	a	h	b	b	a	h	a	b	b	b	b	b	b	a	a	b	b	b	a	b	b	a
S1_157064917	3	5641958	C	G	b	b	h	b	h	b	b	a	b	b	a	b	a	b	b	b	a	b	h	b	b	h	b	h	h	b	b	a	b	a	b	b	b	b	b	b	a	a	b	b	b	a	b	b	a
S1_157067536	3	5644577	T	A	b	b	h	b	a	b	b	a	b	b	a	b	a	h	b	b	a	b	h	b	b	h	b	h	a	b	b	a	h	a	b	b	b	b	b	b	a	a	b	b	b	a	b	b	a
S1_157115012	3	5692053	G	C	b	b	h	b	a	b	b	a	b	b	a	b	a	h	b	b	a	b	b	b	b	h	b	h	a	b	b	a	b	a	b	b	b	b	b	b	a	a	b	b	b	a	b	b	a
S1_157176189	3	5753230	C	G	b	b	b	b	h	a	b	a	b	b	a	b	a	b	b	b	a	a	b	b	b	h	b	h	a	b	b	a	h	a	b	b	b	b	b	b	a	a	b	b	b	a	b	b	a
S1_157216232	3	5793273	C	T	b	b	b	b	h	h	b	a	b	b	a	b	a	h	b	b	a	a	a	b	b	b	b	h	h	b	b	a	h	a	a	b	b	b	b	b	a	a	b	b	b	a	b	b	a
S1_157319324	3	5896365	A	G	b	b	a	b	b	a	b	a	b	b	a	b	a	h	b	b	a	h	h	b	b	h	a	h	b	b	b	a	h	a	a	b	b	b	b	b	a	a	b	b	b	a	b	b	a
S1_157425243	3	6002284	A	G	b	b	h	b	h	b	b	a	b	b	a	b	a	h	b	b	a	b	a	b	b	a	a	h	b	b	b	a	h	a	a	b	b	b	b	b	a	a	b	b	b	a	b	b	a
S1_157443062	3	6020103	A	T	b	b	h	a	h	h	b	a	b	b	a	b	a	b	b	b	a	b	h	b	b	h	a	b	b	b	b	a	a	a	a	b	b	b	b	b	a	a	b	b	b	a	b	b	a
S1_157470244	3	6047285	G	A	b	b	b	b	a	h	b	a	b	b	a	b	a	h	b	b	a	h	h	b	b	h	a	b	h	b	b	a	h	h	a	b	b	b	b	b	a	a	b	b	b	a	b	b	a
S1_157470963	3	6048004	T	C	b	b	a	h	h	b	b	a	b	b	a	b	a	b	b	b	a	b	h	b	b	h	a	b	b	b	b	a	a	h	a	b	b	b	b	b	a	a	b	b	b	a	b	b	a
S1_157870006	3	6447047	T	G	b	b	a	b	h	b	b	a	b	b	a	b	a	h	b	b	a	a	h	a	b	b	a	b	a	b	b	a	h	h	a	b	b	b	b	b	a	a	b	b	b	a	b	b	a
S1_157870105	3	6447146	T	G	b	b	a	b	h	b	b	a	b	b	a	b	a	h	b	b	a	h	h	b	b	h	a	b	a	b	b	a	h	h	a	b	b	b	b	b	a	a	b	b	b	a	b	b	a
S1_157877173	3	6454214	C	T	b	b	a	b	a	b	b	a	b	b	a	b	a	a	b	a	a	a	h	h	b	h	a	b	a	b	b	a	b	h	a	b	b	b	b	b	a	a	b	b	b	a	b	b	a
S1_157923364	3	6500405	G	C	b	b	h	b	h	b	b	a	b	b	a	b	a	h	b	h	a	h	h	b	b	a	a	b	a	b	b	a	h	a	a	b	b	b	b	b	a	a	b	b	b	a	b	b	a
S1_157961295	3	6538336	A	N	b	b	a	b	b	b	b	a	b	b	a	b	a	h	b	a	a	h	h	b	b	b	b	b	a	b	b	a	b	a	a	a	b	b	b	b	a	a	b	b	b	a	b	b	a
S1_157961374	3	6538415	T	G	b	b	h	b	h	b	b	a	b	b	a	b	a	h	b	b	a	h	h	b	b	b	h	b	a	b	b	a	h	a	a	a	b	b	b	b	a	a	b	b	b	a	b	b	a
S1_158031375	3	6608416	G	A	b	b	h	h	h	b	b	a	b	b	a	b	a	h	b	b	a	h	h	b	b	b	b	b	a	b	b	a	a	a	a	a	b	b	b	b	a	a	b	b	b	a	b	b	a
S1_158071760	3	6648801	G	A	b	b	a	b	h	b	b	a	b	b	a	b	a	b	b	b	a	h	h	b	b	b	a	b	a	b	b	a	h	a	a	a	b	b	b	b	a	a	b	b	b	a	b	b	a
S1_158162162	3	6739203	C	T	b	b	h	h	h	b	b	a	b	b	a	b	a	h	b	b	a	h	h	h	b	b	a	b	a	b	b	a	h	a	a	a	b	b	b	b	a	a	b	b	b	a	b	b	a
S1_158170213	3	6747254	T	C	b	b	h	h	a	b	b	a	b	b	a	b	a	b	b	b	a	h	h	b	b	b	h	b	a	b	b	a	h	a	a	a	b	b	b	b	a	a	b	b	b	a	b	b	a
S1_158174346	3	6751387	A	G	b	b	h	b	h	b	b	a	b	b	a	b	a	b	b	b	a	h	h	h	b	b	a	b	a	b	b	a	h	a	a	a	b	b	b	b	a	a	b	b	b	a	b	b	a
S1_158189634	3	6766675	N	T	b	b	a	b	b	b	b	a	b	b	a	b	a	b	b	b	a	a	h	b	b	b	b	b	a	b	b	a	a	a	a	a	b	b	b	b	a	a	b	b	b	a	b	b	a
S1_158279101	3	6856142	G	T	b	b	a	b	h	b	b	a	b	b	a	b	a	h	b	b	a	a	h	b	b	b	b	b	a	b	b	a	a	a	a	a	b	b	b	b	a	a	b	b	b	a	b	b	a
S1_158320651	3	6897692	T	C	b	b	a	b	b	b	b	a	b	b	a	b	a	h	b	a	a	b	h	b	b	b	h	b	a	b	b	a	b	a	a	a	b	b	b	b	a	a	b	b	b	a	b	b	a
S1_158320783	3	6897824	G	A	b	b	a	h	b	b	b	a	b	b	a	b	a	h	b	a	a	b	a	b	b	b	h	b	a	b	b	a	b	a	a	a	b	b	b	b	a	a	b	b	b	a	b	b	a
S1_158363965	3	6941006	T	A	b	b	a	b	h	b	b	a	b	b	a	b	a	h	b	b	a	h	a	b	b	b	h	b	a	b	b	a	h	a	a	a	b	b	b	b	a	a	b	b	b	a	b	b	a
S1_158364009	3	6941050	G	A	b	b	h	h	h	b	b	a	b	b	a	b	a	h	b	b	a	a	h	b	b	b	a	b	a	b	b	a	h	a	a	a	b	b	b	b	a	a	b	b	b	a	b	b	a
S1_158407516	3	6984557	C	T	b	b	h	b	h	b	b	a	b	b	a	b	a	h	b	b	a	h	h	b	b	b	b	b	a	b	b	a	h	a	a	a	b	b	b	b	a	a	b	b	b	a	b	b	a
S1_158420674	3	6997715	T	G	b	b	h	b	h	b	b	a	b	b	a	b	a	h	b	b	a	h	h	b	b	b	b	b	a	b	b	a	b	a	a	a	b	b	b	b	a	a	b	b	b	a	b	b	a
S1_158444527	3	7021568	C	T	b	b	a	b	h	b	b	a	b	b	a	b	a	h	b	b	a	a	a	b	b	b	b	b	a	b	b	a	h	a	a	a	b	b	b	b	a	a	b	b	b	a	b	b	a
S1_158505363	3	7082404	T	G	b	a	b	h	h	b	b	a	b	b	a	b	a	h	b	b	a	a	a	b	b	b	b	b	a	b	b	a	h	a	a	a	b	b	b	b	a	a	b	b	b	a	b	b	a
S1_158507542	3	7084583	A	C	b	a	a	b	h	b	b	a	b	b	a	b	a	h	b	b	a	b	b	b	b	b	b	b	a	b	b	a	b	a	a	a	b	b	b	b	a	a	b	b	b	a	b	b	a
S1_158544086	3	7121127	T	G	b	a	h	h	a	b	b	a	b	b	a	b	a	h	b	b	a	a	h	b	b	b	b	b	a	b	b	a	a	a	a	a	b	b	b	b	a	a	b	b	b	a	b	b	a
S1_158560161	3	7137202	G	A	b	a	a	b	h	b	b	a	b	h	a	b	a	h	b	h	a	a	h	h	b	b	a	b	a	b	b	a	a	a	a	a	b	b	b	b	a	a	b	b	b	a	b	b	a
S1_158583369	3	7160410	T	G	b	a	a	a	h	b	b	a	b	a	a	b	a	h	b	h	a	a	a	b	b	b	h	b	a	b	b	a	b	h	a	a	b	b	b	b	a	a	b	b	b	a	b	b	a
S1_158612969	3	7190010	C	G	b	a	a	h	b	b	b	a	b	a	a	b	a	a	b	h	a	a	a	h	b	b	h	b	a	b	b	a	h	h	a	a	b	b	b	b	a	a	b	b	b	a	b	b	b
S1_158614549	3	7191590	T	G	b	a	a	b	b	b	b	a	b	b	a	b	a	a	b	b	a	a	a	b	b	b	a	b	a	b	b	a	b	a	a	a	b	b	b	b	a	a	b	b	b	a	b	b	b
S1_158652817	3	7229858	C	T	b	a	a	b	h	b	b	a	b	b	a	b	a	a	b	b	a	a	b	b	b	b	b	b	a	b	b	a	h	a	a	a	b	b	b	b	a	a	b	b	b	a	b	b	b
S1_158652946	3	7229987	T	C	b	a	a	h	a	b	b	a	b	b	a	b	a	a	b	b	a	h	h	b	b	b	a	b	a	b	b	a	h	a	a	a	b	b	b	b	a	a	b	b	b	a	b	b	b
S1_158750180	3	7327221	C	T	b	a	a	b	h	b	b	a	b	b	a	b	a	a	b	b	a	a	h	b	b	b	a	b	a	b	b	a	a	a	a	a	b	b	b	b	a	a	b	b	b	a	b	b	b
S1_158752485	3	7329526	C	T	b	a	h	h	h	b	b	a	b	b	a	b	a	a	b	b	a	h	h	b	b	b	a	b	a	b	b	a	h	a	a	a	b	b	b	b	a	a	b	b	b	a	b	b	b
S1_158810898	3	7387939	G	C	b	a	a	h	h	b	b	a	b	a	a	b	a	a	b	b	a	a	h	b	b	b	a	b	a	b	b	a	b	h	a	a	b	b	b	a	a	b	b	b	b	a	b	b	b
S1_158845438	3	7422479	C	T	b	a	h	b	h	b	a	a	b	h	a	b	a	a	b	b	a	a	h	b	b	b	a	b	a	b	b	a	h	a	a	a	b	b	b	a	a	b	b	b	b	a	b	b	b
S1_158845500	3	7422541	C	G	b	a	h	b	h	b	h	a	b	h	a	b	a	a	b	b	a	h	h	b	b	b	a	b	a	b	b	a	b	h	a	a	b	b	b	a	a	b	b	b	b	a	b	b	b
S1_158855789	3	7432830	A	G	b	a	a	a	h	b	a	a	b	h	a	b	a	a	b	h	a	a	h	b	b	b	a	b	a	b	b	a	b	a	a	a	b	b	b	b	a	b	b	b	b	a	b	b	b
S1_159115992	3	7693033	G	T	b	a	b	a	h	b	a	a	b	a	a	b	a	a	b	b	a	h	h	b	b	b	a	b	a	b	b	a	h	a	a	a	b	b	b	a	a	b	b	b	b	a	b	b	b
S1_159240017	3	7817058	C	T	b	a	b	b	h	b	a	a	b	a	a	b	a	a	b	h	a	h	h	b	b	b	a	b	a	b	b	a	b	a	a	a	b	b	b	h	a	b	b	b	b	a	b	b	b
S1_159270805	3	7847846	G	C	b	a	b	b	h	b	h	a	b	b	a	b	a	a	b	b	a	a	h	b	b	b	a	b	a	b	b	a	h	a	a	a	b	b	b	a	a	b	b	b	b	a	b	b	b
S1_159358992	3	7936033	G	C	b	a	b	h	h	b	a	a	b	b	a	b	a	a	b	b	a	h	h	b	b	b	a	b	a	b	b	a	a	a	a	a	b	b	b	a	a	b	b	b	b	a	b	b	b
S1_159359109	3	7936150	G	A	b	a	b	b	h	b	h	a	b	b	a	b	a	h	b	b	a	b	h	b	b	b	a	b	a	b	b	a	b	a	a	a	b	b	b	a	a	b	b	b	b	a	b	b	b
S1_159382555	3	7959596	G	C	b	a	b	h	h	b	a	a	b	b	a	b	a	a	b	b	a	h	h	b	b	b	h	b	a	b	b	a	h	a	a	a	b	b	b	a	a	b	b	b	b	a	b	b	b
S1_159387111	3	7964152	G	A	b	a	b	b	h	b	h	a	b	h	a	b	a	h	b	b	a	h	h	b	b	b	a	b	a	b	b	a	b	h	a	a	b	b	b	a	a	b	b	b	b	a	b	b	b
S1_159463211	3	8040252	G	A	b	a	b	b	h	b	a	a	b	b	a	b	a	a	b	b	a	b	h	b	b	b	b	b	a	b	b	a	b	h	a	a	b	b	b	a	a	b	b	b	b	a	b	b	b
S1_159497698	3	8074739	C	T	b	a	b	h	b	b	a	a	b	a	a	b	a	a	b	a	a	h	a	b	b	b	h	b	a	b	b	a	h	h	a	a	b	b	b	a	a	b	b	b	b	a	b	b	b
S1_159497772	3	8074813	A	G	b	a	b	h	b	b	a	a	b	h	a	b	a	a	b	a	a	a	h	b	b	b	a	b	a	b	b	a	b	h	a	a	b	b	b	h	a	b	b	b	b	a	b	b	b
S1_159497808	3	8074849	T	G	b	a	b	a	h	b	b	a	b	a	a	b	a	a	b	a	a	h	h	b	b	b	h	b	a	b	b	a	a	a	a	a	b	b	b	a	a	b	b	b	b	a	b	b	b
S1_159602904	3	8179945	G	A	b	a	b	h	h	b	a	a	b	h	a	b	a	a	b	a	a	h	a	b	b	b	h	b	a	b	b	a	b	h	a	a	b	b	b	h	a	b	b	b	b	a	b	b	b
S1_159833782	3	8410823	G	C	b	a	b	a	b	b	h	a	b	b	a	b	a	a	b	a	a	h	a	b	b	b	a	b	a	b	b	a	b	a	a	a	b	b	b	h	a	b	b	b	b	a	b	b	b
S1_159838136	3	8415177	C	G	b	a	b	a	b	b	a	a	b	h	a	b	a	a	b	a	a	a	a	b	b	b	h	b	a	b	b	a	b	a	a	a	b	b	b	a	a	b	b	b	b	a	b	b	b
S1_159838198	3	8415239	C	T	b	a	b	a	a	b	h	a	b	h	a	b	a	a	b	a	a	a	h	b	b	b	a	b	a	b	b	a	b	a	a	a	b	b	b	a	a	b	b	b	b	a	b	b	b
S1_159849043	3	8426084	T	G	b	a	b	a	h	b	a	a	b	h	a	b	a	a	b	a	a	a	h	b	b	b	a	b	a	b	b	a	b	a	a	a	b	b	b	a	a	b	b	b	b	a	b	b	b
S1_159849652	3	8426693	C	T	b	a	b	a	h	b	h	a	b	h	a	b	a	a	b	a	a	a	a	b	b	b	a	b	a	b	b	a	b	a	a	a	b	b	b	a	a	b	b	b	b	a	b	b	b
S1_159849744	3	8426785	G	A	b	a	b	a	h	b	a	a	b	a	a	b	a	a	b	h	a	a	h	b	b	b	a	b	a	b	b	a	b	a	a	a	b	b	b	a	a	b	b	b	b	a	b	b	b
S1_159864738	3	8441779	G	T	b	a	b	a	h	b	h	a	b	a	a	b	a	a	b	h	a	h	h	b	b	b	a	b	a	b	b	a	b	a	a	a	b	b	b	a	a	b	b	b	b	a	b	b	b
S1_159963512	3	8540553	G	A	b	a	b	a	h	b	h	a	b	a	a	b	a	a	b	b	a	h	h	b	b	b	a	b	a	b	b	a	b	a	a	a	b	b	b	a	a	b	b	b	b	a	b	b	b
S1_159990397	3	8567438	C	T	b	a	b	a	h	b	h	a	b	a	a	b	a	a	b	b	a	h	h	b	b	b	a	b	a	b	b	a	h	a	a	a	b	b	b	a	a	b	b	b	b	a	b	b	b
S1_160003604	3	8580645	T	C	b	a	b	a	h	b	h	a	b	a	a	b	a	a	b	b	a	h	h	b	b	b	a	b	a	b	b	a	h	a	a	a	b	b	b	h	a	b	b	b	b	a	b	b	b
S1_160003690	3	8580731	C	G	b	a	b	a	h	b	h	a	b	a	a	b	a	a	b	b	a	h	a	b	b	b	a	b	a	b	b	a	h	a	a	a	b	b	b	b	a	b	b	b	b	a	b	b	b
S1_160004784	3	8581825	T	C	b	a	b	a	h	b	h	a	b	a	a	b	a	a	b	b	a	h	h	b	b	b	h	b	a	b	b	a	b	a	a	a	b	b	b	a	a	b	b	b	b	a	b	b	b
S1_160052619	3	8629660	C	T	b	a	b	a	h	b	h	a	b	h	a	b	a	a	b	b	a	h	a	b	b	b	a	b	a	b	b	a	h	a	a	a	b	b	b	a	a	b	b	b	b	a	b	b	b
S1_160058402	3	8635443	C	G	b	a	b	a	h	b	a	a	b	h	a	b	a	a	b	b	a	b	a	b	b	b	h	b	a	b	b	a	b	a	a	a	b	b	b	h	a	b	b	b	b	a	b	b	b
S1_160256368	3	8833409	C	T	b	a	b	a	h	b	a	a	b	b	a	b	a	a	b	b	a	a	a	b	b	b	a	b	a	b	b	a	a	a	a	a	b	b	b	b	a	b	b	b	b	a	b	b	b
S1_160353235	3	8930276	C	G	b	a	b	a	h	b	a	a	b	b	a	b	a	a	b	b	a	a	a	b	b	b	a	b	a	b	b	a	a	a	a	a	b	b	b	b	a	b	b	b	b	a	b	b	b
S1_160389146	3	8966187	G	A	b	a	b	a	h	b	a	a	b	b	a	b	a	a	b	b	a	a	a	b	b	b	a	b	a	b	b	a	a	a	a	a	b	b	b	b	a	b	b	b	b	a	b	b	b
S1_160479870	3	9056911	T	C	b	a	b	a	b	b	h	a	b	a	a	b	a	a	b	b	a	a	a	b	b	b	a	b	a	b	b	a	a	a	a	a	b	b	b	a	a	b	b	b	b	a	b	b	b
S1_160480365	3	9057406	T	A	b	a	b	a	h	b	h	a	b	h	a	b	a	a	b	b	a	a	a	b	b	b	a	b	a	b	b	a	a	a	a	a	b	b	b	a	a	b	b	b	b	a	b	b	b
S1_160480400	3	9057441	T	C	b	a	h	a	h	b	a	a	b	h	a	b	a	a	b	b	a	a	a	b	b	b	a	b	a	b	b	a	h	a	a	a	b	b	b	a	a	b	b	b	b	a	b	b	b
S1_160486994	3	9064035	C	T	b	a	h	a	a	b	h	a	b	a	a	b	a	a	b	b	a	a	h	b	b	b	a	b	a	b	b	a	a	a	a	a	b	b	b	a	a	b	b	b	b	a	b	b	b
S1_160579267	3	9156308	T	C	b	a	b	a	a	b	a	a	b	a	a	b	a	a	b	b	a	a	h	b	b	b	a	b	a	b	b	a	b	a	a	a	b	b	b	a	a	b	b	b	b	a	b	h	b
S1_161020098	3	9597139	C	T	b	a	h	a	h	b	a	a	b	h	a	b	a	a	b	b	a	a	h	b	b	b	a	b	a	b	b	a	b	a	a	a	b	b	b	a	a	b	b	b	b	a	b	b	b
S1_161278769	3	9855810	C	G	b	a	h	a	h	b	b	a	b	a	a	b	a	a	b	b	a	a	a	b	b	b	a	b	a	b	b	a	b	a	a	a	b	b	b	a	a	b	b	b	b	a	b	h	b
S1_161334804	3	9911845	C	G	b	a	h	a	h	b	a	a	b	h	a	b	a	a	b	b	a	a	a	b	b	b	a	b	a	b	b	a	h	a	a	a	b	b	b	a	a	b	b	b	b	a	b	b	b
S1_161349389	3	9926430	C	T	b	a	b	a	h	b	h	a	b	b	a	b	a	a	b	h	a	a	a	b	b	b	a	b	a	b	b	a	h	a	a	a	b	b	b	a	h	b	b	b	b	a	b	b	b
S1_161355015	3	9932056	G	A	b	a	b	a	h	b	a	a	b	h	a	b	a	a	b	a	a	a	a	b	b	b	a	b	a	b	b	a	h	a	a	a	b	b	b	a	h	b	b	b	b	a	b	b	b
S1_161375789	3	9952830	C	A	b	a	h	a	b	b	a	a	b	a	a	b	a	a	b	a	a	a	a	b	b	b	a	b	a	b	b	a	h	a	a	a	b	b	b	h	a	b	b	b	b	a	b	b	b
S1_161381036	3	9958077	C	A	b	a	a	a	h	b	a	a	b	h	a	b	a	a	b	h	a	a	h	b	b	h	a	b	a	b	b	a	h	a	a	a	b	b	b	a	h	b	b	b	b	a	b	b	b
S1_161401316	3	9978357	C	T	b	a	h	a	h	b	a	a	b	h	a	b	a	a	b	b	a	a	a	b	b	a	a	b	a	b	b	a	b	a	a	a	b	b	b	h	a	b	b	b	b	a	b	b	b
S1_161464284	3	10041325	C	G	b	a	h	a	b	b	a	a	b	h	a	b	a	a	b	h	a	a	h	b	b	b	h	b	a	b	b	a	h	a	a	a	b	b	b	h	a	b	b	b	b	a	b	h	b
S1_161506448	3	10083489	T	C	b	a	a	a	h	b	a	a	b	h	a	b	a	a	b	b	a	a	h	b	b	h	a	b	a	b	b	a	h	a	a	a	b	b	b	a	a	b	b	b	b	a	b	b	b
S1_161666949	3	10243990	T	G	b	a	b	a	a	b	a	a	b	a	a	b	a	a	b	b	a	a	h	b	a	h	b	b	a	b	b	b	b	a	a	a	b	b	b	a	a	b	h	b	b	a	b	a	b
S1_161945000	3	10522041	T	A	a	a	h	a	h	b	a	a	b	a	a	b	a	a	b	b	a	a	a	b	b	h	a	b	a	b	b	b	h	a	a	a	b	b	b	a	a	b	a	b	a	a	b	a	b
S1_161975539	3	10552580	G	C	a	a	a	a	h	b	h	a	b	h	a	b	a	a	b	b	a	a	h	b	h	h	h	b	a	b	b	b	h	a	a	a	b	b	b	a	a	b	a	b	a	a	b	a	b
S1_161990296	3	10567337	C	T	a	a	a	a	b	b	a	a	b	a	a	b	a	a	b	b	a	a	h	b	b	h	a	b	a	b	b	b	h	a	a	a	b	b	b	a	h	b	a	b	a	a	b	a	b
S1_162161692	3	10738733	C	T	a	a	h	a	h	b	h	a	b	h	a	b	a	a	b	b	a	a	a	b	h	h	a	b	a	b	b	b	h	a	a	a	b	b	b	a	a	b	a	b	a	a	b	a	b
S1_162184997	3	10762038	T	C	a	a	h	a	h	b	h	a	b	h	a	b	a	a	b	b	a	a	h	b	b	h	h	b	a	b	b	b	h	a	a	a	b	b	b	a	h	b	a	b	a	a	b	a	b
S1_162217352	3	10794393	C	A	a	a	b	a	h	b	h	a	b	b	a	b	a	a	b	b	a	a	a	b	b	h	a	b	a	b	b	b	h	a	a	a	b	b	b	a	a	b	a	b	a	a	b	a	b
S1_162226147	3	10803188	G	T	a	a	b	a	h	b	h	a	b	h	a	b	a	a	b	b	a	a	a	b	a	h	h	b	a	b	b	b	h	a	a	a	b	b	b	a	a	b	a	b	a	a	b	a	b
S1_162393849	3	10970890	A	G	a	a	h	a	h	b	h	a	b	b	a	b	a	a	b	b	a	a	a	b	a	a	a	b	a	b	b	b	h	a	a	a	b	b	b	a	a	b	a	b	a	a	b	a	b
S1_162580235	3	11157276	A	C	a	a	b	a	h	b	h	a	b	h	a	b	a	a	b	b	a	a	a	b	b	a	h	b	a	b	b	b	h	a	a	a	b	b	b	a	a	b	a	b	a	a	b	a	b
S1_162791647	3	11368688	A	G	a	a	h	a	h	b	b	a	b	h	a	b	a	a	b	b	a	a	a	b	b	h	a	b	a	b	b	b	h	a	a	a	b	b	b	a	h	b	a	b	a	a	b	a	b
S1_162794574	3	11371615	A	C	a	a	a	a	h	b	b	a	b	h	a	b	a	a	b	b	a	a	h	b	b	h	a	b	a	b	b	b	h	a	a	a	b	b	b	a	a	b	a	b	a	a	b	a	b
S1_162906049	3	11483090	G	A	a	a	a	a	h	b	h	a	b	a	a	b	a	a	b	b	a	a	b	h	b	h	a	b	a	b	a	b	h	a	a	a	b	b	b	a	h	b	a	b	a	a	b	a	b
S1_162921980	3	11499021	A	C	a	a	a	a	h	b	b	a	b	a	a	b	a	a	b	a	a	a	h	a	b	h	a	b	a	b	a	b	h	a	a	a	b	b	b	a	a	b	a	b	a	a	b	a	b
S1_163081096	3	11658137	G	T	a	a	a	a	h	b	h	a	b	a	a	b	a	a	b	b	a	a	h	a	b	h	a	b	a	b	a	b	h	a	a	a	b	b	b	a	a	a	a	b	a	a	b	a	b
S1_163153128	3	11730169	G	C	a	a	a	a	h	b	a	a	b	a	a	b	a	a	b	h	a	a	h	a	b	h	a	b	a	b	a	b	a	a	a	a	b	b	b	a	a	a	a	b	a	a	b	a	b
S1_163193152	3	11770193	C	T	a	a	h	a	h	b	b	a	b	a	a	b	a	a	b	b	a	a	h	a	b	h	a	b	a	b	a	b	h	a	a	a	b	b	b	a	a	a	h	b	a	a	b	a	b
S1_163251918	3	11828959	A	G	a	a	a	a	h	b	h	a	b	a	a	b	a	a	b	b	a	a	a	a	b	h	a	b	a	b	a	b	b	a	a	a	b	b	b	a	a	a	b	b	a	a	b	a	b
S1_163394375	3	11971416	C	G	a	a	b	a	h	b	h	a	b	a	a	b	a	a	b	b	a	a	h	a	b	h	a	b	a	b	a	b	b	a	a	a	b	b	b	a	a	a	h	b	a	a	b	a	b
S1_163549998	3	12127039	C	T	a	a	a	a	h	b	b	a	b	a	a	b	a	a	b	b	a	a	a	a	b	h	b	b	a	b	a	b	h	a	a	a	b	h	b	a	a	a	a	b	a	a	b	a	b
S1_163617152	3	12194193	T	G	a	a	a	a	h	b	a	a	b	a	a	b	a	a	b	b	a	a	h	a	b	h	h	b	a	b	a	b	h	a	a	a	b	h	b	a	a	a	a	b	a	a	b	a	b
S1_163786085	3	12363126	C	A	a	a	a	a	a	b	b	a	b	a	a	b	a	a	b	b	a	a	a	a	b	h	a	b	a	b	a	b	b	a	a	a	b	b	b	a	a	a	a	b	a	a	b	a	b
S1_163826364	3	12403405	G	A	a	a	a	a	a	b	b	a	a	a	a	b	a	a	b	b	a	a	h	a	b	a	h	b	a	b	a	b	b	a	a	a	b	b	b	a	a	a	a	b	a	a	b	a	b
S1_164301799	3	12878840	T	C	a	a	a	a	h	b	b	a	h	a	a	b	a	a	b	b	a	a	a	a	b	a	a	b	a	b	a	b	b	a	a	a	b	b	b	a	a	a	a	b	a	a	b	a	b
S1_164306350	3	12883391	A	C	a	a	h	a	h	b	b	a	h	a	a	b	a	a	b	b	a	a	h	a	b	h	a	b	a	b	a	b	b	a	a	a	b	b	b	a	b	a	a	b	a	a	b	a	b
S1_164806116	3	13383157	T	G	a	a	b	a	h	b	b	a	a	a	a	b	a	a	b	b	a	a	a	a	b	b	h	b	a	b	a	b	b	a	a	a	b	b	b	a	a	a	b	h	a	a	b	a	b
S1_164809364	3	13386405	C	T	a	a	b	a	a	b	b	a	h	a	a	b	a	a	b	b	a	a	a	h	b	b	a	b	a	b	a	a	b	a	a	a	b	b	b	a	h	a	b	a	a	a	b	a	b
S1_164873542	3	13450583	G	A	a	a	h	a	h	b	b	a	h	a	a	b	a	a	b	b	a	a	a	a	b	b	h	b	a	b	a	b	b	a	a	a	b	b	b	a	a	a	b	h	a	a	b	a	b
S1_164980860	3	13557901	C	G	a	a	a	a	b	b	h	a	h	a	a	b	a	a	b	b	a	a	a	h	b	b	a	b	a	b	a	h	h	a	a	a	b	b	b	a	a	a	b	a	a	a	b	a	b
S1_167441046	3	16018087	G	T	a	a	h	a	h	b	h	a	h	a	a	b	a	a	b	b	a	a	a	a	b	b	a	b	a	b	a	h	a	a	a	b	b	a	b	a	h	a	a	h	a	a	b	a	b
S1_167794177	3	16371218	T	G	a	a	b	a	h	b	b	a	h	a	a	b	a	a	b	b	a	a	a	a	b	b	a	b	a	b	a	h	a	a	a	b	b	a	b	a	h	b	a	b	a	a	b	a	b
S1_167795311	3	16372352	A	C	a	a	b	a	h	b	h	a	h	a	a	b	a	a	b	b	a	a	a	a	b	b	a	b	a	b	a	b	a	a	a	b	b	a	b	a	b	b	a	h	a	a	b	a	b
S1_168975252	3	17552293	Y	C	a	a	h	a	h	b	h	a	h	a	a	b	a	a	b	b	a	a	a	a	b	b	a	b	a	b	a	h	a	a	a	b	b	a	b	a	a	b	a	h	a	a	b	a	b
S1_201866635	3	50443676	G	T	a	a	b	a	h	b	h	a	h	a	a	b	a	a	b	b	a	a	a	a	b	b	b	b	a	b	a	h	a	a	a	b	b	a	b	a	a	b	a	h	a	a	b	a	b
S1_202115558	3	50692599	G	C	a	a	a	a	h	b	b	a	h	a	a	b	a	a	b	b	a	a	a	a	b	b	h	b	a	b	a	b	a	a	a	b	b	a	b	a	a	b	a	b	a	a	b	a	b
S1_202136925	3	50713966	A	G	a	a	h	a	h	b	a	a	h	a	a	b	a	a	b	b	a	a	a	a	b	b	b	b	a	b	a	h	a	a	a	b	b	a	b	a	a	b	a	a	a	a	b	a	b
S1_202244091	3	50821132	T	G	a	a	b	a	h	b	h	a	h	a	a	b	a	a	b	b	a	a	a	a	b	b	a	b	a	b	a	b	a	a	a	b	b	a	b	a	a	b	a	h	a	a	b	a	b
S1_202244182	3	50821223	T	G	a	a	h	a	h	b	h	a	h	a	a	b	a	a	b	b	a	a	a	a	h	b	a	b	a	b	a	a	a	a	a	b	b	a	b	a	a	b	a	h	a	a	b	a	b
S1_202250405	3	50827446	A	C	a	a	h	a	h	b	h	a	h	a	a	b	a	a	b	b	a	a	a	a	b	b	a	b	a	b	a	h	a	a	a	b	b	a	b	a	a	b	a	h	a	a	b	a	b
S1_202250606	3	50827647	G	A	a	a	b	a	h	b	h	a	h	a	a	b	a	a	b	b	a	a	a	a	a	b	a	b	a	b	a	b	a	a	a	b	b	a	b	a	b	b	a	h	a	a	b	a	b
S1_202250881	3	50827922	A	G	a	a	h	a	h	b	a	a	h	a	a	b	a	a	b	b	a	a	a	a	a	b	a	b	a	b	a	h	a	a	a	b	b	a	b	a	b	b	a	a	a	a	b	a	b
S1_202323210	3	50900251	T	C	a	a	b	a	h	b	b	a	h	a	a	b	a	a	b	b	a	a	a	a	a	b	a	b	a	b	a	a	a	a	a	b	b	a	b	a	b	b	a	h	a	a	b	a	b
S1_202453459	3	51030500	G	A	a	a	b	a	h	b	h	a	h	a	a	b	a	a	b	b	a	a	a	a	a	b	a	b	a	b	a	h	a	a	a	b	b	a	b	a	b	b	a	h	a	a	b	a	b
S1_202454692	3	51031733	T	C	a	a	b	a	h	b	h	a	h	a	a	b	a	a	b	b	a	a	a	a	h	b	h	b	a	b	a	h	a	a	a	b	b	a	b	a	b	b	a	h	a	a	b	a	b
S1_202491736	3	51068777	G	T	a	a	a	a	h	b	b	a	h	a	a	b	a	a	b	b	a	a	a	a	b	b	b	b	a	b	a	h	a	a	a	b	b	a	b	a	b	b	a	b	a	a	b	a	b
S1_203391755	3	51968796	K	T	a	a	h	a	b	b	b	a	b	a	a	b	a	a	b	b	a	a	a	a	b	b	b	b	a	b	a	a	a	a	a	b	b	a	b	a	b	b	a	a	a	a	b	a	b
S1_203426470	3	52003511	A	C	a	a	a	a	h	b	b	a	h	a	a	b	a	a	b	b	a	a	a	a	a	b	a	b	a	b	a	a	a	a	a	b	b	a	b	a	b	b	a	a	a	a	b	a	b
S1_203499341	3	52076382	G	N	a	a	b	a	b	b	b	a	b	a	a	b	a	a	b	b	a	a	a	a	b	b	a	b	a	b	a	b	a	a	a	b	b	a	b	a	a	b	a	h	a	a	b	a	b
S1_203698281	3	52275322	G	T	a	a	h	a	h	b	b	a	h	a	a	b	a	a	b	b	a	a	a	a	h	b	b	b	a	b	a	h	a	a	a	b	b	a	b	a	a	b	a	h	a	a	b	a	b
S1_203818920	3	52395961	C	G	a	a	b	a	h	b	b	a	h	a	a	b	a	a	b	b	a	a	a	h	b	b	b	b	a	b	a	b	a	a	a	b	b	a	b	a	b	b	a	b	a	a	b	a	b
S1_203821446	3	52398487	C	A	a	a	h	a	h	b	b	a	h	a	a	b	a	a	b	b	a	a	a	h	h	b	b	b	a	b	a	b	a	a	a	b	b	a	b	a	b	b	a	h	a	a	b	a	b
S1_203921879	3	52498920	C	A	a	a	h	a	h	b	b	a	h	a	a	b	a	a	b	b	a	a	a	a	h	b	b	b	a	b	a	h	a	a	a	b	b	a	b	a	a	b	a	b	a	a	b	a	b
S1_204072228	3	52649269	G	A	a	a	h	a	b	b	b	a	b	a	a	b	a	a	b	b	a	a	a	h	b	b	b	b	a	b	a	a	a	a	a	b	b	a	b	a	a	b	a	b	a	a	b	a	b
S1_204674226	3	53251267	A	C	a	a	h	a	h	b	b	a	h	a	a	b	a	a	b	b	a	a	a	a	b	b	a	b	a	b	a	h	a	a	a	b	b	a	b	a	a	b	a	h	a	a	b	a	b
S1_204709352	3	53286393	A	G	a	a	b	a	b	b	b	a	h	a	a	b	a	a	b	b	a	a	a	a	b	b	h	b	a	b	a	h	a	a	a	b	b	a	b	a	a	b	a	b	a	a	b	a	b
S1_204915878	3	53492919	A	G	a	a	b	a	h	b	b	a	h	a	a	b	a	a	b	b	a	a	a	a	b	b	a	b	a	b	a	b	a	a	a	b	b	a	b	h	a	b	a	h	a	a	b	a	b
S1_204923463	3	53500504	G	A	a	a	b	a	h	b	b	a	h	a	a	b	a	a	b	b	a	a	a	a	b	b	a	b	a	b	a	b	a	a	a	b	b	a	b	b	h	b	a	h	a	a	b	a	b
S1_204964161	3	53541202	G	A	a	a	h	a	h	b	b	b	h	a	a	b	a	a	b	b	a	a	a	a	b	b	h	b	a	b	a	b	a	a	a	b	b	a	b	h	b	b	a	b	a	a	b	a	b
S1_204972901	3	53549942	C	G	a	a	b	a	b	b	b	b	h	a	a	b	a	a	b	b	a	a	a	a	b	b	b	b	a	b	a	b	a	a	a	b	b	a	b	a	a	b	a	h	a	a	b	a	b
S1_204980442	3	53557483	A	G	a	a	a	a	h	b	b	b	b	a	a	b	a	a	b	b	a	a	a	a	b	b	b	b	a	b	a	b	a	a	a	b	b	a	b	h	h	b	a	b	a	a	b	a	b
S1_205546046	3	54123087	A	G	a	a	b	a	b	b	b	b	h	a	a	b	a	a	b	b	a	a	a	a	b	b	b	a	a	b	a	b	a	a	a	b	b	a	b	b	a	b	a	a	a	a	b	a	b
S1_205572961	3	54150002	G	A	a	a	h	a	h	b	b	b	b	a	a	b	a	a	b	b	a	a	a	a	b	b	b	h	a	b	a	b	a	a	a	b	b	a	b	h	a	b	a	a	a	a	b	a	b
S1_205580706	3	54157747	C	G	a	a	h	a	h	b	b	b	h	a	a	b	a	a	b	b	a	a	a	a	b	b	a	h	a	b	a	b	a	a	a	b	b	a	b	h	b	b	a	a	a	a	b	a	b
S1_205875872	3	54452913	G	A	a	a	b	a	h	b	b	b	h	a	a	b	a	a	b	b	a	a	a	a	b	b	a	h	a	b	a	b	a	a	a	b	b	a	b	b	h	b	a	a	a	a	b	a	b
S1_205925038	3	54502079	A	G	a	a	h	a	h	b	b	h	a	a	a	b	a	a	b	b	a	a	a	a	b	b	b	h	a	b	a	b	a	a	a	b	b	a	b	b	b	b	a	a	a	a	b	a	b
S1_206133767	3	54710808	N	T	a	a	b	a	h	b	b	a	h	a	a	b	a	a	b	b	a	a	a	a	b	b	h	h	a	b	a	b	a	a	a	b	b	a	b	b	b	b	a	a	a	a	b	a	b
S1_206262321	3	54839362	C	T	a	a	b	a	h	b	b	h	h	a	a	b	a	a	b	b	a	a	a	a	b	b	a	h	a	b	a	b	a	a	a	b	b	a	b	b	a	b	a	a	a	a	b	a	b
S1_206264455	3	54841496	A	N	a	a	b	a	h	b	b	b	h	a	a	b	a	a	b	b	a	a	a	a	b	b	a	h	a	b	a	h	a	a	a	b	b	a	b	b	a	b	a	a	a	a	b	a	b
S1_206268158	3	54845199	G	T	a	a	b	a	b	b	b	b	h	a	a	b	a	a	b	b	a	a	a	h	b	b	b	b	a	b	a	b	a	a	a	b	b	a	b	b	b	b	a	a	a	a	b	a	b
S1_206274914	3	54851955	A	G	a	a	b	a	h	b	b	b	b	a	a	b	a	a	b	b	a	a	a	h	b	b	b	h	a	b	a	h	a	a	a	b	b	a	b	h	b	b	a	a	a	a	b	a	b
S1_206328487	3	54905528	A	C	a	a	b	a	h	b	b	a	a	a	a	b	a	a	b	b	a	a	a	h	b	b	a	b	a	b	a	b	a	a	a	b	b	a	b	b	a	b	a	a	a	a	b	a	b
S1_206396116	3	54973157	G	C	a	a	b	a	b	b	b	a	h	a	a	b	a	a	b	b	a	a	a	a	b	b	a	b	a	b	a	b	a	a	a	b	b	a	b	h	a	b	a	a	a	a	b	a	b
S1_206396236	3	54973277	A	C	a	a	b	h	h	b	b	b	h	a	a	b	a	a	b	b	a	a	a	a	b	b	b	b	a	b	a	b	a	a	a	b	b	a	b	b	a	b	a	a	a	a	b	a	b
S1_206406368	3	54983409	T	A	a	a	b	a	h	b	b	h	h	a	a	b	a	a	b	b	a	a	a	a	b	b	a	h	a	b	a	b	a	a	a	b	b	a	b	a	h	b	a	a	a	a	b	a	b
S1_206442458	3	55019499	C	T	a	a	b	h	b	b	b	b	a	a	a	b	a	a	b	b	a	a	a	a	b	b	h	h	a	b	a	b	a	a	a	b	b	a	b	b	a	b	a	a	a	a	b	a	b
S1_206491821	3	55068862	A	T	a	a	h	a	b	b	b	b	b	a	a	b	a	a	b	b	a	a	a	a	b	b	a	h	a	b	a	b	a	a	a	b	b	a	b	h	b	b	a	a	a	a	b	a	b
S1_206514244	3	55091285	A	G	a	a	h	a	b	b	b	b	h	a	a	b	a	a	b	b	a	a	a	a	b	b	a	b	a	b	a	b	a	a	a	b	b	a	b	b	b	b	a	a	a	a	b	a	b
S1_206556974	3	55134015	G	A	a	a	h	a	b	b	b	b	b	a	a	b	a	a	b	b	h	a	a	a	b	b	a	b	a	b	a	b	a	a	a	b	b	a	b	b	b	b	a	a	a	a	b	a	b
S1_206643411	3	55220452	T	C	a	a	b	a	b	b	b	b	b	a	a	b	a	a	b	b	h	a	a	h	b	b	b	b	a	b	a	b	a	a	a	a	b	a	b	b	h	b	a	a	a	a	b	a	b
S1_206715596	3	55292637	C	G	a	a	b	a	h	b	b	b	a	a	a	b	a	a	b	b	h	a	a	a	b	b	b	b	a	b	a	b	a	a	a	a	b	a	b	b	b	b	a	a	a	a	b	a	b
S1_206750751	3	55327792	C	T	a	a	b	a	a	b	b	b	h	a	a	b	a	a	b	b	a	a	a	h	b	b	a	b	a	b	a	b	a	a	a	a	b	a	b	b	h	b	a	a	a	a	b	a	b
S1_206807163	3	55384204	C	A	a	a	a	a	b	b	b	b	h	a	a	b	a	a	b	b	a	a	a	a	b	b	a	b	a	b	a	b	a	a	a	a	b	a	b	b	b	b	a	a	a	a	b	a	b
S1_207324166	3	55901207	G	T	a	a	h	a	h	b	b	b	h	a	a	b	a	a	b	b	a	a	a	a	b	b	a	a	a	b	b	b	a	a	a	a	b	a	b	b	b	b	a	a	a	a	b	a	b
S1_207327413	3	55904454	C	T	a	a	b	a	b	b	b	b	a	a	a	b	a	a	b	b	a	a	a	a	b	b	a	b	a	b	b	b	a	a	a	a	b	a	b	b	b	b	a	a	a	a	b	a	b
S1_207461021	3	56038062	C	A	a	a	a	a	h	b	b	b	a	a	a	b	a	a	b	b	a	a	a	a	b	b	a	h	a	b	a	b	a	a	a	a	b	a	b	b	b	b	a	a	a	a	b	a	b
S1_207493243	3	56070284	T	C	a	a	a	a	h	b	b	b	h	a	a	b	a	a	b	b	a	a	a	a	b	b	h	h	a	b	h	b	a	a	a	a	b	a	b	b	b	b	a	a	a	a	b	a	b
S1_207493284	3	56070325	C	G	a	a	a	a	h	b	b	b	h	a	a	b	a	a	b	b	a	a	a	a	b	b	h	b	a	b	h	b	a	a	a	a	b	a	b	b	b	b	a	a	a	a	b	a	b
S1_207508658	3	56085699	G	T	a	a	a	a	b	b	b	b	h	a	a	b	a	a	b	b	a	a	a	h	b	b	b	b	a	b	b	b	a	a	a	a	b	a	b	b	b	b	a	a	a	a	b	a	b
S1_207509858	3	56086899	A	G	a	a	a	a	h	b	b	b	h	a	a	b	a	a	b	b	a	a	a	h	b	b	b	h	a	b	b	b	a	a	a	a	b	a	b	b	b	b	a	a	a	a	b	a	b
S1_207559867	3	56136908	C	T	a	a	b	a	b	b	b	b	h	a	a	b	a	a	b	b	a	a	a	h	b	b	h	b	a	b	h	h	a	a	a	a	b	a	b	b	b	b	a	a	a	a	b	a	b
S1_207564112	3	56141153	A	C	a	a	a	a	b	b	b	b	h	a	a	b	a	a	b	b	a	a	a	h	b	b	h	h	a	b	a	h	a	a	a	a	b	a	b	b	b	b	a	a	a	a	b	a	b
S1_207564186	3	56141227	C	T	a	a	h	a	b	b	b	b	h	a	a	b	a	a	b	b	a	a	a	h	b	b	b	b	a	b	h	h	a	a	a	a	b	a	b	b	b	b	a	a	a	a	b	a	b
S1_207565660	3	56142701	C	T	a	a	a	a	h	b	b	b	h	a	a	b	a	a	b	b	a	a	a	a	b	b	a	h	a	b	h	b	a	a	a	a	b	a	b	b	b	b	a	a	a	a	b	a	b
S1_207566546	3	56143587	A	G	a	a	a	a	h	b	b	b	h	a	a	b	a	a	b	b	a	a	a	a	b	b	a	a	a	b	a	b	a	a	a	a	b	a	b	b	b	b	a	a	a	a	b	a	b
S1_207581178	3	56158219	G	A	a	a	a	a	h	b	b	b	h	a	a	b	a	a	b	b	a	a	a	a	b	b	a	b	a	b	b	b	a	a	a	a	b	a	b	b	b	b	a	a	a	a	b	a	b
S1_207985974	3	56563015	C	G	a	a	h	a	h	b	b	b	h	a	a	b	a	a	b	b	a	a	a	a	b	b	b	b	a	b	h	b	a	a	a	a	b	a	b	b	b	b	a	a	a	a	b	a	b
S1_207986489	3	56563530	C	G	a	a	a	a	h	b	b	b	h	a	a	b	a	a	b	b	h	a	a	h	b	b	h	b	a	b	h	b	a	a	a	a	b	a	b	b	b	b	a	a	a	a	b	a	b
S1_207988071	3	56565112	T	C	a	a	a	a	h	b	b	b	a	a	a	b	a	a	b	b	h	a	a	h	b	b	h	b	a	b	a	a	a	a	a	a	b	a	b	b	b	b	a	a	a	a	b	a	b
S1_207988195	3	56565236	G	A	a	a	a	a	b	b	b	b	b	a	a	b	a	a	b	b	h	a	a	h	b	b	h	b	a	b	h	a	a	a	a	a	b	a	b	b	b	b	a	a	a	a	b	a	b
S1_208087674	3	56664715	C	T	a	a	a	a	b	b	b	b	b	a	a	b	a	a	b	b	a	a	a	a	b	b	a	b	a	b	h	a	a	a	a	a	b	a	b	b	b	b	a	a	a	a	b	a	b
S1_208095277	3	56672318	A	G	a	a	h	a	h	b	b	b	h	a	a	b	a	a	b	b	h	a	a	a	b	b	a	b	a	b	a	a	a	a	a	a	b	a	b	b	b	b	a	a	a	a	b	a	b
S1_208095387	3	56672428	T	C	a	a	a	a	a	b	b	b	h	a	a	b	a	a	b	b	a	a	a	a	b	b	a	b	a	b	a	a	a	a	a	a	b	a	b	b	b	b	a	a	a	a	b	a	b
S1_208122000	3	56699041	A	G	a	a	a	a	h	b	b	b	b	a	a	b	a	a	b	b	h	a	a	a	b	b	a	h	a	b	a	h	a	a	a	a	b	a	b	b	b	b	a	a	a	a	b	a	b
S1_208129021	3	56706062	G	A	a	a	a	a	h	b	b	b	h	a	a	b	a	a	b	b	a	a	a	a	b	b	a	b	a	b	a	b	a	a	a	a	b	a	b	b	b	b	a	a	a	a	b	a	b
S1_208152430	3	56729471	C	G	a	a	a	a	a	b	b	b	a	a	a	b	a	a	b	b	h	a	a	a	b	b	a	a	a	b	a	h	a	a	a	a	b	a	b	b	b	b	a	a	a	a	b	a	b
S1_208162059	3	56739100	T	K	a	a	b	a	h	b	b	b	a	a	a	b	a	a	b	b	a	a	a	a	b	b	a	b	a	b	a	h	a	a	a	a	b	a	b	b	b	b	a	a	a	a	b	a	b
S1_208433931	3	57010972	G	T	a	a	h	a	a	b	b	b	h	a	a	b	a	a	b	b	a	a	a	h	b	b	a	h	a	b	a	a	a	a	a	a	b	a	b	b	b	b	a	a	a	a	b	a	b
S1_208440849	3	57017890	C	G	a	a	h	a	h	b	b	b	h	a	a	b	a	a	b	b	a	a	a	h	b	b	a	b	a	b	a	h	a	a	a	a	b	a	b	b	b	b	a	a	a	a	b	a	b
S1_208495955	3	57072996	A	G	a	a	a	a	a	b	b	b	b	a	a	b	a	a	b	b	a	a	a	h	b	b	a	b	a	b	h	h	a	a	a	a	b	a	b	b	b	b	a	a	a	a	b	a	b
S1_208496964	3	57074005	A	G	a	a	a	a	b	b	b	b	b	a	a	b	a	a	b	b	a	a	a	a	b	b	a	h	a	b	h	h	a	a	a	a	b	a	b	b	b	b	a	a	a	a	b	a	b
S1_208542443	3	57119484	G	T	a	a	a	a	h	b	b	b	a	a	a	b	a	a	b	b	a	a	a	a	b	b	a	h	a	b	a	h	a	a	a	a	b	a	b	h	b	b	a	a	a	a	b	a	b
S1_208542491	3	57119532	C	A	a	a	b	a	h	b	b	b	h	a	a	b	a	a	b	b	a	a	a	a	b	b	a	h	a	b	a	h	a	a	a	a	b	a	b	b	b	b	a	a	a	a	b	a	b
S1_208668536	3	57245577	C	T	a	a	b	a	h	b	b	b	b	a	a	b	a	a	b	b	a	a	a	a	b	b	a	h	a	b	a	h	a	a	a	a	b	a	b	a	b	b	a	a	a	a	b	a	b
S1_208682293	3	57259334	T	C	a	a	h	a	h	b	b	b	h	a	a	b	a	a	b	b	a	a	a	a	b	b	b	h	a	b	a	a	a	a	a	a	b	a	b	b	b	b	a	a	a	a	b	a	b
S1_208724895	3	57301936	T	G	a	a	b	a	h	b	b	b	h	a	a	b	a	h	b	b	a	a	a	a	b	b	h	h	a	b	a	h	a	a	a	a	b	a	b	b	b	b	a	a	a	a	b	a	b
S1_208754436	3	57331477	C	T	a	a	h	a	h	b	b	b	a	a	a	b	a	h	b	b	a	a	a	a	b	b	h	h	a	b	h	a	a	a	a	a	b	a	b	b	b	b	a	a	a	a	b	a	b
S1_208798281	3	57375322	C	T	a	a	h	a	h	b	b	b	b	a	a	b	a	a	b	b	h	a	a	a	b	b	h	h	a	b	h	h	a	a	a	a	b	a	b	h	b	b	a	a	a	a	a	a	b
S1_208799166	3	57376207	C	A	a	a	h	a	h	b	b	b	h	a	a	b	a	h	b	b	a	a	a	a	b	b	h	h	a	b	h	h	a	a	a	a	b	a	b	h	b	b	a	a	a	a	a	a	b
S1_208808890	3	57385931	N	A	a	a	h	a	h	b	b	b	h	a	a	b	a	a	b	b	h	a	a	a	b	b	a	h	a	b	h	h	a	a	a	a	b	a	b	b	b	b	a	a	a	a	a	a	b
S1_208821668	3	57398709	G	A	a	a	b	a	h	b	b	b	b	a	a	b	a	h	b	b	a	a	a	a	b	b	b	h	a	b	h	h	a	a	a	a	b	a	b	a	b	b	a	a	a	a	a	a	b
S1_208828138	3	57405179	C	G	a	a	h	a	h	b	b	b	a	a	a	b	a	a	b	b	h	a	a	a	b	b	b	h	a	b	h	a	a	a	a	a	b	a	b	h	b	b	a	a	a	a	a	a	b
S1_208828240	3	57405281	G	C	a	a	a	a	h	b	b	b	h	a	a	b	a	h	b	b	a	a	a	a	b	b	b	h	a	b	h	a	a	a	a	a	b	a	b	h	b	b	a	a	a	a	a	a	b
S1_208828366	3	57405407	A	G	a	a	h	a	h	b	b	b	h	a	a	b	a	a	b	b	h	a	a	a	b	b	b	h	a	b	b	a	a	a	a	a	b	a	b	b	b	b	a	a	a	a	a	a	b
S1_208942578	3	57519619	T	C	a	a	h	a	a	b	b	b	a	a	a	b	a	a	b	b	a	a	a	a	b	b	b	h	a	b	b	a	a	a	a	a	b	a	h	b	b	b	a	a	a	a	a	a	b
S1_208942879	3	57519920	G	C	a	a	a	a	a	b	b	b	a	a	a	b	a	a	b	b	a	a	a	a	b	b	b	b	a	b	a	a	a	a	a	a	b	a	a	h	b	b	a	a	a	a	a	a	b
S1_208951937	3	57528978	A	C	a	a	h	a	a	b	b	b	h	a	a	b	a	a	b	b	b	a	a	a	b	b	b	b	a	b	h	a	a	a	a	a	b	a	h	a	b	b	a	a	a	a	a	a	b
S1_209003562	3	57580603	A	T	a	a	b	a	a	b	b	b	h	a	a	b	a	a	b	b	h	a	a	h	b	b	b	h	a	b	h	a	a	a	a	a	b	a	a	a	b	b	a	a	a	a	a	a	b
S1_209003637	3	57580678	C	G	a	a	b	a	h	b	b	b	a	a	a	b	a	a	b	b	h	a	a	h	b	b	b	h	a	b	h	a	a	a	a	a	b	a	h	a	b	b	a	a	a	a	a	a	b
S1_209005048	3	57582089	C	T	a	a	h	a	h	b	b	b	h	a	a	b	a	a	b	b	h	a	a	a	b	b	b	b	a	b	a	a	a	a	a	a	b	a	h	b	b	b	a	a	a	a	a	a	b
S1_209037992	3	57615033	A	C	a	a	a	a	b	b	b	b	h	a	a	b	a	h	b	b	a	a	a	a	b	b	b	b	a	b	b	a	a	a	a	a	b	a	a	b	b	b	a	a	a	a	a	a	b
S1_209066490	3	57643531	G	A	a	a	a	a	h	b	h	b	h	a	a	b	a	a	b	b	h	a	a	a	b	b	b	b	a	b	b	a	h	a	a	a	b	a	h	b	b	b	a	a	a	a	a	a	b
S1_209073253	3	57650294	G	A	a	a	a	a	b	b	b	b	a	a	a	b	a	b	b	b	a	a	a	h	b	b	b	b	a	b	b	a	b	a	a	a	b	b	a	a	b	b	a	a	a	a	a	a	b
S1_209349886	3	57926927	C	G	a	a	a	a	h	b	a	b	b	a	a	b	a	h	b	b	a	a	a	b	b	b	b	b	a	b	b	a	h	h	a	a	b	b	a	h	b	b	a	a	a	a	a	a	b
S1_209353169	3	57930210	A	G	a	a	a	a	h	b	a	b	a	a	a	b	a	a	b	b	a	a	a	a	b	b	b	b	a	b	b	a	b	b	a	a	b	b	h	a	b	b	a	a	a	a	a	a	b
S1_209380253	3	57957294	A	C	a	a	a	a	a	b	a	b	h	a	a	b	a	a	b	b	a	a	a	a	b	b	b	b	a	b	b	a	b	a	a	a	b	b	h	a	a	b	a	a	a	a	a	a	b
S1_209408710	3	57985751	C	G	a	a	h	a	h	b	a	b	h	a	a	b	a	h	b	b	a	a	a	a	b	b	b	a	a	b	b	a	b	h	a	a	b	b	a	h	a	b	a	a	a	a	a	a	b
S1_209408788	3	57985829	C	G	a	a	a	a	a	b	a	b	a	a	a	b	a	b	b	b	a	a	a	a	b	b	b	b	a	b	b	a	b	a	a	a	b	b	h	a	a	b	a	a	a	a	a	a	b
S1_209409397	3	57986438	A	G	a	a	h	a	h	b	a	b	b	a	a	b	a	a	b	b	b	a	a	a	b	b	b	h	a	b	b	a	b	h	a	a	b	b	a	b	a	b	a	a	a	a	a	a	b
S1_209409538	3	57986579	A	G	a	a	h	a	h	b	a	b	h	a	a	b	a	h	b	b	h	a	a	a	b	b	b	b	a	b	b	a	h	h	a	a	b	b	a	h	a	b	a	a	a	a	a	a	b
S1_209474408	3	58051449	G	T	a	a	h	a	h	b	a	b	b	a	a	b	a	a	b	b	h	a	a	a	b	b	b	b	a	b	b	a	b	h	a	a	b	b	a	a	a	b	a	a	h	a	a	a	b
S1_209515613	3	58092654	T	G	a	a	a	a	h	h	a	b	a	a	a	b	a	h	b	b	h	a	a	a	b	b	b	b	a	b	b	a	b	h	a	a	b	b	a	h	a	b	a	a	a	a	a	a	b
S1_209563817	3	58140858	A	T	a	a	h	a	h	h	a	b	h	a	a	b	a	h	b	b	a	a	a	a	b	b	b	b	a	b	b	a	h	h	a	a	b	b	a	b	a	b	a	a	h	a	a	a	b
S1_209576453	3	58153494	C	G	a	a	b	a	h	b	a	b	h	a	a	b	a	a	b	b	a	a	a	a	b	b	b	b	a	b	b	a	h	h	a	a	b	b	a	h	a	b	a	a	a	a	a	a	b
S1_209576510	3	58153551	A	T	a	a	a	a	h	b	a	b	h	a	a	b	a	h	b	b	b	a	a	a	b	b	b	b	a	b	b	a	b	h	a	a	b	b	h	h	a	b	a	a	h	a	a	a	b
S1_209583339	3	58160380	G	C	a	a	h	a	h	h	a	b	h	a	a	b	a	a	b	b	b	a	a	a	b	b	b	b	a	b	b	a	b	h	a	a	b	b	h	a	a	b	a	a	a	a	a	a	b
S1_209618790	3	58195831	G	C	a	a	a	a	h	b	a	b	h	a	a	b	a	a	b	b	b	a	a	a	b	b	b	b	a	b	b	a	b	h	a	a	b	b	a	h	a	b	a	a	a	a	a	a	b
S1_209622792	3	58199833	T	C	a	a	h	a	a	h	a	b	h	a	a	b	a	a	b	b	b	a	a	a	b	b	b	b	a	b	b	a	h	h	a	a	b	b	a	a	a	b	a	a	a	a	a	a	b
S1_209622922	3	58199963	C	G	a	a	b	a	h	b	a	b	h	a	a	b	a	h	b	b	b	a	a	a	b	b	b	b	a	b	b	a	b	h	a	a	b	b	h	b	a	b	a	a	a	a	a	a	b
S1_209670056	3	58247097	C	A	a	a	b	a	h	a	a	b	h	a	a	b	a	h	b	b	b	a	a	a	b	b	a	b	a	b	b	a	h	h	a	a	b	b	h	b	a	b	a	a	a	a	a	a	b
S1_209671384	3	58248425	C	T	a	a	b	a	a	a	a	b	h	a	a	b	a	h	b	b	a	a	a	a	b	b	h	b	a	b	b	a	h	a	a	a	b	b	h	b	a	b	a	a	a	a	a	a	b
S1_209766933	3	58343974	A	G	a	a	b	a	h	a	a	b	a	a	a	b	a	h	b	b	a	a	a	a	b	b	a	b	a	b	b	a	h	h	a	a	b	b	a	b	a	b	a	a	a	a	a	a	b
S1_209768268	3	58345309	C	A	a	a	b	a	a	a	a	b	h	a	a	b	a	a	b	b	a	a	a	a	b	b	a	b	a	b	b	a	b	b	a	a	b	b	a	b	a	b	a	a	h	a	a	a	b
S1_209779966	3	58357007	C	G	a	a	b	a	h	a	h	b	h	a	a	b	a	h	b	b	a	a	a	a	b	b	a	b	a	b	b	a	h	b	a	a	b	b	a	h	a	b	a	a	a	a	a	a	b
S1_209820111	3	58397152	G	C	a	a	b	a	h	a	a	b	b	a	a	b	a	h	b	b	a	a	a	a	b	b	a	b	a	b	b	a	h	b	a	a	b	b	a	h	a	b	a	a	h	a	a	a	b
S1_209843946	3	58420987	G	T	a	a	b	a	b	a	b	b	h	a	a	b	a	b	b	b	h	a	a	a	b	b	a	b	a	b	b	a	b	b	a	a	b	b	a	b	a	b	a	a	h	a	a	a	b
S1_209918293	3	58495334	C	A	a	a	b	a	a	a	h	b	b	a	a	b	a	a	b	b	h	a	a	a	b	b	a	b	a	b	b	a	b	a	a	a	b	b	h	h	a	b	a	a	a	a	a	a	b
S1_209934500	3	58511541	A	C	a	a	b	a	h	a	a	b	b	a	a	b	a	h	b	b	h	a	a	a	b	b	a	b	a	b	h	a	h	a	a	a	b	b	h	b	a	b	a	a	h	a	a	a	b
S1_209960023	3	58537064	A	C	a	a	b	a	a	a	h	b	b	a	a	b	a	h	b	b	a	a	a	a	b	b	a	b	a	b	h	a	h	h	a	a	b	b	a	a	a	b	a	a	a	a	a	a	b
S1_210029997	3	58607038	C	A	a	a	b	a	h	a	b	b	b	a	a	b	a	h	b	b	h	a	a	a	b	b	a	b	a	b	b	a	b	h	a	a	b	b	h	a	a	b	a	a	a	a	a	a	b
S1_210030204	3	58607245	A	C	a	a	b	a	h	a	b	b	b	a	a	b	a	h	b	b	b	a	a	a	b	b	a	b	a	b	h	a	h	b	a	a	b	b	a	a	a	b	a	a	b	a	a	a	b
S1_210107714	3	58684755	G	C	a	a	b	a	h	a	b	b	b	a	a	b	a	h	b	b	h	a	a	a	b	b	a	b	a	b	b	a	b	h	a	a	b	b	b	a	a	b	a	a	h	a	a	a	b
S1_210110739	3	58687780	C	G	a	a	b	a	h	a	h	b	b	a	a	b	a	h	b	b	a	a	a	a	b	b	a	b	a	b	b	a	b	h	a	a	b	b	b	a	a	b	a	a	a	a	a	a	b
S1_210127548	3	58704589	G	T	a	a	b	a	h	a	b	b	b	a	a	b	a	h	b	b	a	a	a	a	b	b	h	b	a	b	b	a	b	h	a	a	b	b	a	a	a	b	a	a	h	a	a	a	b
S1_210209946	3	58786987	G	A	a	a	b	a	h	a	a	b	b	a	a	b	a	h	b	b	h	a	a	a	b	b	b	b	a	b	b	a	a	h	a	a	b	b	a	a	a	b	a	a	a	a	a	a	b
S1_210219107	3	58796148	G	T	a	a	b	a	h	a	a	b	b	a	a	b	a	h	b	b	b	a	a	a	b	b	b	b	a	b	b	a	b	h	a	a	b	b	a	a	a	b	a	a	a	a	a	a	b
S1_210225712	3	58802753	C	T	a	a	b	a	h	a	a	b	b	a	a	b	a	h	b	b	h	a	a	a	b	b	b	b	a	b	b	a	h	b	a	a	b	b	a	a	a	b	a	a	h	a	a	a	b
S1_210295782	3	58872823	C	T	a	a	b	a	h	a	a	b	b	a	a	b	a	h	b	b	a	a	a	a	b	b	a	b	a	b	b	a	h	a	a	a	b	b	a	a	a	b	a	a	a	a	a	a	b
S1_210297908	3	58874949	G	A	a	a	b	a	h	a	a	b	b	a	a	b	a	h	b	b	h	a	a	a	b	b	b	b	a	b	b	a	h	a	a	a	b	b	h	a	a	b	a	a	h	a	a	a	b
S1_210346751	3	58923792	C	A	a	a	b	a	h	a	a	b	b	a	a	b	a	b	b	b	h	a	a	a	b	b	h	h	a	b	b	a	h	b	a	a	b	b	h	a	a	b	a	a	a	a	a	a	b
S1_210350616	3	58927657	C	T	a	a	b	a	h	a	a	b	b	a	a	b	a	h	b	b	a	a	a	a	b	b	b	h	a	b	b	a	b	h	a	a	b	b	h	a	a	b	a	a	h	a	a	a	b
S1_210352466	3	58929507	C	T	a	a	b	a	h	a	a	b	b	a	a	b	a	h	b	b	a	a	a	a	b	b	b	b	a	b	h	a	h	h	a	a	b	b	h	a	a	b	a	a	a	a	a	a	b
S1_210352542	3	58929583	T	Y	a	a	b	a	h	a	a	b	b	a	a	b	a	a	b	b	a	a	a	a	b	b	b	h	a	b	h	a	b	a	a	a	b	b	h	a	a	b	a	a	a	a	a	a	b
S1_210365060	3	58942101	T	A	a	a	b	a	h	a	a	b	b	a	a	b	a	h	b	b	h	a	a	a	b	b	b	b	a	b	b	a	h	a	a	a	b	b	a	a	a	b	a	a	a	a	a	a	b
S1_210414764	3	58991805	A	T	a	a	b	a	h	a	a	b	b	a	a	b	a	h	b	b	a	a	a	a	b	b	b	b	a	b	b	a	b	a	a	a	b	b	a	a	a	b	a	a	a	a	a	a	b
S1_210416550	3	58993591	G	T	a	a	b	a	h	a	h	b	b	a	a	b	a	h	b	b	h	a	a	a	b	b	b	b	a	b	h	a	h	a	a	a	b	b	h	a	a	b	a	a	a	a	a	a	b
S1_210433883	3	59010924	G	C	a	a	b	a	h	a	a	b	b	a	a	b	a	h	b	b	a	a	a	a	b	b	b	b	a	b	h	a	h	a	a	a	b	b	h	a	a	b	a	a	a	a	a	a	b
S1_210435130	3	59012171	G	C	a	a	b	a	h	a	h	b	b	a	a	b	a	a	b	b	a	a	a	a	b	b	b	h	a	b	b	a	h	h	a	a	b	b	a	h	a	b	a	a	a	a	a	a	b
S1_210444355	3	59021396	C	A	a	a	b	a	a	a	a	b	b	a	a	b	a	h	b	b	a	a	a	a	b	b	b	h	a	b	h	a	b	h	a	a	b	b	a	h	a	b	a	a	h	a	a	a	b
S1_210553114	3	59130155	C	T	a	a	b	a	h	a	h	b	b	a	a	b	a	h	b	b	a	a	a	a	b	b	b	h	a	b	a	a	b	b	a	a	b	b	h	a	a	b	a	a	h	a	a	a	b
S1_210566233	3	59143274	C	T	a	a	b	a	a	a	a	b	b	a	a	b	a	a	b	b	b	a	a	a	b	b	b	b	a	b	a	a	b	b	a	a	b	b	h	h	a	b	a	a	b	a	a	a	b
S1_210568541	3	59145582	G	A	a	a	b	a	h	a	a	b	b	a	a	b	a	a	b	b	h	a	a	a	b	b	b	b	a	b	a	a	h	b	a	a	b	b	a	h	a	b	a	a	h	a	a	a	b
S1_210629222	3	59206263	C	T	a	a	b	a	b	a	a	b	b	a	a	b	a	h	b	b	a	a	a	a	b	b	b	b	a	b	a	a	h	h	a	a	b	b	h	a	a	b	a	a	h	a	a	a	b
S1_210651546	3	59228587	N	G	a	a	b	a	a	a	a	b	b	a	a	b	a	a	b	b	h	a	a	a	b	b	b	b	a	b	a	a	a	b	a	a	b	b	a	h	a	b	a	a	h	a	a	a	b
S1_210656264	3	59233305	G	A	a	a	b	a	h	a	a	b	b	a	a	b	a	h	b	b	a	a	a	a	b	b	b	b	a	b	a	a	b	h	a	a	b	b	a	b	a	b	a	a	h	a	a	a	b
S1_210677659	3	59254700	A	T	a	a	b	a	h	a	a	b	b	a	a	b	a	a	b	b	h	a	a	a	b	b	b	b	a	b	b	a	h	b	a	a	b	b	a	a	a	b	a	a	h	a	a	a	b
S1_210685383	3	59262424	G	T	a	a	b	a	a	a	a	b	b	a	a	b	a	h	b	b	a	a	a	a	b	b	b	b	a	b	b	a	h	h	a	a	b	b	a	h	a	b	a	a	h	a	a	a	b
S1_210712057	3	59289098	C	G	a	a	b	a	h	a	a	b	b	a	a	b	a	h	b	b	h	a	a	a	b	b	b	b	a	b	b	a	a	h	a	a	b	b	h	a	a	b	a	a	a	a	a	a	b
S1_210725254	3	59302295	T	G	a	a	b	a	h	a	h	b	b	a	a	b	a	h	b	b	a	a	a	a	b	b	b	b	a	b	b	a	h	b	a	a	b	b	h	a	a	b	a	a	a	a	a	a	b
S1_210735663	3	59312704	T	C	a	a	b	a	a	a	a	b	b	a	a	b	a	h	b	b	h	a	a	a	b	b	b	b	a	b	a	a	b	h	a	a	b	b	b	b	a	b	a	a	h	a	a	a	b
S1_210735862	3	59312903	T	C	a	a	b	a	h	a	h	b	b	a	a	b	a	a	b	b	a	a	a	a	b	b	b	b	a	b	h	a	b	h	a	a	b	b	h	h	a	b	a	a	a	a	a	a	b
S1_210743458	3	59320499	A	T	a	a	b	a	h	a	a	b	b	a	a	b	a	h	b	b	h	a	a	a	b	b	b	b	a	b	b	a	b	b	a	a	b	b	a	h	a	b	a	a	h	a	a	a	b
S1_210757918	3	59334959	G	C	a	a	b	a	b	a	a	b	b	a	a	b	a	a	b	b	h	a	a	a	b	b	b	b	a	b	b	a	b	h	a	a	b	b	h	h	a	b	a	a	h	a	a	a	b
S1_210770014	3	59347055	G	C	a	a	b	a	b	a	a	b	b	a	a	b	a	h	b	b	a	a	a	a	b	b	b	b	a	b	h	a	h	b	a	a	b	b	a	b	a	b	a	a	h	a	a	a	b
S1_210775200	3	59352241	T	C	a	a	b	a	h	a	a	b	b	a	a	b	a	h	b	b	h	a	a	a	b	b	b	b	a	b	h	a	h	b	a	a	b	b	h	h	a	b	a	a	a	a	a	a	b
S1_210778955	3	59355996	G	T	a	a	b	a	h	a	a	b	b	a	a	b	a	a	b	b	h	a	a	a	b	b	b	b	a	b	h	a	b	a	a	a	b	b	a	b	a	b	a	a	a	a	a	a	b
S1_210838206	3	59415247	A	T	a	a	b	a	b	a	a	b	b	a	a	b	a	h	b	b	b	a	a	a	b	b	b	b	a	b	h	a	h	h	a	a	b	b	h	b	a	b	a	a	a	a	a	a	b
S1_210843343	3	59420384	A	C	a	a	b	a	h	a	a	b	b	a	a	b	a	h	b	b	h	a	a	a	b	b	b	b	a	b	b	a	a	h	a	a	b	b	h	b	a	b	a	a	a	a	a	a	b
S1_210870358	3	59447399	A	G	a	a	b	a	a	a	a	b	b	a	a	b	a	h	b	b	b	a	a	a	b	b	b	h	a	b	h	a	h	h	a	a	b	b	h	b	a	b	a	a	a	a	a	a	b
S1_210874046	3	59451087	C	G	a	a	b	a	h	a	a	b	b	a	a	b	a	h	b	b	h	a	a	a	b	b	b	h	a	b	h	a	h	a	a	a	b	b	h	b	a	b	a	a	a	a	a	a	b
S1_210882313	3	59459354	C	T	a	a	b	a	a	a	a	b	b	a	a	b	a	h	b	b	h	a	a	a	b	b	a	b	a	b	a	a	h	b	a	a	b	b	a	b	a	b	a	a	a	a	a	a	b
S1_210889031	3	59466072	C	T	a	a	b	a	a	a	a	b	b	a	a	b	a	a	b	b	h	a	a	a	b	b	a	h	a	b	b	a	b	h	a	a	b	b	h	b	a	b	a	a	a	a	a	a	b
S1_210922944	3	59499985	A	G	a	a	b	a	h	a	a	b	b	a	a	b	a	h	b	b	b	a	a	a	a	b	a	h	a	b	h	a	h	h	a	a	b	b	a	b	a	b	a	a	a	a	a	a	b
S1_210926293	3	59503334	T	C	a	a	b	a	h	a	a	b	b	a	a	b	a	a	b	b	h	a	a	a	h	b	a	b	a	b	h	a	b	h	a	a	b	b	h	b	a	b	a	a	a	a	a	a	b
S1_210942222	3	59519263	A	G	a	a	b	a	a	a	a	b	b	a	a	b	a	h	b	b	h	a	a	a	b	b	h	h	a	b	h	a	b	a	a	a	b	b	h	b	a	b	a	a	a	a	a	a	b
S1_211007273	3	59584314	C	T	a	a	b	a	h	a	a	b	b	a	a	b	a	a	b	b	h	a	a	a	b	b	b	b	a	b	h	a	h	h	a	h	b	b	h	a	a	b	a	a	a	a	a	a	b
S1_211084503	3	59661544	C	T	a	a	b	a	a	a	a	b	b	a	a	b	a	h	b	b	a	a	a	a	a	b	b	h	a	b	h	a	h	a	a	h	a	b	a	a	a	b	a	a	a	a	a	a	b
S1_211112084	3	59689125	C	T	a	a	b	a	h	a	a	b	b	a	a	b	a	h	b	b	b	a	a	a	a	b	b	b	a	b	b	a	h	b	a	h	a	b	a	a	a	b	a	a	a	a	a	a	b
S1_211140201	3	59717242	A	T	a	a	b	a	h	h	a	b	b	a	a	b	a	a	b	b	b	a	a	a	a	b	b	b	a	b	b	a	h	b	a	b	a	b	a	a	a	b	a	a	a	a	a	a	b
S1_211147392	3	59724433	T	A	a	a	b	a	h	a	a	b	b	a	a	b	a	h	b	b	h	a	a	a	a	b	b	b	a	b	h	a	h	b	a	b	a	b	a	a	a	b	a	a	a	a	a	a	b
S1_211152865	3	59729906	A	G	a	a	b	a	h	a	a	b	b	a	a	b	a	h	b	b	a	a	a	a	a	b	b	h	a	b	b	a	h	a	a	h	a	b	a	a	a	b	a	a	a	a	a	a	b
S1_211361333	3	59938374	A	T	a	a	b	a	h	a	a	b	b	a	a	b	a	h	b	b	b	a	a	a	a	b	b	h	a	b	a	a	b	h	a	b	a	b	a	a	a	b	a	a	a	a	a	a	b
S1_211406218	3	59983259	C	T	a	a	b	a	h	a	a	b	b	a	a	b	a	h	b	b	h	a	a	a	b	b	b	b	a	b	a	a	h	h	a	h	a	b	a	a	a	b	a	a	h	a	a	a	b
S1_211441720	3	60018761	A	G	a	a	b	a	h	a	a	b	b	a	a	b	a	h	b	b	h	a	a	a	b	b	b	h	a	b	b	a	b	b	a	b	a	b	a	a	a	b	a	a	h	a	a	a	b
S1_211442318	3	60019359	G	T	a	a	b	a	h	h	a	b	b	a	a	b	a	h	b	b	a	a	a	a	h	b	b	h	a	b	h	a	h	a	a	h	a	b	a	a	a	b	a	a	a	a	a	a	b
S1_211561882	3	60138923	G	C	a	a	b	a	h	a	a	b	b	a	a	b	a	h	b	b	h	a	a	a	b	b	b	h	a	b	b	a	a	h	a	a	a	b	a	a	a	b	a	a	h	a	a	a	b
S1_211648713	3	60225754	A	G	a	a	b	a	h	a	a	b	b	a	a	b	a	h	b	b	h	a	a	a	a	b	b	b	a	b	h	a	h	h	a	h	a	b	a	a	a	b	a	a	h	a	a	a	b
S1_211656997	3	60234038	C	T	a	a	b	a	a	a	a	b	b	a	a	b	a	h	b	b	a	a	a	a	a	b	b	b	a	b	a	a	h	h	a	h	a	b	a	a	a	b	a	a	a	a	a	a	b
S1_211657077	3	60234118	A	G	a	a	b	a	a	a	a	b	b	a	a	b	a	h	b	b	b	a	a	a	a	b	b	b	a	b	b	a	h	h	a	h	a	b	a	a	a	b	a	a	h	a	a	a	b
S1_211661355	3	60238396	G	C	a	a	b	a	a	a	a	b	b	a	a	b	a	a	b	b	b	a	a	a	a	b	b	h	a	b	h	a	h	h	a	h	a	b	a	b	a	b	a	a	b	a	a	a	b
S1_211661589	3	60238630	G	T	a	a	b	a	h	a	a	b	b	a	a	b	a	h	b	b	a	a	a	a	a	b	b	b	a	b	b	a	h	h	a	b	a	b	a	b	a	b	a	a	h	a	a	a	b
S1_211698981	3	60276022	T	C	a	a	b	a	a	a	a	b	b	a	a	b	a	h	b	b	h	a	a	a	a	b	b	h	a	b	h	a	h	h	a	h	a	b	a	b	a	b	a	a	a	a	a	a	b
S1_211699068	3	60276109	G	A	a	a	b	a	h	a	a	b	b	a	a	b	a	a	b	b	h	a	a	a	a	b	b	h	a	b	b	a	h	h	a	b	a	b	a	a	a	b	a	a	a	a	a	a	b
S1_211700247	3	60277288	T	G	a	a	b	a	h	a	a	b	b	a	a	b	a	a	b	b	h	a	a	a	h	b	b	b	a	b	b	a	h	a	a	b	a	b	a	h	a	b	a	a	h	a	a	a	b
S1_211710694	3	60287735	A	G	a	a	b	a	h	a	a	b	b	a	a	b	a	h	b	b	h	a	a	a	b	b	b	b	a	b	b	a	a	h	a	h	a	b	a	h	a	b	a	a	a	a	a	a	b
S1_211739143	3	60316184	A	G	a	a	b	a	h	a	a	b	b	a	a	b	a	h	b	b	a	a	a	a	b	b	b	b	a	b	b	a	h	b	a	h	a	b	a	h	a	b	a	a	h	a	a	a	b
S1_211871958	3	60448999	G	C	a	a	b	a	h	a	a	h	b	a	a	b	a	h	b	b	a	a	a	a	h	b	b	b	a	b	b	a	b	b	a	b	a	b	a	a	a	b	a	a	a	a	a	a	b
S1_211888255	3	60465296	T	G	a	a	b	a	h	h	a	b	b	a	a	b	a	h	b	b	a	a	a	a	a	b	b	b	a	b	b	a	b	b	a	h	a	b	a	a	a	b	a	a	a	a	a	a	b
S1_211888462	3	60465503	T	A	a	a	b	a	a	h	a	b	b	a	a	b	a	h	b	b	b	a	a	a	a	b	b	b	a	b	b	a	h	h	a	b	a	b	a	a	a	b	a	a	a	a	a	a	b
S1_211969816	3	60546857	G	C	a	a	b	a	h	a	a	b	b	a	a	b	a	h	b	b	h	a	a	a	a	b	a	b	a	b	b	a	a	h	a	h	a	b	a	a	a	b	a	a	a	a	a	a	b
S1_211986901	3	60563942	G	T	a	a	b	a	b	h	a	b	b	a	a	b	a	h	b	b	h	a	a	a	a	b	b	b	b	b	b	a	h	a	a	h	a	b	a	a	a	b	a	a	a	a	a	a	b
S1_212020917	3	60597958	C	A	a	a	b	a	b	h	a	b	b	a	a	b	a	h	b	b	a	a	a	a	a	b	b	b	b	b	b	a	h	b	a	b	a	b	a	a	a	b	a	a	a	a	a	a	b
S1_212021158	3	60598199	C	A	a	a	b	a	b	a	a	b	b	a	a	b	a	b	b	b	a	a	a	a	a	b	b	b	b	b	b	a	h	b	a	b	a	b	a	b	a	b	a	a	h	a	a	a	b
S1_212084752	3	60661793	G	A	a	a	b	a	b	b	a	b	b	a	a	b	a	a	b	b	h	a	a	a	a	b	b	b	b	b	b	a	h	b	a	h	a	b	a	h	a	b	a	a	a	a	a	a	b
S1_212085624	3	60662665	A	G	a	a	b	a	b	h	a	b	b	a	a	b	a	h	b	b	a	a	a	a	a	b	b	b	b	b	h	a	h	h	a	a	a	b	a	b	a	b	a	a	h	a	a	a	b
S1_212107266	3	60684307	A	G	a	a	b	a	b	a	a	b	b	a	a	b	a	h	b	b	b	a	a	a	a	b	b	b	b	b	h	a	h	h	a	h	a	b	a	a	a	b	a	a	a	a	a	a	b
S1_212107308	3	60684349	G	C	a	a	b	a	b	a	a	b	b	a	a	b	a	h	b	b	a	a	a	a	a	b	b	b	b	b	a	a	h	h	a	a	a	b	a	h	a	b	a	a	h	a	a	a	b
S1_212110663	3	60687704	T	C	a	a	b	a	b	a	a	a	b	a	a	b	a	h	b	b	h	a	a	a	a	b	b	b	b	b	a	a	h	b	a	h	a	b	a	a	a	b	a	a	a	a	a	a	b
S1_212115898	3	60692939	R	A	a	a	b	a	b	a	a	a	b	a	a	b	a	h	b	b	h	a	a	a	a	b	b	h	b	b	a	a	h	a	a	a	a	b	a	h	a	b	a	a	a	a	a	a	b
S1_212121516	3	60698557	C	G	a	a	b	a	b	a	a	a	b	a	a	b	a	h	b	b	h	a	a	a	a	b	b	h	b	b	a	a	b	b	a	h	a	b	a	b	a	b	a	a	a	a	a	a	b
S1_212173238	3	60750279	G	A	a	a	b	a	b	a	a	h	b	a	a	b	a	h	b	b	b	a	a	a	a	b	b	b	b	b	a	a	b	h	a	h	a	b	a	a	a	b	a	a	a	a	a	a	b
S1_212188670	3	60765711	T	A	a	a	b	a	b	a	a	h	b	a	a	b	a	h	b	b	b	a	a	a	a	b	b	b	b	b	a	a	h	b	a	b	a	b	a	h	a	b	a	a	a	a	a	a	b
S1_212203963	3	60781004	T	C	a	a	b	a	b	a	a	a	b	a	a	b	a	h	b	b	h	a	a	a	a	b	b	b	b	b	b	a	h	h	a	h	a	b	a	a	a	b	a	a	a	a	a	a	b
S1_212373107	3	60950148	A	C	a	a	b	a	b	a	a	b	b	a	a	b	a	a	b	h	a	a	a	a	a	b	b	b	b	b	b	a	h	b	a	h	a	b	a	h	a	b	a	a	a	a	a	a	b
S1_212373346	3	60950387	T	C	a	a	b	a	b	a	a	a	b	a	a	b	a	h	b	a	a	a	a	a	a	b	b	b	b	b	b	a	b	h	a	h	a	b	a	a	a	b	a	a	a	a	a	a	b
S1_212490283	3	61067324	G	T	a	a	b	a	b	a	a	a	b	a	a	b	a	a	b	a	a	a	a	a	a	b	b	b	b	b	b	a	h	b	a	h	a	b	a	a	a	b	a	a	a	a	a	a	b
S1_212776365	3	61353406	A	G	a	a	b	a	b	a	a	a	b	a	a	b	a	h	b	a	h	a	a	a	a	b	b	b	b	b	b	a	b	b	a	h	a	b	a	a	a	b	a	a	a	a	a	a	b
S1_212788947	3	61365988	G	A	a	a	b	a	b	a	a	b	b	a	a	a	a	h	b	a	h	a	a	a	a	b	b	a	b	b	h	a	b	b	a	b	a	b	a	h	a	b	a	a	a	a	a	a	b
S1_212825089	3	61402130	C	T	a	a	b	a	b	a	a	a	b	a	a	a	a	b	b	a	a	a	a	a	a	b	b	b	b	b	b	a	b	h	a	b	a	b	a	h	a	b	a	a	a	a	a	a	b
S1_212830388	3	61407429	T	A	a	a	b	a	b	a	a	h	b	a	a	a	a	b	b	a	b	a	a	a	a	b	b	h	b	b	a	a	b	h	a	h	a	b	a	b	a	b	a	a	a	a	a	a	b
S1_212955344	3	61532385	C	T	a	a	b	a	b	h	h	a	b	a	a	a	a	h	b	a	h	a	a	a	a	b	b	b	b	b	b	a	b	a	a	b	a	b	a	a	a	b	a	a	a	a	a	a	b
S1_212997765	3	61574806	T	C	a	a	h	a	b	a	h	a	b	a	a	a	a	h	b	a	h	a	a	a	a	b	b	b	b	b	b	a	b	h	a	h	a	b	a	a	a	b	a	a	a	a	a	a	b
S1_213005153	3	61582194	G	A	a	a	b	a	b	h	a	a	b	a	a	a	a	h	b	a	h	a	a	a	a	b	b	b	b	b	b	a	b	h	a	a	a	b	a	a	a	b	a	a	a	a	a	a	b
S1_213011369	3	61588410	G	A	a	a	h	a	b	h	a	a	b	a	a	a	a	h	b	a	b	a	a	a	a	b	b	b	b	b	b	a	b	h	a	h	a	b	a	a	a	b	a	a	a	a	a	a	b
S1_213045313	3	61622354	C	G	a	a	b	a	b	h	a	a	b	a	a	a	a	h	b	a	h	a	a	a	a	b	b	a	b	b	b	a	b	h	a	h	a	b	a	a	a	b	a	a	a	a	a	a	b
S1_213096232	3	61673273	G	A	a	a	b	a	b	a	a	a	b	a	a	a	a	h	b	a	a	a	a	a	a	b	b	h	b	b	h	a	b	h	a	b	a	b	a	a	a	b	a	a	a	a	a	a	b
S1_213134469	3	61711510	G	T	a	a	b	a	b	a	a	a	b	a	a	a	a	h	b	a	a	a	a	a	a	b	b	a	b	b	h	a	a	h	a	h	a	b	a	a	a	b	a	a	a	a	a	a	b
S1_213156971	3	61734012	A	C	a	a	b	a	b	a	a	a	b	a	a	h	a	h	b	a	a	a	a	a	a	b	b	b	b	b	a	a	b	h	a	b	a	b	a	a	a	b	a	a	a	a	a	a	b
S1_213264899	3	61841940	G	T	a	a	b	a	b	a	a	a	b	a	a	a	a	h	b	a	a	a	a	a	a	b	b	b	b	b	b	a	h	h	a	h	a	b	a	a	a	b	a	a	a	a	a	a	b
S1_213265370	3	61842411	G	A	a	a	h	a	b	a	a	a	b	a	a	h	a	a	b	a	a	a	a	a	a	b	b	b	b	b	h	a	h	h	a	h	a	b	a	a	a	b	a	a	a	a	a	a	b
S1_213354792	3	61931833	S	G	a	a	h	a	b	a	a	a	b	a	a	h	a	a	b	a	b	a	a	a	a	b	b	b	b	b	b	a	b	b	a	a	a	b	a	a	a	b	a	a	a	a	a	a	b
S1_213354858	3	61931899	T	G	a	a	h	a	b	a	a	h	b	a	a	h	a	h	b	a	b	a	a	a	a	b	b	b	b	b	h	a	h	h	a	a	a	b	a	a	a	b	a	a	a	a	a	a	b
S1_213651656	3	62228697	G	C	a	a	h	a	b	a	a	b	b	a	h	h	a	b	b	a	h	a	a	a	a	b	b	b	b	b	h	a	b	h	a	b	a	b	a	a	a	b	a	a	a	a	a	a	b
S1_213825053	3	62402094	C	T	a	a	b	a	b	a	a	b	b	a	a	h	a	h	b	a	h	a	a	a	a	b	b	b	b	b	a	a	h	b	a	h	a	b	a	a	a	b	a	a	a	a	a	a	b
S1_213838249	3	62415290	T	C	a	a	h	a	b	a	a	b	b	a	h	b	a	h	b	a	b	a	a	a	a	b	b	b	b	b	h	a	h	a	a	h	a	b	a	a	a	b	a	a	h	a	a	a	b
S1_213864509	3	62441550	T	G	a	a	b	a	b	a	a	a	b	a	a	b	a	h	b	a	b	a	a	a	a	b	b	b	b	b	h	a	b	h	a	b	a	b	a	a	a	b	a	a	h	a	a	a	b
S1_213865655	3	62442696	G	A	a	a	b	a	b	a	a	a	b	a	h	h	a	a	b	a	b	a	a	a	a	b	b	b	b	b	b	a	h	h	a	b	a	b	a	a	a	b	a	a	a	a	a	a	b
S1_213867146	3	62444187	G	A	a	a	b	a	b	a	a	a	b	a	h	h	a	h	b	a	b	a	a	a	a	b	b	h	b	b	b	a	h	b	a	h	a	b	a	a	a	b	a	a	h	a	a	a	b
S1_213919352	3	62496393	T	C	a	a	b	a	b	a	a	a	b	a	a	h	a	h	b	a	b	a	a	a	a	b	b	h	b	b	b	a	b	b	a	a	a	b	a	a	a	b	a	a	h	a	a	a	b
S1_213924761	3	62501802	A	T	a	a	a	a	b	a	a	a	b	a	h	b	a	b	b	a	h	a	a	a	a	b	b	b	b	b	b	a	b	h	a	b	a	b	a	a	a	b	a	a	h	a	a	a	b
S1_213928512	3	62505553	G	A	a	a	a	a	b	a	a	a	b	a	h	b	a	h	b	a	h	a	a	a	a	b	b	b	b	b	h	a	a	b	a	h	a	b	a	a	a	b	a	a	a	a	a	a	b
S1_213952220	3	62529261	A	G	a	a	h	a	b	a	a	a	b	a	h	a	a	a	b	a	h	a	a	a	a	b	b	b	b	b	a	a	h	h	a	b	a	b	a	a	a	b	a	a	a	a	a	a	b
S1_214072143	3	62649184	A	G	a	a	a	a	b	a	a	a	b	a	a	a	a	h	b	a	b	a	a	a	a	b	b	b	b	b	a	a	h	h	a	h	a	b	a	a	a	b	a	a	a	a	a	a	b
S1_214072281	3	62649322	G	A	a	a	a	a	b	a	a	a	b	a	h	b	a	h	b	a	h	a	a	a	a	b	b	b	b	b	a	a	b	h	a	a	a	b	a	a	a	b	a	a	a	a	a	a	b
S1_214072362	3	62649403	C	T	a	a	a	a	b	a	a	a	b	a	a	h	a	a	b	a	b	a	a	a	a	b	b	b	b	b	a	a	b	h	a	a	a	b	a	a	a	b	a	a	a	a	a	a	b
S1_214634910	3	63211951	T	C	a	a	a	a	b	a	a	a	b	a	h	b	a	h	b	a	b	a	a	a	a	b	b	b	b	b	a	a	b	b	a	a	a	b	a	a	a	b	a	a	b	a	a	a	b
S1_214747742	3	63324783	T	C	a	a	h	a	b	a	a	a	b	a	a	b	a	a	b	a	h	a	a	a	a	b	b	h	b	b	a	a	b	b	a	a	a	b	a	a	a	b	a	a	b	a	a	a	b
S1_214747799	3	63324840	T	G	a	a	b	a	b	a	a	a	b	a	h	b	a	h	b	a	b	a	a	a	a	b	b	h	b	b	b	a	b	a	a	a	a	b	a	a	a	b	a	a	b	a	a	a	b
S1_214760096	3	63337137	A	G	a	a	h	a	b	a	a	a	b	a	h	h	a	a	b	a	a	a	a	a	a	b	b	h	b	b	h	a	b	h	a	a	a	b	a	a	a	b	a	a	b	a	a	a	b
S1_214822959	3	63400000	A	G	a	a	h	a	b	a	a	a	b	a	a	b	a	a	b	a	h	a	a	a	a	b	b	a	b	b	h	a	h	a	a	h	a	b	a	a	a	b	a	a	b	a	a	a	b
S1_214834712	3	63411753	G	C	a	a	a	a	b	b	a	a	b	a	a	a	a	h	b	a	a	a	a	h	a	b	b	h	b	b	a	a	h	a	a	b	a	b	a	a	a	b	a	a	b	a	a	a	b
S1_214887309	3	63464350	G	A	a	a	a	a	b	h	a	a	b	a	a	h	a	h	b	a	a	a	a	h	a	b	b	b	b	b	a	a	b	a	a	b	a	b	a	a	a	b	a	a	b	a	a	a	b
S1_214909429	3	63486470	T	A	a	a	a	a	b	h	a	a	b	a	a	h	a	a	b	a	a	a	a	a	a	b	b	b	b	b	b	a	h	a	a	h	a	b	a	a	a	b	a	a	b	a	a	a	b
S1_214975009	3	63552050	A	C	a	a	a	a	b	a	a	a	b	a	a	a	a	h	b	a	b	a	a	a	a	b	b	b	b	b	h	a	h	a	a	b	a	b	a	a	a	b	a	a	b	a	a	a	b
S1_215225629	3	63802670	A	G	a	a	a	a	b	a	a	a	h	a	h	b	a	b	b	a	b	a	a	a	a	b	b	b	b	b	b	a	h	a	a	h	a	b	a	a	a	b	a	a	b	a	a	a	b
S1_215466876	3	64043917	T	C	a	a	b	a	b	h	a	a	b	a	h	a	a	b	b	a	b	a	a	a	a	b	b	b	b	b	b	a	h	h	a	b	a	b	a	a	a	b	a	a	b	a	a	a	b
S1_215500837	3	64077878	T	A	a	a	b	a	b	a	a	a	h	a	a	a	a	b	b	a	b	a	a	a	a	b	b	b	b	b	b	a	h	b	a	a	a	b	a	a	a	b	a	a	b	a	a	a	b
S1_215657728	3	64234769	A	T	a	a	b	a	b	h	a	a	h	a	h	h	a	b	b	a	b	a	a	a	a	b	b	b	b	b	b	a	h	h	a	b	a	b	a	a	a	b	a	a	b	a	a	a	b
S1_215787735	3	64364776	T	C	a	a	b	a	b	a	a	h	b	a	h	a	a	b	b	a	b	a	a	a	a	b	b	a	b	b	h	a	h	a	a	h	a	b	h	a	a	b	a	a	b	a	a	a	b
S1_215824513	3	64401554	G	C	a	a	b	a	b	a	a	b	b	a	a	a	a	b	b	a	b	a	a	a	a	b	b	a	b	b	b	a	b	h	a	h	a	b	h	a	a	b	a	a	b	a	a	a	b
S1_215852286	3	64429327	A	G	a	a	h	a	b	b	a	b	b	a	h	a	a	b	b	a	b	a	a	a	a	b	b	a	b	b	h	a	h	h	a	b	a	b	b	a	a	b	a	a	b	a	a	a	b
S1_215860480	3	64437521	A	G	a	a	a	a	b	a	a	h	b	a	a	a	a	b	b	a	b	a	a	a	a	b	b	a	b	b	b	a	h	h	a	b	a	b	h	a	a	b	a	a	b	a	a	a	b
S1_215866494	3	64443535	C	G	a	a	b	a	b	h	a	b	b	a	h	a	a	b	b	a	b	a	a	a	a	b	b	a	b	b	b	a	b	h	a	h	a	b	b	a	a	b	a	a	b	a	a	a	b
S1_215892336	3	64469377	G	C	a	a	h	a	b	a	a	b	b	a	b	a	a	b	b	a	b	a	a	a	a	b	b	h	b	b	b	a	b	h	a	h	a	b	b	a	a	b	a	a	b	a	a	a	b
S1_215892405	3	64469446	T	C	a	a	b	a	b	a	a	b	a	a	a	a	a	b	b	a	b	a	a	a	a	b	b	b	b	b	b	a	h	h	a	b	a	b	b	a	a	b	a	a	b	a	a	a	b
S1_215915985	3	64493026	G	C	a	a	b	a	b	b	a	h	h	a	h	h	a	b	b	a	b	a	a	a	a	b	b	h	b	b	b	a	h	b	a	b	a	b	h	a	a	b	a	a	b	a	a	a	b
S1_215916535	3	64493576	G	A	a	a	b	a	b	a	a	a	h	a	h	b	a	b	b	a	b	a	a	a	a	b	b	b	b	b	b	a	h	h	a	b	a	b	a	a	a	b	a	a	b	a	a	a	b
S1_215978978	3	64556019	T	C	a	a	b	a	b	b	a	b	h	a	h	b	a	b	b	a	b	a	a	h	a	b	b	b	b	b	b	a	h	h	a	h	a	b	h	a	a	b	a	a	b	a	a	a	b
S1_216276542	3	64853583	C	T	a	a	b	a	b	b	a	b	b	a	b	b	a	b	b	a	b	a	a	h	a	b	b	a	b	b	b	a	a	b	a	a	a	b	a	a	a	b	a	a	b	a	a	a	b
S1_216384792	3	64961833	G	T	a	a	b	a	b	a	a	a	h	a	b	b	a	b	b	b	b	a	a	h	a	b	b	h	b	b	b	a	a	a	a	h	a	b	h	a	a	b	a	a	b	a	a	a	b
S1_216408204	3	64985245	T	C	a	a	b	a	b	a	a	a	h	a	h	b	a	b	b	b	b	a	a	h	a	b	b	a	b	b	b	a	a	h	a	h	a	b	a	a	a	b	a	a	b	a	a	a	b
S1_216408295	3	64985336	G	A	a	a	b	a	b	h	a	b	b	a	b	b	a	b	b	b	b	a	a	h	a	b	b	a	b	b	b	a	a	b	a	b	a	b	h	a	a	b	a	a	b	a	a	a	b
S1_216429550	3	65006591	G	A	a	a	b	a	b	b	a	b	b	a	b	b	a	b	b	b	b	a	a	h	a	b	b	a	b	b	b	a	a	b	a	b	a	b	h	a	a	b	a	a	b	a	a	a	b
S1_216684099	3	65261140	C	T	a	a	b	a	b	a	a	a	h	a	a	b	a	b	b	a	b	a	a	h	a	b	b	a	b	b	b	a	a	a	a	h	a	b	h	a	a	b	a	a	b	a	a	a	b
S1_216702780	3	65279821	G	C	a	a	b	a	b	a	a	a	b	a	a	b	a	b	b	a	b	a	a	h	a	b	b	b	b	b	b	a	a	a	a	h	a	b	h	a	a	b	a	a	b	a	a	a	b
S1_216793314	3	65370355	C	A	a	a	b	a	b	h	a	b	h	a	b	b	a	b	b	b	b	a	a	b	a	b	b	h	b	b	b	a	a	h	a	b	a	b	b	a	a	b	a	a	b	a	a	a	b
S1_216796285	3	65373326	G	C	a	a	b	a	b	a	a	b	b	a	h	b	a	b	b	b	b	a	a	b	a	b	b	h	b	b	b	a	a	b	a	h	a	b	b	a	a	b	a	a	b	a	a	a	b
S1_216809405	3	65386446	G	A	a	a	h	a	b	h	a	a	b	a	h	b	a	b	b	h	b	a	a	b	a	b	b	a	b	b	b	a	a	h	a	b	a	b	a	a	a	b	a	a	b	a	a	a	b
S1_216809585	3	65386626	A	G	a	a	h	a	b	h	a	a	b	a	a	b	a	b	b	a	b	a	a	b	a	b	b	a	b	b	b	a	a	b	a	b	a	b	a	a	a	b	a	a	b	a	a	a	b
S1_216872849	3	65449890	C	A	a	a	b	a	b	a	a	b	b	a	h	b	a	b	b	b	b	a	a	b	a	b	b	h	b	b	b	a	a	b	a	a	a	b	b	a	a	b	a	a	b	a	a	a	b
S1_216905997	3	65483038	G	A	a	a	h	a	b	b	a	b	b	a	h	b	a	b	b	b	b	a	a	h	a	b	b	h	b	b	a	a	a	b	a	b	a	b	h	a	a	b	a	a	b	a	a	a	b
S1_216940121	3	65517162	T	G	a	a	b	a	b	b	a	b	b	a	a	b	a	b	b	b	b	a	a	h	a	b	b	a	b	b	a	a	a	h	a	h	a	b	h	a	a	b	a	a	b	a	a	a	b
S1_217282750	3	65859791	A	C	a	a	h	a	b	a	a	b	a	a	a	b	a	b	b	b	b	a	a	b	a	b	b	h	b	b	a	a	a	h	a	h	a	b	h	a	a	b	a	a	b	a	a	b	b
S1_217359295	3	65936336	C	G	a	a	b	a	b	h	a	b	b	a	a	b	a	b	b	b	b	a	a	h	a	b	b	a	b	b	a	a	a	a	a	b	a	b	b	a	a	b	a	a	b	a	a	b	b
S1_217359383	3	65936424	T	C	a	a	b	a	b	h	a	b	b	a	h	b	a	b	b	b	b	a	a	a	a	b	b	a	b	b	a	a	a	b	a	h	a	b	h	a	a	b	a	a	b	a	a	b	b
S1_217373173	3	65950214	C	T	a	a	h	a	b	a	a	b	a	a	h	b	a	b	b	b	h	a	a	h	a	b	b	a	b	b	a	a	a	h	a	h	a	b	h	a	a	b	a	a	b	a	a	b	b
S1_217550401	3	66127442	G	C	a	a	h	a	b	a	a	b	b	a	h	b	a	b	b	b	b	a	a	h	a	b	b	b	b	b	a	a	a	h	a	b	a	b	b	a	a	b	a	a	b	a	a	b	b
S1_217592221	3	66169262	C	Y	a	a	h	a	b	a	a	a	b	a	h	b	a	b	b	b	h	a	a	h	a	b	b	h	b	b	a	a	a	h	a	b	a	b	b	a	a	b	a	a	b	a	a	b	b
S1_217592428	3	66169469	T	G	a	a	h	a	b	a	a	a	h	a	h	b	a	b	b	b	b	a	a	b	a	b	b	h	b	b	a	a	a	b	a	b	a	b	b	a	a	b	a	a	b	a	a	b	b
S1_217767252	3	66344293	C	G	a	a	a	a	b	a	a	b	b	a	h	b	a	b	b	b	b	a	a	b	a	b	b	a	b	b	a	a	a	b	a	b	a	b	b	a	a	b	a	a	b	a	a	b	b
S1_217794598	3	66371639	T	G	a	a	a	a	b	a	a	h	h	a	a	b	a	b	b	b	b	a	a	b	a	b	b	a	b	b	a	a	a	a	a	b	a	b	b	a	a	b	a	a	b	a	a	b	b
S1_217804406	3	66381447	C	T	a	a	a	a	b	a	a	a	h	a	a	b	a	b	b	b	h	a	a	b	a	b	b	a	b	b	a	a	a	h	a	b	a	b	h	a	a	b	a	a	b	a	a	b	b
S1_218051051	3	66628092	A	G	a	a	a	a	b	h	a	a	h	a	a	b	a	b	b	b	b	a	a	b	a	b	b	h	b	b	a	a	a	b	a	b	a	b	h	a	a	b	a	a	b	a	a	b	b
S1_218051277	3	66628318	G	A	a	a	a	a	b	a	a	a	h	a	a	b	a	b	b	b	h	a	a	h	a	b	b	b	b	b	a	a	a	h	a	b	a	b	h	a	a	b	a	a	b	a	a	b	b
S1_218051331	3	66628372	T	G	a	a	a	a	b	a	a	b	h	a	a	b	a	b	b	b	b	a	a	h	a	b	b	h	b	b	a	a	a	b	a	b	a	b	b	a	a	b	a	a	b	a	a	b	b
S1_218076736	3	66653777	T	C	a	a	a	a	b	a	a	h	h	a	a	b	a	b	b	h	b	a	a	b	a	b	b	h	b	b	a	a	a	h	a	b	a	b	h	a	a	b	a	a	b	a	a	b	b
S1_218105650	3	66682691	T	C	a	a	a	a	b	a	a	h	h	a	a	b	a	b	b	h	a	a	a	h	a	b	b	a	b	b	a	a	a	b	a	b	a	b	b	a	a	b	a	a	b	a	a	b	b
S1_218131836	3	66708877	G	C	a	a	a	a	b	a	a	a	h	a	a	b	a	b	b	a	b	a	a	b	a	b	b	a	b	b	a	a	a	b	a	h	a	b	h	a	a	b	a	a	b	a	a	b	b
S1_218143800	3	66720841	G	C	a	a	a	a	b	a	a	h	a	a	a	b	a	b	b	h	h	a	a	h	a	b	b	a	b	b	a	a	a	b	a	b	a	b	b	a	a	b	a	a	b	a	a	b	b
S1_218748860	3	67325901	C	A	a	a	a	a	b	a	a	a	b	a	h	b	a	b	b	a	b	a	a	b	a	b	b	a	b	b	a	a	a	h	a	a	a	b	a	a	a	b	a	a	a	a	a	b	b
S1_219082559	3	67659600	T	G	a	a	a	a	b	a	a	b	h	a	h	b	b	b	b	b	b	a	a	h	a	b	b	a	b	b	a	a	a	h	a	b	a	b	h	a	a	b	a	a	a	a	a	b	b
S1_219087048	3	67664089	A	C	a	a	a	a	b	a	a	a	b	a	h	b	b	b	b	b	h	h	a	b	a	b	b	a	b	b	a	a	a	h	a	h	a	b	h	a	a	b	a	a	a	a	a	b	b
S1_219088794	3	67665835	G	T	a	a	a	a	b	a	a	h	b	a	h	b	b	b	b	b	b	h	a	b	a	b	b	a	b	b	a	a	a	h	a	b	a	b	b	a	a	b	a	a	a	a	a	b	b
S1_219195635	3	67772676	G	A	a	a	a	a	b	a	a	a	h	a	a	b	b	b	b	b	h	b	a	b	a	b	b	a	b	b	a	a	a	h	a	b	a	b	b	a	a	b	a	a	a	a	a	b	b
S1_219355922	3	67932963	C	T	a	a	a	a	b	a	a	a	a	a	b	b	b	b	b	b	h	h	a	b	a	b	b	a	b	b	a	a	a	h	a	a	a	b	h	a	a	b	a	a	a	a	a	b	b
S1_219356065	3	67933106	G	A	a	a	a	a	b	a	a	a	h	a	a	b	b	b	b	b	b	h	a	b	a	b	b	a	b	b	a	a	a	h	a	h	a	b	b	a	a	b	a	a	a	a	a	b	b
S1_219376908	3	67953949	C	G	a	a	a	a	b	a	a	a	b	a	a	b	b	b	b	b	b	a	a	b	a	b	b	a	b	b	a	a	a	h	a	b	a	b	h	a	a	b	a	a	a	a	a	b	b
S1_219455637	3	68032678	A	C	a	a	a	a	b	a	a	a	h	a	h	b	b	b	b	b	b	a	a	b	a	b	b	a	b	b	a	a	a	h	a	b	a	b	b	a	a	b	a	a	a	a	a	b	b
S1_219536684	3	68113725	C	A	a	a	a	a	b	h	a	a	b	a	h	b	b	b	b	a	b	h	a	b	a	b	b	a	b	b	a	a	a	h	a	h	a	b	b	a	a	b	a	a	a	a	a	b	b
S1_220004192	3	68581233	T	G	a	a	a	a	b	h	a	a	h	a	a	a	b	b	b	a	b	h	a	h	a	b	b	a	b	b	a	a	a	h	a	b	b	a	h	a	a	b	a	a	a	a	a	b	b
S1_220149495	3	68726536	A	G	a	a	a	a	b	a	a	a	h	a	h	a	b	b	b	a	b	a	a	h	a	b	b	a	b	b	a	a	a	h	a	h	b	a	a	a	a	b	a	a	a	a	a	b	b
S1_220193665	3	68770706	G	C	a	a	a	a	b	h	a	a	b	a	a	a	b	b	b	a	b	a	a	h	a	b	b	h	b	b	a	a	a	b	a	b	b	a	b	a	a	b	a	a	a	a	a	b	b
S1_220276211	3	68853252	C	T	a	a	a	a	b	a	a	a	b	a	h	a	b	b	b	a	b	h	a	h	a	b	b	h	b	b	a	a	a	a	a	h	b	a	b	a	a	b	a	a	a	a	a	b	b
S1_220290963	3	68868004	A	T	a	a	a	a	b	b	a	a	b	a	a	a	b	b	b	a	b	a	a	b	a	b	b	b	b	b	a	a	a	h	a	b	b	a	h	a	a	b	a	h	a	a	a	b	b
S1_220291865	3	68868906	C	A	a	a	a	a	b	b	a	a	h	a	a	a	b	b	b	a	b	b	a	h	a	b	b	h	b	b	a	a	a	b	a	b	b	a	h	a	a	b	a	h	a	a	a	b	b
S1_220307161	3	68884202	A	C	a	a	a	a	b	b	a	a	a	a	a	a	b	b	b	a	b	b	a	b	a	b	b	a	b	b	a	a	a	b	a	b	b	a	b	a	a	b	a	a	a	a	a	b	b
S1_220510875	3	69087916	T	G	a	a	a	a	b	b	a	a	h	a	b	a	b	b	b	a	b	a	a	b	a	b	b	h	b	b	a	a	a	h	a	h	b	a	b	a	a	b	a	b	a	a	a	b	b
S1_220802202	3	69379243	G	T	a	a	a	a	b	b	a	a	h	a	h	a	b	b	b	a	b	a	a	b	a	b	b	a	b	b	a	a	a	h	a	h	b	a	b	a	a	b	a	h	a	a	a	b	b
S1_220804936	3	69381977	C	T	a	a	a	a	b	b	a	a	h	a	b	a	b	b	b	a	b	h	a	b	a	b	b	b	b	b	a	a	a	h	a	b	b	a	b	a	a	b	a	b	a	a	a	b	b
S1_220847218	3	69424259	T	G	a	a	a	a	b	b	a	a	a	a	h	a	b	b	b	a	b	h	a	b	a	b	b	b	b	b	a	a	a	h	a	h	b	a	b	a	a	b	a	h	a	a	a	b	b
S1_220922215	3	69499256	A	T	a	a	a	a	b	b	a	a	b	a	a	a	b	b	b	a	b	h	a	b	a	b	b	b	b	b	a	a	a	h	a	b	b	a	b	a	a	b	a	h	a	a	a	b	b
S1_221107210	3	69684251	G	C	a	a	a	a	b	b	a	a	b	a	a	a	b	b	b	a	b	h	a	b	a	b	b	b	b	b	a	a	a	h	a	h	b	a	b	a	a	b	a	b	a	a	a	b	b
S1_221138843	3	69715884	A	G	a	a	a	a	b	b	a	a	b	a	h	a	b	b	b	a	b	b	a	b	a	b	b	b	b	b	a	a	a	h	a	h	b	a	b	a	a	b	a	h	a	a	a	b	b
S1_221146181	3	69723222	G	C	a	a	a	a	b	h	a	a	b	a	b	a	b	b	b	a	b	h	a	b	a	b	b	b	b	b	a	a	a	h	a	h	b	a	b	a	a	b	a	h	a	a	a	b	b
S1_221146249	3	69723290	A	G	a	a	a	a	b	h	a	a	b	a	h	a	b	b	b	a	b	b	a	b	a	b	b	h	b	b	a	a	a	h	a	h	b	a	h	a	a	b	a	h	a	a	a	b	b
S1_221172861	3	69749902	T	G	a	a	a	a	b	b	a	a	b	a	h	a	b	b	b	a	b	b	a	b	a	b	b	h	b	b	a	a	a	h	a	h	b	a	h	a	a	b	a	h	a	a	a	b	b
S1_221172960	3	69750001	T	G	a	a	a	a	b	b	a	a	a	a	h	a	b	b	b	a	b	h	a	b	a	b	b	a	b	b	a	a	a	h	a	h	b	a	b	h	a	b	a	h	a	a	a	b	b
S1_221368351	3	69945392	C	A	a	a	a	a	b	b	a	a	a	a	b	a	b	b	b	a	b	h	a	b	a	b	b	h	b	b	a	a	a	h	a	h	b	a	h	b	a	b	a	h	a	a	a	b	b
[truncated: 3,192 more rows]
[truncated: 90 more columns]
