# Supplementary material for: Using Genotyping by Sequencing to Map Two Novel Anthracnose Resistance Loci in Sorghum bicolor
Source: G3 (Bethesda). 2016 May 18;6(7):1935–46. doi: 10.1534/g3.116.030510 (PMC4938647; doi:10.1534/g3.116.030510)
Supplement: Supplemental Material [file supp_g3.116.030510_FileS3.csv]

marker	chrom	position	EH-S	Bk7	1755	1756	1757	1758	1759	1760	1761	1762	1763	1764	1765	1766	1767	1768	1769	1770	1771	1772	1773	1775	1776	1777	1778	1779	1781	1782	1783	1784	1785	1786	1787	1788	1789	1790	1791	1792	1793	1794	1795	1796	1797	1798	1799	1800	1801
S1_20433	1	20433	T	C	a	h	b	a	b	b	b	a	h	b	a	a	a	b	a	a	a	a	b	a	b	b	a	a	a	b	a	a	a	b	a	a	b	a	b	a	h	b	h	b	a	b	a	b	b
S1_20441	1	20441	T	C	a	h	b	a	b	b	b	a	h	b	a	a	a	b	a	a	a	a	b	a	b	b	a	a	a	b	a	a	a	b	a	a	b	a	b	a	h	b	h	b	a	b	a	b	b
S1_127019	1	127019	A	G	a	h	b	a	b	b	b	a	h	b	a	a	a	b	a	a	a	a	b	a	a	b	a	a	a	b	a	a	a	b	a	a	b	a	b	a	h	b	b	h	a	b	a	b	b
S1_298181	1	298181	A	T	a	a	b	a	b	b	b	a	h	b	a	a	a	b	a	a	a	a	b	a	h	b	a	a	a	b	a	a	a	b	a	a	b	a	b	b	h	b	b	h	a	b	a	b	b
S1_298247	1	298247	T	C	a	a	b	a	b	b	b	a	h	b	a	a	a	b	a	a	a	a	b	a	a	b	a	a	a	b	a	b	a	b	a	a	b	a	b	h	h	b	b	h	a	b	a	b	b
S1_351803	1	351803	G	A	a	a	b	a	b	b	b	a	h	b	a	a	a	b	a	a	a	a	b	a	b	b	a	a	a	b	a	h	a	b	a	a	b	a	b	b	h	b	h	b	a	b	a	b	b
S1_392101	1	392101	G	C	a	h	b	a	b	b	b	a	h	b	a	a	a	b	a	a	a	a	b	a	a	b	a	a	a	b	a	b	a	b	a	a	b	a	b	a	h	b	a	a	a	b	a	b	b
S1_450880	1	450880	C	G	a	h	b	a	b	b	b	a	h	b	a	a	a	b	a	a	a	a	b	a	a	b	a	a	a	b	a	b	a	b	a	a	b	a	b	b	h	b	a	a	a	b	a	b	b
S1_784683	1	784683	T	G	a	h	b	a	b	b	b	a	h	b	a	a	a	b	a	a	a	a	b	a	a	b	a	a	a	h	a	a	a	b	a	a	b	a	b	h	h	b	h	a	a	b	a	b	b
S1_784684	1	784684	A	T	a	h	b	a	b	b	b	a	h	b	a	a	a	b	a	a	a	a	b	a	b	b	a	a	a	h	a	a	a	b	a	a	b	a	b	h	h	b	h	a	a	b	a	b	b
S1_784686	1	784686	A	C	a	h	b	a	b	b	b	a	h	b	a	a	a	b	a	a	a	a	b	a	a	b	a	a	a	h	a	a	a	b	a	a	b	a	b	h	h	b	h	a	a	b	a	b	b
S1_841841	1	841841	G	A	a	a	b	a	b	b	b	a	h	b	a	a	a	b	a	a	a	a	b	a	a	b	a	a	a	b	a	a	a	b	a	a	b	a	b	a	h	b	a	b	a	b	a	b	b
S1_912071	1	912071	C	G	a	a	b	a	b	b	b	a	h	b	a	a	a	b	a	a	a	a	b	a	b	b	a	a	a	b	a	b	a	b	a	a	b	a	b	a	h	b	b	h	a	b	a	b	b
S1_1010644	1	1010644	G	T	a	a	b	a	b	b	b	a	h	b	a	a	a	b	a	a	a	a	b	a	a	b	a	a	a	h	a	b	a	b	a	a	b	a	b	a	h	b	h	a	a	b	a	b	b
S1_1010740	1	1010740	C	T	a	h	b	a	b	b	b	a	h	b	a	a	a	b	a	a	a	a	b	a	a	b	a	a	a	a	a	b	a	b	a	a	b	a	b	a	h	b	a	h	a	b	a	b	b
S1_1010750	1	1010750	G	C	a	h	b	a	b	b	b	a	h	b	a	a	a	b	a	a	a	a	b	a	h	b	a	a	a	a	a	b	a	b	a	a	b	a	b	a	h	b	a	h	a	b	a	b	b
S1_1209573	1	1209573	T	C	a	b	b	a	b	b	b	a	h	b	a	a	a	b	a	a	a	a	b	a	b	b	a	a	a	h	a	b	a	b	a	a	b	a	b	a	h	b	b	b	a	b	a	b	b
S1_1209584	1	1209584	T	C	a	b	b	a	b	b	b	a	h	b	a	a	a	b	a	a	a	a	b	a	b	b	a	a	a	h	a	b	a	b	a	a	b	a	b	a	h	b	b	b	a	b	a	b	b
S1_1326090	1	1326090	C	G	a	h	b	a	b	b	b	a	h	b	a	a	a	b	a	a	a	b	b	a	a	b	a	a	a	b	a	b	a	b	a	a	a	a	b	a	h	b	b	b	a	b	a	b	b
S1_1472950	1	1472950	C	T	a	h	a	a	b	b	b	a	h	b	a	a	a	b	a	a	a	a	b	a	a	b	a	a	a	h	a	b	a	b	a	a	a	a	b	a	h	b	b	b	a	b	a	b	b
S1_1472985	1	1472985	C	T	a	a	a	a	b	b	b	a	h	b	a	a	a	b	a	a	a	h	b	a	h	b	a	a	a	b	a	b	a	b	a	a	a	a	b	a	h	b	a	b	a	b	a	b	b
S1_1488613	1	1488613	A	G	a	h	a	a	b	b	b	a	h	b	a	a	a	b	a	a	a	a	b	a	h	b	a	a	a	h	a	b	a	b	a	a	a	a	b	a	h	b	b	b	a	b	a	b	b
S1_1491206	1	1491206	C	G	a	h	a	a	b	b	b	a	h	b	a	a	a	b	a	a	a	a	b	a	a	b	a	a	a	b	a	b	a	b	a	a	a	a	b	a	h	b	h	b	a	b	a	b	b
S1_1491207	1	1491207	T	C	a	h	a	a	b	b	b	a	h	b	a	a	a	b	a	a	a	a	b	a	a	b	a	a	a	b	a	b	a	b	a	a	a	a	b	a	h	b	h	b	a	b	a	b	b
S1_1531373	1	1531373	R	G	a	h	a	a	b	b	b	a	h	b	a	a	a	b	a	a	a	a	b	a	a	b	a	a	a	a	a	b	a	b	a	a	a	a	b	a	h	b	b	b	a	b	a	b	b
S1_1776544	1	1776544	T	C	a	a	a	a	b	b	b	a	a	b	a	a	a	b	a	b	a	a	b	a	a	b	a	a	a	b	a	b	a	b	a	a	a	a	b	b	h	b	b	b	a	b	a	b	b
S1_1779216	1	1779216	N	G	a	h	a	a	b	b	b	a	a	b	a	a	a	b	a	b	a	a	b	a	b	b	a	a	a	h	a	b	a	b	a	a	a	a	b	b	h	b	h	b	a	b	a	b	b
S1_1857391	1	1857391	G	C	a	h	a	a	b	b	b	a	a	b	a	a	a	b	a	b	a	a	b	a	b	b	a	a	a	b	a	b	a	b	a	a	a	a	b	b	h	b	h	b	a	b	a	b	b
S1_1873206	1	1873206	A	G	a	a	a	a	b	b	b	a	a	b	a	a	a	b	a	b	a	a	b	a	a	b	a	a	a	h	a	b	a	b	a	a	a	a	b	a	h	b	a	b	a	b	a	b	b
S1_1874840	1	1874840	T	C	a	h	a	a	b	b	b	a	a	b	a	a	a	b	a	b	a	a	b	a	h	b	a	a	a	h	a	b	a	b	a	a	a	a	b	a	h	b	b	b	a	b	a	b	b
S1_1883094	1	1883094	C	A	a	b	a	a	b	b	b	a	a	b	a	a	a	b	a	b	a	a	b	a	a	b	a	a	a	a	a	b	a	b	a	a	a	a	b	a	h	b	b	b	a	b	a	b	b
S1_1893536	1	1893536	C	G	a	h	a	a	b	b	b	a	a	b	a	a	a	b	a	b	a	a	b	a	b	b	a	a	a	b	a	b	a	b	a	a	a	a	b	h	h	b	b	b	a	b	a	b	b
S1_2000290	1	2000290	G	A	a	h	a	a	b	b	b	a	a	b	a	a	a	b	a	b	a	a	b	a	b	b	a	a	a	h	a	b	a	b	a	a	a	a	b	a	h	b	b	b	a	b	a	b	b
S1_2022709	1	2022709	A	G	a	h	a	a	b	b	b	a	a	b	a	a	a	b	a	b	a	a	b	a	b	b	a	a	a	h	a	b	a	b	a	a	a	a	b	b	h	b	b	b	a	b	a	b	b
S1_2026022	1	2026022	C	G	a	h	a	a	b	b	b	a	a	b	a	a	a	b	a	b	a	a	b	a	b	b	a	a	a	b	a	b	a	b	a	a	a	a	b	a	h	b	b	b	a	b	a	b	b
S1_2079180	1	2079180	A	G	a	h	a	a	b	b	b	a	a	b	a	a	a	b	a	b	a	a	b	a	a	b	a	a	a	h	a	b	a	b	a	a	a	a	b	a	b	b	h	b	a	b	a	b	b
S1_2083551	1	2083551	C	T	a	h	a	a	b	b	b	a	a	b	a	a	a	b	a	b	a	a	b	a	b	b	a	a	a	a	a	b	a	b	a	a	a	a	b	a	h	b	h	b	a	b	a	b	b
S1_2266545	1	2266545	A	G	a	h	a	a	b	b	b	a	a	b	a	a	a	b	a	b	a	a	b	a	h	b	a	a	a	a	a	b	a	b	a	a	a	a	b	a	b	b	b	b	a	b	a	b	b
S1_2266572	1	2266572	C	A	a	h	a	a	b	b	b	a	a	b	a	a	a	b	a	b	a	a	b	a	h	b	a	a	a	a	a	b	a	b	a	a	a	a	b	a	b	b	b	b	a	b	a	b	b
S1_2274535	1	2274535	G	A	a	b	a	a	b	b	b	a	a	b	a	a	a	b	a	b	a	a	b	a	b	b	a	a	a	a	a	b	a	b	a	a	a	a	b	a	b	b	h	b	a	b	a	b	b
S1_2292621	1	2292621	A	G	a	a	a	a	b	b	b	a	a	b	a	a	a	b	a	b	a	a	b	a	b	b	a	a	a	a	a	b	a	b	a	a	a	a	b	a	b	b	h	b	a	b	a	b	b
S1_2308456	1	2308456	C	T	a	h	a	a	b	b	b	a	a	b	a	a	a	b	a	b	a	a	b	a	b	b	a	a	a	a	a	b	a	b	a	a	a	a	b	a	b	b	b	b	a	b	a	b	b
S1_2308508	1	2308508	A	G	a	h	a	a	b	b	b	a	a	b	a	a	a	b	a	b	a	a	b	a	b	b	a	a	a	a	a	b	a	b	a	a	a	a	b	a	h	b	b	b	a	b	a	b	b
S1_2369344	1	2369344	N	T	a	h	a	a	b	b	b	a	a	b	a	a	a	b	a	b	a	a	b	a	b	b	a	a	a	b	a	b	a	b	a	a	a	a	b	a	h	b	b	b	a	b	a	b	b
S1_2369728	1	2369728	C	A	a	h	a	a	b	b	b	a	a	b	a	a	a	b	a	b	a	a	b	a	b	b	a	a	a	b	a	b	a	b	a	a	a	a	b	a	a	b	a	b	a	b	a	b	b
S1_2578842	1	2578842	T	A	a	b	a	a	b	b	b	a	a	b	a	a	a	b	a	b	a	a	b	a	b	b	a	a	a	h	a	b	a	b	a	a	a	a	b	a	h	b	a	b	a	b	a	b	b
S1_2634675	1	2634675	T	G	a	h	a	a	b	b	b	a	a	b	a	a	a	b	a	b	a	b	b	a	b	b	a	a	a	h	a	b	a	b	a	a	a	a	b	a	h	b	a	b	a	b	a	b	b
S1_2853586	1	2853586	G	C	a	b	a	a	b	b	b	a	a	b	a	a	a	b	a	b	a	h	b	a	b	b	a	a	a	h	a	b	a	b	a	a	a	a	b	a	h	b	a	b	a	b	a	b	b
S1_2853975	1	2853975	G	A	a	h	a	a	b	b	b	a	a	b	a	a	a	b	a	b	a	h	b	a	b	b	a	a	a	h	a	b	a	b	a	a	a	a	b	a	h	b	a	b	a	b	a	b	b
S1_2860737	1	2860737	N	G	a	b	a	a	b	b	b	a	a	b	a	a	a	b	a	b	a	h	b	a	b	b	a	a	a	h	a	b	a	b	a	a	a	a	b	a	h	b	a	b	a	b	a	b	b
S1_2860742	1	2860742	N	C	a	b	a	a	b	b	b	a	a	b	a	a	a	b	a	b	a	h	b	a	b	b	a	a	a	h	a	b	a	b	a	a	a	a	b	a	h	b	h	b	a	b	a	b	b
S1_2974887	1	2974887	A	G	a	h	a	a	b	b	b	a	a	b	a	a	a	b	a	b	a	h	b	a	b	b	a	a	a	h	a	b	a	b	a	a	a	a	b	a	h	b	a	b	a	b	a	b	b
S1_3007885	1	3007885	A	G	a	a	a	a	b	b	b	a	a	b	a	a	a	b	a	b	a	h	b	a	b	b	a	a	a	h	a	b	a	b	a	a	a	a	b	a	h	b	a	b	a	b	a	b	b
S1_3007891	1	3007891	C	G	a	a	a	a	b	b	b	a	a	b	a	a	a	b	a	b	a	h	b	a	b	b	a	a	a	h	a	b	a	b	a	a	a	a	b	a	h	b	a	b	a	b	a	b	b
S1_3045599	1	3045599	T	C	a	b	a	a	b	b	b	a	a	b	a	a	a	b	a	b	a	h	b	a	a	b	a	a	a	h	a	b	a	b	a	a	a	a	b	a	b	b	a	b	a	b	a	b	b
S1_3071704	1	3071704	C	T	a	h	a	a	b	b	b	a	a	b	a	a	a	b	a	b	a	a	b	a	a	b	a	a	a	h	a	b	a	b	a	a	a	a	b	a	h	b	a	b	a	b	a	b	b
S1_3078312	1	3078312	N	T	a	h	a	a	b	b	b	a	a	b	a	a	a	b	a	b	a	h	b	a	h	b	a	a	a	h	a	b	a	b	a	a	a	a	b	a	h	b	a	b	a	b	a	b	b
S1_3079713	1	3079713	A	C	a	h	a	a	b	b	b	a	a	b	a	a	a	b	a	b	a	a	b	a	a	b	a	a	a	h	a	b	a	b	a	a	a	a	b	a	b	b	a	b	a	b	a	b	b
S1_3151563	1	3151563	A	G	a	a	a	a	b	b	b	a	a	b	a	a	a	b	a	b	a	a	b	a	b	b	a	a	a	h	a	b	a	b	a	a	a	a	b	a	h	b	a	b	a	b	a	b	b
S1_3169933	1	3169933	T	A	a	h	a	a	b	b	b	a	a	b	a	a	a	b	a	b	a	a	b	a	a	b	a	a	a	h	a	b	a	b	a	a	a	a	b	a	h	b	a	b	a	b	a	b	b
S1_3313160	1	3313160	T	C	a	b	a	a	b	b	b	a	a	b	a	a	a	b	a	b	a	a	b	a	h	b	a	a	a	a	a	b	a	b	a	a	a	a	b	a	b	b	a	b	a	b	a	b	b
S1_3313235	1	3313235	G	C	a	b	a	a	b	b	b	a	a	b	a	a	a	b	a	b	a	a	b	a	a	b	a	a	a	a	a	b	a	b	a	a	a	a	b	a	a	b	a	b	a	b	a	b	b
S1_3313281	1	3313281	C	A	a	b	a	a	b	b	b	a	a	b	a	a	a	b	a	b	a	a	b	a	a	b	a	a	a	a	a	b	a	b	a	a	a	a	b	a	a	b	a	b	a	b	a	b	b
S1_3358044	1	3358044	C	T	a	b	a	a	b	b	b	a	a	b	a	a	a	b	a	b	a	h	b	a	h	b	a	a	a	b	a	b	a	b	a	a	a	a	b	a	h	b	a	b	a	b	a	b	b
S1_3358076	1	3358076	A	G	a	b	a	a	b	b	b	a	a	b	a	a	a	b	a	b	a	h	b	a	h	b	a	a	a	b	a	b	a	b	a	a	a	a	b	a	h	b	a	b	a	b	a	b	b
S1_3358080	1	3358080	A	C	a	b	a	a	b	b	b	a	a	b	a	a	a	b	a	b	a	h	b	a	h	b	a	a	a	b	a	b	a	b	a	a	a	a	b	a	h	b	a	b	a	b	a	b	b
S1_3529324	1	3529324	A	G	a	h	a	h	b	b	b	a	a	b	a	a	a	b	a	b	a	h	b	a	h	b	a	a	a	a	a	b	a	b	a	a	a	a	b	a	a	b	a	b	a	b	a	b	b
S1_3620181	1	3620181	C	A	a	h	a	b	b	b	b	a	a	b	a	a	a	b	a	b	a	a	b	a	a	b	a	a	a	h	a	b	a	b	h	a	a	a	b	a	h	b	a	b	a	b	a	b	b
S1_3740331	1	3740331	C	A	a	h	a	b	b	b	b	a	a	b	a	a	a	b	a	b	a	a	b	a	a	b	a	a	a	b	a	b	a	b	b	a	a	a	b	a	b	b	a	b	a	b	a	b	b
S1_3740332	1	3740332	A	T	a	h	a	b	b	b	b	a	a	b	a	a	a	b	a	b	a	a	b	a	a	b	a	a	a	b	a	b	a	b	b	a	a	a	b	a	b	b	a	b	a	b	a	b	b
S1_3752391	1	3752391	T	C	a	b	a	b	b	b	b	a	a	b	a	a	a	b	a	b	a	a	b	a	a	b	a	a	a	a	a	b	a	b	b	a	a	a	b	a	h	b	a	b	a	b	a	b	b
S1_3869698	1	3869698	A	C	a	h	a	b	b	b	b	a	a	b	a	a	a	b	a	b	a	a	b	a	a	b	a	a	a	h	a	b	a	b	b	a	a	a	b	a	a	b	a	b	a	b	a	b	b
S1_4056475	1	4056475	C	A	a	b	a	b	b	b	b	a	a	b	a	a	a	b	a	b	a	a	b	a	a	b	a	a	a	h	a	b	a	b	b	a	a	a	b	a	b	b	a	b	a	b	a	b	b
S1_4060965	1	4060965	C	T	a	h	a	b	b	b	b	a	a	b	a	a	a	b	a	b	a	a	b	a	a	b	b	a	a	h	a	b	a	b	b	a	a	a	b	a	h	b	a	b	a	b	a	b	b
S1_4060985	1	4060985	A	G	a	h	a	b	b	b	b	a	a	b	a	a	a	b	a	b	a	a	b	a	a	b	b	a	a	h	a	b	a	b	b	a	a	a	b	a	h	b	a	b	a	b	a	b	b
S1_4060996	1	4060996	T	C	a	h	a	b	b	b	b	a	a	b	a	a	a	b	a	b	a	a	b	a	a	b	b	a	a	h	a	b	a	b	b	a	a	a	b	a	h	b	a	b	a	b	a	b	b
S1_4194621	1	4194621	A	G	a	h	a	a	b	b	b	a	a	b	a	a	a	b	a	b	a	a	b	a	a	b	h	a	a	b	a	b	a	b	b	a	a	a	b	a	h	b	a	b	a	b	a	b	b
S1_4239927	1	4239927	G	T	a	b	a	a	b	b	b	a	a	b	a	a	a	b	a	b	a	b	b	a	b	b	a	a	a	b	a	b	a	b	b	a	a	a	b	a	b	b	a	b	a	b	a	b	b
S1_4267795	1	4267795	C	G	a	b	a	b	b	b	b	a	a	b	a	a	a	b	a	b	a	a	b	a	b	b	a	a	a	b	a	b	a	b	b	a	a	a	b	a	h	b	a	b	a	b	a	b	b
S1_4293374	1	4293374	G	A	a	b	a	h	b	b	b	a	a	b	a	a	a	b	a	b	a	h	b	a	b	b	a	a	a	b	a	b	a	b	b	a	a	a	b	a	b	b	a	b	a	b	a	b	b
S1_4374365	1	4374365	C	T	a	h	a	b	b	b	b	a	a	b	a	a	a	b	a	b	a	a	b	a	b	b	a	a	a	b	a	b	a	b	b	a	a	a	b	a	h	b	a	b	a	b	a	b	b
S1_4707063	1	4707063	T	C	a	h	a	b	b	b	b	a	a	b	a	a	a	b	a	b	a	a	b	a	b	b	h	b	a	b	a	b	a	b	b	a	a	a	b	b	b	b	a	b	a	b	a	b	b
S1_4707066	1	4707066	G	A	a	h	a	b	b	b	b	a	a	b	a	a	a	b	a	b	a	a	b	a	b	b	h	b	a	b	a	b	a	b	b	a	a	a	b	b	b	b	a	b	a	b	a	b	b
S1_4707079	1	4707079	A	G	a	h	a	b	b	b	b	a	a	b	a	a	a	b	a	b	a	a	b	a	b	b	h	b	a	b	a	b	a	b	b	a	a	a	b	b	b	b	a	b	a	b	a	b	b
S1_4891936	1	4891936	T	A	a	h	a	b	b	b	b	a	a	b	a	a	a	b	a	b	a	a	b	a	b	b	a	h	a	b	a	b	a	b	b	a	a	a	b	a	b	b	a	b	a	b	a	b	b
S1_4983689	1	4983689	G	C	a	h	a	b	b	b	b	a	a	b	a	a	a	b	a	b	a	a	b	a	a	b	h	h	a	b	a	b	a	b	b	a	a	a	b	a	b	b	a	b	a	b	a	b	b
S1_5024670	1	5024670	C	T	a	a	a	b	b	b	b	a	a	b	a	a	a	b	a	b	a	a	b	a	a	b	a	a	a	b	a	b	a	b	b	a	a	a	b	a	b	b	a	b	a	b	a	b	b
S1_5085760	1	5085760	G	A	a	h	a	b	b	b	b	a	a	b	a	a	a	b	a	b	a	a	b	a	a	b	h	h	a	b	a	b	a	b	b	a	a	a	b	a	b	b	a	b	a	b	a	b	b
S1_5099324	1	5099324	G	C	a	b	a	b	b	b	b	a	a	b	a	a	a	b	a	b	h	a	b	a	b	b	a	a	a	b	a	b	a	b	a	a	a	a	b	a	b	b	a	b	a	b	a	b	b
S1_5617347	1	5617347	T	C	a	h	a	b	b	b	b	a	a	b	a	a	a	b	a	b	a	a	b	a	h	b	a	b	a	b	a	b	a	b	h	a	a	a	b	a	b	b	a	b	a	b	a	b	b
S1_5692334	1	5692334	T	A	a	h	a	b	b	b	b	a	a	b	a	a	a	b	a	b	h	a	b	a	b	b	a	b	a	b	a	b	a	b	h	a	a	a	b	a	b	b	a	b	a	b	a	b	b
S1_5695582	1	5695582	N	C	a	h	a	b	b	b	b	a	a	b	a	a	a	b	a	b	b	a	b	a	b	b	a	b	a	b	a	b	a	b	b	a	a	a	b	a	b	b	a	b	a	b	a	b	b
S1_5792348	1	5792348	G	A	a	h	a	h	b	b	b	a	a	b	a	a	a	b	a	b	a	a	b	a	b	b	h	b	a	b	a	b	a	b	b	a	a	a	b	a	b	b	a	b	a	b	a	b	b
S1_5792349	1	5792349	C	G	a	h	a	h	b	b	b	a	a	b	a	a	a	b	a	b	a	a	b	a	b	b	h	b	a	b	a	b	a	b	b	a	a	a	b	a	b	b	a	b	a	b	a	b	b
S1_5792350	1	5792350	C	A	a	h	a	h	b	b	b	a	a	b	a	a	a	b	a	b	a	a	b	a	b	b	h	b	a	b	a	b	a	b	b	a	a	a	b	a	b	b	a	b	a	b	a	b	b
S1_5864708	1	5864708	C	T	a	a	a	b	b	b	b	a	a	b	a	a	a	b	a	b	a	a	b	a	b	b	h	b	a	b	a	b	a	b	b	a	a	a	b	a	b	b	a	b	a	b	a	b	b
S1_5887994	1	5887994	C	T	a	b	a	a	b	b	b	a	a	b	a	a	a	b	a	b	h	a	b	a	b	b	h	h	a	b	a	b	a	b	h	a	a	a	b	a	b	b	a	b	a	b	a	b	b
S1_5888009	1	5888009	T	C	a	b	a	a	b	b	b	a	a	b	a	a	a	b	a	b	h	a	b	a	b	b	h	h	a	b	a	b	a	b	h	a	a	a	b	a	b	b	a	b	a	b	a	b	b
S1_6297941	1	6297941	N	T	a	h	a	a	b	b	b	a	a	h	a	a	a	b	a	b	a	a	b	a	b	b	a	b	a	b	a	b	b	b	b	a	a	a	b	a	b	b	a	b	a	b	a	b	b
S1_6349337	1	6349337	C	G	a	h	a	b	b	b	b	a	a	h	a	a	a	b	a	b	h	a	b	a	b	b	b	h	a	b	a	b	b	b	h	a	a	a	b	a	b	b	a	b	a	b	a	b	b
S1_6354101	1	6354101	N	T	a	h	a	b	b	b	b	a	a	a	a	a	a	b	a	b	h	h	b	a	b	b	b	b	a	b	a	b	b	b	a	a	a	a	b	b	b	b	a	b	a	b	a	b	b
S1_6370261	1	6370261	G	A	a	b	a	b	b	b	b	a	a	h	a	a	a	b	a	b	b	a	b	a	b	b	b	a	a	b	a	b	b	b	b	a	a	a	b	b	b	b	a	b	a	b	a	b	b
S1_6385525	1	6385525	T	G	a	h	a	b	b	b	b	a	a	h	a	a	a	b	a	b	b	h	b	a	b	b	b	h	a	b	h	b	b	b	b	a	a	a	b	b	h	b	a	b	a	b	a	b	b
S1_6449797	1	6449797	N	A	a	b	a	b	b	b	b	a	a	a	a	a	a	b	a	b	a	a	b	a	b	b	a	h	a	b	a	b	b	b	b	a	a	a	b	b	b	b	a	b	a	b	a	b	b
S1_6516056	1	6516056	A	G	a	b	a	b	b	b	b	a	a	h	a	a	a	b	a	b	a	h	b	a	b	b	a	h	a	b	h	b	b	b	b	a	a	a	b	b	h	b	a	b	a	b	a	b	b
S1_6516086	1	6516086	G	A	a	b	a	b	b	b	b	a	a	h	a	a	a	b	a	b	a	h	b	a	b	b	a	h	a	b	h	b	b	b	b	a	a	a	b	b	h	b	a	b	a	b	a	b	b
S1_7305005	1	7305005	C	T	a	h	a	b	b	b	b	a	h	h	a	a	a	b	a	b	a	a	b	a	b	b	b	a	a	b	a	b	b	b	b	a	a	a	b	b	b	b	a	b	a	b	a	b	b
S1_9273158	1	9273158	N	G	a	a	a	a	b	b	b	a	h	h	a	a	a	b	a	b	b	h	b	a	b	b	a	b	a	b	h	b	b	b	b	a	a	b	b	b	b	b	a	a	a	b	a	b	b
S1_9783393	1	9783393	A	G	a	b	a	a	b	a	b	b	h	h	a	a	a	b	a	b	h	h	b	a	b	a	h	b	a	b	a	b	b	b	b	a	a	b	b	b	b	b	a	a	a	b	a	b	b
S1_10759985	1	10759985	N	G	a	h	a	a	b	a	b	b	h	b	a	a	a	b	a	b	b	b	b	a	b	a	a	a	a	b	a	b	b	b	b	b	a	b	b	b	b	b	a	a	a	b	a	b	b
S1_11084013	1	11084013	T	C	a	h	a	h	b	a	b	b	h	a	a	a	a	b	a	b	b	a	b	a	b	a	h	h	a	a	a	b	b	b	b	b	a	b	b	b	b	a	a	h	a	b	a	b	b
S1_11371212	1	11371212	T	C	a	b	a	h	b	a	b	b	h	a	a	a	a	b	a	b	b	b	b	a	b	a	h	h	a	b	a	b	b	b	b	b	a	b	b	b	b	b	a	h	a	b	a	b	b
S1_11762716	1	11762716	C	T	a	h	a	h	b	a	b	b	h	a	a	a	a	b	a	b	b	b	b	a	b	a	h	b	a	h	a	b	b	b	b	b	a	b	b	b	b	h	a	h	a	b	a	b	b
S1_11762729	1	11762729	T	G	a	h	a	h	b	a	b	b	h	a	a	a	a	b	a	b	b	b	b	a	b	a	h	b	a	a	a	b	b	b	b	b	a	b	b	b	b	h	a	a	a	b	a	b	b
S1_12166480	1	12166480	G	C	a	h	a	b	b	a	b	b	h	a	a	a	a	b	a	b	h	b	b	a	b	a	h	h	a	a	a	b	b	b	b	b	a	b	b	b	b	b	a	a	a	b	a	b	b
S1_12226359	1	12226359	A	C	a	h	a	b	b	a	b	b	h	a	a	a	a	b	a	b	h	b	b	a	b	a	h	h	a	a	a	b	b	b	b	b	a	b	b	b	h	a	a	a	a	b	a	b	b
S1_13239369	1	13239369	T	C	a	a	a	b	b	a	b	b	h	a	a	a	a	b	a	b	b	b	b	b	a	a	h	b	b	a	a	b	b	b	b	a	a	b	b	b	h	a	a	a	a	b	a	b	b
S1_13239374	1	13239374	A	G	a	a	a	b	b	a	b	b	h	a	a	a	a	b	a	b	b	b	b	b	a	a	h	b	b	a	a	b	b	b	b	a	a	b	b	b	h	a	a	a	a	b	a	b	b
S1_13347404	1	13347404	N	G	a	a	a	b	b	a	b	b	a	a	a	a	a	b	a	b	b	b	b	b	a	a	h	h	b	h	a	b	b	b	b	b	a	a	b	b	b	a	b	b	a	b	a	h	b
S1_14060626	1	14060626	A	T	a	a	a	b	b	a	b	b	a	a	a	a	a	b	a	b	b	b	b	b	a	a	b	h	b	h	a	b	b	b	b	h	a	b	b	b	b	a	b	b	a	b	a	a	b
S1_14127013	1	14127013	T	C	a	a	a	b	b	a	b	b	a	a	a	a	a	b	a	b	b	b	b	b	a	a	a	h	b	h	a	b	b	b	b	a	a	h	b	b	b	a	h	b	a	b	a	a	b
S1_14127556	1	14127556	G	A	a	a	a	b	b	h	b	b	a	a	a	a	a	b	a	b	b	b	b	b	a	a	h	h	b	a	a	b	b	b	b	h	a	b	b	b	b	a	b	b	a	b	a	a	b
S1_14292342	1	14292342	T	C	a	a	a	b	b	b	b	b	a	a	a	a	a	b	a	b	b	b	b	b	a	a	b	h	b	h	a	b	b	b	b	h	a	h	b	b	b	a	b	b	a	b	a	a	b
S1_14338122	1	14338122	N	G	a	a	a	b	b	b	b	b	a	a	a	a	a	b	a	b	b	b	b	b	a	a	h	h	b	b	a	b	b	b	b	b	a	b	b	b	b	a	b	b	a	b	a	a	b
S1_14427976	1	14427976	C	T	a	a	a	b	b	a	b	b	a	a	a	a	a	b	a	b	b	b	b	b	a	a	b	h	b	b	a	b	b	b	b	h	a	b	b	b	b	a	b	b	a	b	a	a	b
S1_14477778	1	14477778	T	G	a	a	a	b	b	a	b	b	a	a	a	a	a	b	a	b	b	b	b	h	a	a	a	h	b	b	a	b	b	b	b	h	a	b	b	b	h	a	b	b	a	b	a	a	b
S1_14709481	1	14709481	T	C	a	a	a	b	b	a	b	b	a	a	a	a	a	b	a	b	b	b	b	b	a	a	h	b	b	b	a	b	b	b	b	h	a	h	b	b	h	a	b	b	a	b	a	a	b
S1_14982935	1	14982935	A	T	a	a	a	b	b	a	b	b	a	a	a	a	a	b	a	b	b	b	b	a	a	a	b	h	b	h	a	b	b	b	b	h	a	b	b	b	h	a	b	b	a	b	a	b	b
S1_14989056	1	14989056	C	T	a	a	a	b	b	a	b	b	a	a	a	a	a	b	a	b	b	b	b	b	a	a	h	b	b	h	a	b	b	b	b	h	a	h	b	b	h	a	a	b	a	b	a	b	b
S1_15050456	1	15050456	T	C	a	a	a	b	b	h	b	b	a	a	a	h	a	b	a	b	b	b	b	b	a	a	a	a	b	a	a	b	b	b	b	h	a	b	b	b	h	a	b	b	a	b	a	b	b
S1_15151589	1	15151589	C	G	a	a	a	b	b	a	b	b	a	a	a	h	a	b	a	b	b	b	b	h	a	a	h	h	b	a	a	b	b	b	b	h	a	b	b	b	h	a	h	b	a	b	a	b	b
S1_15151693	1	15151693	T	G	a	a	a	b	b	b	b	b	a	a	a	b	a	b	a	b	b	b	b	h	a	a	b	a	b	h	a	b	b	b	b	h	a	b	b	b	h	a	b	b	a	b	a	h	b
S1_15151695	1	15151695	T	G	a	a	a	b	b	b	b	b	a	a	a	b	a	b	a	b	b	b	b	h	a	a	b	a	b	h	a	b	b	b	b	h	a	b	b	b	h	a	b	b	a	b	a	h	b
S1_15268510	1	15268510	A	G	a	a	a	b	b	a	b	b	a	a	a	h	a	b	a	b	b	b	b	h	a	a	b	b	b	h	b	b	b	b	b	a	a	b	b	b	h	a	b	b	a	b	a	b	b
S1_15570309	1	15570309	C	G	a	a	a	b	b	a	b	b	a	a	a	h	h	b	a	b	b	b	b	a	a	a	b	b	b	a	b	b	b	a	b	a	a	b	b	b	h	a	b	b	a	b	a	h	b
S1_17876220	1	17876220	C	G	a	b	a	b	b	a	b	b	h	a	a	a	h	b	a	b	b	b	b	b	a	a	h	b	b	b	b	b	b	a	b	a	a	b	b	b	h	a	b	b	a	b	b	b	b
S1_18028822	1	18028822	A	G	a	b	a	b	b	b	b	b	h	a	a	a	h	b	a	a	b	b	b	b	a	a	a	b	b	b	b	b	b	a	b	a	a	b	b	b	b	a	b	b	a	b	b	b	b
S1_19071322	1	19071322	G	C	a	b	a	b	b	b	b	b	h	a	a	a	h	b	a	a	a	b	b	b	a	a	b	b	b	b	b	b	b	a	b	a	a	b	b	b	b	a	b	b	a	b	b	b	b
S1_19899256	1	19899256	G	A	b	b	b	b	b	b	b	b	h	a	a	a	h	b	a	a	a	b	b	b	a	a	b	b	h	b	b	b	b	a	b	a	a	b	b	b	b	a	b	b	a	b	b	h	b
S1_20352663	1	20352663	G	C	h	b	b	b	b	b	b	b	b	a	a	a	h	b	a	a	a	b	b	b	a	a	b	b	h	b	b	b	b	a	b	a	a	b	b	b	b	a	b	b	a	b	b	h	b
S1_20820581	1	20820581	A	G	h	b	b	b	b	b	b	b	b	a	a	a	h	b	a	a	a	b	b	b	a	a	b	b	a	b	b	b	b	a	b	a	a	b	b	b	b	a	b	b	a	b	b	h	b
S1_21088058	1	21088058	A	G	h	b	b	b	b	b	b	b	b	a	a	a	h	b	a	a	a	b	b	b	a	a	b	b	h	b	b	b	b	a	b	a	a	b	b	b	b	a	b	b	a	b	b	h	b
S1_21554502	1	21554502	A	C	h	b	b	b	b	a	b	b	b	a	a	a	h	b	h	a	h	b	b	b	a	a	b	b	h	b	b	b	b	a	b	a	a	b	b	b	b	a	b	b	a	b	b	h	b
S1_21640415	1	21640415	N	T	b	b	b	b	b	h	b	b	b	a	a	a	h	b	a	a	b	b	b	b	a	a	b	b	h	b	b	b	b	a	b	a	a	b	b	b	b	a	b	b	a	b	b	h	b
S1_22253800	1	22253800	C	N	a	b	b	b	b	b	b	b	b	a	a	a	h	b	h	a	a	b	b	b	a	a	b	b	b	b	b	b	b	a	b	a	a	b	b	b	b	a	b	b	a	b	b	h	b
S1_23204331	1	23204331	C	G	b	b	b	b	b	h	a	b	b	a	a	a	h	b	a	a	h	b	b	b	a	a	b	b	a	b	b	b	b	a	b	a	a	b	b	b	b	a	b	b	a	b	b	h	b
S1_23204346	1	23204346	C	A	b	b	b	b	b	h	a	b	b	a	a	a	h	b	a	a	h	b	b	b	a	a	b	b	a	b	b	b	b	a	b	a	a	b	b	b	b	a	b	b	a	b	b	h	b
S1_23204373	1	23204373	A	C	b	b	b	b	b	h	a	b	b	a	a	a	h	b	a	a	h	b	b	b	a	a	b	b	a	b	b	b	b	a	b	a	a	b	b	b	b	a	b	b	a	b	b	h	b
S1_24844832	1	24844832	T	G	b	b	b	b	b	b	a	b	b	a	a	a	b	b	b	a	h	b	b	b	a	a	b	b	h	b	b	b	b	a	b	a	a	b	b	b	b	a	b	a	a	b	b	a	b
S1_24930732	1	24930732	T	G	b	b	b	b	b	b	a	b	b	a	a	a	b	b	h	a	h	b	b	b	a	a	b	b	a	b	b	b	b	a	b	a	a	b	b	b	b	a	b	a	a	b	b	b	b
S1_24979422	1	24979422	G	C	b	b	b	b	b	b	a	b	b	a	a	a	b	b	h	a	a	b	b	b	a	a	b	b	h	b	b	b	b	a	b	a	a	b	b	b	b	a	b	a	a	b	b	b	b
S1_24990242	1	24990242	T	C	b	b	b	h	b	b	a	b	b	a	a	a	b	b	h	a	a	b	b	b	a	a	b	b	a	b	b	b	b	a	b	a	a	b	b	b	b	a	b	a	a	b	b	b	b
S1_24990365	1	24990365	T	C	b	b	b	a	b	b	a	b	b	a	a	a	b	b	h	a	a	b	b	b	a	a	b	b	b	b	b	b	b	h	b	a	a	b	b	b	b	a	b	a	a	b	b	b	b
S1_25052021	1	25052021	T	G	b	b	b	a	b	b	a	b	b	a	a	a	b	b	h	a	a	b	b	b	a	a	b	b	b	b	b	b	b	a	b	a	a	b	b	b	b	a	b	a	a	b	b	b	b
S1_25062835	1	25062835	T	C	b	b	b	b	b	b	a	b	b	a	a	a	b	b	h	a	a	b	b	b	a	a	b	b	b	b	b	b	b	b	b	a	a	b	b	b	b	a	b	a	a	b	b	b	b
S1_25160277	1	25160277	C	T	b	b	b	h	b	b	a	b	b	a	a	a	b	b	h	a	a	b	b	b	a	a	b	b	b	b	b	b	b	b	b	a	a	b	b	b	b	a	b	a	a	b	b	h	b
S1_25262431	1	25262431	T	C	b	b	b	b	b	b	a	b	b	a	a	a	b	b	h	a	h	b	b	b	a	a	b	b	b	b	b	b	b	a	b	a	a	b	b	b	b	a	b	a	a	b	b	h	b
S1_25262442	1	25262442	T	C	b	b	b	b	b	b	a	b	b	a	a	a	b	b	h	a	h	b	b	b	a	a	b	b	h	b	b	b	b	a	b	a	a	b	b	b	b	a	b	a	a	b	b	h	b
S1_25460525	1	25460525	N	A	b	b	b	b	b	b	a	b	b	a	a	a	b	b	h	a	a	b	b	b	a	a	b	b	b	b	b	b	b	a	b	a	a	b	b	b	b	a	b	a	a	b	b	b	b
S1_25498703	1	25498703	G	A	a	b	b	b	b	b	a	b	b	a	a	a	b	b	h	a	h	b	b	b	a	a	b	b	a	b	b	b	b	a	b	a	a	b	b	b	b	a	b	a	a	b	b	h	b
S1_25498746	1	25498746	A	G	a	b	b	b	b	b	a	b	b	a	a	a	b	b	h	a	h	b	b	b	a	a	b	b	a	b	b	b	b	a	b	a	a	b	b	b	b	a	b	a	a	b	b	h	b
S1_25912287	1	25912287	G	A	h	b	b	b	b	b	a	b	b	a	a	a	b	b	h	a	a	b	b	b	a	a	b	b	h	b	b	b	b	a	b	a	a	b	b	b	b	a	b	a	a	b	b	a	b
S1_25938102	1	25938102	C	G	h	b	b	b	b	b	a	b	b	a	a	a	b	b	h	a	a	b	b	b	a	a	b	b	h	b	b	b	b	b	b	a	a	b	b	b	b	a	b	a	a	b	b	b	b
S1_25938103	1	25938103	A	C	h	b	b	b	b	b	a	b	b	a	a	a	b	b	h	a	a	b	b	b	a	a	b	b	h	b	b	b	b	b	b	a	a	b	b	b	b	a	b	a	a	b	b	b	b
S1_25938104	1	25938104	C	A	h	b	b	b	b	b	a	b	b	a	a	a	b	b	h	a	a	b	b	b	a	a	b	b	h	b	b	b	b	b	b	a	a	b	b	b	b	a	b	a	a	b	b	b	b
S1_26076291	1	26076291	A	T	h	b	b	b	b	b	a	b	b	a	a	a	b	b	h	a	a	b	b	b	a	a	b	b	h	b	b	b	b	b	b	a	a	b	b	b	b	a	b	a	a	b	b	b	b
S1_26248719	1	26248719	C	G	h	b	b	b	b	b	a	b	b	a	a	a	b	b	h	a	a	b	b	b	a	a	b	b	b	b	b	b	b	a	b	a	a	b	b	b	b	a	b	a	a	b	a	h	b
S1_26894816	1	26894816	A	G	h	b	b	b	b	b	a	b	b	a	a	a	b	b	h	a	a	b	b	b	a	a	b	b	a	b	b	b	b	h	b	a	a	b	b	b	b	a	b	a	a	b	a	a	b
S1_26895058	1	26895058	A	G	h	b	b	b	b	b	a	b	b	a	a	a	b	b	h	a	a	b	b	b	a	a	b	b	b	b	b	b	b	a	b	a	a	b	b	b	b	a	b	a	a	b	a	a	b
S1_26895306	1	26895306	T	A	h	b	b	b	b	b	a	b	b	a	a	a	b	b	h	a	a	b	b	b	a	a	b	b	h	b	b	b	b	a	b	a	a	b	b	b	b	a	b	a	a	b	a	h	b
S1_27014104	1	27014104	T	G	b	b	b	b	b	b	a	b	b	a	a	a	b	b	h	a	a	b	b	b	a	a	b	b	h	b	b	b	b	a	b	a	a	b	b	b	b	a	b	a	a	b	a	h	b
S1_27393617	1	27393617	C	T	a	b	b	b	b	b	a	b	b	a	a	a	b	b	h	a	a	b	b	b	a	a	b	b	b	b	b	b	b	a	b	a	a	b	b	b	b	a	b	a	a	b	b	b	b
S1_28222150	1	28222150	A	G	a	b	b	b	b	b	a	b	b	a	a	a	b	b	h	a	a	b	b	b	a	a	b	b	b	b	b	b	b	a	b	a	a	b	b	b	b	a	b	a	a	b	b	b	b
S1_28971283	1	28971283	G	T	h	b	b	b	b	b	a	b	b	a	a	a	b	b	h	a	a	b	b	b	a	a	b	b	h	b	b	b	b	a	b	a	a	b	b	b	b	a	b	a	a	b	b	b	b
S1_29323795	1	29323795	N	T	b	b	b	b	b	b	a	b	b	a	a	a	b	b	h	a	a	b	b	b	a	a	b	b	h	b	b	b	b	a	b	a	a	b	b	b	b	a	b	a	a	b	b	b	b
S1_30536789	1	30536789	G	A	b	b	b	b	b	b	a	b	b	a	a	a	b	b	h	a	a	b	b	b	a	a	b	b	b	b	b	b	b	a	b	a	h	b	b	b	b	a	b	a	a	b	b	b	b
S1_30536791	1	30536791	A	G	b	b	b	b	b	b	a	b	b	a	a	a	b	b	h	a	a	b	b	b	a	a	b	b	b	b	b	b	b	a	b	a	h	b	b	b	b	a	b	a	a	b	b	b	b
S1_30536792	1	30536792	A	G	b	b	b	b	b	b	a	b	b	a	a	a	b	b	h	a	a	b	b	b	a	a	b	b	b	b	b	b	b	a	b	a	h	b	b	b	b	a	b	a	a	b	b	b	b
S1_30536794	1	30536794	G	A	b	b	b	b	b	b	a	b	b	a	a	a	b	b	h	a	a	b	b	b	a	a	b	b	b	b	b	b	b	a	b	a	h	b	b	b	b	a	b	a	a	b	b	b	b
S1_30708128	1	30708128	N	C	b	b	b	b	b	b	a	b	b	a	a	a	b	b	h	a	a	b	b	b	a	a	b	b	b	b	b	b	b	a	b	a	a	b	b	b	b	a	b	a	a	b	b	h	b
S1_30796194	1	30796194	T	C	b	b	b	b	b	b	a	b	b	a	a	a	b	b	h	a	a	b	b	b	a	a	b	b	b	b	b	b	b	a	b	a	a	b	b	b	b	a	b	a	a	b	b	h	b
S1_30797424	1	30797424	G	A	b	b	b	b	b	b	a	b	b	a	a	a	b	b	h	a	a	b	b	b	a	a	b	b	b	b	b	b	b	a	b	a	a	b	b	b	b	a	b	a	a	b	b	b	b
S1_30807215	1	30807215	N	A	b	b	b	b	b	b	a	b	b	a	a	a	b	b	h	a	a	b	b	b	a	a	b	b	h	b	b	b	b	a	b	a	a	b	b	b	b	a	b	a	a	b	b	b	b
S1_30807835	1	30807835	A	G	b	b	b	b	b	b	a	b	b	a	a	a	b	b	h	a	a	b	b	b	a	a	b	b	b	b	b	b	b	a	b	a	a	b	b	b	b	a	b	a	a	b	b	h	b
S1_31631972	1	31631972	N	T	b	b	b	b	b	b	a	b	b	a	a	a	b	b	h	a	a	a	b	b	a	a	b	b	h	b	b	b	b	a	b	a	a	b	b	b	b	a	b	a	a	b	h	a	b
S1_38811026	1	38811026	A	G	b	b	b	b	b	b	a	b	b	a	a	a	b	b	h	a	a	a	b	b	a	a	b	b	a	b	b	b	b	a	b	a	a	b	b	b	b	a	b	a	a	b	h	a	b
S1_39495063	1	39495063	G	A	b	b	b	b	b	b	a	b	b	a	a	a	b	b	h	a	h	a	b	b	a	a	b	b	a	b	b	b	b	a	b	a	a	b	b	b	b	a	b	a	a	b	b	b	b
S1_39781105	1	39781105	C	T	b	b	b	b	b	b	a	b	b	a	a	a	b	b	h	a	a	a	b	b	a	a	b	b	h	b	b	b	b	h	b	a	a	b	b	b	b	a	b	a	a	b	b	b	b
S1_41202910	1	41202910	T	C	b	b	b	b	b	b	a	b	b	a	a	a	b	b	h	a	b	a	b	b	a	a	b	b	h	b	b	b	b	a	b	a	a	b	b	b	b	a	b	a	a	b	b	a	b
S1_41697415	1	41697415	G	A	b	b	b	b	b	b	a	b	b	a	a	a	b	b	a	a	a	a	b	b	a	a	b	b	a	b	b	b	b	h	b	a	a	b	b	b	b	a	b	a	a	b	b	h	b
S1_42205508	1	42205508	A	T	b	b	b	b	b	b	a	b	b	a	a	a	b	b	h	a	a	a	b	b	a	a	b	b	a	b	b	b	b	a	b	a	a	b	b	b	b	a	b	a	a	b	b	a	b
S1_42239814	1	42239814	N	A	b	b	b	b	b	b	a	b	b	a	a	a	b	b	b	a	a	a	b	b	a	a	b	b	h	b	b	b	b	h	b	a	a	b	b	b	b	a	b	a	a	b	h	h	b
S1_42256776	1	42256776	A	C	b	b	b	b	b	b	a	b	b	a	a	a	b	b	b	a	a	a	b	b	a	a	b	b	h	b	b	b	b	a	b	a	a	b	b	b	b	a	b	a	a	b	h	h	b
S1_42577756	1	42577756	G	A	b	b	b	b	b	b	a	b	b	a	a	a	b	b	h	a	a	a	b	b	a	a	b	b	h	b	b	b	b	b	b	a	a	b	b	b	b	a	b	a	a	b	b	b	b
S1_42581622	1	42581622	G	C	b	b	b	b	b	b	a	b	b	a	a	a	b	b	h	a	a	a	b	b	a	a	b	b	h	b	b	b	b	b	b	a	a	b	b	b	b	a	b	a	a	b	b	h	b
S1_43039737	1	43039737	C	T	b	b	b	b	b	b	a	b	b	a	a	a	b	b	h	a	a	a	b	b	a	a	b	b	b	b	b	b	b	h	b	a	a	b	b	b	b	a	b	a	a	b	a	b	b
S1_43142660	1	43142660	A	T	b	b	b	b	b	b	a	b	b	a	a	a	b	b	h	a	a	a	b	b	a	a	b	b	b	b	b	b	b	a	b	a	a	b	b	b	b	a	b	a	a	b	h	b	b
S1_43410997	1	43410997	N	G	b	b	b	b	b	b	a	b	b	a	a	a	b	b	h	a	a	a	b	b	a	a	b	b	h	b	b	b	b	a	b	a	a	b	b	b	b	a	b	a	a	b	b	b	b
S1_43732418	1	43732418	N	G	b	b	b	b	b	b	a	b	b	a	a	a	b	b	h	a	h	a	b	b	a	a	b	b	a	b	b	b	b	a	b	a	a	b	b	b	b	a	b	a	a	b	h	b	b
S1_43732431	1	43732431	N	G	b	b	b	b	b	b	a	b	b	a	a	a	b	b	h	a	h	a	b	b	a	a	b	b	a	b	b	b	b	a	b	a	a	b	b	b	b	a	b	a	a	b	h	b	b
S1_43961008	1	43961008	N	G	b	b	b	b	b	b	a	b	b	a	a	a	b	b	h	a	h	a	b	b	a	a	b	b	h	b	b	b	b	a	b	a	a	b	b	b	b	a	b	a	a	b	b	a	b
S1_43961062	1	43961062	N	T	b	b	b	b	b	b	a	b	b	a	a	a	b	b	h	a	h	a	b	b	a	a	b	b	h	b	b	b	b	a	b	a	a	b	b	b	b	a	b	a	a	b	b	a	b
S1_44031227	1	44031227	A	G	b	b	b	b	b	b	a	b	b	a	a	a	b	b	a	a	a	a	b	b	a	a	b	b	a	b	b	b	b	a	b	a	a	b	b	b	b	a	b	a	a	b	b	a	b
S1_44074418	1	44074418	C	G	b	b	b	b	b	b	a	b	b	a	a	a	b	b	h	a	a	a	b	b	a	a	b	b	h	b	b	b	b	a	b	a	a	b	b	b	b	a	b	a	a	b	b	a	b
S1_44082254	1	44082254	A	G	b	b	b	b	b	b	a	b	b	a	a	a	b	b	b	a	a	a	b	b	a	a	b	b	h	b	b	b	b	a	b	a	a	b	b	b	b	a	b	a	a	b	h	a	b
S1_44082270	1	44082270	T	G	b	b	b	b	b	b	a	b	b	a	a	a	b	b	b	a	a	a	b	b	a	a	b	b	h	b	b	b	b	a	b	a	a	b	b	b	b	a	b	a	a	b	h	a	b
S1_45565403	1	45565403	A	G	b	b	b	b	b	b	a	b	b	a	a	a	b	b	h	a	a	a	b	b	a	a	b	b	h	b	b	b	b	b	b	a	a	b	b	b	b	a	b	b	a	b	b	b	b
S1_45588984	1	45588984	G	A	b	b	b	b	b	b	a	b	b	a	a	a	b	b	h	a	a	a	b	b	a	a	b	b	h	b	b	b	b	b	b	a	a	b	b	b	b	a	b	h	a	b	a	b	b
S1_45596798	1	45596798	G	T	b	b	b	b	b	b	a	b	b	a	a	a	b	b	h	a	a	a	b	b	a	a	b	b	b	b	b	a	b	a	b	a	a	b	b	b	b	a	b	h	a	b	a	h	b
S1_45596831	1	45596831	G	C	b	b	b	b	b	b	a	b	b	a	a	a	b	b	h	a	a	a	b	b	a	a	b	b	b	b	b	a	b	a	b	a	a	b	b	b	b	a	b	h	a	b	a	h	b
S1_45596834	1	45596834	A	C	b	b	b	b	b	b	a	b	b	a	a	a	b	b	h	a	a	a	b	b	a	a	b	b	b	b	b	a	b	a	b	a	a	b	b	b	b	a	b	h	a	b	a	h	b
S1_45597335	1	45597335	T	C	b	b	b	b	b	b	a	b	b	a	a	a	b	b	a	a	a	a	b	b	a	a	b	b	b	b	b	a	b	a	b	a	a	b	b	b	b	a	b	h	a	b	h	b	b
S1_45597353	1	45597353	A	C	b	b	b	b	b	b	a	b	b	a	a	a	b	b	a	a	a	a	b	b	a	a	b	b	b	b	b	a	b	a	b	a	a	b	b	b	b	a	b	h	a	b	b	b	b
S1_45860038	1	45860038	C	T	b	b	b	b	b	b	a	b	b	a	a	a	b	b	h	a	a	a	b	b	a	a	b	b	b	b	b	a	b	a	b	a	a	b	b	b	b	a	b	h	a	b	b	a	b
S1_45931781	1	45931781	A	G	b	b	b	b	b	b	a	b	b	a	a	a	b	b	h	a	a	a	b	b	a	a	b	b	b	b	b	h	b	h	b	a	a	b	b	b	b	a	b	h	a	b	b	a	b
S1_46026836	1	46026836	C	T	b	b	b	b	b	b	a	b	b	a	a	a	b	b	a	a	a	a	b	b	a	a	b	b	b	b	b	b	b	b	b	a	a	b	b	b	b	a	b	h	a	b	b	h	b
S1_46442376	1	46442376	G	C	b	b	b	b	b	b	a	b	b	a	a	a	b	b	b	a	a	a	b	b	a	a	b	b	b	b	b	b	b	h	b	a	a	b	b	b	b	a	b	h	a	b	b	b	b
S1_46442380	1	46442380	C	T	b	b	b	b	b	b	a	b	b	a	a	a	b	b	b	a	a	a	b	b	a	a	b	b	b	b	b	b	b	h	b	a	a	b	b	b	b	a	b	h	a	b	b	b	b
S1_46458043	1	46458043	A	G	b	b	b	b	b	b	a	b	b	a	a	a	b	b	h	a	a	a	b	b	a	a	b	b	h	b	b	b	b	a	b	a	a	b	b	b	b	a	b	h	a	b	h	b	b
S1_46684817	1	46684817	G	A	b	b	b	b	b	b	a	b	b	a	a	a	b	b	a	a	a	a	b	b	a	a	b	b	h	b	b	a	b	a	b	a	a	b	b	b	b	a	b	a	a	b	a	a	b
S1_46874002	1	46874002	G	A	b	b	b	b	b	b	a	b	b	a	a	a	b	b	h	a	a	a	b	b	a	a	b	b	h	b	b	h	b	a	b	a	a	b	b	b	b	a	b	h	a	b	b	a	b
S1_46874018	1	46874018	C	T	b	b	b	b	b	b	a	b	b	a	a	a	b	b	h	a	a	a	b	b	a	a	b	b	h	b	b	h	b	a	b	a	a	b	b	b	b	a	b	h	a	b	b	a	b
S1_46982086	1	46982086	A	G	b	b	b	b	b	b	a	b	b	a	a	a	b	b	h	a	a	a	b	b	a	a	b	b	h	b	b	h	b	a	b	a	a	b	b	b	b	a	b	a	a	b	a	h	b
S1_46982106	1	46982106	A	T	b	b	b	b	b	b	a	b	b	a	a	a	b	b	h	a	a	a	b	b	a	a	b	b	h	b	b	h	b	a	b	a	a	b	b	b	b	a	b	a	a	b	a	h	b
S1_47090679	1	47090679	T	C	b	b	b	b	b	b	a	b	b	a	a	a	b	b	h	a	a	a	b	b	a	a	b	b	h	b	b	b	b	a	b	a	a	b	b	b	h	a	b	a	a	b	b	h	b
S1_47091481	1	47091481	A	C	b	b	b	b	b	b	a	b	b	a	a	a	b	b	h	a	a	a	b	b	a	a	b	b	h	b	b	b	b	a	b	a	a	b	b	b	h	a	b	h	a	b	b	a	b
S1_47091482	1	47091482	N	T	b	b	b	b	b	b	a	b	b	a	a	a	b	b	h	a	a	a	b	b	a	a	b	b	h	b	b	b	b	a	b	a	a	b	b	b	h	a	b	h	a	b	b	a	b
S1_47945108	1	47945108	G	T	b	b	b	b	b	b	a	b	b	a	a	a	b	b	h	a	a	a	b	b	a	a	b	b	h	b	b	b	b	a	b	a	a	b	b	b	h	a	b	h	a	b	b	a	b
S1_48145774	1	48145774	C	A	b	b	b	b	b	b	a	b	b	a	a	a	b	b	h	a	a	a	b	b	a	a	b	b	h	b	b	b	b	a	b	a	a	b	b	b	h	a	b	h	a	b	b	a	b
S1_48715678	1	48715678	A	G	b	b	b	b	b	b	a	b	b	a	b	a	b	b	h	a	a	a	b	b	a	a	b	b	a	b	b	b	b	b	b	a	a	b	b	b	h	a	b	a	a	b	b	a	b
S1_49043435	1	49043435	G	T	b	b	b	b	b	b	a	b	b	a	b	a	b	b	h	a	a	a	b	b	a	a	b	b	h	b	b	b	b	b	b	b	a	b	b	b	h	a	b	h	a	b	b	a	b
S1_49223922	1	49223922	G	C	b	b	b	b	b	b	a	b	b	a	b	a	b	b	a	a	b	a	b	b	a	a	b	b	b	b	b	b	b	b	b	b	a	b	b	b	b	a	b	h	a	b	b	a	b
S1_49250135	1	49250135	C	T	b	b	b	b	a	b	a	b	b	a	b	a	b	b	a	a	h	a	b	b	a	a	b	b	a	b	b	b	h	b	b	b	a	b	b	b	h	a	b	b	a	b	b	a	b
S1_49250137	1	49250137	T	C	b	b	b	b	a	b	a	b	b	a	b	a	b	b	a	a	h	a	b	b	a	a	b	b	a	b	b	b	h	b	b	b	a	b	b	b	h	a	b	b	a	b	b	a	b
S1_49305229	1	49305229	N	T	b	b	b	b	a	b	a	b	b	a	b	a	b	b	h	a	h	a	b	b	a	a	b	b	a	b	b	h	b	a	b	b	a	b	b	b	a	a	b	b	a	b	b	a	b
S1_49346953	1	49346953	G	T	b	b	b	b	a	b	a	b	b	a	b	a	b	b	h	a	a	a	b	b	a	a	b	b	b	b	b	b	b	h	b	b	a	b	b	b	a	a	b	b	a	b	b	a	b
S1_49934047	1	49934047	A	G	b	b	b	b	a	b	a	b	b	a	b	h	b	b	b	a	h	a	b	b	a	a	b	b	h	b	b	a	b	h	b	b	a	b	b	b	a	a	b	h	a	b	b	h	b
S1_49934054	1	49934054	A	G	b	b	b	b	a	b	a	b	b	a	b	h	b	b	b	a	h	a	b	b	a	a	b	b	h	b	b	a	b	h	b	b	a	b	b	b	a	a	b	h	a	b	b	h	b
S1_51347514	1	51347514	N	T	b	b	b	b	a	b	a	b	b	a	b	h	b	b	h	a	a	a	b	b	a	a	b	a	b	b	b	b	b	b	b	b	a	b	b	b	a	h	b	b	a	b	a	h	b
S1_51347549	1	51347549	N	C	b	b	b	b	a	b	a	b	b	a	b	h	b	b	h	a	a	a	b	b	a	a	b	a	b	b	b	b	b	b	b	b	a	b	b	b	a	h	b	b	a	b	a	h	b
S1_51682378	1	51682378	C	G	b	b	b	b	a	a	a	b	b	a	b	h	b	b	h	a	h	a	b	b	a	a	b	a	a	b	b	a	b	b	b	b	a	a	b	b	a	h	b	h	a	b	a	h	b
S1_51682381	1	51682381	T	G	b	b	b	b	a	a	a	b	b	a	b	h	b	b	h	a	h	a	b	b	a	a	b	a	a	b	b	a	b	b	b	b	a	a	b	b	a	h	b	h	a	b	a	h	b
S1_52517277	1	52517277	T	G	b	b	b	b	a	a	a	b	b	a	b	h	b	b	h	a	a	a	b	b	a	a	b	a	b	b	b	a	b	b	b	b	a	a	b	b	a	h	h	b	a	b	a	a	b
S1_52724191	1	52724191	G	A	b	b	b	a	a	a	a	b	h	a	b	h	b	b	h	a	a	a	b	b	a	a	b	a	h	b	b	b	b	a	b	b	b	a	b	b	a	h	a	a	a	b	a	a	a
S1_52724193	1	52724193	T	C	b	b	b	a	a	a	a	b	h	a	b	h	b	b	h	a	a	a	b	b	a	a	b	a	h	b	b	b	b	a	b	b	b	a	b	b	a	h	a	a	a	b	a	a	a
S1_53180207	1	53180207	C	A	b	b	b	a	a	b	a	b	h	a	b	h	b	b	a	a	h	a	b	b	a	a	b	a	a	b	b	b	b	a	b	b	h	a	b	b	a	h	a	b	a	b	a	h	a
S1_53180209	1	53180209	C	T	b	b	b	a	a	b	a	b	h	a	b	h	b	b	a	a	h	a	b	b	a	a	b	a	a	b	b	b	b	a	b	b	h	a	b	b	a	h	a	b	a	b	a	h	a
S1_53180210	1	53180210	T	C	b	b	b	a	a	b	a	b	h	a	b	h	b	b	a	a	h	a	b	b	a	a	b	a	a	b	b	b	b	a	b	b	h	a	b	b	a	h	a	b	a	b	a	h	a
S1_53682169	1	53682169	C	T	b	b	b	a	a	b	a	b	h	a	b	h	b	b	h	a	h	a	b	b	a	a	b	a	a	b	b	b	a	a	b	b	a	a	b	b	a	h	a	h	a	b	a	h	a
S1_54059909	1	54059909	T	G	b	b	b	a	a	a	a	b	h	a	b	a	b	b	b	a	b	a	b	b	a	a	b	a	a	b	b	b	a	b	b	b	h	a	b	b	a	a	a	b	a	b	a	b	a
S1_54711344	1	54711344	C	A	b	b	b	b	a	b	a	a	h	a	b	h	b	b	b	a	b	a	b	a	a	b	b	a	h	b	b	b	a	b	b	b	a	b	b	a	a	a	a	h	a	b	a	b	b
S1_54711425	1	54711425	C	G	b	b	b	b	a	b	a	a	h	a	b	h	b	b	b	a	b	a	b	a	a	b	b	a	h	b	b	b	a	b	b	h	a	b	b	a	a	b	a	h	a	b	a	b	b
S1_54711523	1	54711523	C	G	b	b	b	b	a	a	a	a	h	a	b	a	b	b	h	a	b	a	b	a	a	b	b	a	a	b	b	b	a	b	b	h	a	b	b	a	a	b	a	b	a	b	a	b	b
S1_55034578	1	55034578	G	A	b	b	b	b	a	b	a	a	h	a	b	h	b	b	h	a	b	a	b	a	a	b	b	a	h	b	b	b	a	b	b	h	a	b	b	a	a	b	a	b	a	b	a	b	b
S1_55345281	1	55345281	G	A	b	b	b	b	a	a	a	a	h	a	h	b	b	b	h	a	b	a	b	a	a	b	b	a	a	b	b	b	a	b	b	b	h	b	b	a	a	b	a	b	a	b	a	b	b
S1_55345296	1	55345296	G	C	b	b	b	b	a	a	a	a	h	a	h	b	b	b	h	a	b	a	b	a	a	b	b	a	a	b	b	b	a	b	b	b	h	b	b	a	a	b	a	b	a	b	a	b	b
S1_55345297	1	55345297	T	C	b	b	b	b	a	a	a	a	h	a	h	b	b	b	h	a	b	a	b	a	a	b	b	a	a	b	b	b	a	b	b	b	h	b	b	a	a	b	a	b	a	b	a	b	b
S1_55345310	1	55345310	C	G	b	b	b	b	a	a	a	a	h	a	h	b	b	b	h	a	b	a	b	a	a	b	b	a	a	b	b	b	a	b	b	b	h	b	b	a	a	b	a	b	a	b	a	b	b
S1_55717711	1	55717711	C	T	b	a	b	b	a	a	a	a	a	a	h	b	a	b	h	a	b	a	b	a	a	b	b	a	a	b	b	b	a	b	a	b	a	b	b	a	a	b	a	a	a	b	a	b	b
S1_56164573	1	56164573	G	A	b	h	b	b	a	b	a	a	a	a	h	b	a	h	b	a	b	a	h	a	a	b	a	a	a	a	b	b	a	b	a	b	a	b	b	a	a	b	a	a	a	b	a	b	b
S1_56640510	1	56640510	C	G	b	h	b	b	a	h	a	a	a	a	h	b	a	h	b	a	b	a	h	h	a	b	a	a	a	h	b	b	a	b	a	b	b	b	b	a	a	b	a	b	a	b	a	b	b
S1_57230235	1	57230235	C	T	b	a	b	b	a	h	a	a	a	a	h	b	a	h	h	a	b	a	b	a	a	b	a	a	a	h	b	b	a	b	a	b	h	b	b	a	a	b	a	a	a	b	a	b	b
S1_57610933	1	57610933	G	A	b	b	b	b	a	b	a	a	a	a	h	h	a	h	b	a	b	a	a	h	a	b	a	a	a	h	b	b	a	b	a	b	h	b	b	a	a	b	b	a	a	b	a	b	b
S1_57610963	1	57610963	G	A	b	a	b	b	a	h	a	a	a	a	h	h	a	h	h	a	b	a	a	a	a	b	a	a	a	a	b	b	a	b	a	b	a	b	b	a	a	b	b	a	a	b	a	b	b
S1_58064887	1	58064887	C	G	b	h	b	b	a	a	a	a	a	a	h	h	a	h	h	b	b	a	a	a	a	b	a	a	a	a	b	b	a	b	a	b	a	b	b	a	a	b	b	b	a	b	a	b	b
S1_58414389	1	58414389	A	C	b	h	b	b	a	h	a	a	a	a	h	h	a	a	b	h	b	a	a	a	a	b	a	a	a	a	b	b	a	b	a	b	a	b	b	a	a	b	b	h	a	b	a	b	b
S1_58549625	1	58549625	T	G	b	a	b	b	a	a	a	a	a	a	h	h	a	h	h	a	b	a	a	h	a	b	a	a	a	h	b	b	a	b	a	b	a	b	b	a	a	b	b	b	a	b	a	b	b
S1_59619375	1	59619375	A	G	b	h	b	b	a	b	a	a	a	a	b	h	a	b	h	h	b	a	a	b	a	b	a	a	b	b	b	b	a	b	a	b	a	b	b	a	a	b	b	h	a	b	a	b	b
S1_59619402	1	59619402	A	G	b	h	b	b	a	b	a	a	a	a	b	h	a	b	h	h	b	a	a	b	a	b	a	a	b	b	b	b	a	b	a	b	a	b	b	a	a	b	b	h	a	b	a	b	b
S1_61773649	1	61773649	T	Y	h	b	b	b	a	b	a	a	a	a	h	h	a	h	h	b	b	a	a	a	a	b	b	a	b	a	b	b	a	b	a	b	a	a	b	a	a	b	h	h	a	b	a	b	b
S1_62403171	1	62403171	T	G	b	b	b	b	a	a	a	a	a	a	h	h	b	h	h	b	b	a	a	a	a	b	b	a	b	a	b	b	a	b	a	b	h	a	b	a	a	b	h	h	a	b	a	b	b
S1_64319107	1	64319107	A	G	a	b	b	b	a	a	a	a	a	a	b	h	h	h	h	b	b	a	a	a	a	b	b	a	b	a	a	b	a	b	a	b	a	h	b	a	a	b	a	b	a	b	a	b	b
S1_64482443	1	64482443	C	A	a	b	b	b	a	h	a	a	a	a	b	h	h	a	h	b	b	a	a	a	a	b	b	a	b	a	h	b	a	b	a	b	a	h	b	a	a	b	h	b	a	b	h	b	b
S1_64482449	1	64482449	G	A	a	b	b	b	a	h	a	a	a	a	b	h	h	a	h	b	b	a	a	a	a	b	b	a	b	a	h	b	a	b	a	b	a	h	b	a	a	b	h	b	a	b	h	b	b
S1_64521523	1	64521523	A	R	a	b	b	b	a	a	a	a	a	a	b	h	h	h	h	b	b	a	a	a	a	b	b	a	b	a	a	b	a	b	a	b	a	a	b	a	a	b	h	b	a	b	a	b	b
S1_64532213	1	64532213	T	G	a	b	b	b	a	a	a	a	a	a	b	h	h	h	h	b	b	a	a	a	a	b	b	a	b	a	a	b	a	b	a	b	b	b	b	a	a	b	h	b	a	b	h	b	b
S1_64592513	1	64592513	C	T	a	b	b	b	a	a	a	a	a	a	b	h	h	a	h	b	b	a	a	a	a	b	b	a	b	a	a	b	a	b	a	b	h	h	b	a	a	b	h	b	b	b	a	b	b
S1_64592514	1	64592514	C	G	a	b	b	b	a	a	a	a	a	a	b	h	h	a	h	b	b	a	a	a	a	b	b	a	b	a	a	b	a	b	a	b	h	h	b	a	a	b	h	b	b	b	a	b	b
S1_64813895	1	64813895	A	G	a	b	b	b	a	a	a	a	a	a	b	h	h	h	h	b	b	a	a	a	a	b	b	a	b	a	a	b	a	b	a	b	h	a	b	a	a	b	h	b	b	b	a	b	b
S1_65400627	1	65400627	N	C	a	b	b	b	a	a	a	a	a	a	h	h	h	h	h	b	b	a	a	a	a	b	b	a	b	a	a	b	a	b	a	b	b	a	b	a	a	b	h	b	b	b	a	b	b
S1_65505896	1	65505896	T	A	a	b	b	b	a	a	a	a	a	a	h	h	h	a	h	b	b	a	a	a	a	b	b	a	b	a	a	b	a	b	a	b	a	b	b	a	a	b	h	b	b	b	a	b	b
S1_65505907	1	65505907	C	T	a	b	b	b	a	a	a	a	a	a	h	h	h	a	h	b	b	a	a	a	a	b	b	a	b	a	a	b	a	b	a	b	a	b	b	a	a	b	h	b	b	b	a	b	b
S1_65505908	1	65505908	T	C	a	b	b	b	a	a	a	a	a	a	h	h	h	a	h	b	b	a	a	a	a	b	b	a	b	a	a	b	a	b	a	b	a	b	b	a	a	b	h	b	b	b	a	b	b
S1_65505912	1	65505912	T	A	a	b	b	b	a	a	a	a	a	a	h	h	h	a	h	b	b	a	a	a	a	b	b	a	b	a	a	b	a	b	a	b	a	b	b	a	a	b	h	b	b	b	a	b	b
S1_65505936	1	65505936	C	G	a	b	b	b	a	a	a	a	a	a	h	h	h	a	a	b	b	a	a	a	a	b	b	a	b	a	a	b	a	b	a	b	h	b	b	a	a	b	h	b	b	b	a	b	b
S1_65505949	1	65505949	A	G	a	b	b	b	a	a	a	a	a	a	h	h	h	a	a	b	b	a	a	a	a	b	b	a	b	a	a	b	a	b	a	b	h	b	b	a	a	b	h	b	b	b	a	b	b
S1_65536442	1	65536442	T	C	a	b	b	b	a	h	a	a	a	a	h	h	h	a	h	b	b	a	a	a	a	b	b	a	b	a	b	b	a	b	a	b	h	b	b	a	a	b	h	b	b	b	a	b	b
S1_65561194	1	65561194	C	T	a	b	b	b	a	h	a	a	a	a	h	h	h	a	b	b	b	a	a	a	a	b	b	a	b	a	b	b	a	b	a	b	a	b	b	a	a	b	a	b	b	b	a	b	b
S1_65656390	1	65656390	A	C	a	b	b	b	a	b	a	a	a	a	h	h	h	a	b	b	b	a	a	a	a	b	b	a	b	a	h	b	a	b	a	b	a	b	b	a	a	b	a	b	b	b	a	b	b
S1_65662436	1	65662436	G	A	a	b	b	b	a	a	a	a	a	a	h	h	h	a	h	b	b	a	a	a	a	b	b	a	b	a	a	b	a	b	a	b	b	b	b	a	a	b	a	b	b	b	b	b	b
S1_65662445	1	65662445	G	C	a	b	b	b	a	a	a	a	a	a	h	h	h	a	h	b	b	a	a	a	a	b	b	a	b	a	a	b	a	b	a	b	b	b	b	a	a	b	a	b	b	b	b	b	b
S1_65699010	1	65699010	C	A	a	b	b	b	a	h	a	a	a	a	h	h	h	a	h	b	b	a	a	a	a	b	b	a	b	a	b	b	a	b	a	b	h	b	b	a	a	b	a	b	b	b	b	b	b
S1_65699019	1	65699019	G	A	a	b	b	b	a	h	a	a	a	a	h	h	h	a	a	b	b	a	a	a	a	b	b	a	b	a	b	b	a	b	a	b	h	b	b	a	a	b	a	b	b	b	b	b	b
S1_66157067	1	66157067	C	Y	a	b	b	b	a	h	a	a	a	a	h	h	h	a	b	b	b	a	a	a	a	b	b	a	b	a	b	b	a	b	a	b	b	b	b	a	a	b	a	b	b	b	h	b	b
S1_66443992	1	66443992	G	T	a	b	b	b	a	a	a	a	a	a	h	h	h	a	b	b	b	a	a	a	a	b	b	a	b	a	b	b	a	b	a	b	b	b	b	a	a	b	a	b	b	b	h	b	b
S1_66451864	1	66451864	G	C	a	b	b	b	a	a	a	a	a	a	h	h	h	a	b	b	b	a	a	a	a	b	b	a	b	a	b	b	a	b	a	b	h	b	b	a	a	b	a	b	b	b	a	b	b
S1_66633038	1	66633038	A	T	a	b	b	b	a	a	a	a	a	a	h	h	h	a	a	b	b	a	a	a	a	b	b	h	b	a	h	b	a	b	a	b	a	b	b	a	a	b	a	b	b	b	a	b	b
S1_66680232	1	66680232	G	A	a	b	b	b	a	a	a	a	a	a	h	a	h	a	h	b	b	a	a	a	a	b	b	a	b	a	h	b	a	b	a	b	h	b	b	a	a	b	a	b	b	b	a	b	b
S1_67030287	1	67030287	C	T	a	b	b	b	a	a	a	a	a	a	h	h	h	a	b	b	b	a	a	a	a	b	b	h	b	a	h	b	a	b	a	b	b	b	b	a	a	b	a	b	b	b	b	b	b
S1_67061257	1	67061257	G	A	a	b	b	b	a	a	a	a	a	a	h	h	h	a	b	b	b	a	a	a	a	b	b	a	b	a	h	b	a	b	a	b	b	b	b	a	a	b	a	b	b	b	b	b	b
S1_68739068	1	68739068	C	A	a	b	b	b	a	a	a	a	a	a	a	a	b	h	h	b	h	a	a	a	a	b	b	h	b	a	b	b	a	b	a	b	b	a	b	a	a	b	h	a	b	b	b	a	b
S1_68739069	1	68739069	T	A	a	b	b	b	a	a	a	a	a	a	a	a	b	h	h	b	h	a	a	a	a	b	b	h	b	a	b	b	a	b	a	b	b	a	b	a	a	a	h	a	b	b	b	a	b
S1_70131553	1	70131553	A	G	a	b	b	b	a	a	a	a	a	a	a	h	b	h	h	b	b	a	a	a	a	b	b	a	b	a	b	b	a	b	a	b	b	a	b	b	a	a	h	h	b	b	b	a	b
S1_70539066	1	70539066	A	G	a	b	b	b	a	a	a	a	a	a	a	h	b	h	h	b	a	a	a	a	a	b	b	h	b	a	b	b	a	b	a	b	b	a	b	b	a	b	h	h	b	b	b	b	b
S1_70774834	1	70774834	C	T	a	b	b	b	a	a	a	a	a	a	a	b	b	b	h	b	a	a	a	a	a	h	b	a	b	a	b	b	a	b	a	b	b	a	b	a	a	b	a	h	b	b	b	b	b
S1_70896684	1	70896684	C	M	a	b	b	b	a	a	a	a	a	a	a	a	b	h	h	b	a	a	a	a	a	b	b	h	b	a	b	b	a	b	a	b	b	a	b	h	a	b	a	h	b	b	b	b	b
S1_71036662	1	71036662	T	C	a	b	b	b	a	a	a	a	a	a	a	h	b	a	h	b	a	a	a	a	a	b	b	h	b	a	b	b	a	b	a	b	b	a	b	a	a	b	h	h	b	b	b	b	b
S1_71036663	1	71036663	C	A	a	b	b	b	a	a	a	a	a	a	a	h	b	a	h	b	a	a	a	a	a	b	b	h	b	a	b	b	a	b	a	b	b	a	b	a	a	b	h	h	b	b	b	b	b
S1_71405275	1	71405275	G	A	a	a	a	a	a	a	a	a	a	a	a	a	a	h	h	b	a	a	a	a	a	a	b	h	a	a	a	a	a	a	a	a	a	a	a	a	a	b	h	h	a	a	a	b	a
S1_71458872	1	71458872	N	T	a	a	a	a	a	a	a	a	a	a	a	b	a	h	h	b	a	a	a	a	a	h	b	b	a	a	a	a	a	a	a	a	a	b	a	h	a	b	b	h	a	a	a	b	h
S1_71735809	1	71735809	A	G	a	a	a	a	a	a	a	a	a	a	a	a	a	h	h	b	a	a	a	a	a	a	b	a	a	a	a	a	a	a	a	a	a	a	a	a	a	b	a	h	a	a	a	b	a
S1_71750600	1	71750600	N	T	a	a	a	a	a	a	a	a	a	a	a	h	a	h	h	b	a	a	a	a	a	a	b	h	a	a	a	a	a	a	a	a	a	b	a	b	a	b	a	h	a	a	a	b	a
S1_71750603	1	71750603	N	A	a	a	a	a	a	a	a	a	a	a	a	h	a	h	h	b	a	a	a	a	a	a	b	h	a	a	a	a	a	a	a	a	a	b	a	b	a	b	a	h	a	a	a	b	a
S1_71750606	1	71750606	N	T	a	b	b	b	a	a	a	a	a	a	a	h	b	h	h	a	a	a	a	a	a	b	a	h	b	a	b	b	a	b	a	b	b	a	b	a	a	a	b	h	b	b	b	a	b
S1_71842199	1	71842199	C	T	a	b	b	b	a	a	a	a	a	a	a	h	b	h	h	a	a	a	a	a	a	a	b	h	b	a	b	b	a	b	a	b	b	a	b	b	a	b	a	h	b	b	b	a	b
S1_71938658	1	71938658	C	T	a	b	b	b	a	a	a	a	a	a	a	h	b	h	b	a	a	a	a	a	a	a	b	b	b	a	b	b	a	b	a	b	b	a	b	b	a	b	a	a	b	b	b	h	b
S1_71980272	1	71980272	C	T	a	b	b	b	a	a	a	a	a	a	a	h	b	h	h	a	a	a	a	a	a	a	b	h	b	a	b	b	a	b	a	b	b	a	b	a	a	a	a	a	b	b	b	h	b
S1_72098030	1	72098030	T	C	a	b	b	b	a	a	a	a	a	a	a	h	b	b	b	a	a	a	a	a	a	a	b	h	b	a	b	b	a	b	a	b	b	a	b	b	a	b	b	h	b	b	b	b	b
S1_72238929	1	72238929	T	G	a	b	b	b	a	a	a	a	a	a	a	h	b	b	b	a	a	a	a	a	a	a	b	b	a	a	b	b	a	b	a	b	b	a	b	a	a	h	h	h	b	b	b	a	h
S1_72238935	1	72238935	A	T	a	b	b	b	a	a	a	a	a	a	a	h	b	b	b	a	a	a	a	a	a	a	h	b	a	a	b	b	a	b	a	b	b	a	b	a	a	h	h	h	b	b	b	a	h
S1_72326057	1	72326057	C	N	a	b	b	b	a	a	a	a	a	a	a	h	b	h	a	a	a	a	a	a	a	a	a	h	a	a	b	b	a	b	a	b	b	h	b	a	a	b	h	a	b	b	b	a	a
S1_72821927	1	72821927	G	A	a	b	b	b	a	a	a	a	a	a	a	h	b	h	a	a	a	a	a	a	a	a	a	a	b	a	b	b	a	b	a	b	b	a	b	b	a	h	h	b	b	b	b	h	b
S1_73368710	1	73368710	N	C	a	b	a	a	b	b	b	a	a	b	b	h	a	h	a	a	b	b	a	a	a	b	b	h	a	b	b	a	a	b	a	b	a	b	a	a	b	b	a	b	b	a	b	b	b
S2_314327	2	314327	C	G	b	b	a	a	b	b	b	a	a	b	b	b	a	h	a	a	b	b	a	a	a	b	h	a	h	a	b	a	a	b	a	b	h	b	a	b	b	a	b	a	b	b	b	a	b
S2_319160	2	319160	G	A	b	b	a	a	b	b	b	a	a	b	b	b	a	h	a	a	b	b	a	a	a	b	b	a	h	b	b	a	a	b	a	b	h	b	a	h	b	a	b	a	b	h	b	h	b
S2_501365	2	501365	C	T	b	b	a	a	b	b	b	a	a	b	b	b	a	h	a	a	b	b	a	a	a	b	b	a	h	a	b	a	a	b	a	b	b	b	a	b	b	a	b	a	b	h	b	a	b
S2_544724	2	544724	G	C	b	b	a	a	b	b	b	a	a	b	b	b	a	h	a	a	b	b	a	a	a	b	b	a	a	h	b	a	a	b	a	b	b	b	a	b	b	a	b	a	b	h	b	a	b
S2_627288	2	627288	C	A	b	b	a	a	b	b	b	a	a	b	b	b	a	h	a	a	b	b	a	a	a	b	b	a	h	h	b	a	a	b	a	b	b	b	a	b	b	a	b	a	b	h	b	h	b
S2_627306	2	627306	G	A	b	b	a	a	b	b	b	a	a	b	b	b	a	h	a	a	b	b	a	a	a	b	b	a	h	h	b	a	a	b	a	b	b	b	a	b	b	a	b	a	b	h	b	h	b
S2_629250	2	629250	G	A	b	b	a	a	b	b	b	a	a	b	b	b	a	h	a	a	b	b	a	a	a	b	b	a	b	h	b	a	a	b	a	b	b	b	a	b	b	a	b	a	b	b	b	a	b
S2_697067	2	697067	A	G	b	b	a	a	b	b	b	a	a	b	b	b	a	h	a	a	b	b	a	a	a	b	b	a	a	h	b	a	a	b	a	b	b	b	a	b	b	a	b	a	b	b	b	a	b
S2_701590	2	701590	T	N	b	b	a	a	b	b	b	a	a	b	b	b	a	h	a	a	b	b	a	a	a	b	b	a	h	a	b	a	a	b	a	b	b	b	a	b	b	a	b	h	b	b	b	a	b
S2_744028	2	744028	C	G	b	b	a	a	b	b	b	a	a	b	b	b	a	h	a	a	b	b	a	a	a	b	b	a	a	a	b	a	a	b	a	b	b	b	a	b	b	a	b	a	b	b	b	a	b
S2_1033719	2	1033719	A	C	b	b	a	a	b	b	b	a	a	b	b	b	a	h	a	a	b	b	a	a	a	b	b	a	b	b	b	a	a	b	a	b	b	b	a	b	b	a	b	h	b	b	b	a	b
S2_1033777	2	1033777	A	G	b	b	a	a	b	b	b	a	a	b	b	b	a	h	a	a	b	b	a	a	a	b	b	a	b	b	b	a	a	b	a	b	b	b	a	b	b	a	b	h	b	b	b	a	b
S2_1044928	2	1044928	C	N	b	b	a	a	b	b	b	a	a	b	b	b	a	h	a	a	b	b	a	a	a	b	a	a	b	b	b	a	a	b	a	b	b	b	a	h	h	a	b	h	b	b	b	a	b
S2_1044963	2	1044963	T	N	b	b	a	a	b	b	b	a	a	b	b	b	a	h	a	a	b	b	a	a	a	b	a	a	b	b	b	a	a	b	a	b	b	b	a	h	h	a	b	h	b	b	b	a	b
S2_1291168	2	1291168	T	C	b	b	a	a	b	b	b	a	a	b	b	b	a	h	a	a	b	b	a	a	a	b	h	a	b	h	b	a	a	b	a	b	b	b	a	h	h	a	b	a	b	h	b	a	b
S2_1462274	2	1462274	T	C	b	b	a	a	b	b	b	a	a	b	b	b	a	h	a	a	b	b	a	a	a	b	h	a	b	h	b	a	a	b	a	h	b	b	a	b	h	a	b	a	b	h	b	h	b
S2_1477485	2	1477485	G	A	b	b	a	a	b	b	b	a	a	b	b	b	a	h	a	a	b	b	a	a	a	a	h	a	b	a	b	a	a	b	a	h	b	b	a	h	h	a	b	a	b	h	b	h	b
S2_1485612	2	1485612	A	G	b	b	a	a	b	b	b	a	a	b	b	b	a	h	a	a	b	b	a	a	a	a	b	a	b	a	b	a	a	b	a	h	b	b	a	b	h	a	b	a	b	h	b	b	b
S2_1496811	2	1496811	G	T	b	b	a	a	b	b	b	a	a	b	b	b	a	h	a	a	b	b	a	a	a	a	h	a	b	b	b	a	a	b	a	h	b	b	a	b	h	a	b	a	b	b	b	b	b
S2_1496967	2	1496967	T	C	b	b	a	a	b	b	b	a	a	b	b	b	a	h	a	a	b	b	a	a	a	a	b	a	b	b	b	a	a	b	a	h	b	b	a	b	h	a	b	a	b	h	b	h	b
S2_1535160	2	1535160	A	T	b	b	a	a	b	b	b	a	a	h	b	b	a	h	a	a	b	b	a	a	a	a	b	a	b	b	b	a	a	b	a	h	b	b	a	b	h	a	b	a	b	b	b	h	b
S2_1535723	2	1535723	G	A	b	b	a	a	b	b	b	a	a	h	b	b	a	h	a	a	b	b	a	a	a	a	b	a	b	b	b	a	a	b	a	h	b	b	a	b	h	a	b	a	b	b	b	h	b
S2_1538077	2	1538077	C	T	b	b	a	a	b	b	b	a	a	h	b	b	a	h	a	a	b	b	a	a	a	b	b	a	b	b	b	a	a	b	a	h	b	b	a	h	h	a	b	a	b	b	b	h	b
S2_1588488	2	1588488	N	A	b	b	a	a	b	b	b	a	a	h	b	b	a	h	a	a	b	b	a	a	a	b	b	a	b	b	b	a	a	b	a	b	b	b	a	b	h	a	b	a	b	b	b	h	b
S2_1655153	2	1655153	C	T	b	b	a	a	b	b	b	a	a	h	b	b	a	h	a	a	b	b	a	a	a	b	b	a	b	a	b	a	a	b	a	h	b	b	a	b	h	a	b	a	b	b	b	b	b
S2_1656396	2	1656396	A	G	b	b	a	a	b	b	b	a	a	h	b	b	a	a	a	a	b	b	a	a	a	b	b	a	b	a	b	a	a	b	a	b	b	b	a	b	h	a	b	a	b	b	b	b	b
S2_1674873	2	1674873	C	A	b	b	a	a	b	b	b	a	a	h	b	b	a	b	a	a	b	b	a	a	a	b	h	a	b	h	b	a	a	b	a	b	b	b	a	b	b	a	b	a	b	b	b	h	b
S2_1674877	2	1674877	C	G	b	b	a	a	b	b	b	a	a	h	b	b	a	b	a	a	b	b	a	a	a	b	h	a	b	h	b	a	a	b	a	b	b	b	a	a	b	a	b	a	b	b	b	h	b
S2_1682330	2	1682330	N	C	b	b	a	a	b	b	b	a	a	h	b	b	a	h	a	a	b	b	a	a	a	b	b	a	b	b	b	a	a	b	a	b	b	b	a	b	h	a	b	a	b	b	b	b	b
S2_1683044	2	1683044	T	C	b	b	a	a	b	b	b	a	a	h	b	b	a	h	a	a	b	b	a	a	a	b	h	a	b	h	b	a	a	b	a	b	b	b	a	b	b	a	b	a	b	b	b	b	b
S2_1749710	2	1749710	A	G	b	b	a	a	b	b	b	a	a	h	b	b	a	h	a	a	b	b	a	a	a	b	a	a	b	b	b	a	a	b	a	h	b	b	a	b	h	a	b	a	b	h	b	a	b
S2_1749719	2	1749719	T	C	b	b	a	a	b	b	b	a	a	h	b	b	a	h	a	a	b	b	a	a	a	b	a	a	b	b	b	a	a	b	a	h	b	b	a	b	h	a	b	a	b	h	b	a	b
S2_1749771	2	1749771	G	C	b	b	a	a	b	b	b	a	a	h	b	b	a	h	a	a	b	b	a	a	a	b	a	a	b	a	b	a	a	b	a	h	b	b	a	b	h	a	b	a	b	b	b	b	b
S2_1788927	2	1788927	A	G	b	b	a	a	b	b	b	a	a	h	b	b	a	h	a	a	b	b	a	a	a	b	b	a	b	a	b	a	a	b	a	b	b	b	a	b	h	a	b	a	b	h	b	b	b
S2_1928784	2	1928784	C	G	b	b	a	a	b	b	b	a	a	h	b	b	a	h	a	a	b	b	a	a	a	a	h	a	b	a	b	a	a	b	a	b	b	b	a	b	b	a	b	a	b	h	b	h	b
S2_1946287	2	1946287	T	C	b	b	a	a	b	b	b	a	a	h	b	b	a	h	a	a	b	b	a	a	a	h	h	a	b	h	b	a	a	b	a	b	b	b	a	b	b	a	b	a	b	b	b	a	b
S2_2004280	2	2004280	A	T	b	b	a	a	b	b	b	a	a	h	b	b	a	h	a	a	b	b	a	a	a	a	a	a	b	h	b	a	a	b	a	h	b	b	a	b	h	a	b	a	b	a	b	a	b
S2_2004284	2	2004284	C	T	b	b	a	a	b	b	b	a	a	h	b	b	a	h	a	a	b	b	a	a	a	a	a	a	b	h	b	a	a	b	a	h	b	b	a	b	h	a	b	a	b	a	b	a	b
S2_2004317	2	2004317	C	A	b	b	a	a	b	b	b	a	a	h	b	b	a	h	a	a	b	b	a	a	a	a	a	a	b	h	b	a	a	b	a	h	b	b	a	b	h	a	b	a	b	a	b	a	b
S2_2078361	2	2078361	T	A	b	b	a	a	b	b	b	a	a	h	b	b	a	h	a	a	b	b	a	a	a	a	a	a	b	a	b	a	a	b	a	h	b	b	a	b	b	a	b	a	b	b	b	h	b
S2_2181637	2	2181637	T	G	b	b	a	a	b	b	b	a	a	h	b	b	a	h	a	a	b	b	a	a	a	b	a	a	b	b	b	a	a	b	a	b	b	b	a	b	b	a	b	a	b	b	b	h	b
S2_2201154	2	2201154	N	T	b	b	a	a	b	b	b	a	a	h	b	b	a	h	a	a	b	b	a	a	a	b	a	a	b	h	b	a	a	b	a	b	b	b	a	b	b	a	b	a	b	a	b	h	b
S2_2209079	2	2209079	T	G	b	b	a	a	b	b	b	a	a	h	b	b	a	h	a	a	b	b	a	a	a	a	a	a	b	h	b	a	a	b	a	b	b	b	a	b	b	a	b	a	b	h	b	a	b
S2_2209085	2	2209085	G	C	b	b	a	a	b	b	b	a	a	h	b	b	a	h	a	a	b	b	a	a	a	a	a	a	b	h	b	a	a	b	a	b	b	b	a	b	b	a	b	a	b	h	b	a	b
S2_2262778	2	2262778	C	G	b	b	a	a	b	b	b	a	a	h	b	b	a	h	a	a	b	b	a	a	a	b	a	a	b	a	b	a	a	b	a	b	b	b	a	b	b	a	b	a	b	b	b	a	b
S2_2262786	2	2262786	G	A	b	b	a	a	b	b	b	a	a	h	b	b	a	h	a	a	b	b	a	a	a	b	a	a	b	a	b	a	a	b	a	b	b	b	a	b	b	a	b	a	b	b	b	a	b
S2_2262795	2	2262795	G	C	b	b	a	a	b	b	b	a	a	h	b	b	a	h	a	a	b	b	a	a	a	b	a	a	b	a	b	a	a	b	a	b	b	b	a	b	b	a	b	a	b	b	b	a	b
S2_2275534	2	2275534	A	C	b	b	a	a	b	b	b	a	a	h	b	b	a	h	a	a	b	b	a	a	a	b	a	a	b	h	b	a	a	b	a	b	b	b	a	b	b	a	b	a	b	b	b	b	b
S2_2275540	2	2275540	C	G	b	b	a	a	b	b	b	a	a	h	b	b	a	h	a	a	b	b	a	a	a	b	a	a	b	h	h	a	a	b	a	b	b	b	a	b	b	a	b	a	b	b	b	h	b
S2_2275554	2	2275554	C	G	b	b	a	a	b	b	b	a	a	h	b	b	a	h	a	a	b	b	a	a	a	b	a	a	b	h	h	a	a	b	a	b	b	b	a	b	b	a	b	a	b	b	b	h	b
S2_2276648	2	2276648	A	G	b	b	a	a	b	b	b	a	a	h	b	b	a	h	a	a	b	b	a	a	a	b	a	a	b	h	b	a	a	b	a	b	b	b	a	b	b	a	b	a	b	b	b	a	b
S2_2562313	2	2562313	G	C	b	b	a	a	b	b	b	a	a	h	b	b	a	h	a	a	b	b	a	a	a	b	a	a	b	h	a	a	a	b	a	h	b	b	a	b	b	a	b	a	b	b	b	b	b
S2_2562315	2	2562315	G	C	b	b	a	a	b	b	b	a	a	h	b	b	a	h	a	a	b	b	a	a	a	b	a	a	b	h	a	a	a	b	a	h	b	b	a	b	b	a	b	a	b	b	b	b	b
S2_2598427	2	2598427	A	G	b	b	a	a	b	b	b	a	a	h	b	b	a	h	a	a	b	b	a	a	a	h	a	a	b	h	a	a	a	b	a	h	b	b	a	b	b	a	b	a	b	b	b	h	b
S2_2614628	2	2614628	G	A	b	b	a	a	b	b	b	a	a	h	b	b	a	h	a	a	b	b	a	a	a	h	a	a	b	h	h	a	a	b	a	h	b	b	a	b	b	a	b	a	b	b	b	a	b
S2_2617648	2	2617648	T	C	b	b	a	a	b	b	b	a	a	h	b	b	a	h	a	a	b	b	a	a	a	h	a	a	b	h	b	a	a	b	a	h	b	b	a	b	b	a	b	a	b	b	b	a	b
S2_2632934	2	2632934	C	T	b	b	a	a	b	b	b	a	a	h	b	b	a	h	a	a	b	b	a	a	a	h	a	a	b	h	b	a	a	b	a	h	b	b	a	b	b	a	b	a	b	h	b	a	b
S2_2788193	2	2788193	A	G	b	b	a	a	b	b	b	a	a	h	b	b	a	h	a	a	b	b	a	a	a	b	a	a	b	h	b	a	a	b	a	b	b	b	a	b	b	a	b	a	b	h	b	a	b
S2_2788194	2	2788194	C	G	b	b	a	a	b	b	b	a	a	h	b	b	a	h	a	a	b	b	a	a	a	b	a	a	b	h	b	a	a	b	a	b	b	b	a	b	b	a	b	a	b	h	b	a	b
S2_2788195	2	2788195	A	G	b	b	a	a	b	b	b	a	a	h	b	b	a	h	a	a	b	b	a	a	a	b	a	a	b	h	b	a	a	b	a	b	b	b	a	b	b	a	b	a	b	h	b	a	b
S2_2788196	2	2788196	C	A	b	b	a	a	b	b	b	a	a	h	b	b	a	h	a	a	b	b	a	a	a	b	a	a	b	h	b	a	a	b	a	b	b	b	a	b	b	a	b	a	b	h	b	a	b
S2_2792718	2	2792718	A	G	b	b	a	b	b	b	b	a	a	h	b	b	a	h	a	a	b	b	a	a	a	b	a	a	b	h	b	a	a	b	a	b	b	b	a	b	b	a	b	a	b	h	b	b	b
S2_2792719	2	2792719	G	C	b	b	a	b	b	b	b	a	a	h	b	b	a	h	a	a	b	b	a	a	a	b	a	a	b	h	b	a	a	b	a	b	b	b	a	b	b	a	b	a	b	h	b	b	b
S2_2823278	2	2823278	T	A	b	b	a	b	b	b	b	a	a	h	b	b	a	h	a	a	b	b	a	a	a	b	a	a	b	h	b	a	a	b	a	b	b	b	a	b	b	a	b	a	b	h	b	b	b
S2_2832770	2	2832770	T	A	b	b	b	a	b	b	b	a	a	h	b	b	a	h	a	a	b	b	a	a	a	h	a	a	b	h	b	a	a	b	a	h	b	b	a	b	b	a	b	a	b	h	b	b	b
S2_2832771	2	2832771	G	C	b	b	b	a	b	b	b	a	a	h	b	b	a	h	a	a	b	b	a	a	a	h	a	a	b	h	b	a	a	b	a	h	b	b	a	b	b	a	b	a	b	h	b	b	b
S2_2869206	2	2869206	G	T	b	b	b	a	b	b	b	a	a	h	b	b	a	h	a	a	b	b	a	a	a	h	a	a	b	h	b	a	a	b	a	b	b	b	a	b	b	a	b	a	b	h	b	b	b
S2_3382035	2	3382035	C	A	b	b	b	b	b	b	b	a	a	h	b	b	a	a	a	a	b	b	a	a	a	b	a	a	b	h	b	a	a	b	a	h	b	b	a	a	b	a	b	a	b	b	b	b	b
S2_3382037	2	3382037	T	G	b	b	b	b	b	b	b	a	a	h	b	b	a	a	a	a	b	b	a	a	a	b	a	a	b	h	b	a	a	b	a	h	b	b	a	a	b	a	b	a	b	b	b	b	b
S2_3382038	2	3382038	A	C	b	b	b	b	b	b	b	a	a	h	b	b	a	a	a	a	b	b	a	a	a	b	a	a	b	h	b	a	a	b	a	h	b	b	a	a	b	a	b	a	b	b	b	b	b
S2_3398258	2	3398258	T	C	b	b	b	b	b	b	b	a	a	b	b	b	a	a	a	a	b	b	a	a	a	b	a	a	b	h	b	a	a	b	a	b	b	b	a	b	b	a	b	a	b	a	b	b	b
S2_3398520	2	3398520	A	G	b	b	b	b	b	b	b	a	a	h	b	b	a	a	a	a	b	b	a	a	a	b	a	a	b	h	b	a	a	b	a	b	b	b	a	b	b	a	b	a	b	h	b	b	b
S2_3436267	2	3436267	N	G	b	b	b	b	b	b	b	a	a	h	b	b	a	a	a	a	b	b	a	a	a	b	a	a	b	h	b	a	a	b	a	b	b	b	a	b	b	a	b	a	b	h	b	b	b
S2_3477901	2	3477901	T	C	b	b	h	b	b	b	b	a	a	b	b	b	a	a	a	a	b	b	a	a	a	b	a	a	b	h	b	a	a	b	a	b	b	b	a	b	b	a	b	a	b	b	b	b	b
S2_3477904	2	3477904	A	G	b	b	h	b	b	b	b	a	a	b	b	b	a	a	a	a	b	b	a	a	a	b	a	a	b	h	h	a	a	b	a	b	b	b	a	b	b	a	b	a	b	b	b	b	b
S2_3486275	2	3486275	C	T	b	b	a	b	b	b	b	a	a	h	b	b	a	h	a	a	b	b	a	a	a	h	a	a	b	h	b	a	a	b	a	b	b	b	a	b	b	a	b	a	b	b	b	b	b
S2_3486285	2	3486285	A	G	b	b	a	b	b	b	b	a	a	h	b	b	a	h	a	a	b	b	a	a	a	h	a	a	b	h	b	a	a	b	a	b	b	b	a	b	b	a	b	a	b	b	b	b	b
S2_3486293	2	3486293	A	G	b	b	a	b	b	b	b	a	a	h	b	b	a	h	a	a	b	b	a	a	a	h	a	a	b	h	b	a	a	b	a	b	b	b	a	b	b	a	b	a	b	b	b	b	b
S2_3486295	2	3486295	G	T	b	b	a	b	b	b	b	a	a	h	b	b	a	h	a	a	b	b	a	a	a	h	a	a	b	h	b	a	a	b	a	b	b	b	a	b	b	a	b	a	b	b	b	b	b
S2_3486296	2	3486296	C	G	b	b	a	b	b	b	b	a	a	h	b	b	a	h	a	a	b	b	a	a	a	h	a	a	b	h	b	a	a	b	a	b	b	b	a	b	b	a	b	a	b	b	b	b	b
S2_3765986	2	3765986	A	G	b	b	b	b	b	b	b	a	a	h	b	b	a	h	a	a	b	b	a	a	a	b	a	a	b	h	b	a	a	b	a	h	b	b	a	b	b	a	b	a	b	b	b	b	b
S2_3766017	2	3766017	G	A	b	b	b	b	b	b	b	a	a	h	b	b	a	h	a	a	b	b	a	a	a	b	a	a	b	h	b	a	a	b	a	h	b	b	a	b	b	a	b	a	b	b	b	b	b
S2_3766057	2	3766057	T	C	b	b	b	b	b	b	b	a	a	h	b	b	a	h	a	a	b	b	a	a	a	b	a	a	b	h	b	a	a	b	a	b	b	b	a	b	b	a	b	a	b	b	b	b	b
S2_3766061	2	3766061	G	A	b	b	b	b	b	b	b	a	a	h	b	b	a	h	a	a	b	b	a	a	a	b	a	a	b	h	b	a	a	b	a	b	b	b	a	b	b	a	b	a	b	b	b	b	b
S2_3767796	2	3767796	G	C	b	b	b	b	b	b	b	a	a	h	b	b	a	h	a	a	b	b	a	a	a	b	a	a	b	h	b	a	a	b	a	h	b	b	a	b	b	a	b	a	b	b	b	b	b
S2_3772220	2	3772220	G	T	b	b	b	b	b	b	b	h	a	h	b	b	a	h	a	a	b	b	a	a	a	b	a	a	b	h	a	a	a	b	a	h	b	b	a	b	b	a	b	a	b	b	b	b	b
S2_3772221	2	3772221	C	T	b	b	b	b	b	b	b	h	a	h	b	b	a	h	a	a	b	b	a	a	a	b	a	a	b	h	a	a	a	b	a	h	b	b	a	b	b	a	b	a	b	b	b	b	b
S2_3772223	2	3772223	T	G	b	b	b	b	b	b	b	h	a	h	b	b	a	h	a	a	b	b	a	a	a	b	a	a	b	h	a	a	a	b	a	h	b	b	a	b	b	a	b	a	b	b	b	b	b
S2_3772224	2	3772224	T	C	b	b	b	b	b	b	b	h	a	h	b	b	a	h	a	a	b	b	a	a	a	b	a	a	b	h	a	a	a	b	a	h	b	b	a	b	b	a	b	a	b	b	b	b	b
S2_3816405	2	3816405	C	G	b	b	b	b	b	b	b	a	a	h	b	b	a	h	a	a	b	b	a	a	a	b	a	a	b	b	b	a	a	b	a	b	b	b	a	b	b	a	b	a	b	b	b	b	b
S2_3818431	2	3818431	N	A	b	b	b	b	b	b	b	a	a	h	b	b	a	h	a	a	b	b	a	a	a	b	a	a	b	h	b	a	a	b	a	b	b	b	a	b	b	a	b	a	b	b	b	b	b
S2_3818432	2	3818432	N	A	b	b	b	b	b	b	b	a	a	h	b	b	a	h	a	a	b	b	a	a	a	b	a	a	b	h	b	a	a	b	a	b	b	b	a	b	b	a	b	a	b	b	b	b	b
S2_3818481	2	3818481	N	T	b	b	b	b	b	b	b	a	a	h	b	b	a	h	a	a	b	b	a	a	a	b	a	a	b	a	b	a	a	b	a	a	b	b	a	b	b	a	b	a	b	b	b	b	b
S2_3820557	2	3820557	G	C	b	b	b	b	b	b	b	a	a	h	b	b	a	h	a	a	b	b	a	a	a	b	a	a	b	b	b	a	a	b	a	b	b	b	a	b	b	a	b	a	b	b	b	b	b
S2_3820621	2	3820621	N	C	b	b	b	b	b	b	b	a	a	b	b	b	a	h	a	a	b	b	a	a	a	b	a	a	b	b	b	a	a	b	a	h	b	b	a	b	b	a	b	a	b	b	b	b	b
S2_3820624	2	3820624	N	C	b	b	b	b	b	b	b	a	a	b	b	b	a	h	a	a	b	b	a	a	a	b	a	a	b	b	b	a	a	b	a	h	b	b	a	b	b	a	b	a	b	b	b	b	b
S2_3820639	2	3820639	N	G	b	b	b	b	b	b	b	a	a	b	b	b	a	h	a	a	b	b	a	a	a	b	a	a	b	b	b	a	a	b	a	h	b	b	a	b	b	a	b	a	b	b	b	b	b
S2_3820654	2	3820654	N	T	b	b	b	b	b	b	b	a	a	b	b	b	a	h	a	a	b	b	a	a	a	b	a	a	b	b	b	a	a	b	a	h	b	b	a	b	b	a	b	a	b	b	b	b	b
S2_3890344	2	3890344	N	C	b	b	b	b	b	b	b	a	a	h	b	b	a	a	a	a	b	b	a	a	a	b	a	a	b	h	b	a	a	b	a	h	b	b	a	b	b	a	b	a	b	b	b	b	b
S2_3890370	2	3890370	N	A	b	b	b	b	b	b	b	a	a	h	b	b	a	a	a	a	b	b	a	a	a	b	a	a	b	h	b	a	a	b	a	h	b	b	a	b	b	a	b	a	b	b	b	b	b
S2_3891316	2	3891316	A	G	b	b	b	b	b	b	b	a	a	b	b	b	a	h	a	a	b	b	a	a	a	b	a	a	b	a	b	a	a	b	a	h	b	b	a	b	b	a	b	a	b	b	b	b	b
S2_3926337	2	3926337	G	T	b	b	b	b	b	b	b	h	a	b	b	b	a	h	a	a	b	b	a	a	a	b	a	a	b	a	b	a	a	b	a	h	b	b	a	b	b	a	b	a	b	b	b	b	b
S2_3926816	2	3926816	T	C	b	b	b	b	b	b	b	h	a	h	b	b	a	h	a	a	b	b	a	a	a	b	a	a	b	a	b	a	a	b	a	h	b	b	a	b	b	a	b	a	b	b	b	b	b
S2_3928943	2	3928943	G	T	b	b	b	b	b	b	b	h	a	h	b	b	a	a	a	a	b	b	a	a	a	h	a	a	b	a	b	a	a	b	a	h	b	b	a	b	b	a	b	a	b	b	b	b	b
S2_3928979	2	3928979	C	T	b	b	b	b	b	b	b	h	a	h	b	b	a	a	a	a	b	b	a	a	a	h	a	a	b	a	b	a	a	b	a	h	b	b	a	b	b	a	b	a	b	b	b	b	b
S2_3980575	2	3980575	N	G	b	b	b	b	b	b	b	b	a	h	b	b	a	h	a	a	b	b	a	a	a	a	a	a	b	a	b	a	a	b	a	h	b	b	a	b	b	a	b	a	b	b	b	b	b
S2_4012225	2	4012225	G	T	b	b	b	b	b	b	b	b	a	h	b	b	a	h	a	a	b	b	a	a	a	b	a	a	b	a	b	a	a	b	a	h	b	b	a	b	b	a	b	a	b	b	b	b	b
S2_4159624	2	4159624	T	C	b	b	b	b	b	b	b	b	a	h	b	b	a	h	a	a	b	b	a	a	a	b	a	a	b	h	b	a	a	b	a	h	b	b	a	b	b	a	b	a	b	b	b	b	b
S2_4160030	2	4160030	G	A	b	b	b	b	b	b	b	b	a	h	b	b	a	h	a	a	b	b	a	a	a	b	a	a	b	h	b	a	a	b	a	b	b	b	a	b	b	a	b	a	b	b	b	b	b
S2_4160452	2	4160452	A	G	b	b	b	b	b	b	b	h	a	b	b	b	a	h	a	a	b	b	a	a	a	h	a	a	b	h	b	a	a	b	a	b	b	b	a	b	b	a	b	a	b	b	b	b	b
S2_4212970	2	4212970	G	A	b	b	b	b	b	b	b	b	a	b	b	b	a	h	a	a	b	b	a	a	a	b	a	a	b	h	a	a	a	b	a	b	b	b	a	b	b	a	b	a	b	b	b	b	b
S2_4283245	2	4283245	N	C	b	b	b	b	b	b	b	h	a	b	b	b	a	h	a	a	b	b	a	a	a	h	a	a	b	h	a	a	a	b	a	b	b	b	a	b	b	a	b	a	b	b	b	b	b
S2_4296772	2	4296772	A	G	b	b	b	b	b	b	b	h	a	h	b	b	a	h	a	a	b	b	a	a	a	b	a	a	b	b	h	a	a	b	a	b	b	b	a	b	b	a	b	a	b	b	b	b	b
S2_4344444	2	4344444	C	T	b	b	b	b	b	b	b	h	a	h	b	b	a	h	a	a	b	b	a	a	a	b	a	a	b	h	b	a	a	b	a	b	b	b	a	b	b	a	b	a	b	b	b	b	b
S2_4373422	2	4373422	C	A	b	b	b	b	b	b	b	b	a	h	b	b	a	h	a	a	b	b	a	a	a	b	a	a	b	h	b	a	a	b	a	b	b	b	a	b	b	a	b	a	b	b	b	b	b
S2_4373423	2	4373423	G	C	b	b	b	b	b	b	b	b	a	h	b	b	a	h	a	a	b	b	a	a	a	b	a	a	b	h	b	a	a	b	a	b	b	b	a	b	b	a	b	a	b	b	b	b	b
S2_4436828	2	4436828	A	T	b	b	b	b	b	b	b	b	a	h	b	b	a	h	a	a	b	b	a	a	a	b	a	a	b	h	b	a	a	b	a	h	b	b	a	b	b	a	b	a	b	b	b	b	b
S2_4436928	2	4436928	C	T	b	b	b	b	b	b	b	h	a	h	b	b	a	h	a	a	b	b	a	a	a	b	a	a	b	h	b	a	a	b	a	h	b	b	a	b	b	a	b	a	b	b	b	b	b
S2_4441201	2	4441201	T	C	b	b	b	b	b	b	b	h	a	h	b	b	a	h	a	a	b	b	a	a	a	b	a	a	b	h	b	a	a	b	a	b	b	b	a	b	b	a	b	a	b	b	b	b	b
S2_4441215	2	4441215	A	T	b	b	b	b	b	b	b	h	a	h	b	b	a	h	a	a	b	b	a	a	a	b	a	a	b	h	b	a	a	b	a	b	b	b	a	b	b	a	b	a	b	b	b	b	b
S2_4441294	2	4441294	A	G	b	b	b	b	b	b	b	a	a	h	b	b	a	h	a	a	b	b	a	a	a	b	a	a	b	h	b	a	a	b	a	b	b	b	a	b	b	a	b	a	b	b	b	b	b
S2_4822675	2	4822675	G	C	b	b	b	b	b	b	b	b	a	h	b	b	a	h	b	b	b	b	a	a	a	b	a	a	b	h	b	a	a	b	a	b	b	b	a	b	b	a	b	h	b	b	b	b	b
S2_4822681	2	4822681	A	C	b	b	b	b	b	b	b	b	a	h	b	b	a	h	b	b	b	b	a	a	a	b	a	a	b	h	b	a	a	b	a	b	b	b	a	b	b	a	b	h	b	b	b	b	b
S2_4822718	2	4822718	A	G	b	b	b	b	b	b	b	b	a	h	b	b	a	h	b	b	b	b	a	a	a	b	a	a	b	h	b	a	a	b	a	b	b	b	a	b	b	a	b	h	b	b	b	b	b
S2_4909686	2	4909686	G	A	b	b	b	b	b	b	b	b	a	h	b	b	a	h	b	b	b	b	a	a	a	b	a	a	b	h	b	a	a	b	a	b	b	b	a	b	b	a	b	b	b	b	b	b	b
S2_5005409	2	5005409	T	C	b	b	b	b	b	b	b	b	a	h	b	b	a	h	b	b	b	b	a	b	a	b	a	a	b	a	b	a	a	b	a	b	b	b	a	b	b	a	b	b	b	b	b	b	b
S2_5005421	2	5005421	A	G	b	b	b	b	b	b	b	b	a	h	b	b	a	h	b	b	b	b	a	b	a	b	a	a	b	a	b	a	a	b	a	b	b	b	a	b	b	a	b	b	b	b	b	b	b
S2_5005479	2	5005479	T	C	b	b	b	b	b	b	b	a	a	h	b	b	a	a	b	b	b	b	a	b	a	b	a	a	b	a	b	a	a	b	a	b	b	b	a	b	b	a	b	h	b	b	b	b	b
S2_5098735	2	5098735	N	C	b	b	b	b	b	b	b	h	a	b	b	b	a	h	b	b	b	b	a	b	a	b	a	a	b	b	b	a	a	b	a	b	b	b	a	a	b	a	b	h	b	b	b	h	b
S2_5294011	2	5294011	N	G	b	b	b	b	b	b	b	b	a	a	b	b	a	a	b	b	b	b	a	a	a	b	a	a	b	h	b	a	a	b	a	b	b	b	a	a	b	a	b	b	b	b	b	b	b
S2_5421597	2	5421597	N	C	b	b	b	b	b	b	b	h	a	a	b	b	a	h	b	b	b	b	a	b	a	b	a	a	b	h	b	a	a	b	a	b	b	b	a	a	b	a	b	h	b	b	b	b	b
S2_5997633	2	5997633	G	A	b	b	b	b	b	b	b	b	a	a	b	b	h	h	b	b	b	b	a	h	a	b	a	a	b	h	b	a	a	b	a	b	b	b	a	a	b	a	b	a	b	b	b	b	b
S2_6695235	2	6695235	T	C	b	b	b	b	b	b	b	h	a	a	b	b	h	a	b	b	b	b	a	h	a	b	a	a	b	b	b	a	a	b	a	b	b	a	a	a	b	a	a	h	b	b	b	a	b
S2_6822733	2	6822733	A	C	b	b	b	b	b	b	b	b	a	a	b	b	h	a	b	b	b	b	a	b	a	h	a	a	b	a	b	a	a	b	a	b	b	a	a	a	b	a	a	h	b	b	b	a	b
S2_6826363	2	6826363	N	T	b	b	b	b	b	b	b	b	a	a	b	b	h	a	b	b	b	b	a	b	a	h	b	a	b	h	b	a	a	b	a	b	b	a	a	b	b	a	a	h	b	b	b	a	b
S2_6826366	2	6826366	N	C	b	b	b	b	b	b	b	b	a	a	b	b	h	a	b	b	b	b	a	b	a	h	b	a	b	h	b	a	a	b	a	b	b	a	a	b	b	a	a	h	b	b	b	a	b
S2_6828062	2	6828062	C	A	b	b	b	b	b	b	b	b	a	a	b	b	h	a	b	b	b	b	a	b	a	h	b	a	b	b	b	a	a	b	a	b	b	a	a	b	b	a	a	h	b	b	b	a	b
S2_6830580	2	6830580	T	G	b	b	b	b	b	b	b	b	a	a	b	b	h	a	b	b	b	b	a	h	a	b	a	a	b	h	b	a	a	b	a	b	b	a	a	a	b	a	a	h	b	b	b	a	b
S2_6840611	2	6840611	A	C	b	b	b	b	b	b	b	b	a	a	b	b	h	a	b	b	b	b	a	h	a	b	h	a	b	h	b	a	a	b	a	b	b	a	a	h	b	a	a	h	b	b	b	a	b
S2_6899761	2	6899761	G	T	b	b	b	b	a	b	b	b	a	a	b	b	h	a	b	b	b	b	a	b	a	b	a	a	b	b	b	a	a	b	a	b	b	a	a	a	b	b	a	h	b	b	b	a	b
S2_7024896	2	7024896	C	T	b	b	b	b	a	b	b	b	a	a	b	b	h	a	b	b	b	b	a	b	a	b	a	a	b	h	b	a	a	b	a	b	b	a	a	a	b	b	a	h	b	b	b	a	b
S2_7024957	2	7024957	C	G	b	b	b	b	a	b	b	b	a	a	b	b	h	a	b	b	b	b	a	b	a	b	a	a	b	b	b	a	a	b	a	b	b	a	a	a	b	b	a	a	b	b	b	a	b
S2_7050173	2	7050173	G	A	b	b	b	b	a	b	b	b	a	a	b	b	h	a	b	b	b	b	a	b	a	h	a	a	b	a	b	a	a	b	a	b	b	a	a	a	b	b	a	b	b	b	b	a	b
S2_7077263	2	7077263	A	G	b	b	b	b	a	b	b	b	a	a	b	b	h	a	b	b	b	b	a	b	a	b	a	a	b	h	b	a	a	b	a	b	b	a	a	a	b	b	a	h	b	b	b	a	b
S2_7693822	2	7693822	A	C	b	b	b	b	a	b	b	b	a	a	b	b	h	a	b	b	h	b	a	b	a	a	a	a	b	a	b	a	a	b	a	b	b	a	a	a	b	b	a	a	b	b	b	a	b
S2_7714384	2	7714384	T	C	b	b	b	b	a	b	b	b	a	a	b	b	h	a	b	b	a	b	a	b	a	a	a	a	b	b	b	a	a	b	a	b	b	a	a	a	b	b	a	a	b	b	b	a	b
S2_7714385	2	7714385	A	G	b	b	b	b	a	b	b	b	a	a	b	b	h	a	b	b	a	b	a	b	a	a	a	a	b	b	b	a	a	b	a	b	b	a	a	a	b	b	a	a	b	b	b	a	b
S2_7719717	2	7719717	G	A	b	b	b	b	a	b	b	b	a	a	b	b	h	a	b	b	a	b	a	b	a	a	a	a	b	h	b	a	a	b	a	b	b	a	a	a	b	b	a	a	b	b	b	a	b
S2_7720152	2	7720152	C	G	b	b	b	b	a	b	b	b	a	a	b	b	h	a	b	b	h	b	a	h	a	a	a	a	b	a	b	a	a	b	a	b	b	a	a	a	b	b	a	a	b	b	b	a	b
S2_7887388	2	7887388	T	G	b	b	b	b	a	b	b	b	a	a	b	b	a	a	b	b	h	b	a	a	a	a	a	a	b	h	b	a	b	b	a	h	b	a	a	a	a	b	a	a	b	b	b	a	b
S2_7894092	2	7894092	G	A	b	b	b	b	a	b	b	b	a	a	b	b	a	a	b	b	h	b	a	h	a	a	a	a	b	h	b	a	b	b	a	h	b	a	a	a	a	b	a	a	b	b	b	a	b
S2_7899266	2	7899266	A	C	b	b	b	b	a	b	b	b	a	a	b	b	a	a	b	b	a	b	a	b	a	a	a	a	b	h	b	a	b	b	a	h	b	a	a	a	h	b	a	a	b	b	b	a	b
S2_7959822	2	7959822	Y	C	b	b	b	b	a	b	b	b	a	a	b	b	a	a	b	b	a	b	a	h	a	a	a	a	b	h	a	a	b	b	a	b	b	a	a	a	h	b	a	a	b	b	b	a	b
S2_7968932	2	7968932	C	T	b	b	b	b	a	b	b	b	a	a	b	b	a	a	b	b	a	b	a	h	a	a	a	a	b	a	b	a	b	b	a	h	b	a	a	a	h	b	a	a	h	b	b	a	b
S2_7987092	2	7987092	N	C	b	b	b	b	a	b	b	b	b	a	b	b	a	b	b	b	a	b	a	b	a	a	a	a	b	b	h	a	b	b	a	a	b	a	a	a	h	b	a	a	h	b	h	a	b
S2_8249877	2	8249877	A	C	b	b	b	b	a	b	b	b	b	a	b	b	a	b	b	b	a	b	a	h	a	a	a	a	b	h	h	a	b	b	a	h	b	a	a	a	h	b	a	a	b	b	b	a	b
S2_8267994	2	8267994	G	A	b	b	b	b	a	b	b	b	b	a	b	b	a	b	b	b	a	b	a	h	a	a	a	a	b	h	a	a	b	b	a	h	b	a	a	a	h	b	a	a	a	b	h	a	b
S2_8446416	2	8446416	A	G	b	b	b	b	a	b	b	b	b	a	b	b	a	b	b	b	a	b	a	a	a	a	a	a	b	h	b	a	b	b	a	b	b	a	a	a	h	b	a	a	a	b	b	a	b
S2_8450431	2	8450431	T	A	b	b	b	b	a	b	b	b	b	a	b	b	a	b	b	b	h	b	a	a	a	a	a	a	b	h	b	a	b	b	a	b	b	a	a	a	h	b	a	a	a	b	a	a	b
S2_8464782	2	8464782	T	C	b	b	b	b	a	b	b	b	b	a	b	b	a	b	b	b	a	b	a	a	a	a	a	a	b	h	b	a	b	b	a	b	b	a	a	a	h	b	a	a	a	b	h	a	b
S2_8902276	2	8902276	G	A	b	b	b	b	a	b	b	b	b	a	b	b	a	b	b	b	a	b	a	a	a	a	a	a	b	h	b	a	b	b	a	b	b	a	a	a	h	b	a	a	a	b	b	a	b
S2_8953430	2	8953430	A	G	b	h	b	b	a	b	b	b	b	a	h	b	a	b	b	b	a	b	a	a	a	a	a	a	b	h	b	a	b	b	a	b	b	a	a	a	h	b	a	a	a	b	h	a	b
S2_9092283	2	9092283	C	T	b	h	b	b	a	b	b	b	b	a	h	b	a	b	b	b	h	b	a	h	a	a	a	a	b	h	b	a	b	b	a	b	b	a	a	a	h	b	a	a	b	b	h	a	b
S2_9185465	2	9185465	G	A	b	a	b	b	a	b	b	b	b	a	h	b	a	b	b	b	h	b	a	a	a	a	a	a	b	h	b	a	b	b	a	b	b	a	a	a	h	b	a	a	b	b	h	a	b
S2_9499161	2	9499161	G	A	b	h	b	b	a	b	b	b	b	a	h	b	b	b	b	b	h	b	a	b	a	a	a	a	b	h	b	a	b	b	a	b	b	a	a	a	a	b	a	a	b	b	b	a	b
S2_9509890	2	9509890	T	G	b	h	b	b	a	b	b	b	b	a	h	b	b	b	b	b	a	b	a	a	a	a	a	a	b	h	b	a	b	b	a	b	b	a	a	b	a	b	a	a	a	b	a	a	b
S2_9509893	2	9509893	T	G	b	h	b	b	a	b	b	b	b	a	h	b	b	b	b	b	a	b	a	a	a	a	a	a	b	h	b	a	b	b	a	b	b	a	a	b	a	b	a	a	a	b	a	a	b
S2_9509905	2	9509905	G	A	b	h	b	b	a	b	b	b	b	a	h	b	b	b	b	b	a	b	a	a	a	a	a	a	b	h	b	a	b	b	a	b	b	a	a	b	a	b	a	a	a	b	a	a	b
S2_9509908	2	9509908	A	C	b	h	b	b	a	b	b	b	b	a	h	b	b	b	b	b	a	b	a	a	a	a	a	a	b	h	b	a	b	b	a	b	b	a	a	b	a	b	a	a	a	b	a	a	b
S2_9509918	2	9509918	G	S	b	h	b	b	a	b	b	b	b	a	h	b	b	b	b	b	a	b	a	a	a	a	a	a	b	h	b	a	b	b	a	b	b	a	a	a	h	b	a	a	a	b	a	a	b
S2_9510788	2	9510788	A	C	b	h	b	b	a	b	b	b	b	a	h	b	b	b	b	b	a	b	a	a	a	a	a	a	b	a	b	a	a	b	a	b	b	a	a	a	h	b	a	a	a	b	a	a	b
S2_9534537	2	9534537	C	G	b	h	b	b	a	b	b	b	b	a	h	b	b	b	b	b	a	b	a	h	a	a	a	a	b	h	b	a	h	b	a	b	b	a	a	a	a	b	a	a	a	b	a	a	b
S2_9542648	2	9542648	C	G	b	h	b	b	a	b	b	b	b	a	h	b	b	b	b	b	a	b	a	h	a	a	a	a	b	h	b	a	a	b	a	b	b	a	a	a	h	b	a	a	a	b	a	a	b
S2_9543053	2	9543053	T	G	b	h	b	b	a	b	b	b	b	a	h	b	b	b	b	b	a	b	a	a	a	a	a	a	b	a	b	a	b	b	a	b	b	a	a	a	h	b	a	a	a	b	a	a	b
S2_9677411	2	9677411	C	T	b	h	b	b	a	b	b	b	b	a	h	b	b	b	b	b	a	b	a	b	a	a	a	a	b	a	h	a	a	b	a	b	b	a	a	a	h	b	a	a	a	b	a	a	b
S2_9677414	2	9677414	T	G	b	h	b	b	a	b	b	b	b	a	h	b	b	b	b	b	a	b	a	b	a	a	a	a	b	a	h	a	a	b	a	b	b	a	a	a	h	b	a	a	a	b	a	a	b
S2_9677418	2	9677418	T	G	b	h	b	b	a	b	b	b	b	a	h	b	b	b	b	b	a	b	a	b	a	a	a	a	b	a	h	a	a	b	a	b	b	a	a	a	h	b	a	a	a	b	a	a	b
S2_9685272	2	9685272	G	A	b	h	b	b	a	b	b	b	b	a	h	b	b	b	b	b	a	b	a	b	a	a	a	a	b	h	b	a	a	b	a	b	b	a	a	a	a	b	a	a	a	b	a	a	b
S2_9686597	2	9686597	T	C	b	a	b	b	a	b	b	b	b	a	h	b	b	b	b	b	a	b	a	b	a	a	a	a	b	h	b	a	a	b	a	b	b	a	a	a	a	b	a	a	a	b	a	a	b
S2_10087942	2	10087942	A	G	b	h	b	b	a	b	b	b	b	a	h	b	b	b	b	b	h	b	a	b	a	a	a	a	b	h	b	a	a	b	a	b	b	a	a	a	a	a	a	a	a	b	a	a	b
S2_10166432	2	10166432	T	C	b	a	b	b	a	b	b	b	b	a	h	b	b	b	b	b	b	b	a	b	a	a	h	a	b	h	b	a	a	b	a	b	b	a	a	a	a	a	a	a	a	b	a	a	b
S2_10580541	2	10580541	T	C	b	b	b	b	a	b	b	b	b	a	h	b	b	b	b	h	a	b	a	b	a	a	a	a	b	b	b	a	a	a	a	b	b	a	a	a	a	a	a	a	a	b	a	a	b
S2_11085053	2	11085053	A	T	b	b	b	b	a	b	b	b	b	a	h	b	b	b	b	b	h	b	a	b	a	a	b	a	b	a	b	a	a	a	a	b	b	a	a	a	a	a	a	a	a	b	a	a	b
S2_11104702	2	11104702	G	A	b	b	b	b	a	b	b	b	b	a	b	b	b	b	b	h	a	b	a	h	a	a	h	a	b	a	b	a	a	a	a	b	b	a	a	a	a	a	a	a	a	b	a	a	b
S2_11566321	2	11566321	C	T	b	b	b	b	a	b	b	b	b	a	a	b	b	b	b	a	a	b	a	b	a	a	a	a	b	a	a	a	a	a	a	b	b	a	a	a	a	a	a	a	a	b	a	a	b
S2_12523293	2	12523293	G	R	b	b	b	b	a	b	b	b	b	a	h	b	b	b	b	h	a	b	h	h	a	a	a	b	b	h	b	a	a	a	a	b	b	a	a	a	b	a	h	b	a	b	a	a	b
S2_13052952	2	13052952	G	C	b	b	b	b	a	b	b	b	b	a	h	b	b	b	b	b	a	b	a	b	a	a	a	h	b	h	a	a	a	a	a	b	b	a	a	a	b	a	b	b	a	b	a	a	b
S2_13137750	2	13137750	T	C	b	b	b	b	a	b	b	b	b	a	h	b	b	b	b	b	h	b	h	b	a	a	a	h	b	h	b	a	a	a	a	b	b	a	a	a	b	a	a	b	a	b	a	a	b
S2_13403563	2	13403563	G	S	b	b	b	b	a	b	a	b	b	a	h	b	b	b	b	b	b	b	b	h	a	a	a	h	b	b	b	a	b	a	a	b	b	a	h	a	b	a	a	b	a	b	a	a	b
S2_17308473	2	17308473	C	G	b	b	b	b	a	b	a	b	b	a	h	b	b	b	b	h	a	b	h	b	a	a	b	h	b	b	a	a	b	a	a	b	a	a	a	a	b	a	h	h	a	b	a	a	b
S2_18322481	2	18322481	A	G	b	b	b	b	a	b	a	b	b	a	h	b	b	b	b	h	b	b	b	b	a	a	h	h	b	a	b	a	b	a	a	b	a	a	h	a	b	a	b	b	a	b	b	a	b
S2_18498135	2	18498135	G	A	a	b	b	b	a	b	a	b	b	a	h	b	b	b	b	h	b	b	b	h	a	a	b	h	b	a	b	a	b	a	a	b	a	a	a	a	b	a	b	a	a	b	b	a	b
S2_18577006	2	18577006	A	T	h	b	b	b	a	b	a	b	b	a	h	b	b	b	b	h	h	b	a	a	a	a	a	b	b	a	b	a	b	a	a	b	a	a	a	a	b	a	b	b	a	b	h	a	b
S2_18577010	2	18577010	C	G	h	b	b	b	a	b	a	b	b	a	h	b	b	b	b	h	h	b	a	a	a	a	a	b	b	a	b	a	b	a	a	b	a	a	a	a	b	a	b	b	a	b	h	a	b
S2_18814558	2	18814558	A	G	a	b	b	b	a	b	a	b	b	a	h	b	b	b	b	h	a	b	a	b	a	a	b	b	b	a	b	a	a	a	a	b	a	a	a	a	b	a	b	h	a	b	b	a	b
S2_21763101	2	21763101	T	C	h	b	b	b	a	b	a	b	b	a	a	b	b	b	b	h	h	b	h	a	a	a	a	h	b	a	b	a	a	a	a	b	a	a	a	a	b	a	b	a	a	b	b	a	b
S2_22105799	2	22105799	C	T	h	b	b	b	a	b	a	b	b	a	a	b	b	b	b	b	a	b	b	a	a	a	a	h	b	h	b	a	a	a	a	b	a	a	a	a	b	a	b	a	a	b	a	a	b
S2_22921314	2	22921314	A	T	h	b	b	b	a	b	a	b	b	a	h	b	b	b	b	h	b	b	a	b	a	a	b	b	b	b	b	a	b	a	a	b	a	a	h	a	b	a	b	a	a	b	a	a	b
S2_23164032	2	23164032	A	C	b	b	b	b	a	b	a	b	b	a	a	b	b	b	b	h	b	b	h	b	a	a	b	b	b	b	b	a	b	a	a	b	a	a	h	a	b	a	h	a	a	b	h	a	b
S2_26804232	2	26804232	A	T	b	b	b	b	a	b	a	b	b	a	h	b	b	b	b	b	a	b	a	b	a	a	b	b	b	b	b	a	b	a	a	b	a	a	h	a	b	a	a	a	a	b	h	a	b
S2_50026619	2	50026619	G	C	b	b	b	b	a	b	a	b	b	a	h	b	b	b	b	b	h	b	a	h	a	a	a	a	b	h	a	a	a	a	a	b	a	a	a	a	b	a	a	a	a	b	a	a	b
S2_50026625	2	50026625	G	T	b	b	b	b	a	b	a	b	b	a	h	b	b	b	b	b	h	b	a	h	a	a	a	a	b	h	a	a	a	a	a	b	a	a	a	a	b	a	a	a	a	b	a	a	b
S2_50026626	2	50026626	G	C	b	b	b	b	a	b	a	b	b	a	h	b	b	b	b	b	h	b	a	h	a	a	a	a	b	h	a	a	a	a	a	b	a	a	a	a	b	a	a	a	a	b	a	a	b
S2_50026636	2	50026636	G	A	b	b	b	b	a	b	a	b	b	a	h	b	b	b	b	b	h	b	a	h	a	a	a	a	b	h	a	a	a	a	a	b	a	a	a	a	b	a	a	a	a	b	a	a	b
S2_50279803	2	50279803	T	C	h	b	b	b	a	b	a	b	b	a	h	b	b	b	b	h	a	b	a	h	a	a	a	h	b	a	b	a	a	a	a	b	a	a	a	a	b	a	h	a	a	b	a	a	b
S2_50661513	2	50661513	C	A	a	b	b	b	a	b	a	b	b	a	h	b	b	b	b	h	a	b	a	a	a	a	a	h	b	a	a	a	a	a	a	b	a	a	a	a	b	a	h	a	a	b	a	a	b
S2_54599003	2	54599003	T	C	a	b	b	b	a	b	a	b	b	a	h	b	b	b	b	b	h	b	a	h	a	a	b	b	b	a	h	a	b	a	a	b	a	a	a	a	b	a	a	a	a	b	a	a	b
S2_55365351	2	55365351	T	G	b	b	b	b	a	b	a	b	b	a	h	b	b	b	b	h	a	b	a	h	a	a	b	b	b	h	a	a	b	a	a	b	a	a	a	a	b	a	a	a	a	b	a	a	b
S2_55479624	2	55479624	G	A	b	b	b	b	a	b	a	b	b	a	h	b	b	b	b	h	h	b	a	a	a	a	b	b	b	a	a	a	b	a	a	b	a	a	a	a	b	a	h	a	a	b	a	a	b
S2_56115918	2	56115918	T	C	b	b	b	b	a	b	a	b	b	a	h	b	b	b	b	h	h	b	b	a	a	a	b	b	b	h	a	a	b	a	a	b	a	a	a	a	b	a	h	a	a	b	a	a	b
S2_56224763	2	56224763	C	T	b	b	b	b	a	b	a	b	b	a	h	b	b	b	b	h	b	b	b	b	a	a	b	b	b	h	b	a	h	a	a	b	a	a	a	a	b	a	a	a	a	b	a	a	b
S2_57018171	2	57018171	G	C	h	b	b	b	a	b	b	b	b	a	h	b	b	b	b	b	a	b	h	b	b	a	b	b	a	h	b	a	a	a	a	b	a	a	a	a	b	a	a	a	a	b	a	a	b
S2_57018172	2	57018172	G	A	h	b	b	b	a	b	b	b	b	a	h	b	b	b	b	b	a	b	h	b	b	a	b	b	a	h	b	a	a	a	a	b	a	a	a	a	b	a	a	a	a	b	a	a	b
S2_57018223	2	57018223	G	C	h	b	b	b	a	b	b	b	b	a	h	b	b	b	b	b	a	b	h	b	b	a	b	b	a	h	b	a	a	a	a	b	a	a	a	a	b	a	a	a	a	b	a	a	b
S2_57469908	2	57469908	C	T	b	b	b	b	a	b	b	b	b	a	h	b	b	b	b	b	a	b	a	b	b	a	a	b	a	h	b	a	b	a	a	b	a	a	h	a	b	a	a	a	a	b	a	a	b
S2_57488031	2	57488031	T	C	b	b	b	b	a	b	b	b	b	a	h	b	b	b	b	b	a	b	h	b	b	a	h	b	a	h	b	a	b	a	a	b	a	a	a	a	b	a	a	a	a	b	a	a	b
S2_58167536	2	58167536	T	N	b	b	b	b	a	b	b	b	b	a	b	h	b	b	b	b	a	b	a	b	b	a	b	b	a	h	b	a	a	a	a	a	b	a	b	a	b	a	a	b	a	b	a	b	b
S2_58167537	2	58167537	G	N	b	b	b	b	a	b	b	b	b	a	b	h	b	b	b	b	a	b	a	b	b	a	b	b	a	h	b	a	a	a	a	a	b	a	b	a	b	a	a	b	a	b	a	b	b
S2_58171118	2	58171118	T	C	h	b	b	b	a	b	b	b	b	a	b	h	b	b	b	b	a	b	a	b	b	a	h	b	a	h	b	a	b	a	b	a	b	a	a	a	b	a	a	b	a	b	b	b	b
S2_58171139	2	58171139	C	T	h	b	b	b	a	b	b	b	b	a	b	h	b	b	b	b	a	b	a	b	b	a	h	b	a	h	b	a	b	a	b	a	b	a	a	a	b	a	a	b	a	b	b	b	b
S2_58182337	2	58182337	T	K	b	b	b	b	a	b	b	b	b	a	b	h	b	b	b	b	a	b	a	b	b	a	h	b	a	a	b	a	a	a	b	a	b	a	h	a	b	a	a	b	a	b	b	b	b
S2_58376125	2	58376125	T	C	h	b	b	b	b	b	b	b	b	a	b	h	b	b	b	b	a	b	a	b	b	a	a	b	a	a	b	a	a	a	b	a	h	a	h	a	b	a	a	b	a	b	a	b	b
S2_58501919	2	58501919	T	G	b	b	b	b	b	b	b	b	b	a	b	h	b	b	b	b	a	b	a	b	a	a	a	b	a	a	b	a	a	a	b	a	h	a	a	a	b	a	a	b	a	b	a	b	b
S2_58512024	2	58512024	C	M	b	b	b	b	b	b	b	b	b	a	b	a	b	b	b	b	a	b	a	b	a	a	a	b	a	h	b	a	b	a	b	a	b	a	h	a	b	a	a	b	a	b	h	b	b
S2_58574117	2	58574117	T	A	b	b	b	b	b	b	b	b	b	a	b	h	b	b	b	b	a	b	a	b	a	a	a	b	a	h	b	a	a	a	b	a	b	a	h	a	b	a	a	b	a	b	a	b	b
S2_58605456	2	58605456	G	A	b	b	b	b	b	b	b	b	b	a	b	a	b	b	b	b	a	b	a	b	b	a	a	b	a	h	a	a	h	a	b	a	b	a	b	a	b	a	a	b	a	b	h	b	b
S2_58699698	2	58699698	T	G	b	b	b	a	b	b	b	b	b	a	b	h	b	b	b	b	a	b	h	a	b	a	a	b	a	a	h	a	a	a	b	a	b	a	h	a	b	a	a	b	a	b	a	b	b
S2_58699699	2	58699699	A	C	b	b	b	a	b	b	b	b	b	a	b	h	b	b	b	b	a	b	h	a	b	a	a	b	a	a	h	a	a	a	b	a	b	a	h	a	b	a	a	b	a	b	a	b	b
S2_58699701	2	58699701	A	G	b	b	b	a	b	b	b	b	b	a	b	h	b	b	b	b	a	b	h	a	b	a	a	b	a	a	h	a	a	a	b	a	b	a	h	a	b	a	a	b	a	b	a	b	b
S2_58724017	2	58724017	A	G	h	b	b	b	a	b	b	b	b	a	b	h	b	b	b	b	a	b	a	a	b	a	a	b	a	b	a	a	h	a	b	a	b	a	h	a	b	a	a	b	a	b	b	b	b
S2_58738858	2	58738858	G	A	h	b	b	b	a	b	b	b	b	a	b	h	b	b	b	b	a	b	a	a	b	a	a	b	a	h	a	a	h	a	b	a	h	a	h	a	b	a	a	b	a	b	h	b	b
S2_58738941	2	58738941	T	C	h	b	b	b	h	b	b	b	b	a	b	h	b	b	b	b	a	b	a	a	b	a	a	b	a	a	a	a	a	a	b	a	h	a	h	a	b	a	a	b	a	b	a	b	b
S2_58833655	2	58833655	A	G	b	b	b	b	h	b	b	b	b	a	b	h	b	b	b	b	a	b	h	a	b	a	a	b	a	h	a	a	b	a	b	a	h	a	h	a	b	a	a	b	a	b	h	b	b
S2_58843549	2	58843549	C	G	b	b	b	b	h	b	b	b	b	a	b	h	b	b	b	b	a	b	h	a	b	a	a	b	a	a	h	a	h	a	b	a	b	a	h	a	b	a	a	b	a	b	a	b	b
S2_58858889	2	58858889	G	A	b	b	b	b	a	b	b	b	b	a	b	h	b	b	b	b	a	b	h	a	b	a	a	b	a	h	a	a	h	a	b	a	b	a	b	a	b	a	a	b	a	b	a	b	b
S2_58920907	2	58920907	T	C	b	b	b	b	b	b	b	b	b	a	b	h	b	b	b	b	a	b	h	a	b	a	a	b	a	h	h	a	b	a	b	a	b	a	b	a	b	a	a	b	a	b	h	b	b
S2_58981197	2	58981197	A	C	b	b	b	b	h	b	b	b	b	a	b	h	b	b	b	b	a	b	h	a	b	a	a	b	a	h	h	a	b	a	b	a	b	a	b	a	b	a	a	b	a	b	h	b	b
S2_59033499	2	59033499	N	G	b	b	b	b	b	b	b	b	b	a	b	h	b	b	b	b	a	b	a	a	b	a	a	b	a	a	h	a	a	a	b	a	b	a	b	a	b	a	a	b	a	b	h	b	b
S2_59103084	2	59103084	G	T	b	b	b	b	b	b	b	b	b	a	b	a	b	b	b	b	a	b	a	a	b	a	a	b	a	b	h	a	a	a	b	a	b	a	b	a	b	a	a	b	a	b	h	b	b
S2_59163306	2	59163306	C	T	b	b	b	b	b	b	b	b	b	a	b	a	b	b	b	b	a	b	a	a	b	a	a	b	a	b	b	a	h	a	b	a	b	a	a	a	b	a	a	b	a	b	b	b	b
S2_59186430	2	59186430	C	A	b	b	b	b	b	b	b	b	b	a	b	a	b	b	b	b	a	b	a	a	b	a	a	b	a	h	b	a	b	a	b	a	b	a	a	a	b	a	a	b	a	b	b	b	b
S2_59280147	2	59280147	A	G	b	b	b	a	b	b	b	b	b	a	b	a	b	b	b	b	a	b	a	a	b	a	a	b	a	h	b	a	b	a	a	a	b	a	a	a	b	a	a	b	a	b	b	b	b
S2_59504565	2	59504565	C	T	h	b	b	h	b	b	b	b	b	a	b	a	b	b	b	b	a	b	a	a	b	a	a	b	a	h	b	a	h	a	b	a	b	a	a	a	b	a	a	b	a	b	b	b	b
S2_59504578	2	59504578	A	C	a	b	b	h	b	b	b	b	b	a	b	a	b	b	b	b	a	b	a	a	b	a	a	b	a	h	b	a	h	a	h	a	b	a	a	a	b	a	a	b	a	b	b	b	b
S2_59504599	2	59504599	G	T	a	b	b	h	b	b	b	b	b	a	b	a	b	b	b	b	a	b	a	a	b	a	a	b	a	h	b	a	h	a	h	a	b	a	a	a	b	a	a	b	a	b	b	b	b
S2_59508124	2	59508124	A	G	b	b	b	b	b	b	b	b	b	a	b	a	b	b	b	b	a	b	a	a	b	a	a	b	a	h	b	a	h	a	b	a	b	a	a	a	b	a	a	b	a	b	b	b	b
S2_59540774	2	59540774	A	R	b	b	b	b	a	b	b	b	b	a	b	a	b	b	b	b	a	b	a	a	b	a	a	b	a	h	b	a	h	a	h	a	b	a	a	a	b	a	a	b	a	b	b	b	b
S2_59546851	2	59546851	C	T	b	b	b	a	h	b	b	b	b	a	b	a	b	b	b	b	a	b	a	a	h	a	a	b	a	b	b	a	h	a	b	a	b	a	a	a	b	a	a	b	a	b	b	b	b
S2_59546889	2	59546889	A	G	b	b	b	a	h	b	b	b	b	a	b	a	b	b	b	b	a	b	a	a	b	a	a	b	a	b	b	a	h	a	b	a	b	a	a	a	b	a	a	b	a	b	b	b	b
S2_60136643	2	60136643	G	A	b	b	b	b	b	b	b	b	b	h	h	a	b	b	h	b	a	b	a	a	b	a	a	b	a	b	b	a	a	a	b	a	b	a	a	a	b	a	a	b	a	b	b	b	b
S2_61284344	2	61284344	T	A	a	b	b	h	b	b	b	b	h	h	h	a	b	b	b	b	a	b	a	a	b	a	a	b	a	a	b	a	b	b	b	a	b	a	a	a	b	a	a	b	a	b	b	b	b
S2_61405778	2	61405778	G	C	a	b	b	a	b	b	b	b	b	h	b	a	b	b	a	b	a	b	a	a	b	a	a	b	a	a	b	a	b	b	b	a	b	a	a	a	b	a	a	b	a	b	b	b	b
S2_61656764	2	61656764	T	C	a	b	b	h	b	b	b	b	h	a	h	a	b	b	b	b	a	b	a	a	b	a	a	b	a	h	b	a	b	b	b	a	b	a	a	a	b	a	a	b	a	b	b	b	b
S2_61665451	2	61665451	A	G	a	b	b	b	b	b	b	b	h	h	h	a	b	b	h	b	a	b	a	a	b	b	a	b	a	b	b	a	b	b	b	a	b	a	a	a	b	a	a	b	a	h	b	b	b
S2_61817775	2	61817775	A	T	a	b	b	b	b	b	b	b	h	h	h	a	b	b	h	b	a	b	a	a	b	b	a	b	a	b	a	a	b	b	b	a	b	a	a	a	b	a	a	b	a	h	b	b	b
S2_61951542	2	61951542	A	G	h	h	b	h	b	b	b	b	h	b	h	a	b	b	h	b	a	b	a	a	h	b	a	b	a	b	a	a	b	b	b	a	b	a	a	a	b	a	a	b	a	h	b	b	b
S2_62180835	2	62180835	N	T	a	b	b	h	b	b	b	b	h	b	h	a	b	b	h	b	a	b	a	a	b	a	a	b	a	b	a	a	b	b	b	a	b	a	a	a	b	a	a	b	a	b	b	b	b
S2_62180875	2	62180875	N	G	a	b	b	h	b	b	b	b	h	b	h	a	b	b	h	b	a	b	a	a	b	a	a	b	a	a	a	a	b	b	b	a	b	a	a	a	b	a	a	b	a	b	b	b	b
S2_62193283	2	62193283	N	A	a	b	b	a	b	b	b	b	h	b	h	a	b	b	h	b	a	b	a	a	h	a	a	b	a	h	h	a	b	b	b	a	b	a	a	a	b	a	a	b	a	b	b	b	a
S2_62273865	2	62273865	T	C	b	b	b	a	b	b	b	b	h	b	h	a	b	b	h	b	a	b	a	a	b	a	a	b	a	h	a	h	b	b	b	a	b	a	a	a	b	a	a	b	a	h	b	b	b
S2_62276503	2	62276503	A	C	b	b	b	b	b	b	b	b	h	b	h	a	b	b	h	b	a	b	a	a	b	a	a	b	a	h	a	a	b	b	b	a	b	a	a	a	b	a	a	b	a	h	b	b	a
S2_62706994	2	62706994	A	C	b	b	b	h	b	b	b	b	h	b	h	a	b	b	h	b	a	b	a	a	b	a	a	b	a	h	a	a	b	b	b	a	b	a	a	a	b	a	a	b	a	h	b	b	h
S2_62788778	2	62788778	G	T	b	b	b	b	b	b	b	b	h	b	h	a	b	b	h	b	a	b	a	a	a	a	a	b	a	b	a	a	b	b	b	a	b	a	a	a	b	a	a	b	a	b	b	b	h
S2_62788824	2	62788824	G	T	b	b	b	b	b	b	b	b	h	b	h	a	b	b	h	b	a	b	a	a	a	a	a	b	a	b	a	a	b	b	b	a	b	a	a	a	b	a	a	b	a	b	b	b	h
S2_62788825	2	62788825	C	G	b	b	b	b	b	b	b	b	h	b	h	a	b	b	h	b	a	b	a	a	a	a	a	b	a	b	a	a	b	b	b	a	b	a	a	a	b	a	a	b	a	b	b	b	h
S2_63108144	2	63108144	N	T	b	b	b	b	b	b	b	b	h	b	h	a	b	b	h	b	a	a	a	a	a	a	a	b	a	h	b	a	b	b	b	a	b	a	a	a	b	a	a	b	b	h	b	b	h
S2_63156418	2	63156418	G	C	a	b	b	a	b	b	b	b	h	b	a	a	b	b	h	b	a	h	a	a	b	a	a	b	a	a	b	a	b	b	b	a	b	a	a	a	b	a	a	b	b	a	b	b	h
S2_63156419	2	63156419	G	C	a	b	b	a	b	b	b	b	h	b	a	a	b	b	h	b	a	h	a	a	b	a	a	b	a	a	b	a	b	b	b	a	b	a	a	a	b	a	a	b	b	a	b	b	h
S2_63156420	2	63156420	C	G	a	b	b	a	b	b	b	b	h	b	a	a	b	b	h	b	a	h	a	a	b	a	a	b	a	a	b	a	b	b	b	a	b	a	a	a	b	a	a	b	b	a	b	b	h
S2_63318254	2	63318254	G	T	a	b	b	b	b	b	b	b	b	b	a	a	b	b	b	b	b	b	a	h	b	a	a	b	a	h	a	h	b	b	b	a	b	a	a	a	b	a	a	b	b	a	b	b	a
S2_63318296	2	63318296	G	T	a	b	b	b	b	b	b	b	h	b	a	a	b	b	b	b	b	h	a	b	b	a	a	b	a	b	a	b	b	b	b	a	b	a	a	a	b	a	a	b	b	h	b	b	b
S2_63330131	2	63330131	A	C	a	b	b	b	b	b	b	b	b	b	a	a	h	b	b	b	b	b	a	b	b	a	a	b	a	b	a	b	b	b	b	a	b	a	a	a	b	a	a	b	b	b	b	b	b
S2_63630700	2	63630700	C	G	a	b	b	b	b	b	b	b	b	b	a	a	h	b	b	b	b	b	a	b	b	a	a	b	a	h	a	b	b	b	b	a	b	a	a	a	b	a	a	b	b	b	b	b	b
S2_63800483	2	63800483	A	G	a	b	b	b	b	b	b	b	h	b	a	a	h	b	b	b	b	h	a	b	b	a	a	b	a	a	a	b	b	b	b	a	b	a	a	a	b	a	a	b	b	a	b	b	b
S2_64189145	2	64189145	A	T	a	b	b	b	b	b	b	b	h	b	a	a	h	b	b	b	b	a	a	a	b	a	a	b	a	h	a	b	b	b	b	a	b	a	a	a	b	a	a	b	b	h	b	b	b
S2_64650628	2	64650628	A	G	h	b	b	b	b	b	b	b	h	b	a	a	h	b	b	b	b	b	a	a	b	a	a	b	a	a	a	a	b	b	b	a	b	a	a	a	b	a	a	b	b	a	b	b	b
S2_64650663	2	64650663	T	C	h	b	b	b	b	b	b	b	h	b	a	a	h	b	b	b	b	b	a	a	b	a	a	b	a	a	a	a	b	b	b	a	b	a	a	a	b	a	a	b	b	a	b	b	b
S2_65051161	2	65051161	T	C	a	b	b	b	b	b	b	b	b	b	a	a	h	b	b	b	b	h	a	h	b	a	a	b	a	h	a	b	b	b	b	a	b	a	a	a	b	a	a	b	b	b	b	b	b
S2_65051195	2	65051195	T	C	a	b	b	b	b	b	b	b	b	b	a	a	h	b	b	b	b	h	a	h	b	a	a	b	a	h	a	b	b	b	b	a	b	a	a	a	b	a	a	b	b	b	b	b	b
S2_65064094	2	65064094	C	T	a	b	b	b	b	b	b	b	h	b	a	a	h	b	b	b	b	h	a	b	b	a	a	b	a	a	a	a	b	b	b	a	b	a	a	a	b	a	a	b	b	h	b	b	b
S2_65103078	2	65103078	G	A	a	b	b	b	b	b	b	b	h	b	a	a	h	b	b	b	b	a	a	b	b	a	a	b	a	h	a	a	b	b	b	a	b	a	a	a	b	a	a	b	b	h	b	b	b
S2_65733114	2	65733114	T	C	a	b	b	b	b	b	b	b	b	b	b	a	h	b	b	b	b	h	a	b	b	a	b	b	a	b	a	b	b	b	b	h	b	a	a	a	b	a	a	b	b	b	b	b	b
S2_66317451	2	66317451	T	C	b	b	a	b	b	b	b	b	h	b	b	a	h	b	b	b	b	a	a	b	b	a	b	b	a	b	a	b	b	b	b	b	b	a	a	a	b	a	a	b	b	h	b	b	b
S2_66341971	2	66341971	C	G	b	b	a	b	b	b	b	b	b	b	b	a	h	b	b	b	b	b	a	b	b	a	b	b	a	h	a	b	b	b	b	b	b	a	a	a	b	a	a	b	b	h	h	b	b
S2_66388910	2	66388910	T	C	b	b	a	b	b	b	b	b	b	b	b	a	h	b	b	b	b	h	a	b	b	a	b	b	a	b	a	b	b	b	b	b	b	a	a	a	b	a	a	b	b	a	a	b	b
S2_66575167	2	66575167	A	C	b	b	a	b	b	b	b	b	b	b	b	a	h	b	b	b	b	b	a	b	b	a	b	b	a	b	a	b	b	b	b	b	b	a	a	a	b	a	a	b	b	h	a	b	b
S2_66609170	2	66609170	G	T	b	b	a	b	b	b	b	b	h	b	b	a	h	b	b	b	b	b	a	b	b	a	b	b	a	b	a	b	b	b	b	b	b	a	a	a	b	a	a	b	b	h	h	b	b
S2_66629979	2	66629979	T	C	b	b	a	b	b	b	b	b	h	b	b	a	h	b	b	b	b	b	a	b	b	a	b	b	a	b	a	b	b	b	b	b	b	a	a	a	b	a	a	b	b	b	b	b	b
S2_67727936	2	67727936	G	A	b	b	a	b	b	b	b	b	b	b	b	a	h	b	b	b	b	b	a	b	b	a	b	b	a	b	a	b	b	b	b	b	b	a	a	a	b	a	a	b	b	b	b	b	b
S2_67759968	2	67759968	N	T	b	b	a	b	b	b	b	b	a	b	b	a	h	b	b	b	b	b	a	b	b	a	b	b	a	a	a	a	b	b	b	b	b	a	a	b	b	a	a	b	b	b	b	b	b
S2_67788325	2	67788325	C	G	b	b	a	b	b	b	b	b	b	b	b	a	b	b	b	b	b	b	a	b	b	a	b	b	a	b	a	h	b	b	b	b	b	a	a	b	b	a	a	b	b	b	b	b	b
S2_67788328	2	67788328	C	G	b	b	a	b	b	b	b	b	b	b	b	a	b	b	b	b	b	b	a	b	b	a	b	b	a	b	a	h	b	b	b	b	b	a	a	b	b	a	a	b	b	b	b	b	b
S2_67788334	2	67788334	T	G	b	b	a	b	b	b	b	b	b	b	b	a	b	b	b	b	b	b	a	b	b	a	b	b	a	b	a	h	b	b	b	b	b	a	a	b	b	a	a	b	b	b	b	b	b
S2_67804684	2	67804684	G	T	h	b	a	b	b	b	b	b	b	b	b	a	h	b	b	b	b	a	a	b	b	a	b	b	a	h	a	a	b	b	b	b	b	a	a	b	b	a	a	b	b	a	b	b	b
S2_67821930	2	67821930	C	G	b	b	a	b	b	b	b	b	b	b	b	a	h	b	b	b	b	h	a	b	b	a	b	b	a	b	a	b	b	b	b	b	b	a	a	b	b	a	a	b	b	h	b	b	b
S2_68258064	2	68258064	N	T	h	b	a	b	b	b	b	b	b	b	b	a	b	b	b	b	b	b	a	b	b	a	b	b	a	b	a	b	b	b	b	b	b	a	a	b	b	a	a	b	b	a	b	b	b
S2_68418049	2	68418049	T	C	b	b	a	b	b	b	b	b	b	b	b	a	b	b	b	b	b	h	a	b	b	a	b	h	a	b	a	b	b	b	b	b	b	a	a	b	b	a	a	b	b	h	b	b	b
S2_68993529	2	68993529	C	G	b	b	a	b	b	b	b	b	b	b	b	a	a	b	b	b	b	h	a	b	b	a	b	h	a	b	a	b	b	b	b	b	b	a	a	b	b	a	a	b	b	h	b	b	b
S2_69128839	2	69128839	G	C	b	b	a	b	b	b	b	b	b	b	b	a	a	b	b	b	b	b	a	b	b	a	b	b	a	b	a	b	b	b	b	b	b	a	a	b	b	a	a	b	b	h	b	b	b
S2_69651836	2	69651836	T	G	b	b	a	b	b	b	b	b	b	b	b	a	a	b	b	b	b	b	a	b	b	a	b	h	a	a	a	b	b	b	b	b	b	a	a	b	b	a	a	b	b	h	b	b	b
S2_69657428	2	69657428	A	G	b	b	a	b	b	b	b	b	b	b	b	a	a	b	b	b	b	b	a	b	b	a	b	h	a	b	a	b	b	b	b	b	b	a	a	b	b	a	a	b	b	a	b	b	b
S2_70082585	2	70082585	A	G	a	b	a	b	b	h	b	b	b	b	b	a	a	b	b	b	h	a	a	b	b	a	b	a	a	b	a	b	b	b	b	b	b	a	a	b	b	a	a	b	b	a	b	b	b
S2_70202348	2	70202348	G	C	b	b	a	b	b	h	b	b	b	b	b	a	a	b	b	b	a	a	a	b	b	a	b	a	a	h	a	b	b	b	b	b	b	a	a	b	b	a	a	b	b	a	b	b	b
S2_70202457	2	70202457	C	G	b	b	a	b	b	b	b	b	b	b	b	a	a	b	b	b	h	h	a	b	b	a	b	a	a	b	a	b	b	b	b	b	b	a	a	b	b	a	a	b	b	a	b	b	b
S2_70414117	2	70414117	G	C	h	b	a	b	b	b	b	b	b	b	b	a	a	b	b	b	a	b	a	b	b	a	b	a	a	a	a	b	b	b	b	b	b	a	a	b	b	a	a	b	b	a	b	b	b
S2_70420721	2	70420721	C	G	a	b	a	b	b	b	b	b	b	b	b	a	a	b	b	b	h	h	a	b	b	a	b	a	a	h	a	b	b	b	b	b	b	a	a	b	b	a	a	b	b	a	b	b	b
S2_70437636	2	70437636	G	T	h	b	a	b	b	b	b	b	b	b	b	a	a	b	b	b	b	h	a	b	b	a	b	a	a	b	a	b	b	b	b	b	b	a	a	b	b	a	a	b	b	a	b	b	b
S2_70437638	2	70437638	T	A	h	b	a	b	b	b	b	b	b	b	b	a	a	b	b	b	b	h	a	b	b	a	b	b	a	b	a	b	b	b	b	b	b	a	a	b	b	a	a	b	b	a	b	b	b
S2_70443187	2	70443187	A	T	a	b	a	b	b	b	b	b	b	b	b	a	a	b	b	b	b	h	a	b	b	a	b	h	a	h	a	h	b	b	b	b	b	a	a	b	b	a	a	b	b	b	b	b	b
S2_70569050	2	70569050	G	T	h	b	a	b	b	a	b	b	b	b	b	a	a	b	b	b	b	h	a	b	b	a	b	h	a	a	a	a	b	b	b	b	b	a	a	b	b	a	a	b	b	h	b	b	b
S2_70569068	2	70569068	G	C	h	b	a	b	b	a	b	b	b	b	b	a	a	b	b	b	b	h	a	b	b	a	b	h	a	a	a	a	b	b	b	b	b	a	a	b	b	a	a	b	b	h	b	b	b
S2_70569086	2	70569086	A	C	h	b	a	b	b	a	b	b	b	b	b	a	a	b	b	b	b	h	a	b	b	a	b	h	a	a	a	a	b	b	b	b	b	a	a	b	b	a	a	b	b	h	b	b	b
S2_70571891	2	70571891	A	G	a	b	a	b	b	h	b	b	b	b	b	a	a	b	b	b	b	h	a	b	b	a	b	b	a	b	a	a	b	b	b	b	b	a	a	b	b	a	a	b	b	a	a	b	b
S2_70594661	2	70594661	N	C	h	b	a	b	b	b	b	b	b	b	b	a	a	b	b	b	b	h	a	b	b	a	b	h	a	b	a	h	b	b	b	b	b	a	a	b	b	a	a	b	b	a	b	b	b
S2_70609903	2	70609903	C	G	b	b	a	b	b	b	b	b	b	b	b	a	a	b	b	b	b	h	a	b	b	a	b	h	a	b	a	a	b	b	b	b	b	a	a	b	b	a	a	b	b	a	h	b	b
S2_70840831	2	70840831	C	T	b	b	a	b	b	b	b	b	b	b	b	a	a	b	b	b	b	h	a	b	b	a	b	b	a	b	a	b	b	b	b	b	b	a	a	b	b	a	a	b	b	a	b	b	b
S2_70896375	2	70896375	G	C	b	b	b	b	b	b	b	b	b	b	b	a	a	b	b	b	b	h	a	b	b	a	b	h	a	b	a	b	b	b	b	b	b	a	a	b	b	a	a	b	b	a	b	b	b
S2_71441022	2	71441022	T	G	b	b	b	b	b	h	b	b	b	b	b	a	a	b	b	b	b	b	a	b	b	a	b	b	a	b	a	b	b	b	b	b	b	a	a	b	b	a	a	b	b	a	b	b	b
S2_71441023	2	71441023	G	A	b	b	b	b	b	h	b	b	b	b	b	a	a	b	b	b	b	b	a	b	b	a	b	b	a	b	a	b	b	b	b	b	b	a	a	b	b	a	a	b	b	a	b	b	b
S2_71459286	2	71459286	C	T	b	b	b	b	b	b	b	b	b	b	b	a	a	b	b	b	b	b	a	b	b	a	b	h	a	b	a	b	b	a	b	b	b	a	a	b	b	a	a	b	b	a	b	b	b
S2_71539276	2	71539276	A	G	b	b	b	b	b	h	b	b	b	b	b	a	a	b	b	b	b	b	a	b	b	a	b	b	a	b	a	b	b	a	b	b	b	a	a	b	b	a	a	a	b	a	b	b	b
S2_71564672	2	71564672	T	C	b	b	b	b	b	h	b	b	b	b	b	a	a	b	b	b	b	b	a	b	b	a	b	a	a	b	a	b	b	a	b	b	b	a	a	b	b	a	a	b	b	a	b	b	b
S2_71623380	2	71623380	T	C	b	b	b	b	b	h	b	b	b	b	b	a	a	b	b	b	b	b	a	b	b	a	b	h	a	b	a	b	b	b	b	b	b	a	a	b	b	a	a	h	b	a	b	b	b
S2_71623388	2	71623388	G	T	b	b	b	b	b	h	b	b	b	b	b	a	a	b	b	b	b	b	a	b	b	a	b	h	a	b	a	b	b	b	b	b	b	a	a	b	b	a	a	h	b	a	b	b	b
S2_72093047	2	72093047	T	A	b	b	b	b	b	b	b	b	b	b	b	a	a	b	b	b	b	b	a	b	b	a	b	a	a	b	a	b	b	b	b	b	b	a	a	b	b	a	a	b	b	a	b	b	b
S2_72129714	2	72129714	A	G	b	b	b	b	b	h	b	b	b	b	b	a	a	b	b	b	b	b	a	b	b	a	b	b	a	b	a	b	b	a	b	b	b	a	a	b	b	a	a	b	b	a	b	b	b
S2_72575655	2	72575655	A	G	b	b	b	b	b	b	b	b	b	b	b	a	a	b	b	b	b	b	a	a	b	a	b	h	a	b	a	b	b	a	b	b	b	a	a	b	b	a	a	h	b	a	b	b	b
S2_72575656	2	72575656	C	T	b	b	b	b	b	b	b	b	b	b	b	a	a	b	b	b	b	b	a	a	b	a	b	h	a	b	a	b	b	a	b	b	b	a	a	b	b	a	a	h	b	a	b	b	b
S2_72595438	2	72595438	T	C	b	b	b	b	b	b	b	b	b	b	b	a	a	b	b	b	b	b	a	a	b	a	b	h	a	b	a	b	b	a	b	b	b	a	a	b	b	a	a	b	b	a	b	b	b
S2_72596445	2	72596445	T	G	b	b	b	b	b	b	b	b	b	b	b	a	a	b	b	b	b	b	a	a	b	a	b	h	a	b	a	b	b	a	b	b	b	a	a	b	b	a	a	b	b	a	b	b	b
S2_72619932	2	72619932	C	T	b	b	b	b	b	b	b	b	b	b	b	a	a	b	b	b	b	b	a	a	b	a	b	a	a	b	a	a	b	b	b	b	b	a	a	h	b	a	a	b	b	a	b	b	b
S2_73571728	2	73571728	C	T	b	b	b	b	b	b	b	b	a	a	b	a	a	b	b	h	b	h	a	a	b	a	b	a	a	b	a	a	b	b	b	b	b	a	a	a	b	a	a	b	b	a	b	b	b
S2_73574952	2	73574952	T	C	b	b	a	b	b	b	b	b	a	a	b	a	a	b	b	h	b	h	a	a	b	a	b	b	a	b	a	a	b	b	b	b	b	a	a	a	b	a	a	b	b	a	b	b	b
S2_73911913	2	73911913	G	R	b	b	b	b	b	b	b	b	a	a	b	a	a	b	b	b	b	a	a	a	b	a	b	h	a	b	a	b	b	b	b	b	b	a	a	b	b	a	a	b	b	a	b	b	b
S2_74675015	2	74675015	G	C	b	b	h	b	b	b	b	b	h	h	b	a	a	b	b	b	b	b	a	a	b	a	b	h	a	b	a	b	b	a	b	b	b	a	a	b	b	a	a	h	b	a	b	b	b
S2_74886683	2	74886683	C	G	b	b	h	b	b	b	b	b	h	a	a	a	a	b	b	h	b	b	b	h	b	a	b	b	a	b	a	a	b	a	b	b	b	a	a	b	b	a	a	a	b	a	b	b	b
S2_76450592	2	76450592	T	C	b	b	h	b	b	b	b	b	h	h	a	a	a	b	b	b	b	b	b	b	h	a	b	a	a	b	a	a	b	a	b	b	b	a	a	b	b	a	a	h	b	a	b	b	b
S2_76988336	2	76988336	A	G	b	b	b	b	b	b	b	b	h	h	a	a	a	h	b	h	b	b	b	b	b	a	b	a	a	b	a	b	b	b	b	b	b	a	a	b	b	a	a	b	b	a	b	b	b
S3_781414	3	781414	C	A	a	a	b	b	b	b	a	b	b	a	b	a	h	a	b	b	h	b	a	b	a	b	b	a	b	b	a	a	b	b	a	h	h	a	a	a	a	b	h	a	a	a	b	a	a
S3_948429	3	948429	G	T	a	a	b	b	b	b	a	a	b	a	b	h	b	a	b	b	b	b	a	b	a	b	b	b	b	b	a	b	b	b	a	h	h	a	a	a	a	b	h	a	a	a	h	a	a
S3_950881	3	950881	A	G	a	a	b	b	b	b	a	a	b	a	b	h	b	a	b	b	a	b	a	b	a	b	b	h	b	b	a	b	b	b	a	b	a	a	a	a	a	b	h	a	a	a	a	a	a
S3_1130615	3	1130615	A	G	a	a	b	b	b	b	a	a	b	a	b	b	h	a	b	b	b	b	h	b	a	b	b	h	b	b	a	b	b	b	a	h	h	a	a	a	a	b	b	a	a	a	a	a	a
S3_1130628	3	1130628	G	A	a	a	b	b	b	b	a	a	b	a	b	b	h	a	b	b	b	b	h	b	a	b	b	h	b	b	a	b	b	b	a	h	h	a	a	a	a	b	b	a	a	a	a	a	a
S3_1130630	3	1130630	T	G	a	a	b	b	b	b	a	a	b	a	b	b	h	a	b	b	b	b	h	a	a	b	b	h	b	b	a	b	b	b	a	h	h	a	a	a	a	b	a	a	a	a	a	a	a
S3_1139702	3	1139702	G	C	b	a	h	b	b	b	a	a	b	a	b	b	h	a	b	b	a	b	h	a	a	b	b	a	b	b	a	a	b	b	a	h	h	a	a	b	a	b	a	a	a	a	h	a	a
S3_1462973	3	1462973	T	C	b	a	b	b	b	b	h	a	b	a	b	b	h	a	b	b	h	b	h	b	a	b	b	b	b	b	a	h	b	h	a	b	h	a	a	b	a	b	b	a	a	a	a	a	a
S3_1477607	3	1477607	N	G	a	a	a	b	b	b	h	a	b	a	b	b	h	a	b	b	h	b	b	a	a	b	b	h	b	b	a	a	b	a	a	a	h	a	a	h	b	b	a	a	a	a	b	a	a
S3_1501634	3	1501634	G	C	h	a	b	b	b	b	b	a	b	a	b	b	h	a	b	b	a	b	a	b	a	b	b	b	b	b	a	b	b	h	a	b	h	a	a	a	h	b	b	a	a	a	a	a	a
S3_2053976	3	2053976	C	A	b	a	h	b	b	b	h	a	b	a	b	b	h	a	b	b	b	b	h	b	a	b	b	b	b	b	a	a	b	a	a	h	h	a	a	a	h	b	a	a	a	a	a	a	a
S3_2176137	3	2176137	T	C	b	a	b	b	b	b	a	a	b	a	b	b	h	a	b	b	b	b	b	h	a	b	b	b	b	b	h	a	b	b	a	h	h	a	a	a	h	b	a	a	a	a	a	a	a
S3_2176138	3	2176138	C	T	b	a	b	b	b	b	a	a	b	a	b	b	h	a	b	b	b	b	b	h	a	b	b	b	b	b	h	a	b	b	a	h	h	a	a	a	h	b	a	a	a	a	a	a	a
S3_2466091	3	2466091	C	G	b	a	b	b	b	b	a	a	b	a	b	b	a	a	b	b	b	b	b	h	a	b	b	b	b	b	a	h	b	h	a	b	h	a	a	a	h	b	b	a	a	a	a	a	a
S3_2480055	3	2480055	C	A	b	a	b	b	b	b	a	a	b	a	b	b	a	a	b	b	b	b	b	b	a	b	b	b	b	b	b	h	b	a	a	h	h	a	a	a	h	b	h	a	a	a	a	a	a
S3_2485851	3	2485851	T	C	b	a	b	b	b	b	a	a	b	a	b	b	a	a	b	b	b	b	b	b	a	b	b	b	b	b	a	h	b	a	a	b	h	a	a	a	h	b	b	a	a	a	a	a	a
S3_2511965	3	2511965	T	C	b	a	b	b	a	b	h	a	b	a	b	b	a	a	b	b	b	b	b	h	a	b	b	b	b	b	a	h	b	b	a	h	h	a	a	a	b	b	h	a	a	a	a	a	a
S3_2511966	3	2511966	G	A	b	a	b	b	a	b	h	a	b	a	b	b	a	a	b	b	b	b	b	h	a	b	b	b	b	b	a	h	b	b	a	h	h	a	a	a	b	b	h	a	a	a	a	a	a
S3_2511972	3	2511972	T	G	b	a	b	b	a	b	h	a	b	a	b	b	a	a	b	b	b	b	h	b	a	b	b	b	b	b	a	b	b	b	a	h	h	a	a	a	h	b	b	a	a	a	a	a	a
S3_2511977	3	2511977	T	G	b	a	b	b	a	b	h	a	b	a	b	b	a	a	b	b	b	b	h	b	a	b	b	b	b	b	a	b	b	b	a	h	h	a	a	a	h	b	b	a	a	a	a	a	a
S3_2511998	3	2511998	G	C	b	a	b	b	a	b	h	a	b	a	b	b	a	a	b	b	b	b	b	h	a	b	b	b	b	b	a	h	b	b	a	h	h	a	a	a	b	b	h	a	a	a	a	a	a
S3_2544336	3	2544336	C	G	b	a	b	b	a	b	h	a	b	a	b	b	a	a	b	b	b	b	b	h	a	b	b	b	b	b	a	a	b	b	a	h	h	a	a	a	h	b	a	a	a	a	a	b	a
S3_2546551	3	2546551	T	C	b	a	b	b	a	b	h	a	b	a	b	b	a	a	b	b	b	b	b	b	a	b	b	b	b	b	a	a	b	b	a	a	a	a	a	a	a	b	h	a	a	a	a	b	a
S3_2547015	3	2547015	T	G	b	a	h	b	a	b	b	a	b	a	b	b	a	a	b	b	b	b	b	b	a	b	b	b	b	b	a	a	b	b	a	b	a	a	a	a	h	b	b	a	a	a	a	b	a
S3_2907935	3	2907935	T	G	b	a	b	b	a	b	h	a	b	a	b	b	a	a	b	b	b	b	b	b	a	b	b	b	b	b	a	a	b	b	a	h	h	a	a	a	h	b	h	a	a	a	a	b	a
S3_2927157	3	2927157	G	C	b	a	a	b	a	b	h	a	b	a	b	b	a	a	b	b	b	b	a	b	a	b	b	b	b	b	b	a	b	b	a	h	h	a	a	a	h	b	h	a	a	a	a	b	a
S3_2949712	3	2949712	N	G	b	a	b	b	a	b	b	a	b	a	b	b	a	a	b	b	b	b	h	b	a	b	b	b	b	b	b	h	b	b	a	h	a	a	a	a	h	b	b	a	a	a	a	b	a
S3_2951925	3	2951925	G	C	b	a	b	b	a	b	b	a	b	a	b	b	a	a	b	b	b	b	a	b	a	b	b	b	b	b	b	a	b	b	a	h	h	a	a	a	h	b	a	a	a	a	a	b	a
S3_2965282	3	2965282	A	T	b	a	b	b	a	b	h	a	b	a	b	b	a	a	b	b	b	b	b	h	a	b	b	b	b	b	b	b	b	b	a	h	a	a	a	a	h	b	h	a	a	a	a	b	a
S3_3150741	3	3150741	T	A	b	a	b	b	a	b	b	a	b	a	b	b	a	a	b	b	h	b	a	a	a	b	b	b	b	b	b	a	b	b	a	b	h	a	a	a	h	b	h	a	a	a	a	b	a
S3_3248877	3	3248877	G	A	b	a	b	b	a	b	h	a	b	a	b	b	a	a	b	b	b	b	h	a	a	b	b	b	b	b	b	a	b	h	a	a	h	a	a	a	a	b	h	a	a	a	a	b	a
S3_3411253	3	3411253	T	C	b	a	b	b	a	b	b	a	b	a	b	b	a	a	b	b	h	b	a	b	a	b	b	b	b	b	b	h	b	a	a	a	h	a	a	a	b	b	h	a	a	a	a	b	a
S3_3441568	3	3441568	G	C	b	a	b	b	a	b	b	a	b	a	b	b	a	a	b	b	b	b	h	b	a	b	b	b	b	b	b	b	b	b	a	a	h	a	a	a	b	b	b	a	a	a	a	b	a
S3_3478576	3	3478576	C	A	b	a	b	b	a	b	b	a	b	a	b	b	a	a	b	b	h	b	h	b	a	b	b	b	b	b	b	b	b	b	a	a	h	a	a	a	b	b	h	a	a	a	a	b	a
S3_3694825	3	3694825	T	C	b	a	b	b	a	b	b	a	b	a	b	b	a	a	b	b	h	b	b	b	a	b	b	b	b	b	b	b	b	h	a	a	h	a	a	a	b	b	h	a	a	a	a	b	a
S3_3721489	3	3721489	A	G	b	a	b	b	a	b	b	a	b	a	b	b	a	a	b	b	h	b	b	b	a	b	b	b	b	b	b	b	b	b	a	a	h	a	a	a	b	b	b	a	a	a	a	b	a
S3_3770709	3	3770709	G	T	b	a	b	b	a	b	b	a	b	a	b	b	a	a	b	b	a	b	b	b	a	b	b	b	b	b	b	b	b	a	a	a	h	a	a	a	b	b	h	a	a	a	a	b	a
S3_3785178	3	3785178	C	G	b	a	b	b	a	b	b	a	b	a	b	b	a	a	b	b	b	b	b	h	a	b	b	b	b	b	b	b	b	b	a	a	h	a	a	a	b	b	a	a	a	a	a	b	a
S3_3785179	3	3785179	A	G	b	a	b	b	a	b	b	a	b	a	b	b	a	a	b	b	b	b	b	h	a	b	b	b	b	b	b	b	b	b	a	a	h	a	a	a	b	b	a	a	a	a	a	b	a
S3_3785180	3	3785180	T	C	b	a	b	b	a	b	b	a	b	a	b	b	a	a	b	b	b	b	b	h	a	b	b	b	b	b	b	b	b	b	a	a	h	a	a	a	b	b	a	a	a	a	a	b	a
S3_3785181	3	3785181	G	C	b	a	b	b	a	b	b	a	b	a	b	b	a	a	b	b	b	b	b	h	a	b	b	b	b	b	b	b	b	b	a	a	h	a	a	a	b	b	a	a	a	a	a	b	a
S3_3929958	3	3929958	A	G	b	a	b	b	a	b	h	a	b	a	b	b	a	a	b	b	b	b	b	b	a	b	b	b	b	b	b	h	b	b	a	a	h	a	a	a	b	b	a	a	a	a	a	b	a
S3_3929979	3	3929979	A	G	b	a	b	b	a	b	h	a	b	a	b	b	a	a	b	b	h	b	b	h	a	b	b	b	b	b	b	h	b	b	a	a	h	a	a	a	b	b	h	a	a	a	a	b	a
S3_4085639	3	4085639	G	C	b	a	b	b	a	b	b	a	b	a	b	b	a	a	b	b	h	a	b	b	a	b	b	b	b	b	b	b	b	b	a	a	h	a	a	a	b	b	h	a	a	a	a	b	a
S3_4296563	3	4296563	C	G	b	a	b	b	a	b	h	a	b	a	b	b	a	a	b	b	h	a	b	a	a	b	b	b	b	b	b	b	b	b	a	a	h	a	a	a	b	b	a	a	a	a	a	b	a
S3_4350733	3	4350733	N	C	b	a	b	b	a	b	b	a	b	a	b	b	a	a	b	b	h	a	b	h	a	b	b	b	b	b	b	h	b	b	a	a	h	a	a	a	b	b	b	a	a	a	a	b	a
S3_4350740	3	4350740	N	G	b	a	b	b	a	b	b	a	b	a	b	b	a	a	b	b	h	a	b	h	a	b	b	b	b	b	b	h	b	b	a	a	h	a	a	a	b	b	b	a	a	a	a	b	a
S3_4350742	3	4350742	N	A	b	a	b	b	a	b	b	a	b	a	b	b	a	a	b	b	h	a	b	h	a	b	b	b	b	b	b	h	b	b	a	a	h	a	a	a	b	b	b	a	a	a	a	b	a
S3_4350756	3	4350756	N	G	b	a	b	b	a	b	b	a	b	a	b	b	a	a	b	b	h	a	b	h	a	b	b	b	b	b	b	h	b	b	a	a	h	a	a	a	b	b	b	a	a	a	a	b	a
S3_4408676	3	4408676	T	G	b	a	b	b	a	b	b	a	b	a	b	b	a	a	b	b	h	a	b	a	a	b	b	b	b	b	b	a	b	b	a	a	h	a	a	a	b	b	a	a	a	a	a	b	a
S3_4485207	3	4485207	C	T	b	a	b	b	a	b	h	a	b	a	b	b	a	a	b	b	h	a	b	h	a	b	b	b	b	b	b	a	b	b	a	a	h	a	a	a	b	b	a	a	a	a	a	b	a
S3_4486179	3	4486179	G	A	b	a	b	b	a	b	h	a	b	a	b	b	a	a	b	b	b	a	b	a	a	b	b	b	b	b	b	a	b	b	a	a	a	a	a	a	b	b	a	a	a	a	a	b	a
S3_4486180	3	4486180	C	G	b	a	b	b	a	b	h	a	b	a	b	b	a	a	b	b	b	a	b	a	a	b	b	b	b	b	b	a	b	b	a	a	a	a	a	a	b	b	a	a	a	a	a	b	a
S3_4486181	3	4486181	A	T	b	a	b	b	a	b	h	a	b	a	b	b	a	a	b	b	b	a	b	a	a	b	b	b	b	b	b	a	b	b	a	a	a	a	a	a	b	b	a	a	a	a	a	b	a
S3_4486182	3	4486182	C	G	b	a	b	b	a	b	h	a	b	a	b	b	a	a	b	b	b	a	b	a	a	b	b	b	b	b	b	a	b	b	a	a	a	a	a	a	b	b	a	a	a	a	a	b	a
S3_4486203	3	4486203	C	A	b	a	b	b	a	b	b	a	b	a	b	b	a	a	b	b	h	a	b	a	a	b	b	b	b	b	a	a	b	b	a	a	h	a	a	a	b	b	a	a	a	a	a	b	a
S3_4486207	3	4486207	A	G	b	a	b	b	a	b	b	a	b	a	b	b	a	a	b	b	h	a	b	a	a	b	b	b	b	b	a	a	b	b	a	a	h	a	a	a	b	b	a	a	a	a	a	b	a
S3_4486435	3	4486435	N	G	b	a	b	b	a	b	b	a	b	a	b	b	a	a	b	b	h	a	b	a	a	b	b	b	b	b	h	b	b	b	a	a	h	a	a	a	b	b	a	a	a	a	a	b	a
S3_4519057	3	4519057	N	T	b	a	b	b	a	b	h	a	b	a	b	b	a	a	b	b	a	a	b	a	a	b	b	b	b	b	a	h	b	b	a	a	h	a	a	a	b	b	a	a	a	a	a	b	a
S3_4577760	3	4577760	T	C	b	a	b	b	a	b	h	a	b	a	b	b	a	a	b	b	h	a	b	a	a	b	b	b	b	b	b	b	b	b	a	a	h	a	a	a	b	b	a	a	a	a	a	b	a
S3_4630738	3	4630738	G	C	b	a	b	b	a	b	h	a	b	a	b	b	a	a	b	b	h	a	b	h	a	b	b	b	b	b	h	h	b	b	a	a	b	a	a	a	b	b	a	a	a	a	a	b	a
S3_4661312	3	4661312	C	A	b	a	b	b	a	b	h	a	b	a	b	b	a	a	b	b	a	a	b	b	a	b	b	b	b	b	a	b	b	b	a	a	b	a	a	a	b	b	a	a	a	a	a	b	a
S3_4661313	3	4661313	G	A	b	a	b	b	a	b	h	a	b	a	b	b	a	a	b	b	a	a	b	b	a	b	b	b	b	b	a	b	b	b	a	a	b	a	a	a	b	b	a	a	a	a	a	b	a
S3_4661324	3	4661324	G	C	b	a	b	b	a	b	h	a	b	a	b	b	a	a	b	b	a	a	b	b	a	b	b	b	b	b	a	b	b	b	a	a	b	a	a	a	b	b	a	a	a	a	a	b	a
S3_4661338	3	4661338	C	T	b	a	b	b	a	b	h	a	b	a	b	b	a	a	b	b	a	a	b	b	a	b	b	b	b	b	a	b	b	b	a	a	b	a	a	a	b	b	a	a	a	a	a	b	a
S3_4669850	3	4669850	C	T	b	a	b	b	a	b	a	a	b	a	b	b	a	a	b	b	h	a	b	h	a	b	b	b	b	b	b	h	b	b	a	a	b	a	a	a	b	b	a	a	a	a	a	b	a
S3_4673816	3	4673816	C	G	b	a	b	b	a	b	h	a	b	a	b	b	a	a	b	b	a	a	b	h	a	b	b	b	b	b	h	h	b	b	a	a	b	a	a	a	b	b	a	a	a	a	a	b	a
S3_4684449	3	4684449	A	C	b	a	b	b	a	b	h	a	b	a	b	b	a	a	b	b	h	a	b	a	a	b	b	b	b	b	a	h	b	b	a	a	b	a	a	a	b	b	a	a	a	a	a	b	a
S3_4758523	3	4758523	G	C	b	a	b	b	a	b	b	a	b	a	b	b	a	a	b	b	b	a	b	h	a	b	b	b	b	b	h	b	b	b	a	a	b	a	a	a	b	b	a	a	a	a	a	b	a
S3_4758713	3	4758713	A	G	b	a	b	b	a	b	b	a	b	a	b	b	a	a	b	b	a	a	b	a	a	b	b	b	b	b	a	h	b	b	a	a	b	a	a	a	b	b	a	a	a	a	a	b	a
S3_4761797	3	4761797	G	T	b	a	b	b	a	b	b	a	b	a	b	b	a	a	b	b	a	a	b	a	a	b	b	b	b	b	b	b	b	b	a	a	b	a	a	a	b	b	a	a	a	a	a	b	a
S3_4798004	3	4798004	T	C	b	a	b	b	a	b	b	a	b	a	b	b	a	a	b	b	h	a	b	b	a	b	b	b	b	b	b	b	b	b	a	a	b	a	a	a	b	b	a	a	a	a	a	b	a
S3_4874119	3	4874119	G	A	b	a	b	b	a	b	b	a	b	a	b	b	a	a	b	b	b	a	b	b	a	b	b	b	b	b	b	b	b	b	a	a	b	a	a	a	b	b	a	a	a	a	a	b	a
S3_4911457	3	4911457	N	G	b	a	b	b	a	b	a	a	b	a	b	b	a	a	b	b	b	a	b	h	a	b	b	b	b	b	a	h	b	b	a	a	b	a	a	a	b	b	a	a	a	a	a	b	a
S3_4911463	3	4911463	N	A	b	a	b	b	a	b	a	a	b	a	b	b	a	a	b	b	b	a	b	a	a	b	b	b	b	b	a	h	b	b	a	a	b	a	a	a	b	b	a	a	a	a	a	b	a
S3_4957318	3	4957318	T	A	b	a	b	b	a	b	h	a	b	a	b	b	a	a	b	b	h	a	b	a	a	b	b	b	b	b	h	h	b	b	a	a	b	a	a	a	b	b	a	a	a	a	a	b	a
S3_5043050	3	5043050	C	T	b	a	b	b	a	b	b	a	b	a	b	b	a	a	b	b	h	a	b	b	a	b	b	b	b	b	h	h	b	b	a	a	b	a	a	a	b	b	a	a	a	a	a	b	a
S3_5068408	3	5068408	A	G	b	a	b	b	a	b	h	a	b	a	b	b	a	a	b	b	b	a	b	a	a	b	b	b	b	b	a	a	b	b	a	a	b	a	a	a	b	b	a	a	a	a	a	b	a
S3_5153035	3	5153035	T	A	b	a	b	b	a	b	h	a	b	a	b	b	a	a	b	b	h	a	b	b	a	b	b	b	b	b	b	b	b	b	a	a	b	a	a	a	b	b	a	a	a	a	a	b	a
S3_5166244	3	5166244	T	C	b	a	h	b	a	b	h	a	b	a	b	b	a	a	b	b	b	a	b	b	a	b	b	b	b	b	b	b	b	b	a	a	b	a	a	a	b	b	a	a	h	a	a	b	a
S3_5166246	3	5166246	A	T	b	a	h	b	a	b	h	a	b	a	b	b	a	a	b	b	b	a	b	h	a	b	b	b	b	b	b	b	b	b	a	a	b	a	a	a	b	b	a	a	h	a	a	b	a
S3_5166249	3	5166249	T	C	b	a	h	b	a	b	h	a	b	a	b	b	a	a	b	b	b	a	b	h	a	b	b	b	b	b	b	b	b	b	a	a	b	a	a	a	b	b	a	a	h	a	a	b	a
S3_5203631	3	5203631	C	G	b	a	b	b	a	b	b	a	b	a	b	b	a	a	b	b	h	a	b	h	a	b	b	b	b	b	b	b	b	b	a	a	b	a	a	a	b	b	a	a	a	a	a	b	a
S3_5203638	3	5203638	A	G	b	a	b	b	a	b	b	a	b	a	b	b	a	a	b	b	h	a	b	h	a	b	b	b	b	b	b	b	b	b	a	a	b	a	a	a	b	b	a	a	a	a	a	b	a
S3_5203640	3	5203640	C	T	b	a	b	b	a	b	b	a	b	a	b	b	a	a	b	b	h	a	b	h	a	b	b	b	b	b	b	b	b	b	a	a	b	a	a	a	b	b	a	a	a	a	a	b	a
S3_5252894	3	5252894	C	T	b	a	b	b	a	b	b	a	b	a	b	b	a	a	b	b	h	a	b	a	a	b	b	b	b	b	b	b	b	b	a	a	b	a	a	a	b	b	a	a	a	a	a	b	a
S3_5496182	3	5496182	C	T	b	a	b	b	a	b	h	a	b	a	b	b	a	a	b	b	h	a	b	a	a	b	b	b	b	b	b	b	b	b	a	a	b	a	a	a	b	b	a	a	a	a	a	b	a
S3_5506464	3	5506464	G	C	b	a	b	b	a	b	h	a	b	a	b	b	a	a	b	b	h	a	b	b	a	b	b	b	b	b	b	b	b	b	a	a	b	a	a	a	b	b	a	a	a	a	a	b	a
S3_5506493	3	5506493	T	C	b	a	b	b	a	b	h	a	b	a	b	b	a	a	b	b	h	a	b	b	a	b	b	b	b	b	b	b	b	b	a	a	b	a	a	a	b	b	a	a	a	a	a	b	a
S3_5511188	3	5511188	C	T	b	a	b	b	a	b	h	a	b	a	b	b	a	a	b	b	h	a	b	b	a	b	b	b	b	b	b	b	b	b	a	a	b	a	a	a	b	b	a	a	a	a	a	b	a
S3_5592964	3	5592964	A	C	b	a	b	b	a	b	b	a	b	a	b	b	a	a	b	b	b	a	b	b	a	b	b	b	b	b	b	b	b	b	a	a	b	a	a	a	b	b	a	a	a	a	a	b	a
S3_5592990	3	5592990	G	T	b	a	b	b	a	b	b	a	b	a	b	b	a	a	b	b	b	a	b	b	a	b	b	b	b	b	b	b	b	b	a	a	b	a	a	a	b	b	a	a	a	a	a	b	a
S3_5594259	3	5594259	A	G	b	a	b	b	a	b	b	a	b	a	b	b	a	a	b	b	h	a	b	a	b	b	b	b	b	b	b	b	b	b	a	a	b	a	a	a	b	b	a	a	a	a	a	b	a
S3_5604785	3	5604785	G	A	b	a	b	b	a	b	b	a	b	a	b	b	a	a	b	b	a	a	b	h	h	b	b	b	b	b	h	b	b	b	a	a	b	a	a	a	b	b	a	a	a	a	a	b	a
S3_5607935	3	5607935	A	G	b	a	b	b	a	b	b	a	b	a	b	b	a	a	b	b	h	a	b	a	h	b	b	b	b	b	h	b	b	b	a	a	b	a	a	a	b	b	a	a	a	a	a	b	a
S3_5627239	3	5627239	C	G	b	a	b	b	a	b	h	a	b	a	b	b	a	a	b	b	a	a	b	b	a	b	b	b	b	b	b	b	b	b	a	a	b	a	a	a	b	b	a	a	a	a	a	b	a
S3_5627684	3	5627684	A	C	b	a	b	b	a	b	h	a	b	a	b	b	a	a	b	b	a	a	b	h	a	b	b	b	b	b	a	a	b	b	a	a	b	a	a	a	b	b	a	a	a	a	a	b	a
S3_5627685	3	5627685	G	A	b	a	b	b	a	b	h	a	b	a	b	b	a	a	b	b	a	a	b	h	a	b	b	b	b	b	a	a	b	b	a	a	b	a	a	a	b	b	a	a	a	a	a	b	a
S3_5628799	3	5628799	C	T	b	a	h	b	a	b	h	a	b	a	b	b	a	a	b	b	h	a	b	a	a	b	b	b	b	b	a	a	b	b	a	a	b	a	a	a	b	b	a	a	a	a	a	b	a
S3_5644577	3	5644577	T	A	b	a	h	b	a	b	h	a	b	a	b	b	a	a	b	b	h	a	b	h	a	b	b	b	b	b	b	h	b	b	a	a	b	a	a	a	b	b	a	a	a	a	a	b	a
S3_5692053	3	5692053	G	C	b	a	b	b	a	b	h	a	b	a	b	b	a	a	b	b	b	a	b	h	a	b	b	b	b	b	b	b	b	b	a	a	b	a	a	a	b	b	a	a	a	a	a	b	a
S3_5692054	3	5692054	T	G	b	a	b	b	a	b	h	a	b	a	b	b	a	a	b	b	b	a	b	h	a	b	b	b	b	b	b	b	b	b	a	a	b	a	a	a	b	b	a	a	a	a	a	b	a
S3_5800193	3	5800193	N	C	b	a	a	b	a	b	h	a	b	a	b	a	a	a	b	b	a	a	b	a	a	b	b	b	b	b	a	a	b	b	a	a	b	b	a	a	b	b	a	a	a	a	a	b	a
S3_5801065	3	5801065	N	G	b	a	a	b	a	b	a	a	b	a	b	a	a	a	b	b	h	a	b	a	a	b	b	b	b	b	a	a	b	b	a	a	b	b	a	a	b	b	a	a	a	a	a	b	a
S3_5896365	3	5896365	A	G	b	a	a	b	a	b	a	a	b	a	b	a	a	a	b	b	h	a	b	a	a	b	b	b	b	b	a	b	b	b	a	a	b	b	a	a	b	b	a	a	a	a	a	b	a
S3_6002284	3	6002284	A	G	b	a	a	b	a	b	a	a	b	a	b	h	a	a	b	b	h	a	b	a	a	b	b	b	b	b	a	h	b	b	a	a	b	b	a	a	b	b	a	a	a	a	a	b	a
S3_6012560	3	6012560	N	T	b	a	a	b	a	b	a	a	b	a	b	h	a	a	b	b	a	a	b	h	a	b	b	b	b	b	a	a	b	b	a	a	b	b	a	a	b	b	a	a	a	a	a	b	a
S3_6012561	3	6012561	N	T	b	a	a	b	a	b	a	a	b	a	b	h	a	a	b	b	a	a	b	h	a	b	b	b	b	b	a	a	b	b	a	a	b	b	a	a	b	b	a	a	a	a	a	b	a
S3_6012607	3	6012607	A	T	b	a	a	b	a	b	h	a	b	a	b	h	a	a	b	b	a	a	b	h	a	b	b	b	b	b	a	a	b	b	a	a	b	b	a	a	b	b	a	a	a	a	a	b	a
S3_6047285	3	6047285	G	A	b	a	a	b	a	b	a	a	b	a	b	h	a	a	b	b	b	a	b	b	a	b	b	b	b	b	b	a	b	b	a	a	b	b	a	a	b	b	a	a	a	a	a	b	a
S3_6047692	3	6047692	G	C	b	a	a	b	a	b	h	a	b	a	b	h	a	a	b	b	h	a	b	b	a	b	b	b	b	b	b	a	b	b	a	a	b	b	a	a	b	b	a	a	a	a	a	b	a
S3_6251549	3	6251549	C	A	b	a	a	b	a	b	b	a	b	a	b	h	a	a	a	b	h	a	b	h	h	b	b	a	b	b	a	a	b	b	a	a	b	b	h	a	b	b	a	a	a	a	a	b	h
S3_6256749	3	6256749	G	A	b	a	a	b	a	b	b	a	b	a	b	h	a	a	a	b	h	a	b	b	h	b	b	a	b	b	h	a	b	b	a	a	b	b	h	a	b	b	a	a	a	a	a	b	h
S3_6256797	3	6256797	T	A	b	a	a	b	a	b	b	a	b	a	b	h	a	a	a	b	h	a	b	a	b	b	b	a	b	b	h	a	b	b	a	a	b	b	b	a	b	b	a	a	a	a	a	b	b
S3_6298342	3	6298342	A	G	b	a	a	b	a	b	b	a	b	a	b	h	a	a	a	b	b	a	b	h	b	b	b	a	b	b	h	a	h	b	a	a	b	b	b	a	b	b	a	a	a	a	a	b	b
S3_6331882	3	6331882	T	C	b	a	a	b	a	b	b	a	b	a	b	h	a	a	a	b	b	a	b	a	b	b	b	a	b	b	a	b	h	b	a	a	b	b	a	a	b	b	a	a	a	a	a	b	b
S3_6331927	3	6331927	C	T	b	a	a	b	a	b	b	a	b	a	b	h	a	a	a	b	b	a	b	a	b	b	b	a	b	b	a	b	h	b	a	a	b	b	a	a	b	b	a	a	a	a	a	b	a
S3_6500329	3	6500329	N	C	b	a	a	b	a	b	b	a	b	a	b	b	a	a	a	b	b	a	b	a	a	b	b	a	b	b	b	b	b	b	a	a	b	b	a	a	b	b	a	a	a	a	a	b	a
S3_6500405	3	6500405	G	C	b	a	a	b	a	b	b	a	b	a	b	b	a	a	a	b	b	a	b	b	a	b	b	a	b	b	b	b	b	b	a	a	b	b	a	a	b	b	a	a	a	a	a	b	a
S3_6608450	3	6608450	N	G	b	a	a	b	a	b	b	a	b	a	b	b	a	a	a	b	b	a	b	b	a	b	b	a	b	b	a	b	a	b	a	a	b	b	a	a	b	b	a	a	a	a	a	b	a
S3_6647264	3	6647264	A	G	b	a	a	b	a	b	b	a	b	a	b	b	a	a	a	b	b	a	b	h	a	b	b	a	b	b	a	b	h	b	a	a	b	b	h	a	b	b	a	a	a	a	a	b	h
S3_6648801	3	6648801	G	A	b	a	a	b	a	b	b	a	b	a	b	b	a	a	a	b	b	a	b	h	a	b	b	a	b	b	a	b	h	b	a	a	b	b	a	a	b	b	a	a	a	a	a	b	a
S3_6739203	3	6739203	C	T	b	a	a	b	a	b	b	a	b	a	b	b	a	a	a	b	b	a	b	h	a	b	b	a	b	b	a	h	a	b	a	a	b	b	h	a	h	b	a	a	a	a	a	b	b
S3_6747254	3	6747254	T	C	b	a	a	b	a	b	b	a	b	a	b	b	a	a	a	b	b	a	b	h	a	b	b	a	b	b	b	h	b	b	a	a	b	b	a	a	h	b	a	a	a	a	a	b	b
S3_6766675	3	6766675	N	T	b	a	a	b	a	b	b	a	b	a	b	b	a	a	a	b	b	a	b	h	a	b	b	a	b	b	a	h	a	b	a	a	b	b	h	a	h	b	a	a	a	a	a	b	b
S3_6840424	3	6840424	T	G	b	a	a	b	a	b	b	a	b	a	b	b	a	a	a	b	b	a	b	h	a	b	b	a	b	b	a	h	a	b	a	a	b	b	b	a	h	b	a	a	a	a	a	b	h
S3_6840435	3	6840435	G	A	b	a	a	b	a	b	b	a	b	a	b	b	a	a	a	b	b	a	b	h	a	b	b	a	b	b	a	h	a	b	a	a	b	b	b	a	h	b	a	a	a	a	a	b	h
S3_6897692	3	6897692	T	C	b	a	a	b	a	b	b	a	b	a	b	b	a	a	a	b	b	a	b	b	b	b	b	a	b	b	b	a	h	b	a	a	b	b	h	a	h	b	a	a	a	a	a	b	b
S3_6897824	3	6897824	G	A	b	a	a	b	a	b	b	a	b	a	b	b	a	a	a	b	b	a	b	b	b	b	b	a	b	b	b	b	b	b	a	a	b	b	b	a	h	b	a	a	a	a	a	b	h
S3_6940985	3	6940985	C	G	b	a	a	b	a	b	b	a	b	a	b	b	a	a	a	b	b	a	b	a	h	b	b	a	b	b	a	h	h	b	a	a	b	b	h	a	h	b	a	a	a	a	a	b	a
S3_6941006	3	6941006	T	A	b	a	a	b	a	b	b	a	b	a	b	b	a	a	a	b	b	a	b	a	h	b	b	a	b	b	a	h	h	b	a	a	b	b	h	a	h	b	a	a	a	a	a	b	a
S3_6941050	3	6941050	G	A	b	a	a	b	a	b	b	a	b	a	b	b	a	a	a	b	b	a	b	h	a	b	b	a	b	b	a	b	a	b	a	a	b	b	a	a	h	b	a	a	a	a	a	b	a
S3_6984878	3	6984878	C	T	b	a	a	b	a	b	b	a	b	a	b	b	a	a	a	b	b	a	b	a	a	b	b	a	b	b	a	h	a	b	a	a	b	b	h	a	h	b	a	a	a	a	a	b	a
S3_6997715	3	6997715	T	G	b	a	a	b	a	b	b	a	b	a	b	b	a	a	a	b	b	a	b	h	h	b	b	a	b	b	a	h	b	b	a	a	b	b	h	a	h	b	a	a	a	a	a	b	a
S3_6997732	3	6997732	A	G	b	a	a	b	a	b	b	a	b	a	b	b	a	a	a	b	b	a	b	h	h	b	b	a	b	b	a	h	b	b	a	a	b	b	h	a	h	b	a	a	a	a	a	b	a
S3_6997744	3	6997744	G	C	b	a	a	b	a	b	b	a	b	a	b	b	a	a	a	b	b	a	b	h	h	b	b	a	b	b	a	h	b	b	a	a	b	b	h	a	h	b	a	a	a	a	a	b	a
S3_7011420	3	7011420	T	C	b	a	a	b	a	b	b	a	b	a	b	b	a	a	a	b	b	a	b	b	h	b	b	a	b	b	a	a	a	b	a	a	b	b	a	a	h	b	a	a	a	a	a	b	b
S3_7011450	3	7011450	T	C	b	a	a	b	a	b	b	a	b	a	b	b	a	a	a	b	b	a	b	b	h	b	b	a	b	b	a	a	a	b	a	a	b	b	a	a	h	b	a	a	a	a	a	b	b
S3_7011552	3	7011552	C	T	b	a	a	b	a	b	b	a	b	a	b	b	a	a	a	b	b	a	b	h	a	b	b	a	b	b	a	b	h	b	a	a	b	b	h	a	h	b	a	a	a	a	a	b	a
S3_7011573	3	7011573	T	C	b	a	a	b	a	b	b	a	b	a	b	b	a	a	a	b	b	a	b	h	a	b	b	a	b	b	a	b	h	b	a	a	b	b	h	a	h	b	a	a	a	a	a	b	a
S3_7084779	3	7084779	A	C	b	a	a	b	a	b	b	a	b	a	b	b	a	a	a	b	b	a	b	b	a	b	b	a	b	b	h	b	h	b	a	a	b	b	b	a	h	b	a	a	a	a	a	b	h
S3_7092707	3	7092707	N	G	b	a	a	b	a	b	b	a	b	a	b	b	a	a	a	b	b	a	b	b	a	b	b	a	b	b	h	b	a	b	a	a	b	b	b	a	h	b	a	a	a	a	a	b	h
S3_7092715	3	7092715	N	A	b	a	a	b	a	b	b	a	b	a	b	b	a	a	a	b	b	a	b	b	a	b	b	a	b	b	h	b	a	b	a	a	b	b	b	a	h	b	a	a	a	a	a	b	h
S3_7121127	3	7121127	T	G	b	a	a	b	a	b	b	a	b	a	b	b	a	a	a	b	b	a	b	b	a	b	b	a	b	b	a	b	a	b	a	a	b	b	h	a	h	b	a	a	a	a	a	b	a
S3_7121129	3	7121129	A	C	b	a	a	b	a	b	b	a	b	a	b	b	a	a	a	b	b	a	b	b	a	b	b	a	b	b	a	b	a	b	a	a	b	b	h	a	h	b	a	a	a	a	a	b	a
S3_7121130	3	7121130	G	C	b	a	a	b	a	b	b	a	b	a	b	b	a	a	a	b	b	a	b	b	a	b	b	a	b	b	a	b	a	b	a	a	b	b	h	a	h	b	a	a	a	a	a	b	a
S3_7184041	3	7184041	G	T	b	a	a	b	a	b	b	a	b	a	b	b	a	a	a	b	b	a	b	b	h	b	b	a	b	b	a	b	a	b	a	a	b	b	b	a	h	b	a	a	a	a	a	b	a
S3_7184048	3	7184048	C	G	b	a	a	b	a	b	b	a	b	a	b	b	a	a	a	b	b	a	b	b	h	b	b	a	b	b	a	b	a	b	a	a	b	b	b	a	h	b	a	a	a	a	a	b	a
S3_7190010	3	7190010	C	G	b	a	a	b	a	b	b	a	b	a	b	b	a	a	a	b	b	a	b	b	h	b	b	a	b	b	a	b	a	b	a	a	b	b	b	a	h	b	a	a	a	a	a	b	b
S3_7260129	3	7260129	G	C	b	a	a	b	a	b	b	a	b	a	b	b	a	a	a	b	b	a	b	b	a	b	b	a	b	b	a	b	a	b	a	a	b	b	b	a	h	b	a	a	a	a	a	b	h
S3_7327221	3	7327221	C	T	b	a	a	b	a	b	b	a	b	a	b	b	a	a	a	b	b	a	b	b	b	b	b	a	b	b	a	b	a	b	a	a	b	b	b	a	h	b	a	a	a	a	a	b	h
S3_7327242	3	7327242	A	C	b	a	a	b	a	b	b	a	b	a	b	b	a	a	a	b	b	a	b	b	b	b	b	a	b	b	a	b	a	b	a	a	b	b	b	a	h	b	a	a	a	a	a	b	h
S3_7329526	3	7329526	C	T	b	a	a	b	a	b	b	a	b	a	b	b	a	a	a	b	b	a	b	b	b	b	b	a	b	b	a	b	a	b	a	a	b	b	h	a	h	b	a	a	a	a	a	b	a
S3_7368283	3	7368283	N	A	b	a	a	b	a	b	b	a	b	a	b	b	a	a	a	b	b	a	b	b	h	b	b	a	b	b	a	b	a	b	a	a	b	b	h	a	h	b	a	a	a	a	a	b	a
S3_7368429	3	7368429	C	T	b	a	a	b	a	b	b	a	b	a	b	b	a	a	a	b	b	a	b	b	h	b	b	a	b	b	a	b	a	b	a	a	b	b	b	a	h	b	a	a	a	a	a	b	a
S3_7422479	3	7422479	C	T	b	a	a	b	a	b	b	a	b	a	b	b	a	a	a	b	b	a	b	b	a	b	b	a	b	h	a	b	a	b	a	a	b	b	a	a	h	b	a	a	a	a	a	b	h
S3_7422480	3	7422480	A	T	b	a	a	b	a	b	b	a	b	a	b	b	a	a	a	b	b	a	b	b	a	b	b	a	b	h	a	b	a	b	a	a	b	b	a	a	h	b	a	a	a	a	a	b	h
S3_7422506	3	7422506	C	A	b	a	a	b	a	b	b	a	b	a	b	b	a	a	a	b	b	a	b	b	a	b	b	a	b	h	a	b	a	b	a	a	b	b	a	a	h	b	a	a	a	a	a	b	h
S3_7422518	3	7422518	G	A	b	a	a	b	a	b	b	a	b	a	b	b	a	a	a	b	b	a	b	b	a	b	b	a	b	h	a	b	a	b	a	a	b	b	a	a	h	b	a	a	a	a	a	b	h
S3_7546230	3	7546230	A	T	b	a	a	b	a	b	b	a	b	a	b	b	a	a	a	b	b	a	b	a	a	b	b	a	b	h	a	b	h	a	a	a	b	b	h	a	h	b	b	a	a	a	a	b	a
S3_7546231	3	7546231	T	C	b	a	a	b	a	b	b	a	b	a	b	b	a	a	a	b	b	a	b	a	a	b	b	a	b	h	a	b	h	a	a	a	b	b	b	a	h	b	b	a	a	a	a	b	a
S3_7777720	3	7777720	C	T	b	a	a	b	a	b	b	a	b	a	h	b	a	a	a	b	b	a	b	h	h	b	b	a	b	b	a	b	a	a	a	a	b	b	b	a	b	b	b	a	a	a	a	b	a
S3_7778082	3	7778082	T	G	b	a	a	b	a	b	b	a	b	a	h	b	a	a	a	b	b	a	b	h	a	b	b	a	b	a	a	b	h	a	a	a	b	b	b	a	h	b	b	a	a	a	a	b	a
S3_7814561	3	7814561	G	C	b	a	a	b	a	b	b	a	b	a	h	b	a	a	a	b	b	a	b	a	h	b	b	a	b	a	a	b	a	a	a	a	b	b	b	a	b	b	b	a	a	a	a	b	a
S3_7814569	3	7814569	C	G	b	a	a	b	a	b	b	a	b	a	h	b	a	a	a	b	b	a	b	a	h	b	b	a	b	a	a	b	a	a	a	a	b	b	b	a	b	b	b	a	a	a	a	b	a
S3_7817058	3	7817058	C	T	b	a	a	b	a	b	b	a	b	a	h	b	a	a	a	b	b	a	b	h	a	b	b	a	b	a	a	a	a	a	a	a	b	b	b	a	h	b	b	a	a	a	a	b	b
S3_7914160	3	7914160	N	C	b	a	a	b	a	b	b	a	b	a	h	b	a	a	a	b	b	a	b	b	h	b	b	a	b	a	a	b	a	a	a	a	b	b	b	a	b	b	b	a	a	a	a	b	a
S3_7936033	3	7936033	G	C	b	a	a	b	a	b	b	a	b	a	h	b	a	a	a	b	b	a	b	a	a	b	b	a	b	a	a	b	a	a	a	a	b	b	b	a	h	b	b	a	a	a	a	b	h
S3_7936150	3	7936150	G	A	b	a	a	b	a	b	b	a	b	a	h	b	a	a	a	b	b	a	b	h	a	b	b	a	b	a	a	b	a	a	a	a	b	b	b	a	b	b	b	a	a	a	a	b	a
S3_7936169	3	7936169	C	T	b	a	a	b	a	b	b	a	b	a	h	b	a	a	a	b	b	a	b	h	a	b	b	a	b	a	a	b	a	a	a	a	b	b	b	a	b	b	b	a	a	a	a	b	a
S3_7936263	3	7936263	G	A	b	a	a	b	a	b	b	a	b	a	h	b	a	a	a	b	b	a	b	b	a	b	b	a	b	a	a	b	a	a	a	a	b	b	b	a	h	b	b	a	a	a	a	b	a
S3_7960292	3	7960292	A	G	b	a	a	b	a	b	b	a	b	a	h	b	b	a	a	b	b	a	b	a	a	b	b	a	b	a	a	b	a	a	a	a	b	b	a	a	h	b	b	a	a	a	a	b	h
S3_8039979	3	8039979	A	G	b	a	a	b	a	b	b	a	b	a	h	b	b	a	a	b	b	a	b	h	a	b	b	a	b	b	a	b	a	a	a	a	b	b	h	a	h	b	b	a	a	a	a	b	b
S3_8046837	3	8046837	A	T	b	a	a	b	a	b	b	a	b	a	h	b	b	a	a	b	b	a	b	h	a	b	b	a	b	h	a	b	a	a	a	a	b	b	b	a	h	b	b	a	a	a	a	b	b
S3_8074813	3	8074813	A	G	b	a	a	b	a	b	b	a	b	a	h	b	b	a	a	b	b	a	b	a	a	b	b	a	b	h	a	b	a	a	a	a	b	b	b	a	h	b	b	a	a	a	a	b	a
S3_8179945	3	8179945	G	A	b	a	a	b	a	b	b	a	b	a	h	b	b	a	a	b	b	a	b	h	a	b	b	a	b	h	a	b	a	a	a	a	b	b	a	a	b	b	b	a	a	a	a	b	h
S3_8503080	3	8503080	G	C	b	a	a	b	a	b	b	a	b	a	h	b	b	a	a	b	b	a	b	b	a	b	b	a	b	a	a	b	a	a	a	a	b	b	h	a	b	b	b	a	a	a	a	b	a
S3_8503083	3	8503083	A	T	b	a	a	b	a	b	b	a	b	a	h	b	b	a	a	b	b	a	b	b	a	b	b	a	b	a	a	b	a	a	a	a	b	b	h	a	b	b	b	a	a	a	a	b	a
S3_8526464	3	8526464	N	T	a	a	a	b	a	b	b	a	b	a	h	b	b	a	a	b	b	a	b	h	a	b	b	a	b	h	b	b	b	a	a	a	b	b	a	a	h	b	b	a	a	a	a	b	a
S3_8526507	3	8526507	N	C	a	a	a	b	a	b	b	a	b	a	h	b	b	a	a	b	b	a	b	h	a	b	b	a	b	h	b	b	b	a	a	a	b	b	a	a	h	b	b	a	a	a	a	b	a
S3_8567438	3	8567438	C	T	h	a	a	b	a	b	b	a	b	a	b	b	b	a	a	b	b	a	b	h	a	b	b	a	b	a	a	b	b	a	a	a	b	b	h	a	h	b	b	a	a	a	a	b	b
S3_8567440	3	8567440	G	C	h	a	a	b	a	b	b	a	b	a	b	b	b	a	a	b	b	a	b	h	a	b	b	a	b	a	a	b	b	a	a	a	b	b	h	a	h	b	b	a	a	a	a	b	b
S3_8567470	3	8567470	A	G	h	a	a	b	a	b	b	a	b	a	b	b	b	a	a	b	b	a	b	h	a	b	b	a	b	a	a	b	b	a	a	a	b	b	h	a	h	b	b	a	a	a	a	b	b
S3_8605227	3	8605227	C	A	h	a	a	b	a	b	b	a	b	a	h	b	b	a	a	b	b	a	b	b	a	b	b	a	b	h	a	b	b	a	a	a	b	b	h	a	h	b	b	a	a	a	a	b	b
S3_8605231	3	8605231	C	A	h	a	a	b	a	b	b	a	b	a	h	b	b	a	a	b	b	a	b	b	a	b	b	a	b	h	a	b	b	a	a	a	b	b	h	a	h	b	b	a	a	a	a	b	b
S3_8833409	3	8833409	C	T	h	a	a	b	a	b	b	a	b	a	h	b	b	a	a	b	b	a	b	a	a	b	b	a	b	b	a	b	b	a	a	a	b	b	a	a	h	b	b	a	a	a	a	b	a
S3_8915961	3	8915961	T	C	b	a	a	b	a	b	b	a	b	a	h	b	b	a	a	b	b	a	b	h	a	b	b	a	b	h	a	b	b	a	a	a	b	b	b	a	h	b	b	a	a	a	a	b	a
S3_8966187	3	8966187	G	A	a	a	a	b	a	b	b	a	b	a	h	b	b	a	a	b	b	a	b	h	a	b	b	a	b	a	a	b	b	a	a	a	b	b	h	a	h	b	b	a	a	a	a	b	a
S3_9057406	3	9057406	T	A	a	a	a	b	a	b	b	a	b	a	h	b	b	a	a	b	b	a	b	b	a	b	b	a	b	h	a	b	b	a	a	a	b	b	a	a	h	b	b	a	a	a	a	b	a
S3_9057409	3	9057409	A	C	a	a	a	b	a	b	b	a	b	a	h	b	b	a	a	b	b	a	b	b	a	b	b	a	b	h	a	b	b	a	a	a	b	b	a	a	h	b	b	a	a	a	a	b	a
S3_9057410	3	9057410	C	A	a	a	a	b	a	b	b	a	b	a	h	b	b	a	a	b	b	a	b	b	a	b	b	a	b	h	a	b	b	a	a	a	b	b	a	a	h	b	b	a	a	a	a	b	a
S3_9057441	3	9057441	T	C	b	a	a	b	a	b	b	a	b	a	h	b	b	a	a	b	b	a	b	b	b	b	b	a	b	a	a	b	b	a	a	a	b	b	a	a	b	b	b	a	a	a	a	b	a
S3_9057464	3	9057464	G	A	b	a	a	b	a	b	b	a	b	a	h	b	b	a	a	b	b	a	b	b	b	b	b	a	b	a	a	b	b	a	a	a	b	b	a	a	b	b	b	a	a	a	a	b	a
S3_9058165	3	9058165	G	C	a	a	a	b	a	b	b	a	b	a	h	b	b	a	a	b	b	a	b	b	b	b	b	a	b	a	a	b	b	a	a	a	b	b	h	a	b	b	b	a	a	a	a	b	a
S3_9156308	3	9156308	T	C	h	a	a	b	a	b	b	a	b	a	h	b	b	a	a	b	b	a	b	b	b	b	b	a	b	a	a	h	b	a	a	a	b	b	h	a	b	b	b	a	a	a	a	b	a
S3_9156310	3	9156310	G	C	h	a	a	b	a	b	b	a	b	a	h	b	b	a	a	b	b	a	b	b	b	b	b	a	b	a	a	h	b	a	a	a	b	b	h	a	b	b	b	a	a	a	a	b	a
S3_9717290	3	9717290	C	T	a	a	a	b	a	b	b	a	b	a	h	b	b	a	a	b	b	a	b	h	b	b	b	a	b	a	a	b	h	a	a	a	b	b	a	a	h	b	b	a	a	a	a	b	a
S3_9739162	3	9739162	A	G	a	a	a	b	a	b	b	a	b	a	h	b	b	a	a	b	b	a	b	h	a	b	b	a	b	a	a	h	b	a	a	a	b	b	b	a	h	b	b	a	a	a	a	b	a
S3_9777916	3	9777916	C	T	a	a	a	b	a	b	b	a	b	a	h	b	b	a	a	b	b	a	b	h	a	b	b	a	b	a	a	h	b	a	a	a	b	b	h	a	b	b	b	a	a	a	a	b	a
S3_9803527	3	9803527	G	C	a	a	a	b	a	b	b	a	b	a	h	b	b	a	a	b	b	a	b	a	a	b	b	a	b	a	a	a	b	a	a	a	b	b	h	a	b	b	b	a	a	a	a	b	a
S3_9813666	3	9813666	C	G	a	a	a	b	a	b	b	a	b	a	h	b	b	a	a	b	b	a	b	h	a	b	b	a	b	a	a	h	b	a	a	a	b	b	a	a	b	b	b	a	a	a	a	b	a
S3_9854559	3	9854559	N	C	a	a	a	b	a	b	b	a	b	a	h	b	b	a	a	b	b	a	b	a	a	b	b	a	b	a	a	a	h	a	a	a	b	b	h	a	b	b	b	a	a	a	a	b	h
S3_9855810	3	9855810	C	G	a	a	a	b	a	b	b	a	b	a	h	b	b	a	a	b	b	a	b	a	a	b	b	a	b	a	a	h	b	a	a	a	b	b	a	a	b	b	b	a	a	a	a	b	a
S3_9933452	3	9933452	G	A	h	a	a	b	a	b	b	a	b	a	h	b	b	a	a	b	b	a	b	b	a	b	b	a	b	a	a	b	b	a	a	a	b	b	h	a	h	b	b	a	a	a	a	b	a
S3_9952830	3	9952830	C	A	h	a	a	b	a	b	b	a	b	a	h	b	b	a	a	b	b	a	b	b	a	h	b	a	b	a	a	a	b	a	a	a	b	b	b	a	h	b	b	a	a	a	a	b	a
S3_9958077	3	9958077	C	A	b	a	a	b	a	b	b	a	b	a	h	b	b	a	a	b	b	a	b	a	a	b	b	a	b	a	a	a	b	a	a	a	b	b	b	a	b	b	b	a	a	a	a	b	a
S3_9988515	3	9988515	G	T	h	a	a	b	a	b	b	a	b	a	h	b	b	a	a	b	b	a	b	a	a	a	b	a	b	a	a	a	b	a	a	a	b	b	b	a	h	b	b	a	a	a	a	b	a
S3_10243990	3	10243990	T	G	h	a	a	b	a	b	b	a	b	a	h	b	b	a	a	b	b	a	b	h	a	a	b	a	b	a	a	a	b	a	a	a	b	b	b	a	h	b	b	a	a	a	a	b	b
S3_10244038	3	10244038	G	C	h	a	a	b	a	b	b	a	b	a	h	b	b	a	a	b	b	a	b	h	a	a	b	a	b	a	a	a	b	a	a	a	b	b	b	a	h	b	b	a	a	a	a	b	b
S3_10288059	3	10288059	T	C	h	a	a	b	a	b	b	a	b	a	h	b	b	a	a	b	b	a	b	b	a	h	b	a	b	a	a	a	b	a	a	a	b	b	a	a	b	b	b	a	a	a	a	a	b
S3_10288114	3	10288114	A	G	h	a	a	b	a	b	b	a	b	a	h	b	b	a	a	b	b	a	b	b	a	h	b	a	b	a	a	a	b	a	a	a	b	b	a	a	b	b	b	a	a	a	a	a	b
S3_10413437	3	10413437	C	A	h	a	a	b	a	b	b	a	b	a	h	b	b	a	a	b	b	a	b	b	a	b	b	a	b	a	a	a	b	a	a	a	b	b	h	a	h	b	b	a	a	a	a	h	b
S3_10413473	3	10413473	C	T	a	a	a	b	a	b	b	a	b	a	h	b	b	a	a	b	b	a	b	b	a	a	b	a	b	a	h	a	b	a	a	a	b	b	h	a	h	b	b	a	a	a	a	b	b
S3_10413479	3	10413479	T	C	a	a	a	b	a	b	b	a	b	a	h	b	b	a	a	b	b	a	b	b	a	a	b	a	b	a	h	a	b	a	a	a	b	b	h	a	h	b	b	a	a	a	a	b	b
S3_10413487	3	10413487	G	A	a	a	a	b	a	b	b	a	b	a	h	b	b	a	a	b	b	a	b	b	a	a	b	a	b	a	h	a	b	a	a	a	b	b	h	a	h	b	b	a	a	a	a	b	b
S3_10413491	3	10413491	C	G	a	a	a	b	a	b	b	a	b	a	h	b	b	a	a	b	b	a	b	b	a	a	b	a	b	a	h	a	b	a	a	a	b	b	h	a	h	b	b	a	a	a	a	b	b
S3_10522041	3	10522041	T	A	a	a	a	b	a	b	b	a	b	a	h	b	b	a	a	b	b	a	b	b	a	h	b	a	b	a	a	a	b	a	a	a	b	b	b	a	h	b	b	a	a	a	a	h	b
S3_10552580	3	10552580	G	C	h	a	a	b	a	b	b	a	b	a	h	b	b	a	a	b	b	a	b	b	a	h	b	a	b	a	a	h	b	a	a	a	b	b	h	a	h	b	b	a	a	a	a	a	b
S3_10565037	3	10565037	A	T	b	a	a	b	a	b	b	a	b	a	h	b	b	a	a	b	b	a	b	b	a	h	b	a	b	a	a	b	b	a	a	a	b	b	b	a	h	b	b	a	a	a	a	h	b
S3_10565041	3	10565041	G	C	b	a	a	b	a	b	b	a	b	a	h	b	b	a	a	b	b	a	b	b	a	h	b	a	b	a	a	b	b	a	a	a	b	b	b	a	h	b	b	a	a	a	a	h	b
S3_10565044	3	10565044	G	C	b	a	a	b	a	b	b	a	b	a	h	b	b	a	a	b	b	a	b	b	a	h	b	a	b	a	a	b	b	a	a	a	b	b	b	a	h	b	b	a	a	a	a	h	b
S3_10565045	3	10565045	G	A	b	a	a	b	a	b	b	a	b	a	h	b	b	a	a	b	b	a	b	b	a	h	b	a	b	a	a	b	b	a	a	a	b	b	b	a	h	b	b	a	a	a	a	h	b
S3_10738733	3	10738733	C	T	h	a	a	b	a	b	b	a	b	a	h	b	b	a	a	b	b	a	b	b	a	b	b	a	b	a	b	b	b	a	a	a	b	b	h	a	h	b	b	a	a	a	a	a	b
S3_10738739	3	10738739	T	C	h	a	a	b	a	b	b	a	b	a	h	b	b	a	a	b	b	a	b	b	a	b	b	a	b	a	b	b	b	a	a	a	b	b	h	a	h	b	b	a	a	a	a	a	b
S3_10762038	3	10762038	T	C	h	a	a	b	a	b	b	a	b	a	h	b	b	a	a	b	b	a	b	b	a	b	b	a	b	a	b	b	b	a	a	a	b	b	b	a	h	b	b	a	a	a	a	b	b
S3_10762051	3	10762051	C	T	h	a	a	b	a	b	b	a	b	a	h	b	b	a	a	b	b	a	b	b	a	b	b	a	b	a	b	b	b	a	a	a	b	b	b	a	h	b	b	a	a	a	a	b	b
S3_10794378	3	10794378	A	G	b	a	a	b	a	b	b	a	b	a	h	b	b	a	a	b	b	a	b	b	h	h	b	a	b	a	b	b	b	a	a	a	b	b	b	a	h	b	b	a	a	a	a	a	b
S3_10794393	3	10794393	C	A	h	a	a	b	a	b	b	a	b	a	h	b	b	a	a	b	b	a	b	b	a	b	b	a	b	a	a	b	b	a	a	a	b	b	b	a	h	b	b	a	a	a	a	a	b
S3_10975429	3	10975429	G	N	a	a	a	b	a	b	b	a	b	a	h	b	b	a	a	b	b	a	b	b	h	a	b	a	b	a	a	h	b	a	a	a	b	b	b	a	h	b	b	a	a	a	a	a	b
S3_11262931	3	11262931	A	T	h	a	a	b	a	b	b	a	b	h	h	b	b	a	a	b	b	a	b	b	h	a	b	a	b	a	a	a	b	a	a	a	b	b	h	a	h	b	b	a	a	a	a	a	b
S3_11482603	3	11482603	C	A	a	a	a	b	a	b	b	a	b	h	h	h	b	a	a	b	b	a	b	b	b	a	b	a	b	a	a	a	a	a	a	a	b	b	a	a	h	b	b	a	a	a	a	a	b
S3_11482605	3	11482605	C	A	a	a	a	b	a	b	b	a	b	h	h	h	b	a	a	b	b	a	b	b	b	a	b	a	b	a	a	a	a	a	a	a	b	b	a	a	h	b	b	a	a	a	a	a	b
S3_11483090	3	11483090	G	A	h	a	a	b	a	b	b	a	b	h	h	h	b	a	a	b	b	a	b	b	a	a	b	a	b	a	a	b	a	a	a	a	b	b	a	a	h	b	b	a	a	a	a	a	b
S3_11730169	3	11730169	G	C	h	a	a	b	a	b	b	a	b	h	h	h	b	a	a	b	b	a	b	b	a	a	b	a	b	a	a	b	a	a	a	a	b	b	h	a	h	b	b	a	a	a	a	a	b
S3_11828959	3	11828959	A	G	b	h	a	b	a	b	b	a	b	h	h	b	b	a	a	b	b	a	b	b	a	a	b	a	b	a	a	h	a	a	a	a	b	b	b	a	h	b	b	a	a	a	a	a	b
S3_11828968	3	11828968	G	T	b	h	a	b	a	b	b	a	b	h	h	b	b	a	a	b	b	a	b	b	a	a	b	a	b	a	a	h	a	a	a	a	b	b	b	a	h	b	b	a	a	a	a	a	b
S3_11971416	3	11971416	C	G	b	b	a	b	a	b	b	a	b	h	a	b	b	a	a	b	b	a	b	b	a	a	b	a	b	a	a	b	a	a	a	a	b	b	b	a	h	b	b	a	a	a	a	a	b
S3_12171255	3	12171255	N	A	h	h	a	b	a	b	b	a	b	h	b	b	b	a	a	b	b	a	b	b	a	b	b	a	b	a	a	b	a	a	a	a	b	b	b	a	h	b	b	a	a	a	a	a	b
S3_12878840	3	12878840	T	C	h	b	a	b	a	b	b	a	b	a	b	h	b	a	a	b	b	a	b	h	a	b	b	a	b	a	a	b	a	a	a	a	b	b	b	a	h	b	b	b	a	a	a	a	b
S3_12883391	3	12883391	A	C	b	b	a	b	a	b	b	a	b	a	b	b	b	a	a	b	b	a	b	b	a	b	b	a	b	a	a	b	a	a	b	a	b	b	b	a	h	b	b	b	a	a	a	a	b
S3_12883457	3	12883457	A	G	h	b	a	b	a	b	b	a	b	a	b	h	b	a	a	b	b	a	b	b	a	b	b	a	b	a	b	b	a	a	h	a	b	b	b	a	h	b	b	b	a	a	a	b	b
S3_13450583	3	13450583	G	A	b	b	a	b	a	b	b	a	b	a	h	b	b	a	a	b	b	a	b	b	a	b	b	a	b	a	b	b	a	a	b	a	b	b	b	a	h	b	b	b	a	a	a	b	b
S3_16020305	3	16020305	T	Y	h	b	a	b	a	b	b	a	b	a	h	h	b	a	a	b	b	a	b	b	a	a	b	a	b	a	b	b	a	a	b	a	b	b	b	a	a	b	b	b	a	a	a	b	b
S3_16372352	3	16372352	A	C	b	b	a	b	a	b	b	a	b	a	h	h	b	a	a	b	b	a	b	b	a	a	b	a	b	a	b	b	a	a	b	a	b	b	b	a	a	b	b	b	b	a	a	b	b
S3_32451497	3	32451497	G	A	b	b	a	b	a	b	b	a	b	a	h	h	b	a	a	b	b	a	b	b	a	a	b	b	b	a	b	b	a	a	b	a	b	b	b	a	a	b	b	b	b	a	a	b	b
S3_50827446	3	50827446	A	C	b	b	a	b	a	h	b	a	b	a	h	h	b	a	a	b	b	a	b	b	a	a	b	b	b	a	b	b	a	a	b	a	b	b	b	a	a	b	b	b	b	a	a	b	b
S3_50827647	3	50827647	G	A	b	b	a	b	a	h	b	a	b	a	h	h	b	a	a	b	b	a	b	h	b	a	b	b	b	a	b	b	a	a	b	a	b	b	b	a	a	b	b	b	b	a	a	b	b
S3_50827922	3	50827922	A	G	b	b	a	b	a	h	b	a	b	a	h	h	b	a	a	b	b	a	b	b	b	a	b	b	b	a	b	b	a	a	b	a	b	b	b	a	a	b	b	b	b	a	a	b	b
S3_51966236	3	51966236	Y	C	b	b	a	b	a	b	b	b	b	a	h	h	b	a	a	b	b	a	b	b	a	a	b	b	b	a	b	b	a	a	b	a	b	b	b	a	a	b	b	b	b	a	a	b	b
S3_52003511	3	52003511	A	C	b	b	a	b	a	a	b	h	b	a	h	h	b	a	a	b	b	a	b	b	h	a	b	b	b	a	b	b	a	a	b	a	b	b	b	a	a	b	b	b	b	a	a	b	b
S3_52395961	3	52395961	C	G	b	b	a	b	a	a	b	h	b	a	h	h	b	a	a	b	b	a	b	b	b	a	b	b	b	a	h	b	a	a	b	a	b	b	h	a	a	b	b	b	b	a	a	b	b
S3_52396008	3	52396008	G	C	b	b	a	b	a	a	b	h	b	a	h	h	b	a	a	b	b	a	b	b	b	a	b	b	b	a	h	b	a	a	b	a	b	b	h	a	a	b	b	b	b	a	a	b	b
S3_52498920	3	52498920	C	A	b	b	a	b	a	a	b	h	b	a	a	h	b	a	h	b	b	a	b	a	b	a	b	b	b	a	h	b	a	a	b	a	b	b	h	a	a	b	b	b	b	a	a	b	b
S3_53500892	3	53500892	C	T	a	b	a	b	a	a	b	h	b	a	a	h	b	a	b	b	b	a	b	a	h	a	b	b	b	a	a	b	a	a	h	a	b	b	a	a	a	b	b	h	a	a	a	b	b
S3_53500900	3	53500900	A	G	a	b	a	b	a	a	b	h	b	a	a	h	b	a	b	b	b	a	b	a	h	a	b	b	b	a	a	b	a	a	h	a	b	b	a	a	a	b	b	h	a	a	a	b	b
S3_53500901	3	53500901	T	G	a	b	a	b	a	a	b	h	b	a	a	h	b	a	b	b	b	a	b	a	h	a	b	b	b	a	a	b	a	a	h	a	b	b	a	a	a	b	b	h	a	a	a	b	b
S3_53557483	3	53557483	A	G	h	b	a	b	a	a	b	h	b	a	a	h	b	a	b	b	b	a	b	a	b	a	b	b	b	a	b	b	a	a	a	a	b	b	h	a	a	b	b	b	h	a	a	b	b
S3_53582145	3	53582145	T	G	b	b	a	b	a	b	b	h	b	a	a	h	b	a	h	b	b	a	b	b	a	a	b	b	b	a	b	b	a	a	a	a	b	b	b	a	a	b	b	h	b	a	a	b	a
S3_54432448	3	54432448	A	G	b	b	a	b	a	b	h	h	b	a	a	h	b	a	b	b	b	a	b	h	b	a	b	b	b	a	h	b	a	a	h	a	b	b	b	a	a	b	b	h	b	a	a	b	a
S3_54562396	3	54562396	T	G	b	b	a	b	a	h	b	h	b	a	a	h	b	a	h	b	b	a	b	h	b	a	b	b	b	a	a	b	a	a	b	a	b	b	b	a	a	b	b	a	b	a	a	b	a
S3_54737606	3	54737606	T	N	b	b	a	b	a	a	h	h	b	a	a	h	b	a	b	b	b	a	b	b	b	a	b	b	b	a	b	b	a	a	b	a	b	b	b	a	a	b	b	a	b	a	a	b	a
S3_54946505	3	54946505	A	N	b	b	a	b	a	a	h	h	h	a	a	h	b	a	b	b	b	a	h	a	b	a	b	b	b	a	b	b	a	a	b	a	b	b	b	a	a	b	b	a	b	a	a	b	a
S3_54973157	3	54973157	G	C	h	b	a	b	a	b	b	b	h	a	a	h	b	a	h	b	b	a	a	a	b	a	b	b	b	a	b	b	a	b	b	a	b	b	b	a	a	b	b	a	b	a	a	b	a
S3_56070284	3	56070284	T	C	a	b	a	a	a	b	b	b	h	a	b	h	b	b	b	b	b	a	h	a	a	a	b	b	b	a	b	a	a	b	b	a	b	b	b	a	a	b	b	a	b	a	a	b	a
S3_56085699	3	56085699	G	T	a	b	a	a	a	h	b	b	h	a	b	h	b	b	h	b	b	a	a	a	a	a	b	b	b	a	b	a	a	b	b	a	b	b	b	a	a	b	b	a	b	a	a	b	a
S3_56085861	3	56085861	C	T	b	b	a	a	a	a	b	b	h	a	b	h	b	b	h	b	b	a	b	a	a	a	b	b	b	a	b	b	a	b	b	a	b	b	b	a	a	b	b	a	b	a	a	b	a
S3_56086899	3	56086899	A	G	b	b	a	a	a	a	b	b	h	a	b	h	b	b	h	b	b	a	b	a	a	a	b	b	b	a	b	b	a	b	b	a	b	b	b	a	a	b	b	a	b	a	a	b	a
S3_56101484	3	56101484	T	G	b	b	a	a	a	h	b	b	h	a	b	h	b	b	b	b	b	a	b	a	a	a	b	b	b	a	b	a	a	h	h	a	b	b	b	a	a	b	b	a	b	a	a	b	a
S3_56101485	3	56101485	C	A	b	b	a	a	a	h	b	b	h	a	b	h	b	b	b	b	b	a	b	a	a	a	b	b	b	a	b	a	a	h	h	a	b	b	b	a	a	b	b	a	b	a	a	b	a
S3_56136908	3	56136908	C	T	b	b	a	a	a	h	b	b	h	a	b	h	b	b	h	b	b	a	b	a	a	a	b	b	b	a	b	a	a	b	h	a	b	b	b	a	a	b	b	a	b	a	a	b	a
S3_56464627	3	56464627	N	G	a	b	a	a	a	b	b	b	h	a	b	h	b	b	h	b	b	a	h	a	a	a	b	b	b	a	b	b	a	h	b	a	b	b	b	a	a	b	b	a	b	a	a	b	a
S3_56464628	3	56464628	N	G	a	b	a	a	a	b	b	b	h	a	b	h	b	b	h	b	b	a	h	a	a	a	b	b	b	a	b	b	a	h	b	a	b	b	b	a	a	b	b	a	b	a	a	b	a
S3_56561948	3	56561948	N	T	a	b	a	a	a	b	b	b	h	a	b	h	b	b	h	b	b	a	h	a	a	a	b	b	b	a	b	b	a	b	h	a	b	b	b	a	a	b	b	a	b	a	a	b	a
S3_56563015	3	56563015	C	G	b	b	a	a	a	b	b	b	h	a	b	h	b	b	h	b	b	a	a	a	a	a	b	b	b	a	b	b	a	b	h	a	b	b	b	a	a	b	b	a	b	a	a	b	a
S3_56565236	3	56565236	G	A	b	b	a	a	a	b	b	b	h	a	b	h	b	b	h	b	b	a	a	a	a	a	b	b	b	a	b	b	a	b	b	a	b	b	b	a	a	b	b	a	b	a	a	b	a
S3_56664624	3	56664624	N	C	b	b	a	a	a	b	b	b	h	a	b	h	b	b	h	b	b	a	a	a	a	a	b	b	b	a	b	b	a	b	b	a	b	b	b	a	a	b	b	a	b	a	a	b	a
S3_56672428	3	56672428	T	C	b	b	a	a	a	b	b	b	h	a	b	h	b	b	h	b	b	a	a	a	a	a	b	b	b	a	b	b	a	b	a	a	b	b	b	a	a	b	b	a	b	a	a	b	a
S3_56672438	3	56672438	G	T	b	b	a	a	a	b	b	b	h	a	b	h	b	b	h	b	b	a	a	a	a	a	b	b	b	a	b	b	a	b	a	a	b	b	b	a	a	b	b	a	b	a	a	b	a
S3_56699098	3	56699098	C	A	b	b	a	a	a	b	b	b	h	a	b	h	b	b	h	b	b	a	a	a	a	a	b	b	b	a	b	b	a	a	b	a	b	b	b	a	a	b	b	a	b	a	a	b	a
S3_56739100	3	56739100	T	K	b	b	a	a	a	b	b	b	h	a	b	h	b	b	h	b	b	a	a	a	a	a	b	b	b	a	b	b	a	b	h	a	b	b	b	a	a	b	b	a	b	a	a	b	a
S3_56774344	3	56774344	A	G	b	b	a	a	a	b	b	b	h	a	b	h	b	b	h	b	b	a	a	a	a	a	b	b	b	a	b	b	a	b	b	a	b	b	b	a	a	b	b	a	b	a	a	b	a
S3_57010955	3	57010955	G	C	h	b	a	a	a	b	b	b	h	a	b	h	b	b	a	b	b	a	a	a	a	a	b	b	b	a	b	h	a	b	a	a	b	b	b	a	a	b	b	a	b	b	a	b	a
S3_57010957	3	57010957	C	G	h	b	a	a	a	b	b	b	h	a	b	h	b	b	a	b	b	a	a	a	a	a	b	b	b	a	b	h	a	b	a	a	b	b	b	a	a	b	b	a	b	b	a	b	a
S3_57010970	3	57010970	T	C	h	b	a	a	a	b	b	b	h	a	b	h	b	b	a	b	b	a	a	a	a	a	b	b	b	a	b	h	a	b	a	a	b	b	b	a	a	b	b	a	b	b	a	b	a
S3_57010972	3	57010972	G	T	h	b	a	a	a	b	b	b	h	a	b	h	b	b	a	b	b	a	a	a	a	a	b	b	b	a	b	h	a	b	a	a	b	b	b	a	a	b	b	a	b	b	a	b	a
S3_57017890	3	57017890	C	G	b	b	a	a	a	b	b	b	h	a	b	h	b	b	b	b	b	a	a	a	a	a	b	b	b	a	b	b	a	h	a	a	b	b	b	a	a	b	b	a	b	b	a	b	a
S3_57119484	3	57119484	G	T	b	b	a	a	a	a	b	b	h	a	b	a	b	b	h	b	b	a	a	a	a	a	b	b	b	a	b	b	a	h	h	a	b	b	b	a	a	b	b	a	b	b	a	b	a
S3_57119485	3	57119485	G	A	b	b	a	a	a	a	b	b	h	a	b	a	b	b	h	b	b	a	a	a	a	a	b	b	b	a	b	b	a	h	h	a	b	b	b	a	a	b	b	a	b	b	a	b	a
S3_57119532	3	57119532	C	A	b	b	a	a	a	h	b	b	h	a	b	a	b	b	h	b	b	a	a	a	a	a	b	b	b	a	b	b	a	b	h	a	b	b	b	a	a	b	b	a	b	b	a	b	a
S3_57119549	3	57119549	G	A	b	b	a	a	a	h	b	b	h	a	b	a	b	b	h	b	b	a	a	a	a	a	b	b	b	a	b	b	a	b	h	a	b	b	b	a	a	b	b	a	b	b	a	b	a
S3_57119550	3	57119550	T	G	b	b	a	a	a	h	b	b	h	a	b	a	b	b	h	b	b	a	a	a	a	a	b	b	b	a	b	b	a	b	h	a	b	b	b	a	a	b	b	a	b	b	a	b	a
S3_57194793	3	57194793	A	G	b	b	a	a	a	h	b	b	h	a	b	a	b	b	h	b	b	a	a	a	a	a	b	b	b	a	b	b	a	h	h	a	b	b	b	a	a	b	b	a	b	a	a	b	a
S3_57245577	3	57245577	C	T	b	b	a	a	a	h	b	b	h	a	b	a	b	b	b	b	b	a	a	a	a	a	b	b	b	a	b	a	a	a	a	a	b	b	b	a	a	b	b	a	b	h	a	b	a
S3_57259334	3	57259334	T	C	b	b	a	a	a	b	b	b	h	a	b	a	b	b	h	b	b	a	a	a	a	a	b	b	b	a	b	a	a	a	h	a	b	b	b	a	a	b	b	a	b	h	a	b	a
S3_57259344	3	57259344	C	G	b	b	a	a	a	b	b	b	h	a	b	a	b	b	h	b	b	a	a	a	a	a	b	b	b	a	b	a	a	a	h	a	b	b	b	a	a	b	b	a	b	h	a	b	a
S3_57301936	3	57301936	T	G	b	b	a	a	a	h	b	b	h	a	b	a	b	b	a	b	b	a	a	a	a	a	b	b	b	a	b	a	a	a	a	a	b	b	b	a	a	b	b	a	a	a	a	b	a
S3_57331477	3	57331477	C	T	b	b	a	a	a	h	b	b	h	a	b	a	b	b	h	b	b	b	a	a	a	a	b	b	b	a	b	a	a	a	a	a	b	b	b	a	a	b	b	a	a	b	a	b	a
S3_57354681	3	57354681	T	C	b	b	a	a	a	a	b	b	h	a	b	a	b	b	h	b	b	b	a	a	a	a	b	b	b	a	b	a	a	a	b	a	b	b	b	a	a	b	b	a	a	h	a	b	a
S3_57385931	3	57385931	N	A	b	b	a	a	a	h	b	b	h	a	b	a	b	b	h	b	b	b	a	a	a	a	b	b	b	a	b	b	a	h	b	a	b	b	b	a	a	b	b	a	a	b	a	b	a
S3_57405281	3	57405281	G	C	b	b	a	a	a	b	b	b	h	a	b	a	b	b	h	b	b	b	a	a	a	a	b	b	b	a	b	b	a	h	h	a	b	b	b	a	a	b	b	a	a	h	a	b	a
S3_57503267	3	57503267	G	A	b	b	a	a	a	h	b	b	h	a	b	a	b	b	h	b	b	b	a	a	a	a	b	b	b	a	b	h	a	b	a	a	a	b	b	a	a	b	b	a	a	b	a	b	a
S3_57519524	3	57519524	A	C	b	b	a	a	a	b	b	b	h	a	b	a	b	b	h	b	b	b	a	a	a	a	b	b	b	a	b	h	a	b	b	a	a	b	b	a	a	b	b	a	a	b	a	b	a
S3_57519569	3	57519569	C	A	b	b	a	a	a	b	b	b	h	a	b	a	b	b	h	b	b	b	a	a	a	a	b	b	b	a	b	h	a	b	b	a	a	b	b	a	a	b	b	a	a	b	a	b	a
S3_57519619	3	57519619	T	C	b	b	a	h	a	b	b	b	h	a	h	a	b	b	h	b	b	b	a	a	a	a	b	b	b	a	b	a	a	b	b	a	a	b	b	a	a	b	b	a	a	b	a	b	a
S3_57519622	3	57519622	A	C	b	b	a	h	a	b	b	b	h	a	h	a	b	b	h	b	b	b	a	a	a	a	b	b	b	a	b	a	a	a	b	a	a	b	b	a	a	b	b	a	a	b	a	b	a
S3_57519629	3	57519629	T	C	b	b	a	h	a	b	b	b	h	a	h	a	b	b	h	b	b	b	a	a	a	a	b	b	b	a	b	a	a	b	b	a	a	b	b	a	a	b	b	a	a	b	a	b	a
S3_57582089	3	57582089	C	T	b	b	a	h	a	h	b	b	h	a	b	a	b	b	h	b	b	b	a	a	a	a	b	b	b	a	b	a	a	h	b	a	a	b	b	a	a	b	b	a	a	h	a	b	a
S3_57615033	3	57615033	A	C	b	b	a	a	a	h	b	b	h	a	h	a	b	b	h	b	b	b	a	a	a	a	b	b	b	a	b	a	a	b	h	a	a	b	b	a	a	b	b	a	a	h	a	b	a
S3_57650118	3	57650118	G	A	b	b	a	a	a	h	b	b	h	a	b	a	b	b	h	b	b	b	a	a	a	a	b	b	b	a	b	a	a	a	h	a	a	b	b	a	a	b	b	a	a	h	a	b	a
S3_57650145	3	57650145	G	C	b	b	a	a	a	h	b	b	h	a	b	a	b	b	h	b	b	b	a	a	a	a	b	b	b	a	b	a	a	a	h	a	a	b	b	a	a	b	b	a	a	h	a	b	a
S3_57650157	3	57650157	G	A	b	b	a	a	a	h	b	b	h	a	b	a	b	b	h	b	b	b	a	a	a	a	b	b	b	a	b	a	a	a	h	a	a	b	b	a	a	b	b	a	a	h	a	b	a
S3_57779456	3	57779456	G	C	b	b	a	a	a	b	b	b	h	a	h	a	b	b	h	b	b	b	a	a	a	a	b	b	b	a	b	a	a	a	b	a	a	b	b	a	a	b	b	a	a	b	a	b	a
S3_57779461	3	57779461	A	C	b	b	a	a	a	b	b	b	h	a	h	a	b	b	h	b	b	b	a	a	a	a	b	b	b	a	b	a	a	a	b	a	a	b	b	a	a	b	b	a	a	b	a	b	a
S3_57964274	3	57964274	N	C	b	b	a	a	a	b	h	b	h	a	b	a	b	b	h	b	b	b	a	a	h	a	b	b	b	a	b	b	a	a	b	a	a	b	b	a	a	b	b	a	a	b	a	b	a
S3_57985829	3	57985829	C	G	b	b	a	a	a	h	b	b	h	a	b	a	b	b	a	b	b	b	a	a	a	a	b	b	b	a	b	b	a	a	b	a	a	b	b	a	a	b	b	a	a	b	a	b	a
S3_58051449	3	58051449	G	T	b	b	a	a	a	b	h	b	h	a	h	a	b	b	h	b	b	b	a	a	h	a	b	b	b	a	b	h	a	a	b	a	a	b	b	a	a	b	b	a	a	b	a	b	a
S3_58153507	3	58153507	T	C	b	b	a	b	a	a	a	b	h	a	b	a	b	b	h	b	b	b	a	a	a	a	b	b	b	a	b	b	a	h	b	a	a	b	b	a	a	b	b	a	a	b	a	b	a
S3_58160380	3	58160380	G	C	b	b	a	h	a	b	h	b	h	a	h	a	b	b	b	b	b	b	a	a	b	a	b	b	b	a	b	b	a	b	b	a	a	b	b	a	a	b	b	a	a	b	a	b	a
S3_58195831	3	58195831	G	C	b	b	a	b	a	h	h	b	h	a	b	a	b	b	h	b	b	b	a	a	b	a	b	b	b	a	b	b	a	b	b	a	a	b	b	a	a	b	b	a	a	b	a	b	a
S3_58199963	3	58199963	C	G	b	b	a	b	a	h	h	b	h	a	b	a	b	b	b	b	b	b	a	a	b	a	b	b	b	a	b	b	a	h	b	a	a	b	b	a	a	b	b	a	a	b	a	b	a
S3_58199996	3	58199996	T	C	b	b	a	b	a	h	h	b	h	a	b	a	b	b	b	b	b	b	a	a	b	a	b	b	b	a	b	a	a	h	b	a	a	b	b	a	a	b	b	a	a	b	a	b	a
S3_58345309	3	58345309	C	A	b	b	a	h	a	a	h	b	h	a	b	a	b	b	h	b	b	b	a	a	b	a	b	b	b	a	b	a	a	b	b	a	a	b	b	a	a	b	b	a	a	b	a	b	a
S3_58367647	3	58367647	A	C	b	b	a	h	a	a	b	b	h	a	b	a	b	b	a	b	b	b	a	a	b	a	b	b	b	a	b	b	a	h	b	a	a	b	b	a	a	b	b	a	a	b	a	b	a
S3_58433131	3	58433131	G	R	b	b	a	h	a	a	h	b	h	a	b	a	b	b	h	b	b	b	a	a	b	a	b	b	b	a	b	b	a	h	b	a	a	b	b	a	a	b	b	a	a	b	a	b	a
S3_58453996	3	58453996	N	A	b	b	a	b	a	a	a	b	h	a	h	a	b	b	b	b	b	b	a	a	b	a	b	b	b	a	b	b	a	h	b	a	a	b	b	a	a	b	b	a	a	b	a	b	a
S3_58483122	3	58483122	T	C	b	b	a	b	a	a	h	b	h	a	h	a	b	b	b	b	b	b	a	a	b	a	b	b	b	a	b	b	a	h	b	a	a	b	b	a	a	b	b	a	a	b	a	b	a
S3_58483130	3	58483130	A	C	b	b	a	b	a	a	h	b	h	a	h	a	b	b	b	b	b	b	a	a	b	a	b	b	b	a	b	b	a	h	b	a	a	b	b	a	a	b	b	a	a	b	a	b	a
S3_58483147	3	58483147	A	C	b	b	a	b	a	a	h	b	h	a	h	a	b	b	b	b	b	b	a	a	b	a	b	b	b	a	b	b	a	h	b	a	a	b	b	a	a	b	b	a	a	b	a	b	a
S3_58483159	3	58483159	A	G	b	b	a	b	a	a	h	b	h	a	h	a	b	b	b	b	b	b	a	a	b	a	b	b	b	a	b	b	a	h	b	a	a	b	b	a	a	b	b	a	a	b	a	b	a
S3_58495309	3	58495309	N	A	b	b	a	h	a	a	b	b	h	a	b	a	b	b	h	b	b	b	a	a	b	a	b	b	b	a	b	b	a	b	b	a	a	b	b	a	a	b	b	a	a	b	a	b	a
S3_58536487	3	58536487	G	A	b	b	a	h	a	a	h	b	h	a	a	a	b	b	h	b	b	b	a	a	b	a	b	b	b	a	b	h	a	a	b	a	a	b	b	a	a	b	b	a	a	b	a	b	a
S3_58537064	3	58537064	A	C	b	b	a	h	a	a	h	b	h	a	a	a	b	b	h	b	b	b	a	a	b	a	b	b	b	a	b	b	a	a	b	a	a	b	b	a	a	b	b	a	a	b	a	b	a
S3_58607245	3	58607245	A	C	b	b	a	a	a	a	a	b	h	a	a	a	b	b	h	b	b	b	a	a	b	a	b	b	b	a	b	a	a	h	b	a	a	b	b	a	a	b	b	a	a	b	a	b	a
S3_58785581	3	58785581	G	C	b	b	a	a	a	a	h	b	h	a	a	a	b	b	h	b	b	b	a	a	b	a	b	b	b	a	b	h	a	h	b	a	a	b	b	a	a	b	b	a	a	b	a	b	a
S3_58872823	3	58872823	C	T	b	b	a	a	a	a	h	b	a	a	a	a	b	b	h	b	b	b	a	a	b	a	b	b	b	a	b	h	a	a	b	a	a	b	b	a	a	b	b	a	a	b	a	b	a
S3_58874949	3	58874949	G	A	b	b	a	h	a	a	h	b	a	a	a	a	b	b	h	b	b	b	a	a	b	a	b	b	b	a	b	b	a	b	b	a	a	b	b	a	a	b	b	a	a	b	a	b	a
S3_58919948	3	58919948	T	Y	b	b	a	h	a	a	a	b	a	a	a	a	b	b	h	b	b	b	a	a	b	a	b	b	b	a	b	h	a	b	b	a	a	b	b	a	a	b	b	a	a	b	a	b	a
S3_58919969	3	58919969	T	W	b	b	a	h	a	a	a	b	a	a	a	a	b	b	h	b	b	b	a	a	b	a	b	b	b	a	b	h	a	b	b	a	a	b	b	a	a	b	b	a	a	b	a	b	a
S3_58927657	3	58927657	C	T	b	b	a	a	a	a	a	b	a	a	a	a	b	b	h	b	b	b	a	a	b	a	b	b	b	a	b	a	a	h	b	a	a	b	b	a	a	b	b	a	a	b	a	b	a
S3_58927659	3	58927659	T	G	b	b	a	a	a	a	a	b	a	a	a	a	b	b	h	b	b	b	a	a	b	a	b	b	b	a	b	a	a	h	b	a	a	b	b	a	a	b	b	a	a	b	a	b	a
S3_58929507	3	58929507	C	T	b	b	a	a	a	a	h	b	a	a	a	a	b	b	h	b	b	b	a	a	b	a	b	b	b	a	b	a	a	h	b	a	a	b	b	a	a	b	b	a	a	b	a	b	a
S3_58929583	3	58929583	T	Y	b	b	a	a	a	a	h	b	a	a	a	a	b	b	b	b	b	b	a	a	b	a	b	b	b	a	b	a	a	a	b	a	a	b	b	a	a	b	b	a	a	b	a	b	a
S3_58942101	3	58942101	T	A	b	b	a	a	a	a	h	b	a	a	a	a	b	b	h	b	b	b	a	a	b	a	b	b	b	a	b	a	a	a	b	a	a	b	b	a	a	b	b	a	a	b	a	b	a
S3_59011473	3	59011473	C	T	b	b	a	b	a	a	a	b	a	a	a	a	b	b	b	b	h	b	a	a	b	a	b	b	b	a	b	a	a	a	b	a	a	b	b	a	a	b	b	a	a	b	a	b	a
S3_59012171	3	59012171	G	C	b	b	a	h	a	a	h	b	a	a	a	a	b	b	b	b	a	b	a	a	b	a	b	b	b	a	b	a	a	a	b	a	a	b	b	a	a	b	b	a	a	b	a	b	a
S3_59130155	3	59130155	C	T	b	b	a	b	a	a	a	b	a	a	a	a	b	b	h	b	h	b	a	a	b	a	b	b	b	a	b	a	a	a	b	a	a	b	b	a	a	b	b	a	a	b	a	b	a
S3_59130157	3	59130157	G	A	b	b	a	b	a	a	a	b	a	a	a	a	b	b	h	b	h	b	a	a	b	a	b	b	b	a	b	a	a	a	b	a	a	b	b	a	a	b	b	a	a	b	a	b	a
S3_59130165	3	59130165	G	C	b	b	a	b	a	a	a	b	a	a	a	a	b	b	h	b	h	b	a	a	b	a	b	b	b	a	b	a	a	a	b	a	a	b	b	a	a	b	b	a	a	b	a	b	a
S3_59145582	3	59145582	G	A	b	b	a	h	a	a	a	b	a	a	a	a	b	b	h	b	h	b	a	a	b	a	b	b	b	a	b	a	a	h	b	a	a	b	b	a	a	b	b	a	a	b	a	b	a
S3_59206263	3	59206263	C	T	b	b	a	h	a	a	h	b	a	a	a	a	b	b	h	b	b	b	a	a	b	a	b	b	b	a	b	a	a	b	b	a	a	b	b	a	a	b	b	a	a	b	a	b	a
S3_59206336	3	59206336	G	C	b	b	a	a	a	a	h	b	a	a	a	a	b	b	h	b	a	b	a	a	b	a	b	b	b	a	b	h	a	b	b	a	a	b	b	a	a	b	b	a	a	b	a	b	a
S3_59206341	3	59206341	G	C	b	b	a	a	a	a	h	b	a	a	a	a	b	b	h	b	a	b	a	a	b	a	b	b	b	a	b	h	a	b	b	a	a	b	b	a	a	b	b	a	a	b	a	b	a
S3_59206363	3	59206363	A	C	b	b	a	a	a	a	h	b	a	a	a	a	b	b	h	b	a	b	a	a	b	a	b	b	b	a	b	h	a	b	b	a	a	b	b	a	a	b	b	a	a	b	a	b	a
S3_59334959	3	59334959	G	C	b	b	a	a	a	a	h	b	a	a	a	a	b	b	b	b	a	b	a	a	b	a	b	b	b	a	b	a	a	b	b	a	a	b	b	a	a	b	b	a	a	b	a	b	a
S3_59337427	3	59337427	C	T	b	b	a	h	a	a	h	b	a	a	a	a	b	b	h	b	a	b	a	a	b	a	b	b	b	a	b	a	a	b	b	a	a	b	b	a	a	b	b	a	a	b	a	b	a
S3_59352279	3	59352279	G	A	b	b	a	h	a	a	h	b	a	a	a	a	b	b	b	b	a	b	a	a	b	a	b	b	b	a	b	a	a	b	b	a	a	b	b	a	a	b	b	a	a	b	a	b	a
S3_59355996	3	59355996	G	T	b	b	a	a	a	a	h	b	a	a	a	a	b	b	a	b	a	b	a	a	b	a	b	b	b	a	b	a	a	b	b	a	a	b	b	a	a	b	b	a	a	b	a	b	a
S3_59466072	3	59466072	C	T	b	b	a	a	a	a	h	b	a	a	a	a	b	b	h	b	h	b	a	a	b	a	b	b	b	a	b	a	a	b	b	a	a	b	b	a	a	b	b	a	a	b	a	b	a
S3_59519263	3	59519263	A	G	b	b	a	a	a	a	b	b	a	a	a	a	b	b	h	b	b	b	h	a	b	b	b	b	b	a	b	a	a	b	b	a	a	b	b	a	a	b	b	a	a	b	a	b	a
S3_59556150	3	59556150	C	S	b	b	a	a	a	a	h	b	a	a	a	a	b	b	b	b	b	b	h	a	b	b	b	b	b	a	b	a	a	b	b	a	a	b	b	a	a	b	b	a	a	b	a	b	a
S3_59609719	3	59609719	G	C	b	b	a	a	a	a	h	b	a	a	a	a	b	b	h	b	b	b	a	a	b	b	b	b	b	a	b	a	a	b	b	a	a	b	b	a	a	b	b	a	a	b	a	b	a
S3_59626617	3	59626617	T	G	b	h	a	a	a	a	a	b	a	a	a	a	b	b	a	b	h	b	a	a	b	b	b	b	b	a	b	a	a	b	b	a	a	b	b	a	a	b	b	a	a	b	a	b	a
S3_59661544	3	59661544	C	T	b	b	a	h	a	a	a	b	a	a	a	a	b	b	h	b	a	b	b	a	b	b	b	b	b	a	b	a	a	b	b	a	a	b	b	a	a	b	b	a	a	b	a	b	a
S3_59729383	3	59729383	N	A	b	a	a	b	a	a	h	b	a	a	a	a	b	b	h	b	h	b	b	a	b	b	b	b	b	a	b	a	a	b	b	a	a	b	b	a	a	b	b	a	b	b	a	b	a
S3_59734615	3	59734615	A	T	b	b	a	b	a	a	h	b	a	a	a	a	b	b	h	b	a	b	h	a	b	b	b	b	b	a	b	a	a	b	b	a	a	b	b	a	a	b	b	a	a	b	a	b	a
S3_59773941	3	59773941	A	G	b	b	a	b	a	a	h	b	a	a	a	a	b	b	h	b	b	b	a	a	b	b	b	b	b	a	b	a	a	b	b	a	a	b	b	a	a	b	b	a	h	b	a	b	a
S3_59979548	3	59979548	A	N	b	b	a	b	a	a	b	b	a	a	a	a	b	b	h	b	h	b	h	a	b	b	b	b	b	a	b	a	a	b	b	a	a	b	b	a	a	b	b	a	a	b	a	b	a
S3_60123426	3	60123426	G	A	b	b	a	b	a	a	h	b	a	a	a	a	b	b	a	b	b	b	h	a	b	b	b	b	b	a	b	a	a	b	b	a	a	b	b	a	a	b	b	a	a	b	a	b	a
S3_60138881	3	60138881	G	A	b	b	a	b	a	a	a	b	a	a	a	a	b	b	h	b	a	b	a	a	b	b	b	b	b	a	b	a	a	b	b	a	a	b	b	a	a	b	b	a	a	b	a	b	a
S3_60138923	3	60138923	G	C	b	b	a	a	a	a	h	b	a	a	a	a	b	b	b	b	h	b	a	a	b	b	b	b	b	a	b	a	a	b	b	a	a	b	b	a	a	b	b	a	a	b	a	b	a
S3_60138933	3	60138933	G	C	b	b	a	a	a	a	h	b	a	a	a	a	b	b	b	b	h	b	a	a	b	b	b	b	b	a	b	a	a	b	b	a	a	b	b	a	a	b	b	a	a	b	a	b	a
S3_60138953	3	60138953	T	C	b	b	a	a	a	a	h	b	a	a	a	a	b	b	b	b	h	b	a	a	b	b	b	b	b	a	b	a	a	b	b	a	a	b	b	a	a	b	b	a	a	b	a	b	a
S3_60234038	3	60234038	C	T	b	b	a	a	a	a	h	b	a	a	a	a	b	b	h	b	b	b	a	a	b	b	b	b	b	a	b	a	a	b	b	a	a	b	b	a	a	b	b	a	b	b	a	b	a
S3_60234064	3	60234064	A	G	b	b	a	a	a	a	h	b	a	a	a	a	b	b	h	b	b	b	a	a	b	b	b	b	b	a	b	a	a	b	b	a	a	b	b	a	a	b	b	a	b	b	a	b	a
S3_60234077	3	60234077	G	A	b	b	a	a	a	a	h	b	a	a	a	a	b	b	h	b	b	b	a	a	b	b	b	b	b	a	b	a	a	b	b	a	a	b	b	a	a	b	b	a	b	b	a	b	a
S3_60234826	3	60234826	C	G	b	b	a	a	a	a	h	b	a	a	a	a	b	b	a	b	a	b	a	a	b	b	b	b	b	a	b	a	a	b	b	a	a	b	b	a	a	b	b	a	a	b	a	b	a
S3_60234832	3	60234832	G	A	b	b	a	a	a	a	h	b	a	a	a	a	b	b	a	b	a	b	a	a	b	b	b	b	b	a	b	a	a	b	b	a	a	b	b	a	a	b	b	a	a	b	a	b	a
S3_60238396	3	60238396	G	C	b	b	a	a	a	a	b	b	a	a	a	a	b	b	h	b	h	b	a	a	b	b	b	b	b	a	b	a	a	b	b	a	a	b	b	a	a	b	b	a	a	b	a	b	a
S3_60238630	3	60238630	G	T	b	b	a	a	a	a	h	b	a	a	a	a	b	b	h	b	h	b	a	a	b	b	b	b	b	a	b	a	a	b	b	a	a	b	b	a	a	b	b	a	a	b	a	b	a
S3_60276022	3	60276022	T	C	b	b	a	a	a	a	a	b	a	a	a	a	b	b	h	b	a	b	a	a	b	b	b	b	b	a	b	a	a	b	b	a	a	b	b	a	a	b	b	a	a	b	a	b	a
S3_60276034	3	60276034	G	A	b	b	a	a	a	a	a	b	a	a	a	a	b	b	h	b	a	b	a	a	b	b	b	b	b	a	b	a	a	b	b	a	a	b	b	a	a	b	b	a	a	b	a	b	a
S3_60316184	3	60316184	A	G	b	b	a	h	a	a	h	b	a	a	a	a	b	b	h	b	a	b	b	a	b	b	b	b	b	a	b	a	a	b	b	a	a	b	b	a	a	b	b	a	a	b	a	b	a
S3_60316203	3	60316203	A	G	b	b	a	h	a	a	h	b	a	a	a	a	b	b	h	b	a	b	b	a	b	b	b	b	b	a	b	a	a	b	b	a	a	b	b	a	a	b	b	a	a	b	a	b	a
S3_60338677	3	60338677	A	G	b	b	a	a	a	a	b	b	a	a	a	a	b	b	h	b	a	b	h	a	b	b	b	b	b	a	b	a	a	b	b	a	a	b	b	a	a	b	b	a	a	b	a	b	a
S3_60456264	3	60456264	C	Y	b	b	a	b	a	a	h	b	a	a	a	a	b	b	b	b	h	b	a	a	b	b	b	b	b	a	b	a	a	b	b	a	a	b	b	a	a	b	b	a	h	b	a	b	a
S3_60456272	3	60456272	C	S	b	b	a	b	a	a	h	b	a	a	a	a	b	b	b	b	h	b	a	a	b	b	b	b	b	a	b	a	a	b	b	a	a	b	b	a	a	b	b	a	h	b	a	b	a
S3_60456288	3	60456288	A	R	b	b	a	b	a	a	h	b	a	a	a	a	b	b	b	b	h	b	a	a	b	b	b	b	b	a	b	a	a	b	b	a	a	b	b	a	a	b	b	a	h	b	a	b	a
S3_60458934	3	60458934	A	G	b	b	a	h	a	a	h	b	a	a	a	a	b	b	h	b	h	b	b	a	b	b	b	b	b	a	b	a	a	b	b	a	a	b	b	a	a	b	b	a	h	b	a	b	a
S3_60461369	3	60461369	G	K	b	b	a	h	a	a	h	b	a	a	a	a	b	b	h	b	a	b	b	a	b	b	b	b	b	a	b	a	a	b	b	a	a	b	b	a	a	b	b	a	a	b	a	b	a
S3_60461374	3	60461374	T	Y	b	b	a	h	a	a	h	b	a	a	a	a	b	b	h	b	a	b	b	a	b	b	b	b	b	a	b	a	a	b	b	a	a	b	b	a	a	b	b	a	a	b	a	b	a
S3_60461598	3	60461598	A	G	b	b	a	a	a	a	h	b	a	a	a	a	b	b	h	b	a	b	a	a	b	b	b	b	b	a	b	a	a	b	b	a	a	b	b	a	a	b	b	a	a	b	a	b	a
S3_60462480	3	60462480	T	C	b	b	a	a	a	a	h	b	a	a	a	a	b	b	h	b	h	b	a	a	b	b	b	b	b	a	b	a	a	b	b	a	a	b	b	a	a	b	b	a	a	b	a	b	a
S3_60597958	3	60597958	C	A	b	b	a	a	a	a	h	b	a	a	a	a	b	b	b	b	b	b	a	a	b	b	b	b	b	a	b	a	a	b	b	a	a	b	b	a	a	b	b	a	h	b	a	b	a
S3_60602743	3	60602743	N	C	b	b	a	b	a	a	b	b	a	a	a	a	b	b	b	b	h	b	b	a	b	b	b	b	b	a	b	a	a	b	b	a	a	b	b	a	a	b	b	a	a	a	a	b	a
S3_60602744	3	60602744	N	T	b	b	a	b	a	a	b	b	a	a	a	a	b	b	b	b	h	b	b	a	b	b	b	b	b	a	b	a	a	b	b	a	a	b	b	a	a	b	b	a	a	a	a	b	a
S3_60633426	3	60633426	N	G	b	b	a	b	a	a	h	b	a	a	a	a	b	b	h	b	a	b	h	a	b	b	b	b	b	a	b	a	a	b	b	a	a	b	b	a	a	b	b	a	a	a	a	b	a
S3_60653506	3	60653506	G	S	b	b	a	a	a	a	a	b	a	a	a	a	b	b	b	b	a	b	h	a	b	b	b	b	b	a	b	a	a	b	b	a	a	b	b	a	a	b	b	a	a	b	a	b	a
S3_60661793	3	60661793	G	A	b	b	a	a	a	a	h	b	a	a	a	a	b	b	a	b	h	b	h	a	b	b	b	b	b	a	b	h	a	b	b	a	a	b	b	a	a	b	b	a	a	b	a	b	a
S3_60662577	3	60662577	A	G	b	b	a	b	a	a	b	b	a	a	a	a	b	b	h	b	h	b	h	a	b	b	b	b	b	a	b	h	a	b	b	a	a	b	b	a	a	b	b	a	a	b	a	b	a
S3_60662583	3	60662583	G	A	b	b	a	b	a	a	b	b	a	a	a	a	b	b	h	b	h	b	h	a	b	b	b	b	b	a	b	h	a	b	b	a	a	b	b	a	a	b	b	a	a	b	a	b	a
S3_60684349	3	60684349	G	C	b	b	a	b	a	a	h	b	a	a	a	a	b	b	h	b	h	b	a	a	b	b	b	b	b	a	b	b	a	b	b	a	a	b	b	a	a	b	b	a	b	b	a	b	a
S3_60684369	3	60684369	G	A	b	b	a	b	a	a	h	b	a	a	a	a	b	b	h	b	h	b	a	a	b	b	b	b	b	a	b	b	a	b	b	a	a	b	b	a	a	b	b	a	b	b	a	b	a
S3_60684387	3	60684387	G	A	b	b	a	b	a	a	h	b	a	a	a	a	b	b	h	b	h	b	a	a	b	b	b	b	b	a	b	b	a	b	b	a	a	b	b	a	a	b	b	a	b	b	a	b	a
S3_60698557	3	60698557	C	G	b	b	a	b	a	a	h	b	a	a	a	a	b	b	h	b	h	b	h	a	b	b	b	b	b	a	b	h	a	b	b	a	a	b	b	a	a	b	b	a	h	b	a	b	a
S3_60781004	3	60781004	T	C	b	b	a	b	a	a	h	b	a	a	a	a	b	b	h	b	h	b	b	a	b	b	b	b	b	a	b	b	a	b	b	a	a	b	b	a	a	b	b	a	b	b	a	b	a
S3_61086212	3	61086212	T	N	b	b	a	a	a	a	a	b	a	a	a	a	b	b	h	b	h	b	a	a	b	b	b	b	b	a	b	a	a	b	b	a	a	b	b	a	a	b	b	a	a	b	a	b	a
S3_61402130	3	61402130	C	T	b	b	a	a	a	a	a	b	a	a	a	a	b	b	h	b	h	b	h	a	b	b	b	b	b	a	b	a	a	b	b	a	a	b	b	a	a	b	b	a	a	b	b	b	a
S3_61407429	3	61407429	T	A	b	b	a	b	a	a	h	b	a	a	a	a	b	b	h	b	b	b	h	a	b	b	b	b	b	a	b	a	a	b	b	a	a	b	b	a	a	b	b	a	a	b	b	b	a
S3_61501028	3	61501028	G	K	b	b	h	a	a	a	a	b	a	a	a	a	b	b	h	b	b	a	a	a	b	b	b	b	b	a	b	a	a	b	b	a	a	b	b	a	a	b	b	a	a	b	b	b	a
S3_61532385	3	61532385	C	T	b	b	h	a	a	a	a	b	a	a	a	a	b	b	h	b	b	a	a	a	b	b	b	b	b	a	b	a	a	b	b	a	a	b	b	a	a	b	b	a	a	b	b	b	a
S3_61539666	3	61539666	G	N	b	b	h	a	a	a	a	b	a	a	a	a	b	b	h	b	b	a	a	a	b	b	b	b	b	a	b	a	a	b	b	a	a	b	b	a	a	b	b	a	a	b	b	b	a
S3_61622354	3	61622354	C	G	b	b	h	h	a	a	a	b	a	a	a	a	b	b	h	b	b	a	a	a	b	b	b	b	b	a	b	a	a	b	b	a	a	b	b	a	a	b	b	a	a	b	b	b	a
S3_61667379	3	61667379	A	M	b	b	b	h	a	a	h	b	a	a	a	a	b	b	h	b	b	a	b	a	b	b	b	b	b	a	b	b	a	b	b	a	a	b	b	a	a	b	b	a	b	b	b	b	a
S3_61673273	3	61673273	G	A	b	b	a	a	a	a	h	b	a	a	a	a	b	b	h	b	b	a	b	a	b	b	b	b	b	a	b	b	a	b	b	a	a	b	b	a	a	b	b	a	b	b	b	b	a
S3_61673304	3	61673304	A	T	b	b	a	a	a	a	h	b	a	a	a	a	b	b	h	b	b	a	b	a	b	b	b	b	b	a	b	b	a	b	b	a	a	b	b	a	a	b	b	a	b	b	b	b	a
S3_61711471	3	61711471	T	G	b	b	h	a	a	a	h	b	a	a	a	a	b	b	h	b	b	a	h	a	b	b	b	b	b	a	b	a	a	b	b	a	a	b	b	a	a	b	b	a	a	b	b	b	a
S3_61711510	3	61711510	G	T	b	b	h	a	a	a	h	b	a	a	a	a	b	b	h	b	b	a	h	a	b	b	b	b	b	a	b	a	a	b	b	a	a	b	b	a	a	b	b	a	a	b	b	b	a
S3_61725343	3	61725343	N	C	b	b	b	h	a	a	a	b	a	a	a	a	b	b	h	b	b	a	b	a	b	b	b	b	b	a	b	h	a	b	b	a	a	b	b	a	a	b	b	a	a	b	b	b	a
S3_61734216	3	61734216	C	S	b	b	a	h	a	a	h	b	a	a	a	a	b	b	h	b	b	a	h	a	b	b	b	b	b	a	b	h	a	b	b	a	a	b	b	a	a	b	b	a	a	b	b	b	a
S3_61734239	3	61734239	A	W	b	b	a	h	a	a	h	b	a	a	a	a	b	b	h	b	b	a	h	a	b	b	b	b	b	a	b	h	a	b	b	a	a	b	b	a	a	b	b	a	a	b	b	b	a
S3_61841940	3	61841940	G	T	b	b	a	a	a	a	a	b	a	a	a	a	b	b	h	b	h	a	b	a	b	b	b	b	b	a	b	a	a	b	b	a	a	b	b	a	a	a	b	a	a	b	b	b	a
S3_61894308	3	61894308	T	A	b	b	a	a	a	a	a	b	a	a	a	a	b	b	h	b	h	a	a	a	b	b	b	b	b	a	b	a	a	b	b	a	a	b	b	a	a	h	b	a	a	b	b	b	a
S3_61918102	3	61918102	A	T	b	b	a	a	a	a	h	b	a	a	a	a	b	b	h	b	a	a	a	a	b	b	b	b	b	a	b	h	a	b	b	a	a	b	b	a	a	b	b	a	a	b	b	b	a
S3_61924462	3	61924462	N	A	b	b	a	a	a	a	b	b	a	a	a	a	b	b	h	b	h	a	a	a	b	b	b	b	b	a	b	h	a	b	b	a	a	b	b	a	a	h	b	a	h	b	b	b	a
S3_61924503	3	61924503	N	A	b	b	a	a	a	a	b	b	a	a	a	a	b	b	h	b	h	a	a	a	b	b	b	b	b	a	b	h	a	b	b	a	a	b	b	a	a	h	b	a	h	b	b	b	a
S3_61931899	3	61931899	T	G	b	b	b	h	a	b	a	b	a	a	a	a	b	b	h	b	h	a	h	a	b	b	b	b	b	a	b	a	a	b	b	a	a	b	b	a	a	h	b	a	a	b	b	b	b
S3_61931902	3	61931902	T	C	b	b	b	h	a	b	a	b	a	a	a	a	b	b	h	b	h	a	h	a	b	b	b	b	b	a	b	a	a	b	b	a	a	b	b	a	a	h	b	a	a	b	b	b	b
S3_61972305	3	61972305	G	R	b	b	b	b	a	b	h	b	a	a	a	a	b	b	h	b	h	a	a	a	b	b	b	b	b	a	b	b	a	b	b	a	a	b	b	a	a	h	b	a	a	b	b	b	a
S3_62219990	3	62219990	C	G	b	b	h	b	a	b	b	b	a	a	a	a	b	b	h	b	a	a	a	a	b	b	b	b	b	a	b	a	a	b	b	a	a	b	b	a	a	h	b	a	a	b	b	b	h
S3_62228697	3	62228697	G	C	b	b	a	b	a	b	b	b	a	a	a	a	b	b	a	b	a	a	h	a	b	b	b	b	b	a	b	h	a	b	b	a	a	b	b	a	a	h	b	a	a	b	b	b	a
S3_62228700	3	62228700	A	T	b	b	a	b	a	b	b	b	a	a	a	a	b	b	a	b	a	a	h	a	b	b	b	b	b	a	b	h	a	b	b	a	a	b	b	a	a	h	b	a	a	b	b	b	a
S3_62329186	3	62329186	N	A	b	b	h	b	a	b	b	b	a	a	a	a	b	b	h	b	b	a	a	a	b	b	b	b	b	a	b	b	a	b	b	a	a	b	b	a	a	h	b	a	a	b	b	b	b
S3_62415290	3	62415290	T	C	b	b	h	b	a	b	b	b	a	a	a	a	b	b	b	b	a	a	a	a	b	b	b	b	b	a	b	b	a	b	b	a	a	b	b	a	a	h	b	a	a	b	b	b	b
S3_62441550	3	62441550	T	G	b	b	h	a	a	b	b	b	a	a	a	a	b	b	h	b	h	a	h	a	b	b	b	b	b	a	b	a	a	b	b	a	a	b	b	a	a	h	b	a	a	b	b	b	b
S3_62441742	3	62441742	G	A	b	b	a	a	a	b	b	b	a	a	a	a	b	b	h	b	h	a	h	a	b	b	b	b	b	a	b	h	h	b	b	a	a	b	b	a	a	h	b	a	a	b	b	b	b
S3_62441760	3	62441760	C	T	b	b	a	a	a	b	b	b	a	a	a	a	b	b	h	b	h	a	h	a	b	b	b	b	b	a	b	h	h	b	b	a	a	b	b	a	a	h	b	a	a	b	b	b	b
S3_62441766	3	62441766	T	C	b	b	a	a	a	b	b	b	a	a	a	a	b	b	h	b	h	a	h	a	b	b	b	b	b	a	b	h	h	b	b	a	a	b	b	a	a	h	b	a	a	b	b	b	b
S3_62441772	3	62441772	A	G	b	b	a	a	a	b	b	b	a	a	a	a	b	b	h	b	h	a	h	a	b	b	b	b	b	a	b	h	h	b	b	a	a	b	b	a	a	h	b	a	a	b	b	b	b
S3_62441787	3	62441787	G	T	b	b	a	a	a	b	h	b	a	a	a	a	b	b	h	b	h	a	h	a	b	b	b	b	b	a	b	a	a	b	b	a	a	b	b	a	a	a	b	a	a	b	b	b	h
S3_62441794	3	62441794	G	A	b	b	a	a	a	b	h	b	a	a	a	a	b	b	h	b	h	a	h	a	b	b	b	b	b	a	b	a	a	b	b	a	a	b	b	a	a	a	b	a	a	b	b	b	h
S3_62441826	3	62441826	G	A	b	b	a	a	a	b	h	b	a	a	a	a	b	b	h	b	h	a	h	a	b	b	b	b	b	a	b	a	a	b	b	a	a	b	b	a	a	a	b	a	a	b	b	b	h
S3_62442696	3	62442696	G	A	b	b	h	a	a	b	h	b	a	a	a	a	b	b	h	b	a	a	h	a	b	b	b	b	b	a	b	h	a	b	b	a	a	b	b	a	a	b	b	a	a	b	b	b	b
S3_62496393	3	62496393	T	C	b	b	b	a	a	b	h	b	a	a	a	a	b	b	h	b	h	a	h	a	b	b	b	b	b	a	b	b	a	b	b	a	a	b	b	a	a	b	b	a	a	b	b	b	h
S3_62505553	3	62505553	G	A	b	b	a	a	a	b	h	b	a	a	a	a	b	b	h	b	b	a	h	a	b	b	b	b	b	a	b	a	a	b	b	a	a	b	b	a	a	b	b	a	b	b	b	b	a
S3_62511418	3	62511418	N	T	b	b	h	a	a	b	h	b	a	a	a	a	b	b	h	b	h	a	h	a	b	b	b	b	b	a	b	h	a	b	b	a	a	b	b	a	a	b	b	a	b	b	b	b	h
S3_62511541	3	62511541	G	C	b	b	a	a	a	b	h	b	a	a	a	a	b	b	h	b	h	a	h	a	b	b	b	b	b	a	b	a	a	b	b	a	a	b	b	a	a	a	b	a	b	b	b	b	a
S3_62583270	3	62583270	A	R	b	b	a	a	a	b	h	b	a	a	a	a	b	b	h	b	h	a	h	a	b	b	b	b	b	a	b	b	a	b	b	a	a	b	b	a	a	b	b	a	a	b	b	b	a
S3_62585098	3	62585098	A	G	b	b	b	a	a	b	h	b	a	a	a	a	b	b	h	b	h	a	h	a	b	b	b	b	b	a	b	b	a	b	b	a	a	b	b	a	a	b	b	a	a	b	b	b	a
S3_62649403	3	62649403	C	T	b	b	b	a	a	b	h	b	a	a	a	a	b	b	h	b	h	a	h	a	b	b	b	b	b	a	b	b	a	b	b	a	a	b	b	a	a	b	b	a	a	b	b	b	a
S3_63211951	3	63211951	T	C	b	b	b	a	a	b	h	b	a	a	a	a	b	b	h	b	h	a	h	a	b	b	b	b	b	a	b	b	b	b	b	a	a	b	b	a	a	a	b	a	a	b	b	b	a
S3_63324783	3	63324783	T	C	b	b	b	a	h	b	h	b	a	a	a	a	b	b	b	b	h	a	h	a	b	b	b	b	b	a	b	b	b	b	b	a	a	b	b	a	a	a	b	a	a	b	b	b	h
S3_63324790	3	63324790	T	G	b	b	b	a	h	b	h	b	a	a	a	a	b	b	b	b	h	a	h	a	b	b	b	b	b	a	b	b	b	b	b	a	a	b	b	a	a	a	b	a	a	b	b	b	h
S3_63342217	3	63342217	C	G	b	b	b	a	b	b	h	b	a	a	a	a	b	b	h	b	b	a	h	a	b	b	b	b	b	a	b	b	b	b	b	a	a	b	b	a	a	h	b	a	a	b	b	b	b
S3_63342253	3	63342253	A	C	b	b	b	a	b	b	h	b	a	a	a	a	b	b	h	b	b	a	h	a	b	b	b	b	b	a	b	b	b	b	b	a	a	b	b	a	a	b	b	a	a	b	b	b	b
S3_63482849	3	63482849	A	G	b	b	b	a	b	b	b	b	a	a	a	a	b	b	b	b	a	a	b	a	b	b	b	b	b	a	b	b	b	b	b	a	a	b	b	a	a	b	b	a	a	b	b	b	b
S3_63539665	3	63539665	A	R	b	b	b	a	h	b	h	b	a	a	a	a	b	b	h	b	h	a	h	a	b	b	b	b	b	a	b	b	b	b	b	a	a	b	b	a	a	b	b	a	a	b	b	b	h
S3_63802670	3	63802670	A	G	b	b	b	a	a	b	b	b	a	a	a	a	b	b	h	b	b	a	a	a	b	b	b	b	b	a	b	b	b	b	b	a	a	b	b	a	a	b	b	a	a	b	b	b	a
S3_64043917	3	64043917	T	C	b	b	b	a	h	b	h	b	a	a	a	a	b	b	h	b	b	a	h	a	b	b	b	b	b	a	b	b	b	b	b	a	a	b	b	a	a	b	b	a	a	b	b	b	h
S3_64198036	3	64198036	C	T	b	b	b	a	h	b	b	b	a	a	a	a	b	b	h	b	b	a	a	a	b	b	b	b	b	a	b	b	b	b	b	a	a	b	b	a	a	b	b	a	a	b	b	b	h
S3_64199676	3	64199676	A	G	b	b	b	a	h	b	b	b	a	a	a	a	b	b	h	b	b	a	a	a	b	b	b	b	b	a	b	b	b	b	b	a	a	b	b	a	a	a	b	a	a	b	b	b	h
S3_64199690	3	64199690	A	C	b	b	b	a	h	b	b	b	a	a	a	a	b	b	h	b	b	a	a	a	b	b	b	b	b	a	b	b	b	b	b	a	a	b	b	a	a	a	b	a	a	b	b	b	h
S3_64234769	3	64234769	A	T	b	b	b	a	h	b	h	b	a	a	a	a	b	b	h	b	b	a	a	a	b	b	b	b	b	a	b	b	b	b	b	a	a	b	b	a	a	a	b	a	a	b	b	b	h
S3_64364776	3	64364776	T	C	b	b	b	a	h	b	b	b	a	a	a	a	b	b	h	h	a	a	h	a	b	b	b	b	b	a	b	b	b	b	b	a	a	b	b	a	a	a	b	a	a	b	b	b	h
S3_64397455	3	64397455	A	T	b	b	b	b	h	b	h	b	a	a	a	a	b	b	h	a	h	a	a	a	b	b	b	b	b	a	b	b	b	b	b	a	a	b	b	a	a	h	b	a	a	b	b	b	h
S3_64401554	3	64401554	G	C	b	b	b	h	h	b	b	b	a	a	a	a	b	b	h	h	b	a	h	a	b	b	b	b	b	a	b	b	b	b	b	a	a	b	b	a	a	b	b	a	a	b	b	b	a
S3_64443535	3	64443535	C	G	b	b	b	a	h	b	h	b	a	a	a	a	b	b	h	h	b	a	a	a	b	b	b	b	b	a	b	b	b	b	b	a	a	b	b	a	a	a	b	a	a	b	b	b	h
S3_64493026	3	64493026	G	C	b	b	b	a	b	b	h	b	a	a	a	a	b	b	h	h	b	a	h	a	b	b	b	b	b	a	b	b	b	b	b	a	a	b	b	a	a	a	b	a	a	b	b	b	b
S3_64809231	3	64809231	G	C	b	b	b	h	b	b	a	b	a	a	a	a	b	b	b	h	b	a	h	a	b	b	b	b	b	a	b	b	b	b	b	a	a	b	b	a	a	h	b	a	a	b	b	b	b
S3_64809232	3	64809232	C	A	b	b	b	h	b	b	a	b	a	a	a	a	b	b	b	h	b	a	h	a	b	b	b	b	b	a	b	b	b	b	b	a	a	b	b	a	a	h	b	a	a	b	b	b	b
S3_64861813	3	64861813	T	G	b	b	b	h	b	b	h	b	a	a	a	a	b	b	b	a	h	a	a	a	b	b	b	b	b	a	a	b	b	b	b	a	a	b	b	a	a	a	b	a	a	b	b	b	b
S3_64948860	3	64948860	G	A	b	b	b	h	h	b	h	b	a	a	a	a	b	b	b	b	b	a	a	a	b	b	b	b	b	a	a	b	b	b	b	a	a	b	b	a	a	a	b	a	a	b	b	b	h
S3_64985245	3	64985245	T	C	b	b	b	a	h	b	h	b	a	a	a	a	b	b	b	h	b	a	h	a	b	b	b	b	b	a	a	b	b	b	b	a	a	b	b	a	a	b	b	a	a	b	b	b	h
S3_65006591	3	65006591	G	A	b	b	b	h	h	b	b	b	a	a	a	a	b	b	h	a	b	a	a	a	b	b	b	b	b	a	a	b	b	b	b	a	a	b	b	a	a	a	b	a	a	b	b	b	h
S3_65447297	3	65447297	G	K	b	b	b	a	b	b	h	b	b	a	a	a	b	b	a	h	b	a	h	a	b	b	b	b	b	a	a	b	b	b	b	a	a	b	b	a	a	h	b	a	a	b	b	b	b
S3_65449890	3	65449890	C	A	b	b	b	b	b	b	b	b	b	a	a	a	b	b	h	h	b	a	b	a	b	b	b	b	b	a	a	b	b	b	b	a	a	b	b	a	a	h	b	a	a	b	b	b	b
S3_65647667	3	65647667	C	T	b	b	b	a	b	b	b	b	b	a	a	a	b	b	h	h	b	a	b	a	b	b	b	b	b	h	a	b	b	b	b	a	a	b	b	a	a	a	b	a	a	b	b	b	b
S3_65647938	3	65647938	T	C	b	b	b	a	b	b	b	b	b	a	a	a	b	b	h	h	b	a	h	a	b	b	b	b	b	h	a	b	b	b	b	a	a	b	b	a	a	a	b	a	a	b	b	b	b
S3_65659907	3	65659907	C	Y	b	b	b	a	b	b	b	b	b	a	a	a	b	b	h	h	b	a	a	a	b	b	b	b	b	h	a	b	b	b	b	a	a	b	b	a	a	a	b	a	a	b	b	b	b
S3_65686158	3	65686158	A	G	b	b	b	a	b	b	h	b	b	a	a	a	b	b	h	h	b	a	h	a	b	b	b	b	b	b	a	b	b	b	b	a	a	b	b	a	a	a	b	a	a	b	b	b	h
S3_65859791	3	65859791	A	C	b	b	b	a	b	b	h	b	b	a	a	a	b	b	h	h	b	a	h	a	b	b	b	b	b	b	a	b	b	b	b	a	a	b	b	a	a	a	b	a	a	b	b	b	h
S3_65938083	3	65938083	T	C	b	b	b	a	b	b	h	b	b	a	a	a	b	b	h	h	h	a	a	a	b	b	b	b	b	b	a	b	b	b	b	a	a	b	b	a	a	a	b	a	a	b	b	b	a
S3_66344293	3	66344293	C	G	b	b	b	a	h	b	h	b	b	a	a	a	b	b	h	h	h	a	b	a	b	b	b	b	b	b	a	b	b	b	b	a	a	b	b	a	a	a	b	a	a	b	b	b	a
S3_66344302	3	66344302	C	A	b	b	b	a	h	b	h	b	b	a	a	a	b	b	h	h	h	a	b	a	b	b	b	b	b	b	a	b	b	b	b	a	a	b	b	a	a	a	b	a	a	b	b	b	a
S3_66371833	3	66371833	T	A	b	b	b	a	a	b	h	b	b	a	a	a	b	b	h	h	a	a	a	a	b	b	b	b	b	b	a	b	b	b	b	a	a	b	b	a	a	a	b	a	a	b	b	b	b
S3_66439001	3	66439001	G	C	b	b	b	a	a	b	h	b	b	a	a	a	b	b	h	h	b	a	a	a	b	b	b	b	b	b	a	b	b	b	b	a	a	b	b	a	a	a	b	a	a	b	b	b	h
S3_66443417	3	66443417	T	Y	b	b	b	a	h	b	h	b	b	a	a	a	b	b	h	h	b	a	a	a	b	b	b	b	b	b	a	b	b	b	b	a	a	b	b	a	a	a	b	a	a	b	b	b	a
S3_66443448	3	66443448	C	M	b	b	b	a	h	b	h	b	b	a	a	a	b	b	h	h	b	a	a	a	b	b	b	b	b	b	a	b	b	b	b	a	a	b	b	a	a	a	b	a	a	b	b	b	a
S3_66628092	3	66628092	A	G	b	b	b	a	h	b	h	b	b	a	a	a	b	b	h	h	b	a	a	a	b	b	b	b	b	b	a	b	b	b	b	a	a	b	b	a	a	a	b	a	a	b	b	b	h
S3_66628318	3	66628318	G	A	b	b	b	a	h	b	b	b	b	a	a	a	b	b	h	h	b	a	h	a	b	b	b	b	b	b	a	b	b	b	b	a	a	b	b	a	a	a	b	a	a	b	b	b	a
S3_66653777	3	66653777	T	C	b	b	b	a	h	b	a	b	b	a	a	a	b	b	h	h	a	a	h	a	b	b	b	b	b	b	a	b	b	b	b	a	a	b	b	a	a	a	b	a	a	b	b	b	a
S3_66682691	3	66682691	T	C	b	b	b	a	a	b	h	b	b	a	a	a	b	b	h	h	h	a	a	a	b	b	b	b	b	b	a	b	b	b	b	a	a	b	b	a	a	a	b	a	a	b	b	b	a
S3_66720841	3	66720841	G	C	b	b	b	a	a	b	a	b	b	a	a	a	b	b	h	b	h	a	h	a	b	b	b	b	b	b	a	b	b	b	b	a	a	b	b	a	a	h	b	a	a	b	b	b	a
S3_67492891	3	67492891	T	K	b	b	b	a	a	b	a	b	b	a	a	a	b	b	h	h	h	a	h	a	b	b	b	b	b	b	a	b	b	b	b	a	b	b	b	b	a	b	b	a	a	b	b	b	b
S3_67665835	3	67665835	G	T	b	b	b	a	b	b	a	b	b	a	a	a	b	b	h	b	b	a	b	a	b	b	b	b	b	b	a	b	b	b	b	a	b	b	b	b	a	b	b	a	a	b	b	b	b
S3_67934747	3	67934747	G	A	b	b	b	a	h	b	a	b	b	a	a	a	b	b	h	b	h	a	h	a	b	b	b	b	b	b	a	b	b	b	b	a	b	b	b	b	a	b	b	a	a	b	b	b	b
S3_67953960	3	67953960	T	W	b	b	b	a	b	b	a	b	b	a	a	a	b	b	h	a	b	a	a	a	b	b	b	b	b	b	a	b	b	b	b	a	b	b	b	b	a	b	b	a	a	b	b	b	b
S3_68032678	3	68032678	A	C	b	b	b	a	h	b	a	b	b	a	a	a	b	b	h	h	b	a	a	a	b	b	b	b	b	b	a	b	b	b	b	a	b	b	b	b	a	b	b	a	a	b	b	b	b
S3_68112206	3	68112206	C	S	b	b	b	a	a	b	b	b	b	a	a	a	b	b	h	h	b	a	a	a	b	b	b	b	b	b	a	b	b	b	b	a	b	b	b	b	a	b	b	a	a	b	b	b	b
S3_68113725	3	68113725	C	A	b	b	b	a	b	b	h	b	b	a	a	a	b	b	h	h	h	a	a	a	b	b	b	b	b	b	a	b	b	b	b	a	b	b	b	b	a	b	b	a	a	b	b	b	b
S3_68113727	3	68113727	T	G	b	b	b	a	b	b	h	b	b	a	a	a	b	b	h	h	h	a	a	a	b	b	b	b	b	b	a	b	b	b	b	a	b	b	b	b	a	b	b	a	a	b	b	b	b
S3_69503963	3	69503963	A	M	a	b	b	a	h	b	h	a	b	a	a	a	b	b	h	h	b	a	h	a	b	b	b	b	b	b	a	b	b	b	b	a	b	b	b	b	a	b	b	a	a	b	b	b	b
S3_69684251	3	69684251	G	C	a	b	b	a	h	b	b	a	b	a	a	a	b	b	h	h	h	a	b	b	b	b	b	b	b	b	a	b	b	b	b	a	b	b	b	b	a	b	b	a	a	b	b	b	b
S3_69684252	3	69684252	C	T	a	b	b	a	h	b	b	a	b	a	a	a	b	b	h	h	h	a	b	b	b	b	b	b	b	b	a	b	b	b	b	a	b	b	b	b	a	b	b	a	a	b	b	b	b
S3_69684254	3	69684254	A	C	a	b	b	a	h	b	b	a	b	a	a	a	b	b	h	h	h	a	b	b	b	b	b	b	b	b	a	b	b	b	b	a	b	b	b	b	a	b	b	a	a	b	b	b	b
S3_69711781	3	69711781	A	G	a	b	b	a	b	b	a	h	b	a	a	a	b	b	h	h	h	a	a	b	b	b	b	b	b	b	a	b	b	b	b	a	h	b	b	b	a	b	b	a	a	b	b	b	b
S3_69723222	3	69723222	G	C	a	b	b	a	h	b	h	a	b	a	a	a	b	b	h	h	b	a	a	b	b	b	b	b	b	b	a	b	b	b	b	a	h	b	b	b	a	b	b	a	a	b	b	b	b
S3_69723290	3	69723290	A	G	a	b	b	a	h	b	a	h	b	a	a	a	b	b	h	h	h	a	a	b	b	b	b	b	b	b	a	b	b	b	b	a	a	b	b	b	a	b	b	a	a	b	b	b	b
S3_69925298	3	69925298	A	G	a	b	b	a	b	b	b	a	b	a	a	a	b	b	h	h	b	a	h	b	b	b	b	b	b	b	a	b	b	b	b	a	h	b	b	b	b	b	b	a	a	b	b	b	b
S3_69941419	3	69941419	N	G	a	b	b	a	b	b	b	h	b	a	a	a	h	b	h	h	b	a	h	b	b	b	b	b	b	b	a	b	b	b	b	a	h	b	b	b	b	b	b	a	a	b	b	a	b
S3_69941428	3	69941428	N	A	a	b	b	a	b	b	h	h	b	a	a	a	h	b	h	h	b	a	h	b	b	b	b	b	b	b	a	b	b	b	b	a	h	b	b	b	b	b	b	a	a	b	b	a	b
S3_69960370	3	69960370	G	R	a	b	b	a	b	b	b	a	b	a	a	a	h	b	h	h	b	a	h	b	b	b	b	b	b	b	a	b	b	b	b	a	b	b	b	b	b	b	b	a	a	b	b	b	b
S3_69989407	3	69989407	C	G	a	b	b	a	b	b	b	b	b	a	a	a	h	b	h	h	b	a	h	b	b	b	b	b	b	b	a	b	b	b	b	a	h	b	b	b	b	b	b	a	a	b	b	h	b
S3_69989409	3	69989409	C	A	a	b	b	a	b	b	b	b	b	a	a	a	h	b	h	h	b	a	h	b	b	b	b	b	b	b	a	b	b	b	b	a	h	b	b	b	b	b	b	a	a	b	b	h	b
S3_70201045	3	70201045	S	G	a	b	b	a	b	b	a	h	b	a	a	a	h	b	h	h	a	a	h	b	b	b	b	b	b	b	a	b	b	b	b	b	b	b	b	b	a	b	b	a	a	b	b	b	b
S3_71257506	3	71257506	A	T	a	b	b	a	b	b	h	a	b	a	a	a	b	b	b	h	a	a	a	b	b	b	b	b	b	b	a	b	b	b	b	b	a	b	b	b	a	b	b	a	a	b	b	a	b
S3_71257520	3	71257520	A	T	a	b	b	a	b	b	h	a	b	a	a	a	b	b	b	h	a	a	a	b	b	b	b	b	b	b	a	b	b	b	b	b	a	b	b	b	a	b	b	a	a	b	b	a	b
S3_72165297	3	72165297	C	T	a	b	b	a	b	b	b	a	a	h	a	a	b	b	b	h	a	a	a	b	b	b	b	b	b	b	a	a	b	b	a	b	b	b	b	b	a	b	b	a	a	b	b	h	b
S3_72954974	3	72954974	G	C	a	b	b	b	b	b	h	a	a	b	a	a	b	b	b	h	a	b	b	b	b	b	b	b	b	b	a	h	b	b	a	b	b	a	b	b	a	b	b	b	a	b	b	b	b
S3_73359911	3	73359911	A	T	a	b	b	b	b	b	a	a	a	b	a	a	b	b	a	h	a	h	b	b	b	b	b	b	b	b	a	b	b	b	a	b	b	a	b	b	a	b	b	h	a	b	b	b	b
S3_73359967	3	73359967	T	C	a	b	b	b	b	b	h	a	a	b	a	a	b	b	a	h	a	b	b	b	b	b	b	b	b	b	a	b	b	b	a	b	b	a	b	b	a	b	b	b	a	b	b	b	b
S4_447763	4	447763	A	C	a	a	b	a	a	b	b	a	b	a	b	b	h	b	a	a	a	b	a	a	a	b	b	a	a	a	a	a	a	a	b	a	b	a	b	b	a	b	a	a	b	b	b	a	a
S4_711498	4	711498	T	G	a	a	a	a	a	a	b	a	b	a	b	b	h	b	a	a	a	b	a	a	a	b	b	a	a	a	a	a	a	h	b	a	b	a	b	b	a	b	a	a	b	b	b	a	a
S4_716405	4	716405	C	G	a	a	b	a	a	a	b	a	b	a	b	b	h	b	a	a	a	b	a	a	a	b	a	a	a	a	a	a	a	b	b	a	b	a	b	b	a	b	a	a	b	b	b	a	a
S4_716458	4	716458	G	A	a	a	h	a	a	a	b	a	b	a	b	b	h	b	a	a	a	b	a	a	a	b	a	a	a	a	a	a	a	a	b	a	b	a	b	b	a	b	a	a	b	b	b	a	a
S4_716487	4	716487	G	A	a	a	h	a	a	a	b	a	b	a	b	b	h	b	a	a	a	b	a	a	a	b	a	a	a	a	a	a	a	a	b	a	b	a	b	b	a	b	a	a	b	b	b	a	a
S4_765492	4	765492	C	T	a	a	b	h	a	a	b	a	b	a	b	b	h	b	a	a	a	b	a	a	a	b	h	a	a	a	a	a	a	b	b	a	b	h	b	b	a	b	a	a	b	b	b	a	a
S4_804797	4	804797	T	C	a	a	h	h	a	a	b	a	b	a	b	b	h	b	a	a	a	b	a	a	a	b	b	a	a	a	a	a	a	b	b	a	b	h	b	b	a	b	a	a	b	b	b	a	a
S4_808551	4	808551	G	T	a	a	b	a	a	a	b	a	b	a	b	b	h	b	b	a	a	b	a	a	a	b	b	a	a	a	a	a	a	b	b	a	b	h	b	b	a	b	a	a	b	b	b	a	a
S4_1007583	4	1007583	A	G	a	a	a	h	a	a	b	a	b	a	b	b	h	b	b	a	a	b	a	a	a	b	b	a	a	a	a	a	a	b	b	a	b	a	b	b	a	b	a	a	b	b	b	a	a
S4_1208874	4	1208874	G	C	a	a	h	h	h	a	b	a	b	a	b	b	h	b	h	a	a	b	a	a	a	b	h	a	a	a	a	a	a	b	b	a	b	h	b	b	a	b	a	a	b	b	b	a	a
S4_1279305	4	1279305	A	G	a	a	h	b	a	a	b	a	b	a	b	b	h	b	h	a	a	b	a	a	a	b	h	a	a	a	a	a	a	h	b	a	b	a	b	b	a	b	a	a	b	b	b	a	a
S4_1391428	4	1391428	N	G	a	a	h	a	h	a	b	a	b	a	b	b	h	b	b	a	a	b	a	a	a	b	a	a	a	a	a	a	a	b	b	a	b	h	b	b	a	b	a	a	b	b	b	a	a
S4_1392082	4	1392082	C	G	a	a	b	h	b	a	b	a	b	a	b	b	h	b	h	a	a	b	a	a	a	b	a	a	a	a	a	a	a	a	b	a	b	h	b	b	a	b	a	a	b	b	b	a	a
S4_2335714	4	2335714	T	C	a	a	b	a	h	a	h	a	b	a	b	b	a	b	h	a	a	b	a	a	a	b	a	a	a	a	a	a	a	a	h	a	b	a	b	b	a	b	a	a	b	b	b	a	a
S4_2509752	4	2509752	A	C	a	a	h	a	b	a	h	a	b	a	b	b	b	b	h	a	a	b	a	a	a	b	a	a	a	a	a	a	a	a	a	a	b	h	b	b	a	b	a	a	b	b	b	a	a
S4_2659668	4	2659668	A	G	a	a	a	a	a	a	b	a	b	a	b	b	h	b	a	a	a	b	a	a	a	b	a	a	a	b	a	a	a	b	h	a	b	a	b	b	a	b	a	a	b	b	b	a	a
S4_2659683	4	2659683	A	G	a	a	a	a	a	a	b	a	b	a	b	b	h	b	a	a	a	b	a	a	a	b	a	a	a	b	a	a	a	b	h	a	b	a	b	b	a	b	a	a	b	b	b	a	a
S4_2912718	4	2912718	T	G	a	a	h	a	a	a	b	a	b	a	b	b	h	b	h	a	a	b	a	a	a	b	a	a	a	b	a	a	a	h	a	a	b	b	b	b	a	b	a	a	b	b	b	a	a
S4_3079474	4	3079474	C	Y	a	a	h	a	a	a	b	a	b	a	b	b	a	b	a	a	a	b	a	a	a	b	a	a	a	b	a	a	a	a	a	a	b	h	b	b	a	b	a	a	b	b	b	a	a
S4_3301417	4	3301417	C	T	a	a	a	a	a	a	b	a	b	a	b	b	h	b	h	a	a	b	a	a	a	b	a	a	a	b	a	a	a	a	a	a	b	h	b	b	a	b	a	a	b	b	b	a	a
S4_3623429	4	3623429	A	G	a	a	b	a	b	a	a	a	b	a	b	b	a	b	h	a	a	b	a	a	a	b	a	a	a	b	a	a	a	b	a	a	b	h	b	b	a	b	a	a	b	b	b	a	a
S4_3706888	4	3706888	G	A	a	a	a	a	a	a	h	a	b	a	b	b	a	b	b	a	a	b	a	a	a	b	a	a	a	b	a	a	a	h	b	a	b	h	b	b	a	b	a	a	b	b	b	a	a
S4_3711596	4	3711596	G	C	a	a	a	b	h	a	b	a	b	a	b	b	a	b	a	a	a	b	a	a	a	b	a	a	a	b	a	a	a	a	a	a	b	h	b	b	a	b	a	a	b	b	b	a	a
S4_3783411	4	3783411	C	T	a	a	h	b	a	a	h	a	b	a	b	b	a	b	h	a	a	b	a	a	a	b	a	a	a	b	a	a	a	a	h	a	b	h	b	b	a	b	a	a	b	b	b	a	a
S4_3783421	4	3783421	G	A	a	a	h	b	a	a	h	a	b	a	b	b	a	b	h	a	a	b	a	a	a	b	a	a	a	b	a	a	a	a	h	a	b	h	b	b	a	b	a	a	b	b	b	a	a
S4_3783492	4	3783492	N	A	a	a	a	a	b	a	a	a	b	a	b	b	a	b	h	a	a	b	a	a	a	b	a	a	a	b	a	a	a	a	a	a	b	a	b	b	a	b	a	a	b	b	b	a	a
S4_3783515	4	3783515	N	T	a	a	a	a	b	a	a	a	b	a	b	b	a	b	h	a	a	b	a	a	a	b	a	a	a	b	a	a	a	a	a	a	b	a	b	b	a	b	a	a	b	b	b	a	a
S4_3816942	4	3816942	A	T	a	a	b	a	h	a	b	a	b	a	b	b	a	b	h	a	a	b	a	a	a	b	a	a	a	b	h	a	a	a	h	a	b	a	b	b	a	b	a	a	b	b	b	a	a
S4_3816946	4	3816946	T	C	a	a	b	a	h	a	b	a	b	a	b	b	a	b	h	a	a	b	a	a	a	b	a	a	a	b	h	a	a	a	h	a	b	a	b	b	a	b	a	a	b	b	b	a	a
S4_4106733	4	4106733	G	A	a	a	a	a	h	a	a	a	b	a	b	b	a	b	h	a	a	b	a	h	a	b	a	a	a	b	h	a	a	a	a	a	b	h	b	b	a	b	a	a	b	b	b	a	a
S4_4129651	4	4129651	G	C	a	a	h	a	h	a	h	a	b	a	b	b	a	b	h	a	a	b	a	a	a	b	a	a	a	b	a	a	a	a	a	a	b	b	b	b	a	b	a	a	b	b	b	a	a
S4_4247711	4	4247711	C	G	a	a	a	a	h	a	h	a	b	a	b	b	a	b	h	a	a	b	a	h	a	b	a	a	a	b	h	a	a	a	a	a	b	h	b	b	a	b	a	a	b	b	b	a	a
S4_4248375	4	4248375	A	C	a	a	h	a	a	a	b	a	b	a	b	b	a	b	h	a	a	b	a	a	a	b	a	a	a	b	a	a	a	a	a	a	b	h	b	b	a	b	a	a	b	b	b	a	a
S4_4253695	4	4253695	A	C	a	a	a	a	a	a	b	a	b	a	b	b	a	b	h	a	a	b	a	a	a	b	a	a	a	b	b	a	a	a	a	a	b	h	b	b	a	b	a	a	b	b	b	a	a
S4_4715694	4	4715694	G	A	a	a	h	a	a	a	b	a	b	a	b	b	a	b	h	a	a	b	a	a	a	b	a	a	a	b	h	a	a	a	a	a	b	a	b	b	a	b	a	a	b	b	b	a	a
S4_4827928	4	4827928	A	G	a	a	a	a	h	a	b	a	b	a	b	b	a	b	h	a	a	b	a	a	a	b	a	a	a	b	a	a	a	b	a	a	b	h	b	b	a	b	a	a	b	b	b	a	a
S4_4827943	4	4827943	G	A	a	a	a	a	h	a	b	a	b	a	b	b	a	b	h	a	a	b	a	a	a	b	a	a	a	b	a	a	a	b	a	a	b	h	b	b	a	b	a	a	b	b	b	a	a
S4_4931147	4	4931147	C	T	a	a	a	a	a	a	b	a	b	a	b	b	a	b	h	a	a	b	a	h	a	b	a	a	a	b	a	a	a	h	a	a	b	a	b	b	a	b	a	a	b	b	b	a	a
S4_4988942	4	4988942	A	T	a	a	h	a	b	a	b	a	b	a	b	b	a	b	h	a	a	b	a	h	a	b	a	a	a	b	h	a	a	a	a	a	b	h	b	b	a	b	a	a	b	b	b	a	a
S4_4988943	4	4988943	A	G	a	a	h	a	b	a	b	a	b	a	b	b	a	b	h	a	a	b	a	h	a	b	a	a	a	b	h	a	a	a	a	a	b	h	b	b	a	b	a	a	b	b	b	a	a
S4_5045322	4	5045322	G	C	a	a	b	a	b	a	b	a	b	a	b	b	a	b	a	a	a	b	a	h	a	b	a	a	a	b	h	a	a	a	a	a	b	h	b	a	a	b	a	a	b	b	b	a	a
S4_5093934	4	5093934	G	C	a	a	h	a	b	a	h	a	b	a	b	b	a	b	b	a	a	b	a	h	a	b	a	a	a	b	a	a	a	h	a	a	b	a	b	a	a	b	a	a	b	b	b	a	a
S4_5093940	4	5093940	T	C	a	a	h	a	b	a	h	a	b	a	b	b	a	b	b	a	a	b	a	h	a	b	a	a	a	b	a	a	a	h	a	a	b	a	b	a	a	b	a	a	b	b	b	a	a
S4_5358814	4	5358814	N	T	a	a	a	a	h	a	h	a	b	a	b	b	a	b	a	a	a	b	a	b	a	b	a	a	a	b	b	a	a	b	a	a	b	b	b	a	a	b	a	a	b	b	b	b	a
S4_5358815	4	5358815	N	A	a	a	a	a	h	a	h	a	b	a	b	b	a	b	a	a	a	b	a	b	a	b	a	a	a	b	b	a	a	b	a	a	b	b	b	a	a	b	a	a	b	b	b	b	a
S4_5358816	4	5358816	N	G	a	a	a	a	h	a	h	a	b	a	b	b	a	b	a	a	a	b	a	b	a	b	a	a	a	b	b	a	a	b	a	a	b	b	b	a	a	b	a	a	b	b	b	b	a
S4_5426865	4	5426865	N	C	a	a	a	b	h	a	h	a	b	a	b	b	a	b	h	a	a	b	a	h	a	b	a	a	a	b	b	a	a	b	a	a	b	b	b	a	a	h	a	a	b	b	b	b	a
S4_5454603	4	5454603	A	G	a	a	a	h	a	a	h	a	b	a	b	b	a	b	b	a	a	b	a	h	a	b	a	a	a	b	b	a	a	b	a	a	b	b	b	a	a	a	a	a	b	b	b	b	a
S4_5600276	4	5600276	C	A	a	a	a	b	h	a	h	a	b	a	b	b	a	b	a	a	a	b	a	h	a	b	a	a	a	b	b	a	a	a	a	a	b	b	b	a	a	h	a	a	b	b	b	b	a
S4_5659989	4	5659989	G	A	a	a	a	b	a	a	b	a	b	a	b	b	a	b	h	a	a	b	a	h	a	b	a	a	a	b	b	a	a	b	a	a	b	b	b	a	a	a	a	a	b	b	b	b	a
S4_5724752	4	5724752	G	A	a	a	a	a	a	a	h	a	b	a	b	b	a	b	h	a	a	b	a	a	a	b	a	a	a	b	b	a	a	h	a	a	b	b	b	a	a	a	a	a	b	b	b	b	a
S4_5727813	4	5727813	T	C	a	a	a	a	h	a	b	a	b	a	b	b	a	b	h	a	a	b	a	b	a	b	a	a	a	b	b	a	a	b	a	a	b	b	b	a	a	b	a	a	b	b	b	b	a
S4_5727823	4	5727823	C	T	a	a	a	a	h	a	b	a	b	a	b	b	a	b	h	a	a	b	a	b	a	b	a	a	a	b	b	a	a	b	a	a	b	b	b	a	a	b	a	a	b	b	b	b	a
S4_5727846	4	5727846	G	A	a	a	a	a	h	a	b	a	b	a	b	b	a	b	h	a	a	b	a	b	a	b	a	a	a	b	b	a	a	b	a	a	b	b	b	a	a	b	a	a	b	b	b	b	a
S4_5865554	4	5865554	N	G	a	a	a	a	a	a	h	a	b	a	b	b	a	b	h	a	a	b	a	h	a	b	a	a	a	b	b	a	a	a	h	a	b	b	b	a	a	a	a	a	b	b	b	b	a
S4_5870354	4	5870354	A	T	a	a	a	a	a	a	b	a	b	a	b	b	a	b	h	a	a	b	a	h	a	b	a	a	a	b	b	a	a	a	h	a	b	b	b	a	a	h	a	a	b	b	b	b	a
S4_6140175	4	6140175	C	A	a	a	a	a	a	a	h	a	b	a	b	b	a	b	h	a	a	b	a	a	a	b	a	a	a	b	b	a	a	b	a	a	b	h	b	a	a	h	a	a	b	b	b	b	a
S4_6520919	4	6520919	T	C	a	a	a	a	a	a	a	a	b	a	h	b	a	b	h	a	a	b	a	a	a	b	a	a	a	b	b	a	a	h	h	a	b	a	b	a	a	b	a	a	b	b	b	b	a
S4_6520929	4	6520929	A	C	a	a	a	a	a	a	a	a	b	a	h	b	a	b	h	a	a	b	a	a	a	b	a	a	a	b	b	a	a	a	h	a	b	a	b	a	a	b	a	a	b	b	b	b	a
S4_6643239	4	6643239	G	T	a	a	a	a	a	a	b	a	b	a	h	b	a	b	h	a	a	b	a	b	a	b	a	a	a	b	b	a	a	a	h	a	b	a	b	a	a	a	a	a	b	b	b	b	a
S4_6777285	4	6777285	C	T	a	a	a	a	b	a	b	a	b	a	h	b	a	b	h	a	a	b	a	h	a	b	a	a	a	b	b	a	a	a	b	a	b	a	b	a	a	h	a	a	b	b	b	b	b
S4_6986363	4	6986363	T	G	a	a	a	a	h	a	a	a	b	a	h	b	a	b	a	a	a	b	a	h	a	b	a	a	a	b	b	a	a	a	h	a	b	a	b	a	a	a	a	a	b	b	b	b	b
S4_7072974	4	7072974	C	T	a	a	a	a	a	a	a	a	b	a	h	b	a	b	h	b	a	b	a	b	a	b	a	a	a	b	b	a	a	a	b	a	b	a	b	a	a	a	a	a	b	b	b	b	b
S4_7230759	4	7230759	G	C	a	a	a	a	a	a	b	a	b	a	h	b	a	b	a	b	a	b	a	h	a	b	a	a	a	b	b	a	a	a	b	a	b	a	b	a	a	h	a	a	b	b	b	b	b
S4_7559958	4	7559958	T	A	a	a	a	a	b	a	b	a	b	a	h	b	a	b	h	b	a	b	a	h	a	b	a	a	a	b	b	a	a	h	b	a	b	a	b	a	a	h	a	a	b	b	a	b	b
S4_8951451	4	8951451	A	T	a	a	a	b	b	a	h	a	b	a	a	b	a	b	a	b	a	h	a	b	a	b	a	a	a	h	b	a	a	a	a	a	b	a	b	a	a	h	a	b	b	b	a	b	b
S4_9463280	4	9463280	C	T	a	a	a	h	b	a	h	a	b	a	a	b	a	b	a	a	a	h	a	b	a	b	a	a	a	h	b	a	a	b	h	a	b	a	b	a	a	h	a	b	b	b	a	b	b
S4_9585774	4	9585774	C	A	a	a	a	b	b	a	b	a	b	a	a	b	a	b	h	h	a	b	a	b	a	b	a	a	a	b	b	a	a	b	a	a	b	a	b	a	a	a	a	b	b	b	a	b	b
S4_9717856	4	9717856	A	G	a	a	a	b	b	a	a	a	b	a	a	b	a	b	h	a	a	a	a	b	a	b	a	a	a	a	b	a	a	a	h	a	b	a	b	a	a	b	a	h	b	b	a	b	b
S4_9911546	4	9911546	T	G	a	a	a	b	b	a	a	a	b	a	a	b	a	b	h	a	a	h	a	b	a	b	a	a	a	b	b	a	a	a	a	a	b	a	b	a	a	b	a	h	b	b	a	b	b
S4_10326257	4	10326257	T	C	a	a	a	b	a	a	a	a	b	h	a	b	a	b	a	b	a	h	a	b	a	b	a	a	a	h	b	a	h	b	h	a	b	a	b	a	a	a	h	a	b	b	a	b	b
S4_10452345	4	10452345	C	G	a	a	a	b	a	a	a	a	b	h	a	b	a	b	a	a	a	h	a	b	a	b	a	a	a	h	b	a	a	b	b	a	b	a	b	a	a	a	b	h	b	b	a	b	b
S4_11099434	4	11099434	T	C	a	a	a	b	h	a	a	a	b	h	a	b	a	b	a	h	a	b	a	b	a	b	a	a	a	h	b	a	b	a	b	a	b	a	b	a	a	a	h	h	b	b	a	b	b
S4_11169885	4	11169885	G	A	a	h	a	b	a	a	a	a	b	h	a	b	a	b	a	a	a	b	a	b	a	b	a	a	a	h	b	a	b	a	a	a	b	a	b	a	a	a	h	h	b	b	a	b	b
S4_11296323	4	11296323	C	T	a	h	a	b	h	a	b	a	b	h	a	b	a	b	a	a	a	b	a	b	a	b	a	a	a	a	b	a	b	a	h	a	b	a	b	a	a	a	a	a	b	b	a	b	b
S4_11298922	4	11298922	G	C	a	h	a	b	h	a	h	a	b	h	a	b	a	b	a	a	a	b	a	b	a	b	a	a	a	a	b	a	b	b	a	a	b	a	b	a	a	a	a	h	b	b	a	b	b
S4_11801273	4	11801273	T	G	a	h	a	b	b	a	h	a	b	h	a	b	a	b	a	h	a	b	a	b	a	b	a	a	a	a	b	a	b	h	h	a	b	a	b	a	a	a	a	a	b	b	a	b	b
S4_11925864	4	11925864	A	G	a	h	a	b	a	a	a	a	b	h	a	b	a	b	a	a	a	b	a	b	a	b	a	a	a	a	b	a	b	b	a	a	b	a	b	a	a	a	h	a	b	b	a	b	b
S4_12149559	4	12149559	C	A	a	h	a	b	h	a	a	a	b	h	a	b	a	b	a	h	a	b	a	b	a	b	a	a	a	a	b	a	b	b	a	a	b	a	b	a	a	a	b	a	b	b	a	b	b
S4_12149576	4	12149576	G	A	a	h	a	b	h	a	a	a	b	h	a	b	a	b	a	h	a	b	a	b	a	b	a	a	a	a	b	a	b	b	a	a	b	a	b	a	a	a	b	a	b	b	a	b	b
S4_12149578	4	12149578	G	A	a	h	a	b	h	a	a	a	b	h	a	b	a	b	a	h	a	b	a	b	a	b	a	a	a	a	b	a	b	b	a	a	b	a	b	a	a	a	b	a	b	b	a	b	b
S4_12151547	4	12151547	C	T	a	h	a	b	a	a	a	a	b	h	a	b	a	b	a	h	a	b	a	b	a	b	a	a	a	h	b	a	a	b	h	a	b	a	b	a	a	a	b	a	b	b	a	b	b
S4_12151602	4	12151602	C	T	a	a	a	b	h	a	a	a	b	h	a	b	a	b	a	h	a	b	a	b	a	b	a	a	a	b	b	a	b	b	h	a	b	a	b	a	a	a	b	h	b	b	a	b	b
S4_12279778	4	12279778	G	A	a	a	a	b	h	a	a	a	b	h	a	b	a	b	a	h	a	b	a	b	a	b	a	a	a	a	b	a	h	b	a	a	b	a	b	a	a	a	b	h	b	b	a	b	b
S4_12433955	4	12433955	G	A	a	h	a	b	a	a	a	a	b	b	a	b	a	b	a	h	a	b	a	b	a	b	a	a	a	h	b	a	b	b	b	a	b	a	b	a	a	h	b	h	b	b	a	b	b
S4_12477853	4	12477853	A	G	a	h	a	b	h	a	a	a	b	b	a	b	a	b	a	h	a	b	a	b	a	b	a	a	a	h	b	a	a	b	a	a	b	a	b	a	a	a	b	a	b	b	a	b	b
S4_12530458	4	12530458	T	A	a	b	a	b	b	a	a	a	b	b	a	b	a	b	a	h	a	a	a	b	a	b	a	a	a	h	b	a	b	b	a	a	b	a	b	a	a	b	b	h	b	b	a	b	b
S4_12945531	4	12945531	C	T	a	b	a	b	h	a	a	a	b	b	a	b	a	b	a	h	a	a	a	b	a	b	a	a	a	h	b	a	a	b	a	a	b	a	b	a	a	b	b	a	b	b	a	b	b
S4_12945582	4	12945582	G	T	a	a	a	b	a	a	a	a	b	b	a	b	a	b	a	h	a	a	a	b	a	b	a	a	a	a	b	a	b	b	a	a	b	a	b	a	a	h	b	a	b	b	a	b	b
S4_13071224	4	13071224	A	G	a	h	a	b	a	a	a	a	b	b	a	b	a	b	a	h	a	a	a	b	a	b	a	a	a	a	b	a	a	b	a	a	b	a	b	a	a	b	b	a	b	b	a	b	b
S4_13115539	4	13115539	A	G	a	h	a	b	h	a	a	a	b	b	a	b	a	b	a	h	a	a	a	b	a	b	a	a	a	a	b	a	h	b	a	a	b	a	b	a	a	h	b	a	b	b	a	b	b
S4_13291752	4	13291752	G	A	a	a	a	b	b	a	a	a	b	b	a	b	a	b	a	h	a	a	a	b	a	b	a	a	a	h	b	a	a	b	a	a	b	a	b	a	a	b	b	a	b	b	a	b	b
S4_13420912	4	13420912	G	A	a	a	a	b	h	a	a	a	b	b	a	b	a	b	a	h	a	a	a	b	a	b	a	a	a	h	b	a	h	b	a	a	b	a	b	a	a	b	b	h	b	b	a	b	b
S4_13420925	4	13420925	G	C	a	a	a	b	h	a	a	a	b	b	a	b	a	b	a	h	a	a	a	b	a	b	a	a	a	h	b	a	h	b	a	a	b	a	b	a	a	b	b	h	b	b	a	b	b
S4_13424910	4	13424910	G	T	a	h	a	b	a	a	a	a	b	b	a	b	a	b	a	h	a	a	a	b	a	b	a	a	a	h	b	a	a	b	a	a	b	a	b	a	a	b	b	a	b	b	a	b	b
S4_13562627	4	13562627	C	G	a	b	a	b	h	a	a	a	b	b	a	b	a	b	a	h	a	a	a	b	a	b	a	a	a	h	b	a	a	b	a	a	b	a	b	a	a	b	b	h	b	b	a	b	b
S4_13823252	4	13823252	G	N	a	a	a	b	a	a	a	a	b	b	a	b	a	b	a	h	a	a	a	b	a	b	a	a	a	a	b	a	h	b	b	a	b	a	b	a	a	b	b	h	b	b	a	b	b
S4_13823253	4	13823253	T	N	a	a	a	b	a	a	a	a	b	b	a	b	a	b	a	h	a	a	a	b	a	b	a	a	a	a	b	a	h	b	b	a	b	a	b	a	a	b	b	h	b	b	a	b	b
S4_13921272	4	13921272	N	A	a	h	a	b	h	a	a	a	b	b	a	b	a	b	a	h	a	a	a	b	a	b	a	a	a	b	b	a	b	b	b	a	b	a	b	a	a	b	b	b	b	b	a	b	b
S4_14240267	4	14240267	C	T	a	h	a	b	a	a	a	a	b	b	a	b	a	b	a	h	a	a	a	b	a	b	a	a	a	a	b	a	h	b	b	a	b	a	b	a	a	a	b	h	b	b	a	b	b
S4_14909873	4	14909873	T	C	a	b	a	b	b	a	a	a	b	b	a	b	a	b	a	h	a	a	a	b	a	b	a	a	a	a	b	a	b	b	b	a	b	a	b	a	a	a	b	h	b	b	a	b	b
S4_15890378	4	15890378	G	A	a	h	a	b	h	a	a	a	b	b	a	b	a	b	a	h	a	a	a	b	a	b	a	a	a	a	b	a	a	b	h	a	b	a	b	a	a	a	b	b	a	b	a	b	b
S4_16070975	4	16070975	C	A	a	h	a	b	a	a	a	a	b	b	a	b	a	b	a	h	a	a	a	b	a	b	a	a	a	b	b	a	b	b	a	a	b	a	b	a	a	a	h	a	a	b	a	b	b
S4_16071008	4	16071008	T	C	a	h	a	b	h	a	a	a	b	b	a	b	a	b	a	h	a	a	a	b	a	b	a	a	a	b	b	a	b	b	a	a	b	a	b	a	a	a	h	a	a	b	a	b	b
S4_17424208	4	17424208	G	T	a	h	a	b	h	a	a	a	b	b	a	b	a	b	a	h	a	a	a	b	a	b	a	a	a	a	b	a	b	b	b	a	b	a	b	a	a	a	h	a	b	b	a	b	b
S4_17898659	4	17898659	C	T	a	h	a	b	h	a	a	a	b	b	a	b	a	b	a	h	a	a	a	b	a	b	a	a	a	h	b	a	b	b	h	a	b	a	b	a	a	a	a	a	b	b	a	b	b
S4_18914802	4	18914802	A	G	a	h	a	b	h	a	a	a	b	b	a	b	a	b	a	h	a	a	a	b	a	b	a	a	a	h	b	a	b	b	a	a	b	a	b	a	a	a	a	a	b	b	a	b	b
S4_20513820	4	20513820	T	G	a	h	a	b	b	a	a	a	b	b	a	b	a	b	a	h	a	a	a	b	a	b	a	a	a	b	b	a	b	b	a	a	b	a	b	a	a	h	a	a	b	b	a	b	b
S4_20641283	4	20641283	C	G	a	h	a	b	h	a	a	a	b	b	a	b	a	b	a	h	a	a	a	b	a	b	a	a	a	a	b	a	b	b	a	a	b	a	b	a	a	a	b	a	a	b	a	b	b
S4_23136163	4	23136163	T	C	a	a	a	b	b	a	a	a	b	b	a	b	a	b	a	h	a	a	a	b	a	b	a	a	a	h	b	a	b	b	b	a	b	a	b	a	a	b	h	h	a	b	a	b	b
S4_32909926	4	32909926	C	T	a	a	a	b	b	a	a	a	b	b	a	b	a	b	a	h	a	a	a	b	a	b	a	a	a	h	b	a	b	b	h	a	b	a	b	a	a	h	a	b	a	b	a	b	b
S4_33896157	4	33896157	C	T	a	a	a	b	h	a	a	a	b	b	a	b	a	b	a	h	a	a	a	b	a	b	a	a	a	h	b	a	b	b	h	a	b	a	b	a	a	a	a	b	a	b	a	b	b
S4_34104563	4	34104563	N	G	a	h	a	b	a	a	a	a	b	b	a	b	a	b	a	h	a	a	a	b	a	b	a	a	a	h	b	a	b	b	b	a	b	a	b	a	a	a	b	b	a	b	a	b	b
S4_35519571	4	35519571	G	C	a	h	a	b	b	a	a	a	b	b	a	b	a	b	a	h	a	a	a	b	a	b	a	a	a	h	b	a	b	b	b	a	b	a	b	a	a	a	b	b	a	b	a	b	b
S4_37899976	4	37899976	C	T	a	a	a	b	h	a	a	a	b	b	a	b	a	b	a	h	a	a	a	b	a	b	a	a	a	h	b	a	b	b	h	a	b	a	b	a	a	a	b	a	a	b	a	b	b
S4_38311072	4	38311072	T	C	a	a	a	b	h	a	a	a	b	b	a	b	a	b	a	h	a	a	a	b	a	b	a	a	a	h	b	a	b	b	a	a	b	a	b	a	a	a	b	h	a	b	a	b	b
S4_39974898	4	39974898	G	T	a	h	a	b	h	a	a	a	b	b	a	b	a	b	a	h	a	a	a	b	a	b	a	a	a	h	b	a	b	b	a	a	b	a	b	a	a	h	b	a	a	b	a	b	b
S4_40797381	4	40797381	C	T	a	h	a	b	h	a	a	a	b	b	a	b	a	b	a	h	a	a	a	b	a	b	a	a	a	h	b	a	b	b	h	a	b	a	b	a	a	a	h	a	a	b	a	b	b
S4_41062636	4	41062636	T	C	a	h	a	b	h	a	a	a	b	b	a	b	a	b	a	h	a	a	a	b	a	b	a	a	a	h	b	a	b	b	b	a	b	a	b	a	a	b	b	a	a	b	a	b	b
S4_41459250	4	41459250	G	A	a	b	a	b	h	a	a	a	b	b	a	b	a	b	a	h	a	a	a	b	a	b	a	a	a	h	b	a	a	h	h	a	b	a	b	a	a	b	h	h	a	b	a	b	b
S4_41603824	4	41603824	N	A	a	h	a	b	b	a	a	a	b	b	a	b	a	b	a	h	a	a	a	b	a	b	a	a	a	h	b	a	a	b	h	a	b	a	b	a	a	a	a	a	a	b	a	b	b
S4_41871119	4	41871119	N	A	a	a	a	b	b	a	a	a	b	b	a	b	a	b	a	h	a	a	a	b	a	b	a	a	a	h	b	a	a	a	b	a	b	a	b	a	a	h	a	h	a	b	a	b	b
S4_41886391	4	41886391	A	T	a	h	a	b	a	a	a	a	b	b	a	b	a	b	a	h	a	a	a	b	a	b	a	a	a	a	b	a	b	b	h	a	b	a	b	a	a	h	a	a	a	b	a	b	b
S4_42957258	4	42957258	A	G	a	h	a	b	h	a	a	a	b	b	a	b	a	b	a	h	a	a	a	b	a	b	a	a	a	h	b	a	h	b	a	a	b	a	b	a	a	b	a	h	a	b	a	b	b
S4_43376597	4	43376597	T	C	a	b	a	b	h	a	a	a	b	b	a	b	a	b	a	h	a	a	a	b	a	b	a	a	a	h	b	a	b	b	h	a	b	a	b	a	a	a	b	a	b	b	a	b	b
S4_44401858	4	44401858	G	T	a	a	a	b	h	a	a	a	b	b	a	b	a	b	a	h	a	a	a	b	a	b	a	a	a	b	b	a	b	b	h	a	b	a	b	a	a	h	b	a	b	b	a	b	b
S4_45901151	4	45901151	G	T	a	h	a	b	h	a	a	a	b	b	a	b	a	b	a	h	a	a	a	b	a	b	a	a	a	b	b	a	a	b	b	a	b	a	b	a	a	h	b	a	b	b	a	b	b
S4_48177815	4	48177815	A	C	a	a	a	b	h	a	a	a	b	b	a	b	a	b	a	h	a	a	b	b	a	b	a	a	a	a	b	a	a	b	h	a	b	a	b	a	a	h	h	a	b	b	a	b	b
S4_48444178	4	48444178	A	T	a	h	a	b	h	a	a	a	b	b	a	b	a	b	a	h	a	a	b	b	a	b	a	a	a	a	b	a	a	b	h	a	b	a	b	a	a	a	h	a	b	b	a	b	b
S4_48444179	4	48444179	G	A	a	h	a	b	h	a	a	a	b	b	a	b	a	b	a	h	a	a	b	b	a	b	a	a	a	b	b	a	b	b	h	a	b	a	b	a	a	a	h	a	b	b	a	b	b
S4_48444180	4	48444180	T	A	a	h	a	b	h	a	a	a	b	b	a	b	a	b	a	h	a	a	b	b	a	b	a	a	a	b	b	a	b	b	h	a	b	a	b	a	a	a	h	a	b	b	a	b	b
S4_48856149	4	48856149	A	C	a	h	a	b	a	a	a	a	b	b	a	b	a	b	a	a	a	a	b	b	a	b	a	a	a	a	b	a	a	b	b	a	b	a	b	a	a	h	h	b	b	b	a	b	b
S4_49816114	4	49816114	T	G	a	h	a	b	b	a	a	a	b	b	a	b	a	b	a	a	a	a	b	b	a	b	a	a	a	a	b	a	a	b	b	a	b	a	b	a	a	a	a	b	b	b	a	b	b
S4_50344127	4	50344127	G	T	a	h	a	b	b	h	a	a	b	b	a	b	a	b	a	a	a	a	b	b	a	b	a	a	a	a	b	a	a	b	b	a	b	a	b	a	a	b	h	b	b	b	a	b	b
S4_50388928	4	50388928	N	A	a	h	a	b	h	h	a	a	b	b	a	b	a	b	a	a	a	a	b	b	a	b	a	a	a	a	b	a	a	b	b	a	b	a	b	a	a	a	h	b	b	b	a	b	b
S4_50388938	4	50388938	N	C	a	h	a	b	h	h	a	a	b	b	a	b	a	b	a	a	a	a	b	b	a	b	a	a	a	a	b	a	a	b	b	a	b	a	b	a	a	a	h	b	b	b	a	b	b
S4_50403506	4	50403506	C	T	a	h	a	b	h	a	a	a	b	b	a	b	a	b	a	h	a	a	b	b	a	b	a	a	a	h	b	a	h	b	b	a	b	a	b	a	a	a	a	h	a	b	a	b	b
S4_50710309	4	50710309	C	G	a	h	a	b	a	b	a	a	b	b	a	b	a	b	a	a	a	a	b	b	a	b	a	a	a	h	b	a	b	b	b	a	b	a	b	a	a	a	h	h	a	b	a	b	b
S4_50774530	4	50774530	C	G	a	h	a	b	a	h	a	a	b	b	a	b	a	b	a	h	a	a	b	b	a	b	a	h	a	h	b	a	b	b	b	a	b	a	b	a	a	a	h	h	a	b	a	b	b
S4_50873498	4	50873498	C	G	a	h	a	b	b	h	a	a	b	b	a	b	a	b	a	h	a	a	b	b	a	b	a	h	a	h	b	a	h	b	b	a	b	a	b	a	a	a	h	b	b	b	a	b	b
S4_51020899	4	51020899	G	C	a	h	a	b	b	a	a	a	b	b	a	b	a	b	a	h	a	a	b	b	a	b	a	a	a	h	b	b	b	a	b	a	b	a	b	a	a	a	a	h	b	b	a	b	b
S4_51162123	4	51162123	T	C	a	h	a	b	b	a	a	a	b	b	a	b	a	b	a	h	a	a	b	b	a	b	a	h	a	h	b	h	h	a	b	a	b	a	b	a	a	a	a	h	b	b	a	b	b
S4_51423849	4	51423849	C	T	a	h	a	b	b	a	a	a	b	b	a	b	a	b	a	h	a	a	b	b	a	b	a	a	a	h	b	b	b	a	b	a	b	a	b	a	a	a	a	a	a	b	a	b	b
S4_51423850	4	51423850	T	C	a	h	a	b	b	a	a	a	b	b	a	b	a	b	a	h	a	a	b	b	a	b	a	a	a	h	b	b	b	a	b	a	b	a	b	a	a	a	a	a	a	b	a	b	b
S4_51434008	4	51434008	G	A	a	h	a	b	b	h	a	a	b	b	a	b	a	b	a	h	a	a	b	b	a	b	a	a	a	h	b	a	b	a	b	a	b	a	b	a	a	a	h	h	b	b	a	b	b
S4_51434173	4	51434173	N	C	a	h	a	b	b	h	a	a	b	b	a	b	a	b	a	h	a	a	b	b	a	b	a	b	a	h	b	a	b	a	b	a	b	a	b	a	a	a	h	b	b	b	a	b	b
S4_51622846	4	51622846	G	C	a	b	a	b	b	a	a	a	b	b	a	b	a	b	a	h	a	a	b	b	a	b	a	b	a	h	b	a	b	a	b	a	b	a	b	a	a	a	a	h	b	b	a	b	b
S4_51693364	4	51693364	G	A	a	b	a	b	b	h	a	a	b	b	a	b	a	b	a	h	a	a	b	a	a	b	a	b	a	h	b	a	b	a	b	a	b	a	b	a	a	a	h	h	b	b	a	b	b
S4_51739247	4	51739247	C	T	a	h	a	b	b	a	a	a	b	b	a	b	a	b	a	h	a	a	b	a	a	b	a	a	a	h	b	a	b	a	b	a	b	a	b	a	a	a	a	h	a	b	a	b	b
S4_51739284	4	51739284	C	G	a	h	a	b	b	a	a	a	b	b	a	b	a	b	a	h	a	a	b	a	a	b	a	b	a	h	b	a	b	a	b	a	b	a	b	a	a	a	a	h	b	b	a	b	b
S4_51859166	4	51859166	G	T	a	b	a	b	b	a	a	a	b	b	a	b	a	b	a	h	a	a	b	a	a	b	a	a	a	h	b	a	b	a	b	a	b	a	b	a	a	a	b	a	h	b	a	b	b
S4_51869581	4	51869581	G	C	a	h	a	b	b	a	a	a	b	b	a	b	a	b	a	h	a	a	b	a	a	b	a	h	a	h	b	a	b	a	b	a	b	a	b	a	a	a	a	h	a	b	a	b	b
S4_51925231	4	51925231	A	G	a	h	a	b	b	a	a	a	b	b	a	b	a	b	a	h	a	a	b	a	a	b	a	h	a	a	b	a	b	a	b	a	b	a	b	a	h	a	h	h	a	b	a	b	b
S4_52015150	4	52015150	C	Y	a	a	a	b	b	a	a	a	b	b	a	b	a	b	a	h	a	a	b	a	a	b	a	h	a	a	b	a	b	a	b	a	b	a	b	a	h	a	h	b	a	b	a	b	b
S4_52318287	4	52318287	T	C	a	a	a	b	b	a	a	a	b	b	a	b	a	b	a	h	a	a	b	a	a	b	a	h	a	b	b	a	b	a	b	a	b	a	b	a	h	a	h	h	a	b	a	b	b
S4_52439785	4	52439785	C	T	a	h	a	b	b	a	a	a	b	b	a	b	a	b	a	h	a	a	b	a	a	b	a	h	a	b	b	a	b	a	b	a	b	a	b	a	h	a	b	a	a	b	a	b	b
S4_52938761	4	52938761	C	G	a	h	a	b	b	a	a	a	b	b	a	b	a	b	a	h	a	a	b	a	a	b	a	h	a	b	b	a	b	a	b	a	b	a	b	a	a	a	b	h	a	b	a	b	b
S4_52938762	4	52938762	C	T	a	h	a	b	b	a	a	a	b	b	a	b	a	b	a	h	a	a	b	a	a	b	a	h	a	b	b	a	b	a	b	a	b	a	b	a	a	a	b	h	a	b	a	b	b
S4_52938770	4	52938770	A	G	a	h	a	b	b	a	a	a	b	b	a	b	a	b	a	h	a	a	b	a	a	b	a	h	a	b	b	a	b	a	b	a	b	a	b	a	a	a	b	h	a	b	a	b	b
S4_52938775	4	52938775	G	A	a	h	a	b	b	a	a	a	b	b	a	b	a	b	a	h	a	a	b	a	a	b	a	h	a	b	b	a	b	a	b	a	b	a	b	a	a	a	b	h	a	b	a	b	b
S4_52944674	4	52944674	C	G	a	h	a	b	b	a	a	a	b	b	a	b	a	b	a	h	a	a	b	a	a	b	a	h	a	b	b	a	b	a	b	a	b	a	b	a	h	a	b	h	b	b	a	b	b
S4_52954272	4	52954272	G	A	a	a	a	b	b	a	a	a	b	b	a	b	a	b	a	h	a	a	b	a	a	b	a	a	a	b	b	a	b	a	b	a	b	a	b	a	h	a	b	h	b	b	a	b	b
S4_52954280	4	52954280	C	A	a	a	a	b	b	a	a	a	b	b	a	b	a	b	a	h	a	a	b	a	a	b	a	a	a	b	b	a	b	a	b	a	b	a	b	a	h	a	b	h	b	b	a	b	b
S4_53022610	4	53022610	C	T	a	a	a	b	b	a	a	a	b	b	a	b	a	b	a	h	h	a	b	a	a	b	b	h	a	b	b	a	b	a	b	a	b	a	b	a	h	a	b	h	a	b	a	b	b
S4_53022616	4	53022616	A	T	a	a	a	b	b	a	a	a	b	b	a	b	a	b	a	h	h	a	b	a	a	b	b	h	a	b	b	a	b	a	b	a	b	a	b	a	h	a	b	h	a	b	a	b	b
S4_53148981	4	53148981	A	G	a	h	a	b	b	a	a	a	b	h	a	b	a	b	a	h	h	a	b	a	a	b	b	h	a	b	b	a	b	a	b	a	b	a	b	a	h	a	h	a	a	b	a	b	b
S4_53581356	4	53581356	N	G	a	a	a	b	b	a	a	a	b	h	a	a	a	b	a	h	a	a	b	a	a	b	a	h	a	b	a	a	b	a	b	a	b	a	b	a	h	a	a	b	a	b	a	b	b
S4_53691709	4	53691709	G	T	a	b	a	b	b	a	a	a	b	h	a	a	a	b	a	h	a	a	b	a	a	b	a	h	a	b	a	b	b	a	b	a	b	a	b	a	h	a	b	h	a	b	a	b	b
S4_53703976	4	53703976	C	G	a	b	a	b	b	a	a	a	b	h	a	a	b	b	a	h	a	a	b	a	a	b	a	h	a	b	a	b	b	a	b	a	b	a	b	a	h	a	h	a	a	b	a	b	b
S4_53703989	4	53703989	A	G	a	b	a	b	b	a	a	a	b	h	a	a	b	b	a	h	a	a	b	a	a	b	a	h	a	b	a	b	b	a	b	a	b	a	b	a	h	a	h	a	a	b	a	b	b
S4_54551570	4	54551570	C	A	a	b	a	b	b	a	a	a	b	h	a	a	h	b	a	h	h	a	b	a	a	b	a	a	a	b	a	a	b	a	b	a	b	a	b	a	h	a	h	h	b	b	a	b	b
S4_54551576	4	54551576	G	A	a	b	a	b	b	a	a	a	b	h	a	a	h	b	a	h	h	a	b	a	a	b	a	a	a	b	a	a	b	a	b	a	b	a	b	a	h	a	h	h	b	b	a	b	b
S4_54590956	4	54590956	G	A	a	b	a	b	b	a	a	a	b	h	a	a	h	b	a	h	h	a	b	a	a	b	b	a	a	b	a	b	b	a	b	a	b	a	b	a	a	a	b	h	b	b	a	b	b
S4_54596440	4	54596440	C	T	a	b	a	b	b	a	a	a	b	h	a	a	h	b	a	h	a	a	b	a	a	b	b	a	a	b	a	h	b	a	b	a	b	a	b	a	h	a	h	b	a	b	a	b	b
S4_54602385	4	54602385	A	G	a	b	a	b	b	a	a	a	b	h	a	a	b	b	a	h	a	a	b	a	a	b	a	a	a	b	a	a	b	a	b	a	b	a	b	a	b	a	h	a	a	b	a	b	b
S4_54773489	4	54773489	N	A	a	b	a	b	b	a	a	a	b	h	a	a	h	b	a	h	a	a	b	b	a	b	a	a	a	b	a	a	b	a	b	a	b	a	b	a	h	a	a	a	a	b	a	b	b
S4_56189665	4	56189665	C	N	a	b	a	b	b	a	a	a	b	a	a	a	a	b	a	h	b	a	b	b	a	b	a	a	a	b	a	a	b	a	b	a	b	a	b	a	b	a	b	h	a	b	a	b	h
S4_56275477	4	56275477	A	G	a	b	a	b	b	a	a	a	b	a	a	h	a	b	a	h	b	a	b	b	a	b	a	h	a	b	a	a	b	a	b	a	b	a	b	a	b	a	b	b	a	b	a	b	b
S4_56701532	4	56701532	G	N	a	b	a	b	b	a	a	a	b	a	a	h	a	b	a	h	h	a	b	b	a	b	a	h	a	h	a	a	b	a	b	a	b	a	b	a	b	a	b	h	a	b	a	b	a
S4_56701569	4	56701569	G	N	a	b	a	b	b	a	a	a	b	a	a	h	a	b	a	h	h	a	b	b	a	b	a	h	a	h	a	a	b	a	b	a	b	a	b	a	b	a	b	h	a	b	a	b	a
S4_56720562	4	56720562	A	G	a	b	a	b	b	a	a	a	b	a	a	h	a	b	a	h	b	a	b	b	a	b	a	a	a	a	a	a	b	a	b	a	b	a	b	a	b	a	b	h	a	b	a	b	a
S4_56720564	4	56720564	G	A	a	b	a	b	b	a	a	a	b	a	a	h	a	b	a	h	b	a	b	b	a	b	a	a	a	a	a	a	b	a	b	a	b	a	b	a	b	a	b	h	a	b	a	b	a
S4_56810842	4	56810842	G	T	a	b	a	b	b	a	a	a	b	a	a	h	a	b	a	h	a	a	b	b	a	b	h	h	a	b	a	a	b	a	b	a	b	a	b	a	b	a	b	h	b	b	a	b	a
S4_56810844	4	56810844	A	C	a	b	a	b	b	a	a	a	b	a	a	h	a	b	a	h	a	a	b	b	a	b	h	h	a	b	a	a	b	a	b	a	b	a	b	a	b	a	b	h	b	b	a	b	a
S4_56831616	4	56831616	G	A	a	b	a	b	b	a	a	a	b	a	a	h	a	b	a	h	a	a	b	b	a	b	a	a	a	h	a	a	b	a	b	a	b	a	b	a	b	a	b	h	a	b	b	b	a
S4_56846845	4	56846845	G	C	a	b	a	b	b	a	a	a	b	a	a	h	a	b	a	h	a	a	b	b	a	b	b	h	a	b	a	a	b	a	b	a	b	a	b	a	b	a	b	h	a	b	h	b	a
S4_56925981	4	56925981	C	T	a	b	a	b	b	a	a	a	b	a	a	h	a	b	a	h	a	a	b	b	a	b	a	h	a	h	a	h	b	a	b	a	b	a	b	a	b	a	b	h	a	b	a	b	a
S4_56961832	4	56961832	G	A	a	b	a	b	b	a	a	a	b	a	a	h	a	b	a	h	a	a	b	b	a	b	a	h	a	h	a	b	b	a	b	a	b	a	b	a	b	a	b	h	a	b	a	b	a
S4_57097019	4	57097019	C	G	a	b	a	b	b	a	a	a	b	a	a	h	a	b	a	h	a	a	b	b	a	b	a	h	a	h	a	a	b	a	b	a	b	a	b	a	b	a	b	h	a	b	a	b	a
S4_57201472	4	57201472	C	G	a	b	a	b	b	a	a	a	b	a	a	h	a	b	a	h	h	a	b	b	a	b	a	a	a	h	a	h	b	a	b	a	b	b	b	a	b	a	b	h	b	b	a	b	a
S4_57201474	4	57201474	A	T	a	b	a	b	b	a	a	a	b	a	a	h	a	b	a	h	h	a	b	b	a	b	a	a	a	h	a	h	b	a	b	a	b	b	b	a	b	a	b	h	b	b	a	b	a
S4_57201475	4	57201475	A	G	a	b	a	b	b	a	a	a	b	a	a	h	a	b	a	h	h	a	b	b	a	b	a	a	a	a	a	h	b	a	b	a	b	b	b	a	b	a	b	h	b	b	a	b	a
S4_57218181	4	57218181	T	C	a	b	a	b	b	a	a	a	b	a	a	a	a	b	a	h	h	a	b	b	a	b	a	b	a	a	a	b	b	a	b	a	b	b	b	a	b	a	b	h	a	b	a	b	a
S4_57218269	4	57218269	C	T	a	b	a	b	b	a	a	a	b	a	a	a	a	b	a	h	h	a	b	b	a	b	h	h	a	a	a	b	b	a	b	a	b	b	b	a	b	a	b	h	a	b	a	b	a
S4_57229959	4	57229959	C	T	a	b	a	b	b	a	a	a	b	a	a	a	a	b	a	h	h	a	b	b	a	b	a	h	a	a	a	b	b	a	b	a	b	b	b	a	b	a	b	h	a	b	a	b	a
S4_57274990	4	57274990	T	G	a	b	a	b	b	a	a	a	b	a	a	h	a	b	a	h	b	a	b	b	a	b	h	a	a	h	a	b	b	h	b	a	b	b	b	a	b	a	b	h	b	b	b	b	a
S4_57275013	4	57275013	C	T	a	b	a	b	b	a	a	a	b	a	a	h	a	b	a	h	b	a	b	b	a	b	h	a	a	h	a	b	b	h	b	a	b	b	b	a	b	a	b	h	b	b	b	b	a
S4_57284037	4	57284037	C	T	a	b	a	b	b	a	a	a	b	a	a	h	a	b	a	a	a	a	b	b	a	b	a	a	a	h	a	h	b	a	b	a	b	b	b	a	b	a	b	h	a	b	h	b	a
S4_57352748	4	57352748	C	G	a	b	a	b	b	a	a	a	b	a	a	h	a	b	a	h	h	a	b	b	a	b	b	h	a	h	a	b	b	b	b	a	b	b	b	a	b	a	b	h	a	b	a	b	a
S4_57395075	4	57395075	A	G	a	b	a	b	b	a	a	a	b	a	a	h	a	b	a	b	b	a	b	b	a	b	b	b	a	h	a	h	b	b	b	a	b	b	b	a	b	a	b	h	b	b	b	b	a
S4_57395083	4	57395083	T	C	a	b	a	b	b	a	a	a	b	a	a	h	a	b	a	b	b	a	b	b	a	b	b	b	a	h	a	h	b	b	b	a	b	b	b	a	b	a	b	h	b	b	b	b	a
S4_57395088	4	57395088	G	A	a	b	a	b	b	a	a	a	b	a	a	h	a	b	a	b	b	a	b	b	a	b	b	b	a	h	a	h	b	b	b	a	b	b	b	a	b	a	b	h	b	b	b	b	a
S4_57440410	4	57440410	A	G	a	b	a	b	b	a	a	a	b	a	a	h	a	b	a	h	b	a	b	b	a	b	b	h	a	b	a	b	b	b	b	a	b	b	b	a	b	a	b	h	b	b	b	b	a
S4_57448045	4	57448045	T	C	a	b	a	b	b	a	a	a	b	a	a	h	a	b	a	h	h	a	b	b	a	b	b	h	a	a	a	a	b	a	b	a	b	b	b	a	b	a	b	h	h	b	h	b	a
S4_57448066	4	57448066	A	G	a	b	a	b	b	a	a	a	b	a	a	h	a	b	a	h	h	a	b	b	a	b	b	h	a	a	a	a	b	a	b	a	b	b	b	a	b	a	b	h	h	b	h	b	a
S4_57489849	4	57489849	T	C	a	b	a	b	b	a	a	a	b	a	a	h	a	b	a	h	a	a	b	b	a	b	h	h	a	h	a	a	b	a	b	a	b	b	b	a	b	a	b	h	a	a	a	b	a
S4_57547442	4	57547442	G	A	a	b	a	b	b	a	a	a	b	a	a	h	a	b	a	h	a	a	b	b	a	b	a	h	a	h	a	a	b	a	b	a	b	b	b	a	b	a	b	a	a	a	a	b	a
S4_57585655	4	57585655	A	G	a	b	a	b	b	a	a	a	b	a	a	h	a	b	a	h	a	a	b	b	a	b	h	h	a	h	a	a	b	a	b	a	b	b	b	a	b	a	b	a	a	a	a	b	a
S4_57592666	4	57592666	C	A	a	b	a	b	b	a	a	a	b	a	a	h	a	b	a	h	h	a	b	b	a	b	a	a	a	h	a	h	b	a	b	a	b	b	b	a	b	a	b	h	h	a	h	b	a
S4_57592687	4	57592687	C	T	a	b	a	b	b	a	a	a	b	a	a	h	a	b	a	h	h	a	b	b	a	b	a	a	a	h	a	h	b	a	b	a	b	b	b	a	b	a	b	h	b	a	h	b	a
S4_57592747	4	57592747	T	A	a	b	a	b	b	a	a	a	b	a	a	h	a	b	a	h	b	a	b	b	a	b	a	h	a	h	a	b	b	a	b	a	b	b	b	a	b	a	b	b	b	a	b	b	a
S4_57632133	4	57632133	N	A	a	b	a	b	b	a	a	a	b	a	a	h	a	b	a	h	h	a	b	b	a	b	a	b	a	h	a	a	b	a	b	a	b	b	b	a	b	a	b	h	a	a	a	b	a
S4_57779152	4	57779152	G	A	a	b	a	b	b	a	a	a	b	a	a	h	a	b	a	h	a	a	b	b	a	b	a	b	a	h	a	a	b	a	b	a	b	b	b	a	b	a	b	b	a	a	h	b	a
S4_57787802	4	57787802	G	C	a	b	a	b	b	a	a	a	b	a	a	h	a	b	a	h	a	a	b	b	a	b	a	h	a	h	a	a	b	a	b	a	b	b	b	a	b	a	b	h	a	a	a	b	a
S4_57814154	4	57814154	A	G	a	b	a	b	b	a	a	a	b	a	a	h	a	b	a	h	a	a	b	b	a	b	a	b	a	h	a	a	b	a	b	a	b	b	b	a	b	a	b	h	a	a	b	b	a
S4_57950241	4	57950241	G	C	a	b	a	b	b	a	a	a	b	a	a	h	a	b	a	b	a	a	b	b	a	b	a	h	a	h	a	a	b	a	b	a	b	b	b	a	b	a	b	h	a	a	b	b	a
S4_57950257	4	57950257	G	A	a	b	a	b	b	a	a	a	b	a	a	h	a	b	a	b	a	a	b	b	a	b	a	h	a	h	a	a	b	a	b	a	b	b	b	a	b	a	b	h	a	a	b	b	a
S4_57950262	4	57950262	A	C	a	b	a	b	b	a	a	a	b	a	a	h	a	b	a	b	a	a	b	b	a	b	a	h	a	h	a	a	b	a	b	a	b	b	b	a	b	a	b	h	a	a	b	b	a
S4_57958013	4	57958013	C	T	a	b	a	b	b	a	a	a	b	a	a	h	a	b	a	a	a	a	b	b	a	b	a	a	a	h	a	a	b	b	b	a	b	b	b	a	b	a	b	b	b	a	h	b	a
S4_57958014	4	57958014	A	C	a	b	a	b	b	a	a	a	b	a	a	h	a	b	a	a	a	a	b	b	a	b	a	a	a	h	a	a	b	b	b	a	b	b	b	a	b	a	b	b	b	a	a	b	a
S4_57958742	4	57958742	T	A	a	b	a	b	b	a	a	a	b	a	a	h	a	b	a	b	a	a	b	b	a	b	a	h	a	h	a	a	b	a	b	a	b	b	b	a	b	a	b	b	a	a	a	b	a
S4_57966134	4	57966134	G	T	a	b	a	b	b	a	a	a	b	a	a	h	a	b	a	h	a	a	b	b	a	b	a	h	a	b	a	a	b	h	b	a	b	b	b	a	b	a	b	b	a	a	a	b	a
S4_57969621	4	57969621	G	A	a	b	a	b	b	a	a	a	b	a	a	h	a	b	a	h	a	a	b	b	a	b	a	h	a	h	a	a	b	h	b	a	b	b	b	a	b	a	b	b	b	a	a	b	a
S4_57969625	4	57969625	G	A	a	b	a	b	b	a	a	a	b	a	a	h	a	b	a	h	a	a	b	b	a	b	a	h	a	h	a	a	b	h	b	a	b	b	b	a	b	a	b	b	b	a	a	b	a
S4_58190399	4	58190399	T	W	a	b	a	b	b	a	a	a	b	a	a	h	a	b	a	h	h	a	b	b	a	b	b	h	a	b	a	a	b	h	b	a	b	b	b	a	b	a	b	h	a	a	a	b	a
S4_58431089	4	58431089	C	G	a	b	a	b	b	a	a	b	b	a	a	h	a	b	a	h	h	a	b	b	a	b	b	h	a	a	a	a	b	a	b	a	b	b	b	a	b	a	b	h	a	a	a	b	a
S4_58468570	4	58468570	G	A	a	b	a	b	b	a	a	b	b	a	a	h	a	b	a	h	a	a	b	b	a	b	b	h	a	a	a	b	b	a	b	a	b	b	b	a	b	a	b	h	b	a	a	b	a
S4_58548279	4	58548279	T	C	a	b	a	b	a	a	a	b	b	a	a	h	a	b	a	h	b	a	b	b	a	b	b	a	a	h	a	b	b	a	b	a	b	b	b	a	b	a	b	h	b	a	a	b	a
S4_58551148	4	58551148	C	G	a	b	a	b	a	a	a	b	b	a	a	h	a	b	a	h	b	a	b	b	a	b	b	b	a	b	a	b	b	h	b	a	b	b	b	a	b	a	b	h	a	a	a	b	a
S4_58632329	4	58632329	A	C	a	b	a	b	a	a	a	b	b	a	a	h	a	b	a	h	b	a	b	b	a	b	b	a	a	a	a	b	b	b	b	a	b	b	b	a	b	a	b	h	a	a	a	b	a
S4_58632331	4	58632331	C	T	a	b	a	b	a	a	a	b	b	a	a	h	a	b	a	h	b	a	b	b	a	b	b	a	a	a	a	b	b	b	b	a	b	b	b	a	b	a	b	h	a	a	a	b	a
S4_58632347	4	58632347	T	C	a	b	a	b	a	a	a	b	b	a	a	h	a	b	a	h	b	a	b	b	a	b	b	a	a	a	a	b	b	b	b	a	b	b	b	a	b	a	b	h	b	a	a	b	a
S4_58661258	4	58661258	N	G	a	b	a	b	a	a	a	b	b	a	a	h	a	b	a	h	b	a	b	b	a	b	b	h	a	a	a	b	b	h	b	a	b	b	b	a	b	a	b	h	b	a	h	b	a
S4_58809627	4	58809627	G	T	a	b	a	b	a	a	a	b	b	a	a	h	a	b	a	h	b	a	b	b	a	b	h	h	a	a	a	b	b	h	b	a	b	b	b	a	b	a	b	a	b	a	a	a	a
S4_58824966	4	58824966	N	T	a	b	a	b	a	a	a	b	b	a	a	h	a	b	a	b	b	a	b	b	a	b	h	a	a	h	a	b	b	b	b	a	b	b	b	a	b	a	b	h	b	a	h	a	a
S4_58824968	4	58824968	N	T	a	b	a	b	a	a	a	b	b	a	a	h	a	b	a	b	b	a	b	b	a	b	h	a	a	h	a	b	b	b	b	a	b	b	b	a	b	a	b	h	b	a	h	a	a
S4_58824987	4	58824987	N	A	a	b	a	b	a	a	a	b	b	a	a	h	a	b	a	h	b	a	b	b	a	b	a	h	a	b	a	h	b	b	b	a	b	b	b	a	b	a	b	b	b	a	a	a	a
S4_58838226	4	58838226	G	N	a	b	a	b	a	a	a	b	b	a	a	h	a	b	a	h	b	a	b	b	a	b	h	a	a	h	a	b	b	b	b	a	b	b	b	a	b	a	b	a	b	a	b	a	a
S4_58860377	4	58860377	C	G	a	b	a	b	a	a	a	b	b	a	a	h	a	b	a	a	b	a	b	b	a	b	b	h	a	h	a	h	b	b	b	a	b	b	b	a	b	a	b	h	b	a	a	a	a
S4_58860384	4	58860384	A	C	a	b	a	b	a	a	a	b	b	a	a	h	a	b	a	a	b	a	b	b	a	b	b	h	a	h	a	h	b	b	b	a	b	b	b	a	b	a	b	h	b	a	a	a	a
S4_58888625	4	58888625	G	A	a	b	a	b	a	a	a	b	b	a	a	h	a	b	a	a	b	a	b	b	a	b	b	h	a	h	a	a	b	b	b	a	b	b	b	a	b	a	b	h	b	a	a	a	a
S4_58892180	4	58892180	C	T	a	b	a	b	a	a	a	b	b	a	a	h	a	b	a	a	b	a	b	b	a	b	b	a	a	a	a	b	b	b	b	a	b	b	b	a	b	a	b	b	b	a	a	a	a
S4_58892190	4	58892190	C	A	a	b	a	b	a	a	a	b	b	a	a	h	a	b	a	a	b	a	b	b	a	b	b	a	a	a	a	b	b	b	b	a	b	b	b	a	b	a	b	b	b	a	a	a	a
S4_59036771	4	59036771	G	T	a	b	a	b	a	a	a	b	b	a	a	h	a	b	a	a	a	a	b	b	a	b	a	h	a	a	a	b	b	b	b	a	b	b	b	a	b	a	b	a	b	a	a	a	a
S4_59036773	4	59036773	T	G	a	b	a	b	a	a	a	b	b	a	a	h	a	b	a	a	a	a	b	b	a	b	a	h	a	a	a	b	b	b	b	a	b	b	b	a	b	a	b	a	b	a	a	a	a
S4_59036774	4	59036774	T	C	a	b	a	b	a	a	a	b	b	a	a	h	a	b	a	a	a	a	b	b	a	b	a	h	a	a	a	b	b	b	b	a	b	b	b	a	b	a	b	a	b	a	a	a	a
S4_59050337	4	59050337	N	C	a	b	a	b	h	a	a	b	b	a	a	h	a	b	a	a	h	a	b	b	a	b	h	b	a	a	a	a	b	b	b	a	b	b	b	a	b	a	b	b	b	a	a	a	a
S4_59050365	4	59050365	N	G	a	b	a	b	h	a	a	b	b	a	a	h	a	b	a	a	h	a	b	b	a	b	h	b	a	a	a	a	b	b	b	a	b	b	b	a	b	a	b	b	b	a	a	a	a
S4_59466570	4	59466570	N	A	a	b	a	b	h	a	a	b	b	a	a	h	a	b	a	a	b	a	b	b	a	b	b	a	a	h	a	a	b	b	b	a	b	b	b	a	b	a	b	a	b	a	a	a	a
S4_59479376	4	59479376	A	G	a	b	a	b	h	a	a	b	b	a	a	h	a	b	a	a	b	a	b	b	a	b	b	h	a	h	a	a	b	b	b	a	b	b	b	a	b	a	b	a	b	a	a	a	a
S4_59488088	4	59488088	A	G	a	b	a	b	a	a	a	b	b	a	a	h	a	b	a	a	b	a	b	b	a	b	b	h	a	h	a	a	b	b	b	a	b	b	b	a	b	a	b	h	b	a	a	a	a
S4_59753034	4	59753034	G	T	a	b	h	b	a	a	a	b	b	a	a	h	a	b	a	h	b	a	b	b	a	b	b	h	b	h	a	a	b	b	b	a	b	b	b	b	b	a	b	h	b	a	a	a	a
S4_59754943	4	59754943	N	A	a	b	a	b	b	a	a	b	b	a	a	h	a	b	a	h	b	a	b	b	a	b	b	h	b	a	a	a	b	b	b	a	b	b	b	b	b	a	b	h	b	a	a	a	a
S4_60209640	4	60209640	C	T	a	b	h	b	h	a	a	b	b	a	a	h	a	b	a	a	b	a	b	b	a	b	b	b	b	a	a	h	b	b	b	a	b	b	b	b	b	a	b	b	b	a	b	a	a
S4_60209653	4	60209653	A	G	a	b	h	b	h	a	a	b	b	a	a	h	a	b	a	a	b	a	b	b	a	b	b	b	b	a	a	h	b	b	b	a	b	b	b	b	b	a	b	b	b	a	b	a	a
S4_60376521	4	60376521	N	A	a	b	h	b	h	a	a	b	b	a	a	h	a	b	b	h	b	a	b	b	a	b	b	b	b	h	a	b	b	b	b	a	b	b	b	b	b	a	b	h	b	a	a	a	a
S4_60376578	4	60376578	N	C	a	b	h	b	h	a	a	b	b	a	a	h	a	b	b	h	b	a	b	b	a	b	b	b	b	h	a	b	b	b	b	a	b	b	b	b	b	a	b	h	b	a	a	a	a
S4_60491060	4	60491060	N	A	a	b	a	b	b	a	a	b	b	a	a	h	a	b	h	h	b	a	a	b	a	b	b	b	b	h	a	a	a	b	b	a	h	b	b	b	b	a	b	h	b	a	h	a	a
S4_60491079	4	60491079	N	T	a	b	a	b	b	a	a	b	b	a	a	h	a	b	h	h	b	a	a	b	a	b	b	b	b	h	a	a	a	b	b	a	h	b	b	b	b	a	b	h	b	a	h	a	a
S4_60495616	4	60495616	C	T	b	b	b	b	a	a	a	b	b	a	a	h	a	b	a	a	h	h	a	b	a	b	b	b	b	a	a	a	a	b	b	a	h	b	b	b	b	a	b	h	b	a	b	a	a
S4_60495634	4	60495634	C	T	b	b	b	b	a	a	a	b	b	a	a	h	a	b	a	a	h	h	a	b	a	b	b	b	b	a	a	a	a	b	b	a	h	b	b	b	b	a	b	h	b	a	b	a	a
S4_60495635	4	60495635	C	T	b	b	b	b	a	a	a	b	b	a	a	h	a	b	a	a	h	h	a	b	a	b	b	b	b	a	a	a	a	b	b	a	h	b	b	b	b	a	b	h	b	a	b	a	a
S4_60607211	4	60607211	A	C	h	b	b	b	a	a	a	b	a	a	a	a	a	b	b	a	b	a	a	b	a	b	b	b	b	b	a	a	a	b	b	a	h	b	b	b	b	a	b	h	b	a	b	a	a
S4_60646617	4	60646617	N	G	b	b	a	b	a	a	a	b	a	a	a	a	a	b	h	a	b	a	a	b	a	b	b	b	b	h	a	a	a	b	b	a	h	b	b	b	b	a	b	h	b	a	b	a	a
S4_60660913	4	60660913	C	A	a	b	a	b	a	a	a	b	a	a	a	a	a	b	h	a	h	a	a	b	a	b	h	b	b	b	a	a	a	b	b	a	h	b	b	b	b	a	b	h	b	a	b	a	a
S4_60660916	4	60660916	T	A	a	b	a	b	a	a	a	b	a	a	a	a	a	b	h	a	h	a	a	b	a	b	h	b	b	b	a	a	a	b	b	a	h	b	b	b	b	a	b	h	b	a	b	a	a
S4_60660917	4	60660917	T	G	a	b	a	b	a	a	a	b	a	a	a	a	a	b	h	a	h	a	a	b	a	b	h	b	b	b	a	a	a	b	b	a	h	b	b	b	b	a	b	h	b	a	b	a	a
S4_60660919	4	60660919	C	A	a	b	a	b	a	a	a	b	a	a	a	a	a	b	h	a	h	a	a	b	a	b	h	b	b	b	a	a	a	b	b	a	h	b	b	b	b	a	b	h	b	a	b	a	a
S4_60720428	4	60720428	C	G	a	b	a	b	a	a	b	b	a	a	a	a	a	b	b	h	b	a	a	b	a	b	a	a	b	a	a	a	a	b	b	a	b	b	b	b	b	a	b	h	b	a	h	a	a
S4_60736986	4	60736986	N	T	a	b	a	b	a	a	b	b	a	a	a	a	a	b	a	h	b	a	a	b	a	b	a	b	b	a	a	a	b	b	b	a	a	b	b	b	b	a	b	a	b	a	h	a	a
S4_60778961	4	60778961	N	A	b	b	h	b	a	a	b	b	a	a	a	a	a	b	h	h	b	a	a	b	a	b	b	h	b	h	a	a	b	b	b	a	b	b	b	b	b	a	b	b	b	a	b	a	a
S4_60948727	4	60948727	T	C	h	b	b	b	a	a	b	b	a	a	a	a	a	b	h	h	b	h	a	b	a	b	b	b	b	h	a	a	b	b	b	a	b	b	b	b	b	a	b	b	b	a	h	a	a
S4_61016334	4	61016334	A	C	a	b	a	b	a	a	b	b	a	a	a	a	a	b	a	h	b	h	a	b	a	b	a	b	b	h	a	a	a	b	b	a	b	b	b	b	b	a	b	b	b	a	h	a	a
S4_61066901	4	61066901	C	T	h	b	a	b	a	a	b	b	a	a	a	a	a	b	h	h	h	a	a	b	a	b	a	h	b	h	a	a	a	b	b	a	h	b	b	b	b	a	b	h	b	a	h	a	a
S4_61087761	4	61087761	A	C	a	b	a	b	a	a	b	b	a	a	a	a	a	b	a	h	a	h	a	b	a	b	b	b	b	h	a	a	a	b	b	a	b	b	b	b	b	a	b	h	b	a	h	a	a
S4_61196848	4	61196848	G	T	h	b	h	b	a	a	b	b	a	a	a	a	a	b	h	a	a	a	a	b	a	b	h	a	b	a	a	a	a	b	b	a	h	b	b	b	b	a	b	b	b	a	a	a	a
S4_61200141	4	61200141	N	C	h	b	a	b	a	a	b	b	a	a	a	a	a	b	h	b	b	a	a	b	a	b	a	a	b	b	a	a	b	b	b	a	b	b	b	b	b	a	b	a	b	a	b	a	a
S4_61203291	4	61203291	C	G	a	b	a	b	a	a	b	b	a	a	a	a	a	b	a	a	b	a	a	b	a	b	h	a	b	a	a	a	a	b	b	a	h	b	b	b	b	a	b	h	b	a	a	a	a
S4_61271806	4	61271806	C	G	h	b	a	b	a	a	b	b	a	a	a	a	a	b	h	h	a	a	a	b	a	b	a	a	b	h	a	a	a	b	b	a	b	b	b	b	b	a	b	a	b	a	h	a	a
S4_61271808	4	61271808	G	T	h	b	a	b	a	a	b	b	a	a	a	a	a	b	h	h	a	a	a	b	a	b	a	a	b	h	a	a	a	b	b	a	b	b	b	b	b	a	b	a	b	a	h	a	a
S4_61271810	4	61271810	C	G	h	b	a	b	a	a	b	b	a	a	a	a	a	b	h	h	a	a	a	b	a	b	a	a	b	h	a	a	a	b	b	a	b	b	b	b	b	a	b	a	b	a	h	a	a
S4_61296099	4	61296099	G	A	h	b	b	b	a	a	b	b	a	a	a	a	a	b	h	h	a	a	a	b	a	b	h	a	b	h	a	a	a	b	b	a	h	b	b	b	b	a	b	a	b	a	h	a	a
S4_61347805	4	61347805	A	N	h	b	b	b	h	a	b	b	a	a	a	a	a	b	h	h	b	a	a	b	a	b	b	a	b	h	a	a	a	b	b	a	h	b	b	b	b	a	b	h	b	a	b	a	a
S4_61363564	4	61363564	C	T	b	b	b	b	h	a	b	b	a	a	a	a	a	b	h	h	h	a	a	b	a	b	b	a	b	b	a	a	a	b	b	a	h	b	b	b	b	a	b	a	b	a	h	a	a
S4_61462774	4	61462774	T	C	h	b	b	b	a	a	b	b	a	a	a	a	a	b	h	h	a	a	a	b	a	b	b	a	b	h	a	a	a	b	b	a	b	b	b	b	b	a	b	h	b	a	b	a	a
S4_61510553	4	61510553	A	T	h	b	b	b	h	a	b	b	a	a	a	a	a	b	h	h	h	a	a	b	a	b	a	a	b	a	a	a	a	b	a	a	h	b	b	b	b	a	b	h	b	a	b	a	a
S4_61521791	4	61521791	G	A	a	b	b	b	h	a	b	b	a	a	a	a	a	b	h	h	h	a	a	b	a	b	h	a	b	a	a	a	a	b	a	a	h	b	b	b	b	a	b	h	b	a	h	a	a
S4_61521923	4	61521923	G	A	a	b	b	b	b	a	b	b	a	a	a	a	a	b	h	h	b	h	a	b	a	a	h	a	b	h	a	a	a	b	a	a	b	b	b	b	b	a	b	a	b	a	b	a	a
S4_61521965	4	61521965	C	A	b	b	b	b	b	a	b	b	a	a	a	a	a	b	h	h	b	h	a	b	a	a	a	a	b	h	a	b	b	b	a	a	b	b	b	b	b	a	b	b	b	a	h	a	a
S4_61521978	4	61521978	C	G	b	b	b	b	b	a	b	b	a	a	a	a	a	b	h	h	b	h	a	b	a	a	a	a	b	h	a	b	b	b	a	a	b	b	b	b	b	a	b	b	b	a	h	a	a
S4_61580203	4	61580203	C	T	a	b	b	b	h	a	b	b	a	a	a	a	a	b	h	h	h	a	a	b	a	h	a	a	b	a	a	h	b	b	a	a	b	b	b	b	b	a	b	h	b	a	b	a	a
S4_61586138	4	61586138	A	G	h	b	b	b	a	a	b	b	a	a	a	a	a	b	h	h	a	b	a	b	a	b	b	a	b	b	a	a	b	b	a	a	b	b	b	b	b	a	b	h	b	a	h	a	a
S4_61586139	4	61586139	A	C	h	b	b	b	a	a	b	b	a	a	a	a	a	b	h	h	a	b	a	b	a	b	b	a	b	b	a	a	b	b	a	a	b	b	b	b	b	a	b	h	b	a	h	a	a
S4_61586143	4	61586143	C	G	h	b	b	b	a	a	b	b	a	a	a	a	a	b	h	h	a	b	a	b	a	b	b	a	b	b	a	a	b	b	a	a	b	b	b	b	b	a	b	h	b	a	h	a	a
S4_61668181	4	61668181	C	G	a	b	b	b	a	a	b	b	a	a	a	a	a	b	h	h	a	a	a	b	a	b	b	a	b	a	a	a	a	b	a	a	b	b	b	b	b	a	b	a	b	a	b	a	a
S4_61730659	4	61730659	A	C	h	b	b	b	a	a	b	b	a	a	a	a	a	b	h	h	a	h	a	b	a	b	b	a	b	h	a	a	a	b	a	a	b	b	b	b	b	a	b	a	b	a	b	a	a
S4_61736847	4	61736847	A	G	a	b	b	b	h	a	b	b	a	a	a	a	a	b	h	h	h	a	a	b	a	b	b	a	b	a	a	a	a	b	a	a	b	b	b	b	b	a	b	b	b	a	b	a	a
S4_61744210	4	61744210	G	C	h	b	b	b	h	a	b	b	a	a	a	a	a	b	h	h	h	b	a	b	a	a	b	a	b	b	a	b	b	b	a	a	b	b	b	b	b	a	b	b	b	a	b	a	a
S4_61744220	4	61744220	G	C	h	b	b	b	h	a	b	b	a	a	a	a	a	b	h	h	h	b	a	b	a	a	b	a	b	b	a	b	b	b	a	a	b	b	b	b	b	a	b	b	b	a	b	a	a
S4_61748102	4	61748102	T	C	h	b	b	b	a	a	b	b	a	a	a	a	a	b	h	h	h	a	a	b	a	h	b	a	b	a	a	b	b	b	a	a	b	b	b	b	b	a	b	a	b	a	a	a	a
S4_61970385	4	61970385	G	C	h	b	b	b	h	a	b	b	a	a	a	a	a	b	h	h	a	h	a	b	a	h	b	a	b	a	a	b	b	b	a	a	b	b	b	b	b	a	b	h	b	a	a	a	a
S4_61975845	4	61975845	T	C	a	b	b	b	a	a	b	b	a	a	a	a	a	b	b	h	a	a	a	b	a	a	b	a	b	a	a	h	b	b	a	a	b	b	b	b	b	a	b	h	b	a	h	a	a
S4_62150002	4	62150002	G	C	a	b	b	b	h	a	b	b	a	a	a	a	a	b	h	h	a	a	a	b	a	a	b	a	b	h	a	b	a	b	a	a	b	b	b	b	b	a	b	h	b	a	b	a	a
S4_62251674	4	62251674	G	A	a	b	b	b	a	a	b	b	a	a	a	a	a	b	h	h	a	a	a	b	a	a	b	a	b	b	a	a	a	b	a	a	b	a	b	b	b	a	b	h	b	a	b	a	a
S4_62280390	4	62280390	C	G	b	b	b	b	a	a	b	b	a	a	a	a	a	b	a	h	a	a	a	b	a	b	b	a	b	a	a	b	a	b	a	a	b	h	b	b	b	a	b	a	b	a	h	a	a
S4_62280392	4	62280392	T	C	b	b	b	b	a	a	b	b	a	a	a	a	a	b	a	h	a	a	a	b	a	b	b	a	b	a	a	b	a	b	a	a	b	h	b	b	b	a	b	a	b	a	h	a	a
S4_62280393	4	62280393	C	G	b	b	b	b	a	a	b	b	a	a	a	a	a	b	a	h	a	a	a	b	a	b	b	a	b	a	a	b	a	b	a	a	b	h	b	b	b	a	b	a	b	a	h	a	a
S4_62353537	4	62353537	T	C	b	b	b	b	h	a	b	b	a	a	a	a	a	b	h	b	a	a	a	b	a	b	b	a	b	h	a	b	a	b	a	a	b	h	b	b	b	a	b	b	b	a	b	a	a
S4_62803945	4	62803945	C	G	b	b	b	b	h	a	b	b	a	a	a	a	b	b	b	b	a	a	a	b	a	b	a	a	b	b	a	b	a	b	a	a	b	b	b	b	b	a	b	h	b	a	b	a	a
S4_63083628	4	63083628	T	C	b	b	b	b	h	a	b	b	a	a	a	a	b	b	h	b	a	a	a	b	a	b	h	a	b	h	a	b	a	b	a	a	b	b	b	b	b	a	b	h	b	a	b	a	a
S4_65436447	4	65436447	G	A	a	b	a	a	h	a	b	b	a	a	a	a	b	h	b	b	a	b	a	b	a	b	a	a	b	b	a	a	a	b	a	a	b	b	h	b	b	a	a	h	b	a	h	a	a
S4_65441255	4	65441255	A	C	b	b	a	h	b	a	b	b	a	a	a	a	b	h	b	b	a	b	a	b	a	b	a	a	b	b	a	a	a	b	a	a	b	b	h	b	b	a	a	h	b	a	h	a	a
S4_65441263	4	65441263	C	G	b	b	a	h	b	a	b	b	a	a	a	a	b	h	b	b	a	b	a	b	a	b	a	a	b	b	a	a	a	b	a	a	b	b	h	b	b	a	a	h	b	a	h	a	a
S4_65484883	4	65484883	A	G	b	b	a	h	h	a	b	b	a	a	a	a	b	h	b	h	a	b	a	b	a	b	b	a	b	b	a	a	a	b	a	a	h	b	h	b	b	a	a	b	b	a	h	a	b
S4_65644725	4	65644725	A	G	b	b	a	b	b	a	b	b	a	a	a	a	b	h	b	h	a	b	a	b	a	b	b	a	b	b	a	a	a	b	a	a	h	b	b	b	b	a	a	b	b	a	h	a	b
S4_65647910	4	65647910	G	A	b	b	a	h	a	a	b	b	a	a	a	a	b	h	b	h	a	b	a	b	a	b	a	a	b	b	a	a	a	b	a	a	b	b	h	b	b	a	a	a	b	a	h	a	a
S4_65680245	4	65680245	C	T	b	b	a	b	h	a	b	b	a	a	a	a	b	h	b	h	a	b	a	b	a	b	h	a	b	b	a	a	a	b	a	a	b	b	h	b	b	a	a	h	b	a	b	a	h
S4_66408336	4	66408336	A	T	h	b	a	a	h	a	b	b	a	a	a	a	b	h	b	h	a	b	a	b	a	a	a	a	b	b	a	a	a	b	a	a	a	b	h	b	b	a	a	a	b	a	a	a	a
S4_66599340	4	66599340	C	T	a	b	a	h	h	a	b	b	a	a	a	a	b	h	b	h	a	b	a	b	a	a	h	a	b	b	a	a	a	b	b	a	a	b	h	b	b	a	a	h	b	a	a	a	h
S4_66705094	4	66705094	C	T	a	b	a	b	b	a	b	b	a	a	a	a	b	h	b	h	a	b	a	b	a	a	a	a	b	b	a	a	a	b	h	a	a	b	h	b	b	a	a	a	b	a	a	a	b
S4_66705102	4	66705102	C	G	a	b	a	b	b	a	b	b	a	a	a	a	b	h	b	h	a	b	a	b	a	a	a	a	b	b	a	a	a	b	h	a	a	b	h	b	b	a	a	a	b	a	a	a	b
S4_66705103	4	66705103	T	G	a	b	a	b	b	a	b	b	a	a	a	a	b	h	b	h	a	b	a	b	a	a	a	a	b	b	a	a	a	b	h	a	a	b	h	b	b	a	a	a	b	a	a	a	b
S4_66912365	4	66912365	A	C	a	b	a	a	h	a	b	h	a	a	a	a	b	b	b	h	a	b	a	b	a	a	a	a	b	b	a	a	a	b	b	h	a	b	b	b	b	a	a	a	b	a	a	a	b
S4_67845501	4	67845501	A	C	a	b	a	a	a	a	b	a	a	a	a	a	b	b	b	h	a	b	a	b	a	a	b	a	b	b	a	a	a	b	b	b	a	b	a	b	b	a	a	h	b	a	a	a	b
S4_67845518	4	67845518	G	A	a	b	a	a	a	a	b	a	a	a	a	a	b	b	b	h	a	b	a	b	a	a	b	a	b	b	a	a	a	b	b	b	a	b	a	b	b	a	a	h	b	a	a	a	b
S5_1053384	5	1053384	T	G	a	b	a	a	a	b	b	b	h	a	b	a	a	h	a	h	a	b	h	a	a	a	b	a	a	b	a	a	a	a	a	b	b	b	a	b	a	b	a	b	a	a	b	a	b
S5_1842078	5	1842078	C	T	a	b	a	a	a	b	b	b	h	b	h	a	a	h	a	h	a	b	b	a	a	a	a	a	a	b	a	a	a	a	a	b	b	h	a	b	a	b	a	b	a	a	b	a	b
S5_1842108	5	1842108	C	G	a	b	a	a	a	b	b	b	h	b	h	a	a	h	a	h	a	b	b	a	a	a	a	a	a	b	a	a	a	a	a	b	b	h	a	b	a	b	a	b	a	a	b	a	b
S5_2179366	5	2179366	C	G	a	b	a	a	a	b	b	b	h	b	h	a	h	a	a	h	b	a	b	a	a	a	h	a	a	b	a	a	a	a	a	b	b	h	a	h	a	b	a	b	a	a	b	a	b
S5_3672760	5	3672760	A	G	b	b	a	a	a	b	a	b	h	b	h	a	b	a	a	h	b	h	a	a	a	a	b	b	b	b	a	a	a	a	a	b	b	h	a	a	a	b	a	b	a	b	b	a	b
S5_4510080	5	4510080	G	A	a	b	a	a	a	b	h	b	h	b	h	a	b	a	a	h	b	a	a	a	a	a	b	a	b	b	a	a	a	a	a	b	b	b	a	b	a	b	a	b	a	b	a	a	b
S5_4865280	5	4865280	T	C	h	b	b	a	a	b	h	b	h	b	h	a	b	a	a	h	b	a	a	a	a	a	b	h	b	b	a	a	a	a	a	b	b	b	a	b	a	b	a	b	a	b	a	a	b
S5_5230868	5	5230868	A	G	h	b	b	a	a	b	b	b	h	b	h	a	b	a	a	h	b	a	a	a	a	a	b	h	b	b	a	a	a	a	a	b	b	b	a	b	a	b	a	b	a	b	a	a	a
S5_5267393	5	5267393	T	C	b	b	b	a	a	a	h	a	h	b	h	a	b	a	a	h	b	a	a	a	a	a	b	a	b	b	a	a	a	a	a	b	b	b	a	b	a	h	a	b	a	b	a	a	a
S5_5267420	5	5267420	C	T	b	b	b	a	a	a	h	a	h	b	h	a	b	a	a	h	b	a	a	a	a	a	b	a	b	b	a	a	a	a	a	b	b	b	a	b	a	h	a	b	a	b	a	a	a
S5_5267435	5	5267435	T	C	b	b	b	a	a	a	h	a	h	b	h	a	b	a	a	h	b	a	a	a	a	a	b	a	b	b	a	a	a	a	a	b	b	b	a	b	a	h	a	b	a	b	a	a	a
S5_5267441	5	5267441	A	C	b	b	b	a	a	a	h	a	h	b	h	a	b	a	a	h	b	a	a	a	a	a	b	a	b	b	a	a	a	a	a	b	b	b	a	b	a	h	a	b	a	b	a	a	a
S5_5267517	5	5267517	N	T	b	b	b	a	a	b	h	a	h	b	h	a	b	a	a	h	b	a	a	a	a	a	b	a	b	b	a	a	a	a	a	b	b	b	a	b	a	a	a	b	a	b	a	a	b
S5_5267557	5	5267557	T	C	a	b	b	a	a	b	h	h	h	b	h	a	b	a	a	h	b	a	a	a	a	a	b	a	b	b	a	a	a	a	a	b	b	b	a	b	a	b	a	b	a	b	a	a	h
S5_5283990	5	5283990	T	C	h	b	b	a	a	b	h	h	b	b	b	a	b	a	a	h	b	a	a	a	a	a	b	a	b	b	a	a	a	a	a	b	b	b	a	b	a	h	a	b	a	b	a	a	b
S5_5283992	5	5283992	A	T	h	b	b	a	a	b	h	h	b	b	b	a	b	a	a	h	b	a	a	a	a	a	b	a	b	b	a	a	a	a	a	b	b	b	a	b	a	h	a	b	a	b	a	a	b
S5_5283993	5	5283993	A	T	h	b	b	a	a	b	h	h	b	b	b	a	b	a	a	h	b	a	a	a	a	a	b	a	b	b	a	a	a	a	a	b	b	b	a	b	a	h	a	b	a	b	a	a	b
S5_5777312	5	5777312	C	G	h	b	b	a	a	h	b	b	b	b	b	a	b	a	a	b	b	a	a	a	a	a	b	h	b	b	a	a	a	b	a	b	b	b	a	b	a	b	a	b	a	b	a	a	b
S5_5866491	5	5866491	C	T	h	b	b	a	a	h	b	b	h	b	b	a	b	a	a	b	b	a	a	a	a	a	b	h	b	b	a	a	a	b	a	b	h	b	a	b	a	b	a	b	a	b	a	a	b
S5_5866510	5	5866510	G	A	h	b	b	a	a	h	b	b	h	b	b	a	b	a	a	b	b	a	a	a	a	a	b	h	b	b	a	a	a	b	a	b	h	b	a	b	a	b	a	b	a	b	a	a	b
S5_5900957	5	5900957	G	A	h	b	b	a	a	h	b	b	h	b	b	a	b	a	a	b	b	a	a	a	a	a	b	h	b	b	a	a	a	b	a	b	b	b	a	b	a	b	a	b	a	b	a	a	b
S5_5919357	5	5919357	G	A	h	b	b	a	a	h	b	b	h	b	b	a	b	a	a	b	b	h	a	a	a	a	b	h	b	b	a	a	a	b	a	b	b	b	a	b	a	b	a	b	a	b	a	b	b
S5_5953432	5	5953432	T	Y	b	b	b	a	a	h	b	b	h	b	b	a	b	a	a	b	b	h	a	a	a	a	b	h	b	b	a	a	a	b	a	b	b	b	a	b	a	b	a	b	a	b	a	a	b
S5_5980992	5	5980992	G	A	a	b	b	a	a	h	b	b	h	b	b	a	b	a	a	b	b	h	a	a	a	a	b	b	b	b	a	a	a	b	a	b	b	b	a	b	a	b	a	b	a	b	a	h	b
S5_5981017	5	5981017	G	C	a	b	b	a	a	h	b	b	h	b	b	a	b	a	a	b	b	h	a	a	a	a	b	b	b	b	a	a	a	b	a	b	b	b	a	b	a	b	a	b	a	b	a	h	b
S5_6130892	5	6130892	A	C	b	b	b	a	a	h	b	h	h	b	b	a	b	a	a	b	b	a	a	a	a	a	b	b	b	b	a	a	a	b	a	b	b	b	a	b	a	b	a	b	a	b	a	h	a
S5_6289807	5	6289807	G	C	h	b	b	b	a	h	b	h	h	b	b	a	b	a	a	b	b	a	a	a	a	a	b	b	b	b	a	a	a	b	a	b	b	b	a	b	a	b	a	b	a	b	a	h	a
S5_6289863	5	6289863	C	S	a	b	b	b	a	h	b	a	h	b	h	a	b	a	a	b	b	a	a	a	a	a	b	a	b	b	a	a	a	b	a	b	b	b	a	b	a	b	a	b	a	b	a	h	h
S5_6320234	5	6320234	N	C	a	b	b	b	a	h	b	b	h	b	a	a	b	a	a	b	b	a	a	a	a	a	b	b	b	b	a	a	a	b	a	b	a	b	a	b	a	b	a	b	a	b	a	b	h
S5_6438301	5	6438301	C	T	a	b	b	b	a	h	b	b	b	b	b	a	b	a	a	b	b	a	a	a	a	a	b	b	b	b	a	a	a	b	a	b	h	b	a	b	a	b	a	b	a	b	a	b	a
S5_6485690	5	6485690	G	T	a	b	b	b	a	h	b	b	h	b	b	a	b	a	a	b	b	a	a	a	a	a	b	h	b	b	a	a	a	b	a	b	h	b	a	b	a	b	a	b	a	b	a	h	h
S5_6848623	5	6848623	C	T	a	b	b	b	a	h	b	b	b	b	h	a	b	a	a	b	b	a	a	a	a	a	b	a	b	b	a	a	a	b	a	b	a	b	b	b	a	a	a	b	a	b	a	a	h
S5_6848625	5	6848625	A	G	a	b	b	b	a	h	b	b	b	b	h	a	b	a	a	b	b	a	a	a	a	a	b	a	b	b	a	a	a	b	a	b	a	b	b	b	a	a	a	b	a	b	a	a	h
S5_6848626	5	6848626	T	C	a	b	b	a	a	h	b	b	b	b	h	a	b	a	a	b	b	a	a	a	a	a	b	a	b	b	a	a	a	b	a	b	a	b	b	b	a	a	a	b	a	b	a	a	h
S5_6866384	5	6866384	T	A	a	b	b	a	a	h	b	b	b	b	h	a	b	a	a	b	b	a	a	a	a	a	b	a	b	b	a	a	a	b	a	b	b	b	b	b	a	a	a	b	a	b	a	h	a
S5_7252058	5	7252058	C	T	a	b	b	a	a	b	b	b	b	b	h	a	b	a	a	b	b	a	a	a	a	h	b	b	b	b	a	h	a	b	a	b	h	b	b	b	a	h	a	b	h	b	a	h	b
S5_7682792	5	7682792	T	A	a	b	b	a	a	b	b	b	b	b	h	a	b	a	a	b	b	a	a	a	a	b	b	h	b	b	a	b	a	b	a	h	h	b	b	b	a	b	a	b	h	b	a	h	a
S5_7683145	5	7683145	A	C	a	b	b	a	a	b	b	b	b	b	h	a	b	a	a	b	b	a	a	a	a	b	b	h	b	b	a	b	a	a	a	h	b	b	b	b	a	b	a	h	b	b	a	b	a
S5_8101899	5	8101899	T	A	a	b	b	a	a	b	b	b	b	b	h	a	b	a	a	b	a	a	a	a	a	b	b	h	b	b	a	b	a	a	a	h	b	b	b	b	a	b	a	h	b	b	a	b	a
S5_8406932	5	8406932	N	G	b	b	b	a	a	b	b	b	b	b	h	a	b	a	a	b	a	a	a	a	a	b	b	h	b	b	b	b	a	a	a	h	h	b	b	b	a	b	a	h	b	b	a	b	a
S5_8520295	5	8520295	G	T	b	b	b	a	a	b	b	b	b	b	h	a	b	a	a	b	a	a	a	a	a	h	b	h	b	b	b	b	a	a	a	h	b	b	b	b	a	b	a	a	b	b	a	b	a
S5_8798892	5	8798892	C	A	b	b	b	a	a	b	b	b	b	b	h	a	b	a	a	b	a	a	a	a	a	h	b	b	b	b	b	b	a	a	a	h	a	b	b	b	a	h	a	a	b	b	a	b	a
S5_8807201	5	8807201	G	A	h	b	b	a	a	h	b	b	b	b	h	a	b	a	a	b	a	a	a	a	a	a	b	b	b	b	b	b	a	a	a	h	a	b	b	b	a	a	a	h	b	b	a	b	a
S5_8815731	5	8815731	A	G	h	b	b	a	a	b	b	b	b	b	h	a	b	a	a	b	a	a	a	a	a	a	b	b	b	b	b	b	a	a	a	h	a	b	b	b	a	a	a	h	b	b	a	b	a
S5_10606471	5	10606471	G	T	a	b	b	a	a	h	b	b	b	b	h	a	b	a	a	b	h	a	a	a	a	a	b	b	b	b	b	a	h	a	a	h	a	a	b	b	a	a	a	a	b	b	a	b	a
S5_12569875	5	12569875	T	A	a	b	b	a	b	h	h	b	b	b	h	a	b	a	a	b	h	a	a	a	a	a	b	b	b	b	b	a	b	a	a	h	a	a	b	b	a	a	a	b	b	b	a	b	a
S5_12569913	5	12569913	G	A	a	b	b	a	b	h	h	b	b	b	h	a	b	a	a	b	h	a	a	a	a	a	b	b	b	b	b	a	b	a	a	h	a	a	b	b	a	a	a	b	b	b	a	b	a
S5_12569916	5	12569916	T	G	a	b	b	a	b	h	h	b	b	b	h	a	b	a	a	b	h	a	a	a	a	a	b	b	b	b	b	a	b	a	a	h	a	a	b	b	a	a	a	b	b	b	a	b	a
S5_12958818	5	12958818	T	C	b	b	b	a	b	b	h	b	b	b	h	a	b	a	a	b	a	a	a	a	a	a	b	b	b	b	b	a	b	a	a	h	a	a	a	b	a	a	a	b	b	b	b	b	a
S5_12958827	5	12958827	G	T	b	b	b	a	b	b	h	b	b	b	h	a	b	a	a	b	a	a	a	a	a	a	b	b	b	b	b	a	b	a	a	h	a	a	a	b	a	a	a	b	b	b	b	b	a
S5_41805069	5	41805069	A	T	h	b	b	a	b	b	h	b	b	b	h	a	b	a	a	b	a	a	a	a	a	a	b	b	b	b	b	b	b	a	a	h	a	a	a	b	a	b	a	b	b	b	b	b	a
S5_42101947	5	42101947	N	A	b	b	b	a	a	b	h	b	b	b	h	a	b	a	a	b	a	a	a	a	b	a	b	b	b	b	b	b	b	a	a	h	a	a	a	b	a	b	a	b	b	b	b	b	a
S5_48065054	5	48065054	G	T	a	b	b	a	a	b	h	b	a	b	h	a	b	a	a	b	a	a	a	a	h	a	b	b	b	b	b	b	b	a	a	h	a	a	b	b	a	b	a	b	b	b	b	b	a
S5_48065107	5	48065107	G	T	a	b	b	a	a	b	h	b	a	b	h	a	b	a	a	b	a	a	a	a	h	a	b	b	b	b	b	b	b	a	a	h	a	a	b	b	a	b	a	b	b	b	b	b	a
S5_49717244	5	49717244	G	C	h	b	b	a	h	b	a	b	a	b	h	a	b	a	a	b	a	a	a	a	h	a	b	b	b	h	b	a	b	a	a	h	a	a	a	b	a	b	a	b	b	b	b	b	a
S5_50222509	5	50222509	G	T	b	b	b	a	b	b	a	b	a	b	h	a	b	a	a	b	a	a	a	a	h	a	b	b	b	a	b	a	b	a	a	h	a	a	a	b	a	a	a	b	b	b	b	b	a
S5_50245495	5	50245495	G	A	b	b	b	a	h	b	a	b	a	b	h	a	b	a	a	b	b	a	a	a	h	a	b	b	b	a	b	a	b	a	a	h	a	a	b	b	a	a	a	b	b	b	b	b	a
S5_50245505	5	50245505	G	A	b	b	b	a	h	b	a	b	a	b	h	a	b	a	a	b	b	a	a	a	h	a	b	b	b	a	b	a	b	a	a	h	a	a	b	b	a	a	a	b	b	b	b	b	a
S5_50832215	5	50832215	G	T	b	b	b	a	a	b	a	b	a	b	h	a	b	a	a	b	h	a	a	a	h	a	b	b	b	h	b	a	h	a	a	h	a	a	b	b	a	a	a	b	b	b	b	b	a
S5_50832229	5	50832229	C	T	b	b	b	a	a	b	a	b	a	b	h	a	b	a	a	b	h	a	a	a	h	a	b	b	b	h	b	a	h	a	a	h	a	a	b	b	a	a	a	b	b	b	b	b	a
S5_50832248	5	50832248	A	T	b	b	b	a	a	b	a	b	a	b	h	a	b	a	a	b	h	a	a	a	h	a	b	b	b	h	b	a	h	a	a	h	a	a	b	b	a	a	a	b	b	b	b	b	a
S5_50907476	5	50907476	G	A	b	b	b	a	a	b	a	b	a	b	h	a	b	a	a	b	a	a	a	a	b	a	b	b	b	a	b	a	h	a	a	h	a	a	a	b	a	h	a	b	b	b	b	b	a
S5_50999630	5	50999630	C	T	h	b	b	a	a	b	a	b	a	b	h	a	b	a	a	b	a	a	a	a	a	a	b	b	b	h	b	a	a	a	a	h	a	a	h	b	a	b	a	b	b	b	b	b	a
S5_51034318	5	51034318	G	C	b	b	b	a	a	b	a	b	a	b	h	a	b	a	a	b	a	a	a	a	b	a	b	b	b	h	b	a	a	a	a	h	a	a	b	b	a	b	a	b	b	b	b	b	a
S5_51094001	5	51094001	G	A	a	b	b	a	a	b	a	b	a	b	h	a	b	a	a	b	h	a	a	a	b	a	b	b	b	h	b	a	a	a	a	h	a	a	h	b	a	b	a	b	b	b	b	b	a
S5_51298329	5	51298329	G	A	a	b	b	a	a	b	a	b	a	b	h	a	b	a	a	b	a	a	a	a	b	a	b	b	b	h	b	a	b	a	a	h	a	a	b	b	a	b	b	b	b	b	b	b	a
S5_51747406	5	51747406	C	G	a	b	b	a	h	b	a	b	a	b	h	a	b	a	a	b	a	a	a	a	b	a	b	b	b	h	b	a	b	a	a	h	a	a	b	a	a	b	b	b	b	b	b	b	a
S5_51798627	5	51798627	A	N	a	b	b	a	a	b	a	b	a	b	h	a	b	a	a	b	a	a	a	a	b	a	b	b	b	h	b	a	b	a	a	h	a	a	b	a	a	b	b	b	b	b	b	b	a
S5_52322591	5	52322591	A	C	a	b	b	a	h	b	a	b	a	b	h	a	b	a	a	b	b	a	a	a	b	a	b	b	b	h	b	a	b	a	a	h	a	a	b	b	a	b	b	b	b	b	b	b	a
S5_52355393	5	52355393	T	C	b	b	b	a	a	b	a	b	a	b	h	a	b	a	a	b	h	a	a	a	b	a	b	b	b	h	b	a	b	a	a	h	a	a	b	b	a	b	b	b	b	b	b	b	a
S5_52356901	5	52356901	T	G	h	b	b	a	a	b	a	b	a	b	h	a	b	a	a	b	a	a	a	a	b	a	b	b	b	h	b	a	b	a	a	h	a	a	b	h	a	b	b	b	b	b	b	b	a
S5_52481160	5	52481160	C	G	h	b	b	a	h	b	a	b	a	b	h	a	b	a	a	b	h	a	a	a	b	a	b	b	b	h	b	a	a	a	a	h	a	a	b	b	a	b	b	b	b	b	b	b	a
S5_52763193	5	52763193	A	G	h	b	b	a	h	b	a	b	a	b	h	a	b	a	a	b	b	a	a	a	b	a	b	b	b	h	b	a	a	a	a	a	a	a	b	a	a	b	b	b	b	b	b	b	a
S5_52763218	5	52763218	A	C	h	b	b	a	h	b	a	b	a	b	h	a	b	a	a	b	b	a	a	a	b	a	b	b	b	h	b	a	a	a	a	a	a	a	b	a	a	b	b	b	b	b	b	b	a
S5_52763230	5	52763230	A	G	h	b	b	a	h	b	a	b	a	b	h	a	b	a	a	b	b	a	a	a	b	a	b	b	b	h	b	a	a	a	a	a	a	a	b	a	a	b	b	b	b	b	b	b	a
S5_52763356	5	52763356	T	C	b	b	b	a	a	b	a	b	a	b	h	a	b	a	a	b	b	a	a	a	b	a	b	b	b	a	b	a	b	a	a	h	a	a	b	h	a	b	b	b	b	b	b	b	a
S5_52763361	5	52763361	G	T	b	b	b	a	a	b	a	b	a	b	h	a	b	a	a	b	b	a	a	a	b	a	b	b	b	a	b	a	b	a	a	h	a	a	b	h	a	b	b	b	b	b	b	b	a
S5_52792462	5	52792462	G	C	b	b	b	a	a	b	a	b	a	b	h	a	b	a	a	b	b	a	a	a	b	a	b	b	b	a	b	a	h	a	a	h	a	a	b	b	a	b	b	b	b	b	b	b	a
S5_52792468	5	52792468	A	C	b	b	b	a	a	b	a	b	a	b	h	a	b	a	a	b	b	a	a	a	b	a	b	b	b	a	b	a	h	a	a	h	a	a	b	b	a	b	b	b	b	b	b	b	a
S5_52796420	5	52796420	C	N	a	b	b	a	h	b	a	b	a	b	h	a	b	a	a	b	b	a	a	a	b	a	b	b	b	h	b	a	a	a	a	a	a	a	h	b	a	b	b	b	b	b	b	b	a
S5_52801444	5	52801444	C	T	a	b	b	a	h	b	a	b	a	b	h	a	b	a	a	b	b	a	a	a	b	a	b	b	b	a	b	a	h	a	a	b	a	a	h	b	a	b	b	b	b	b	b	b	a
S5_52804926	5	52804926	G	C	a	b	b	a	a	b	a	b	a	b	h	a	b	a	a	b	b	a	a	a	b	a	b	b	b	h	b	a	h	a	a	h	a	a	a	b	a	b	b	b	b	b	b	b	a
S5_52835855	5	52835855	G	A	b	b	b	a	a	b	a	b	a	b	h	a	b	a	a	b	b	a	a	a	b	a	b	b	b	h	b	a	b	a	a	h	a	a	h	b	a	b	b	b	b	b	b	b	a
S5_52909507	5	52909507	G	A	b	b	b	a	a	b	a	b	a	b	h	a	b	a	a	b	b	a	a	a	b	a	b	b	b	h	b	a	b	a	a	h	a	a	a	b	a	b	b	b	b	b	b	b	a
S5_52913541	5	52913541	C	G	b	b	b	a	a	b	a	b	a	b	h	a	b	a	a	b	b	a	a	a	b	a	b	b	b	h	b	a	b	a	a	a	a	a	a	b	a	b	b	b	b	b	b	b	a
S5_52946737	5	52946737	G	C	h	b	b	a	a	b	a	b	a	b	h	a	b	a	a	b	b	a	a	a	b	a	b	b	b	h	b	a	b	a	a	h	a	a	a	b	a	b	b	b	b	b	b	b	a
S5_52946832	5	52946832	C	G	h	b	b	a	a	b	a	b	a	b	h	a	b	a	a	b	b	a	a	a	b	a	b	b	b	b	b	a	h	a	a	b	a	a	a	b	a	b	b	b	b	b	b	b	a
S5_53405326	5	53405326	T	C	a	b	b	a	h	b	a	b	a	b	h	a	b	a	a	b	b	a	a	a	b	a	b	b	b	h	b	a	b	a	a	b	a	a	a	b	a	b	b	b	b	b	b	b	a
S5_53530688	5	53530688	A	G	h	b	b	a	h	b	a	b	a	b	h	a	b	a	a	b	b	a	a	a	b	a	b	b	b	b	b	a	a	a	a	b	a	a	a	b	a	b	b	b	b	b	b	b	a
S5_53915680	5	53915680	C	T	a	b	b	a	h	b	a	b	a	b	b	a	b	a	a	b	b	a	a	a	b	a	a	b	b	h	b	a	a	a	a	h	a	a	a	b	a	b	b	b	b	b	b	b	a
S5_54005487	5	54005487	T	C	h	b	b	a	a	b	a	b	a	b	b	a	b	a	a	b	b	a	a	a	b	a	a	b	b	h	b	a	h	b	a	h	a	a	a	b	a	b	b	b	b	b	b	b	a
S5_54005498	5	54005498	C	T	h	b	b	a	a	b	a	b	a	b	b	a	b	a	a	b	b	a	a	a	b	a	a	b	b	h	b	a	h	b	a	h	a	a	b	b	a	b	b	b	b	b	b	b	a
S5_54101430	5	54101430	C	G	b	b	b	a	h	b	a	b	a	b	b	a	b	a	a	b	b	a	a	a	b	a	a	b	b	h	b	a	h	b	a	h	a	a	b	b	a	b	b	b	b	b	b	b	a
S5_54225376	5	54225376	C	G	a	b	b	a	h	b	a	b	a	b	b	a	b	a	a	b	b	a	a	a	b	a	a	b	b	h	b	a	h	b	a	h	a	a	b	b	a	b	b	b	b	b	b	b	a
S5_54353100	5	54353100	G	C	h	b	b	a	a	b	a	b	a	b	b	a	b	a	a	b	b	a	a	a	b	a	a	b	b	h	b	a	b	a	a	h	a	a	b	b	a	b	b	b	b	b	b	b	a
S5_54353101	5	54353101	G	C	h	b	b	a	b	b	a	b	a	b	b	a	b	a	a	b	b	a	a	a	b	a	a	b	b	h	b	a	h	a	a	h	a	a	b	b	a	b	b	b	b	b	b	b	a
S5_54533472	5	54533472	A	C	h	b	b	a	h	b	a	b	a	b	b	a	b	a	a	b	b	a	a	a	b	a	a	b	b	h	b	a	b	a	a	a	a	a	b	b	a	b	b	b	b	b	b	b	a
S5_54622780	5	54622780	C	G	h	b	b	a	h	b	a	b	a	b	b	a	b	a	a	b	b	a	a	a	b	a	a	b	b	a	b	a	a	a	a	a	a	a	a	a	a	b	b	b	b	b	b	b	a
S5_54622786	5	54622786	C	G	h	b	b	a	h	b	a	b	a	b	b	a	b	a	a	b	b	a	a	a	b	a	a	b	b	a	b	a	a	a	a	a	a	a	b	a	a	b	b	b	b	b	b	b	a
S5_54622814	5	54622814	G	A	h	b	b	a	h	b	a	b	a	b	b	a	b	a	a	b	b	a	a	a	b	a	a	b	b	a	b	a	a	a	a	a	a	a	b	a	a	b	b	b	b	b	b	b	a
S5_54622822	5	54622822	C	G	h	b	b	a	h	b	a	b	a	b	b	a	b	a	a	b	b	a	a	a	b	a	a	b	b	a	b	a	a	a	a	a	a	a	b	a	a	b	b	b	b	b	b	b	a
S5_54622834	5	54622834	T	C	h	b	b	a	h	b	a	b	a	b	b	a	b	a	a	b	b	a	a	a	b	a	a	b	b	a	b	a	a	a	a	a	a	a	b	a	a	b	b	b	b	b	b	b	a
S5_54631607	5	54631607	T	G	h	b	b	a	h	b	a	b	a	b	b	a	b	a	a	b	b	a	a	a	b	a	a	b	b	b	b	a	a	b	a	h	a	a	b	a	a	b	b	b	b	b	b	b	a
S5_54697992	5	54697992	T	C	a	b	b	a	h	b	a	b	a	b	b	a	b	a	a	b	b	a	a	a	b	a	a	b	b	h	b	a	a	b	a	a	a	a	b	a	a	b	b	b	b	b	b	b	a
S5_54729460	5	54729460	C	G	b	b	b	a	h	b	a	b	b	b	b	a	b	a	a	b	b	a	a	a	b	a	a	b	b	h	b	a	a	h	a	b	a	a	b	h	a	b	b	b	b	b	b	b	a
S5_54729461	5	54729461	A	T	b	b	b	a	h	b	a	b	b	b	b	a	b	a	a	b	b	a	a	a	b	a	a	b	b	h	b	a	a	h	a	b	a	a	b	h	a	b	b	b	b	b	b	b	a
S5_54729462	5	54729462	A	G	b	b	b	a	h	b	a	b	b	b	b	a	b	a	a	b	b	a	a	a	b	a	a	b	b	h	b	a	a	h	a	b	a	a	b	h	a	b	b	b	b	b	b	b	a
S5_54759691	5	54759691	T	G	b	b	b	a	h	b	a	b	b	b	b	a	b	a	a	b	b	a	a	a	b	a	a	b	b	h	b	a	h	b	a	a	a	a	h	a	a	b	b	b	b	b	b	b	a
S5_54870224	5	54870224	N	T	a	b	b	a	a	b	a	b	b	b	b	a	b	a	a	b	b	a	a	a	b	a	a	b	b	h	b	a	b	a	a	a	a	a	h	b	a	b	b	b	b	b	b	b	a
S5_55245643	5	55245643	T	C	a	b	b	a	h	b	a	b	h	b	b	a	b	a	a	b	b	a	a	a	b	a	a	b	b	b	b	b	b	a	a	h	a	h	h	a	a	b	b	b	b	b	b	b	a
S5_55245655	5	55245655	A	G	a	b	b	a	h	b	a	b	h	b	b	a	b	a	a	b	b	a	a	a	b	a	a	b	b	b	b	b	b	b	a	h	a	h	h	a	a	b	b	b	b	b	b	b	a
S5_55352561	5	55352561	T	C	h	b	b	a	a	b	a	b	h	b	b	a	b	a	a	b	b	a	a	a	h	a	a	b	b	h	b	b	a	b	a	h	a	h	b	a	a	b	b	b	b	b	b	b	a
S5_55508197	5	55508197	T	C	h	b	b	a	a	b	a	b	h	b	b	a	b	a	a	b	b	a	a	a	a	a	a	b	b	h	b	b	b	b	a	h	a	b	a	a	a	b	b	b	b	b	b	b	a
S5_55544542	5	55544542	G	A	h	b	b	a	a	b	a	b	h	b	b	a	b	a	a	b	b	a	a	a	a	a	a	b	b	a	b	b	h	b	a	h	a	b	h	a	a	b	b	b	b	b	b	b	a
S5_55544552	5	55544552	A	T	h	b	b	a	a	b	a	b	h	b	b	a	b	a	a	b	b	a	a	a	a	a	a	b	b	a	b	b	h	b	a	h	a	b	h	a	a	b	b	b	b	b	b	b	a
S5_55544554	5	55544554	C	T	h	b	b	a	a	b	a	b	h	b	b	a	b	a	a	b	b	a	a	a	a	a	a	b	b	a	b	b	h	b	a	h	a	b	h	a	a	b	b	b	b	b	b	b	a
S5_55607233	5	55607233	T	C	a	b	b	a	a	b	a	b	h	b	b	a	b	a	a	b	b	a	a	a	a	a	a	b	b	h	b	b	b	h	a	h	a	b	h	a	a	h	b	b	b	b	b	b	a
S5_55681388	5	55681388	G	C	h	b	b	a	a	b	a	b	h	b	b	a	b	a	a	b	b	b	a	a	a	a	a	b	b	a	b	b	b	h	a	a	a	a	h	a	a	h	b	b	b	b	b	b	a
S5_56172249	5	56172249	C	A	a	b	b	a	a	b	a	b	h	b	b	a	b	h	a	b	b	b	a	a	a	a	a	b	b	h	b	b	b	b	a	h	a	h	a	a	a	a	b	b	b	b	a	b	a
S5_56326761	5	56326761	G	A	h	b	b	a	a	b	a	b	a	b	b	a	b	h	a	b	b	b	a	a	a	a	a	a	b	h	a	h	a	a	a	h	a	h	a	a	a	a	b	b	b	a	a	b	a
S5_57710942	5	57710942	G	C	b	b	b	a	a	b	a	b	a	b	a	a	a	h	a	h	b	b	a	a	a	a	a	h	b	a	a	h	a	a	a	a	a	a	a	a	a	b	a	b	b	a	a	b	a
S5_57778886	5	57778886	A	G	h	b	b	a	a	b	a	b	a	b	a	a	h	h	a	h	b	b	a	a	a	a	a	a	b	a	a	a	a	a	a	h	a	a	a	a	a	b	a	b	b	a	a	b	a
S5_57790805	5	57790805	G	A	h	b	b	a	a	b	a	b	a	b	a	a	h	a	a	h	b	b	a	a	a	a	a	h	b	a	a	a	a	a	a	h	a	a	a	a	a	b	a	b	b	a	a	b	a
S5_57844092	5	57844092	T	C	h	b	b	a	a	b	a	b	a	b	a	a	h	h	a	h	b	b	a	a	a	a	a	a	b	a	a	a	a	h	a	h	a	a	a	a	a	b	a	b	b	a	a	b	a
S5_58189895	5	58189895	G	T	a	b	b	a	h	b	a	b	a	b	a	a	h	h	a	h	a	b	a	a	a	a	a	a	b	a	a	h	a	h	a	a	a	a	a	a	a	b	a	b	b	a	a	b	a
S5_58423689	5	58423689	T	C	h	b	b	a	a	b	a	b	a	b	a	a	h	h	h	h	b	b	a	a	a	a	a	a	b	a	a	b	a	a	a	a	a	a	a	a	a	b	a	a	b	a	a	b	a
S5_58573057	5	58573057	A	T	h	b	b	a	b	b	a	b	a	b	a	a	h	h	h	h	h	b	a	a	a	a	a	a	b	a	a	b	a	a	a	a	a	a	a	a	a	b	a	a	b	a	a	b	a
S5_59055888	5	59055888	A	G	b	b	b	a	a	b	a	b	a	b	a	a	h	h	h	h	b	b	a	a	a	a	a	a	b	a	a	a	a	a	a	a	a	a	a	a	a	b	a	a	b	a	a	b	a
S5_59085419	5	59085419	G	T	b	b	b	a	h	b	a	b	a	b	a	a	h	h	a	h	a	b	a	a	a	a	a	a	b	a	a	a	h	h	a	a	a	h	a	a	a	b	a	a	b	a	b	b	a
S5_59085421	5	59085421	C	T	b	b	b	a	h	b	a	b	a	b	a	a	h	h	a	h	a	b	a	a	a	a	a	a	b	a	a	a	h	h	a	a	a	h	a	a	a	b	a	a	b	a	b	b	a
S5_59091773	5	59091773	C	T	b	b	b	a	h	b	a	b	a	b	a	a	h	h	b	h	h	b	a	a	a	a	a	a	b	a	a	a	b	b	a	a	a	a	a	a	a	b	a	a	b	a	h	b	a
S5_59091780	5	59091780	G	T	b	b	b	a	h	b	a	b	a	b	a	a	h	h	b	h	h	b	a	a	a	a	a	a	b	a	a	a	b	b	a	a	a	a	a	a	a	b	a	a	b	a	h	b	a
S5_59091781	5	59091781	G	T	b	b	b	a	h	b	a	b	a	b	a	a	h	h	b	h	h	b	a	a	a	a	a	a	b	a	a	a	b	b	a	a	a	a	a	a	a	b	a	a	b	a	h	b	a
S5_59508831	5	59508831	C	T	b	b	b	a	b	b	a	b	a	b	a	a	b	h	h	h	a	b	a	a	a	a	a	a	b	a	a	h	b	h	a	b	a	a	b	a	a	b	a	a	b	a	a	b	a
S5_59530151	5	59530151	A	G	b	b	b	a	b	b	a	b	h	b	a	a	h	a	a	h	a	b	a	a	a	a	a	a	b	a	a	b	b	a	a	b	a	a	b	a	a	b	a	a	b	a	a	b	b
S5_59742314	5	59742314	T	A	b	b	b	a	b	b	a	b	h	b	a	a	h	h	h	h	a	b	a	a	a	a	a	a	b	a	a	b	b	a	a	b	a	a	b	a	a	b	a	a	b	a	a	b	h
S5_59834746	5	59834746	A	T	b	b	b	a	b	b	a	b	h	b	a	a	b	b	b	b	a	b	a	a	a	a	a	a	b	a	a	b	b	h	a	b	a	a	b	a	a	b	a	a	b	a	b	b	h
S5_59834765	5	59834765	T	C	b	b	b	a	b	b	a	b	h	b	a	a	b	b	b	b	a	b	a	a	a	a	a	a	b	a	a	b	b	h	a	b	a	a	b	a	a	b	a	a	b	a	b	b	h
S5_59983847	5	59983847	C	T	b	b	b	a	a	b	a	b	h	b	a	a	h	h	a	h	a	b	a	a	a	a	a	a	b	a	a	a	b	a	a	b	a	a	b	a	a	b	a	a	b	a	h	b	a
S5_60050132	5	60050132	C	A	b	b	b	a	a	b	a	b	h	b	a	a	h	h	h	h	a	b	a	a	a	a	a	a	b	a	a	a	b	a	a	b	a	a	b	a	a	b	a	a	b	a	b	b	a
S5_60061429	5	60061429	C	A	b	b	b	a	a	b	a	b	h	b	a	a	h	h	b	h	a	b	a	a	a	a	a	a	b	a	a	a	b	a	a	b	a	a	b	a	a	b	a	a	b	a	h	b	a
S5_60112305	5	60112305	T	C	b	b	b	a	a	b	a	b	h	b	a	b	b	b	h	b	a	b	a	a	a	a	a	a	b	a	a	h	b	a	a	b	a	a	b	a	a	b	a	a	b	a	b	b	a
S5_60112306	5	60112306	C	T	b	b	b	a	a	b	a	b	h	b	a	b	b	b	h	b	a	b	a	a	a	a	a	a	b	a	a	h	b	a	a	b	a	a	b	a	a	b	a	a	b	a	b	b	a
S5_60112307	5	60112307	C	T	b	b	b	a	a	b	a	b	h	b	a	b	b	b	h	b	a	b	a	a	a	a	a	a	b	a	a	h	b	a	a	b	a	a	b	a	a	b	a	a	b	a	b	b	a
S5_60112332	5	60112332	C	G	b	b	b	a	a	b	a	b	h	b	a	b	b	b	b	h	a	b	a	a	a	a	a	a	b	a	a	h	a	b	a	b	a	a	b	a	a	b	a	a	b	a	h	b	b
S5_60112339	5	60112339	C	G	b	b	b	a	a	b	a	b	h	b	a	b	b	b	b	h	a	b	a	a	a	a	a	a	b	a	a	h	a	b	a	b	a	a	b	a	a	b	a	a	b	a	h	b	b
S5_60112340	5	60112340	T	C	b	b	b	a	a	b	a	b	h	b	a	b	b	b	b	h	a	b	a	a	a	a	a	a	b	a	a	h	a	b	a	b	a	a	b	a	a	b	a	a	b	a	h	b	b
S5_60377989	5	60377989	A	T	b	b	b	a	a	b	a	b	h	b	a	b	b	h	h	h	a	b	a	a	a	a	a	a	b	a	a	a	a	b	b	b	a	a	b	a	a	b	a	a	b	a	h	b	a
S5_60385535	5	60385535	N	G	b	b	b	a	a	b	a	b	h	b	a	b	b	h	h	h	a	b	a	a	a	a	a	a	b	a	a	b	a	b	b	b	a	a	b	a	a	b	a	a	b	a	h	b	a
S5_60541308	5	60541308	A	G	b	b	b	a	a	b	a	b	h	b	a	b	b	h	h	h	a	b	a	a	a	a	a	a	b	a	a	a	a	b	b	b	a	a	b	a	a	b	a	a	b	a	h	b	a
S5_60541334	5	60541334	T	C	b	b	b	a	a	b	a	b	h	b	a	b	b	h	h	h	a	b	a	a	a	a	a	a	b	a	a	a	a	b	b	b	a	a	b	a	a	b	a	a	b	a	h	b	a
S5_61065637	5	61065637	C	T	b	b	b	a	a	b	a	b	h	b	a	b	h	a	b	h	a	b	a	a	a	a	a	a	b	a	a	a	a	h	b	b	a	a	h	a	a	b	a	a	b	a	h	b	a
S5_61065648	5	61065648	T	G	b	b	b	a	a	b	a	b	h	b	a	b	h	a	b	h	a	b	a	a	a	a	a	a	b	a	a	a	a	h	b	b	a	a	h	a	a	b	a	a	b	a	h	b	a
S5_61065690	5	61065690	C	T	b	b	b	a	a	b	a	b	h	b	a	b	h	a	b	h	a	b	a	a	a	a	a	a	b	a	a	a	a	h	b	b	a	a	h	a	a	b	a	a	b	a	h	b	a
S5_61065696	5	61065696	T	C	b	b	b	a	a	b	a	b	h	b	a	b	h	a	b	h	a	b	a	a	a	a	a	a	b	a	a	a	a	h	b	b	a	a	h	a	a	b	a	a	b	a	h	b	a
S5_61180648	5	61180648	N	T	b	b	b	a	a	b	a	b	h	b	a	b	h	a	b	h	a	b	a	a	a	a	a	a	b	a	a	a	a	a	b	b	a	a	h	a	a	b	a	a	b	a	h	b	a
S5_61697987	5	61697987	A	C	b	b	b	a	a	b	h	b	h	b	a	b	h	a	b	h	a	b	a	a	a	a	a	a	b	a	a	a	a	a	b	b	a	a	h	a	a	b	a	a	b	a	h	b	a
S5_61698015	5	61698015	T	C	b	b	b	a	a	b	h	b	h	b	a	b	h	a	b	h	a	b	a	a	a	a	a	a	b	a	a	a	a	a	b	b	a	a	h	a	a	b	a	a	b	a	h	b	a
S5_62011338	5	62011338	T	C	b	b	b	b	a	b	h	b	h	b	a	b	h	a	b	h	a	b	a	a	a	a	a	a	b	a	a	a	a	a	b	b	a	a	h	a	a	b	a	a	b	a	h	b	a
S5_62011339	5	62011339	G	C	b	b	b	b	a	b	h	b	h	b	a	b	h	a	b	h	a	b	a	a	a	a	a	a	b	a	a	a	a	a	b	b	a	a	h	a	a	b	a	a	b	a	h	b	a
S5_62011340	5	62011340	T	C	b	b	b	b	a	b	h	b	h	b	a	b	h	a	b	h	a	b	a	a	a	a	a	a	b	a	a	a	a	a	b	b	a	a	h	a	a	b	a	a	b	a	h	b	a
S5_62011342	5	62011342	G	T	b	b	b	b	a	b	h	b	h	b	a	b	h	a	b	h	a	b	a	a	a	a	a	a	b	a	a	a	a	a	b	b	a	a	h	a	a	b	a	a	b	a	h	b	a
S5_62075580	5	62075580	G	C	b	b	b	b	a	b	a	b	h	b	h	b	h	a	b	b	a	b	a	a	a	a	a	a	b	a	a	h	a	a	b	b	a	a	h	a	a	b	a	a	b	a	b	b	a
S5_62104337	5	62104337	G	T	b	b	b	b	a	b	a	b	h	b	b	b	h	a	b	h	h	b	a	a	a	a	a	a	b	a	a	h	a	a	b	b	a	a	h	a	a	b	a	a	b	a	h	b	a
S5_62104338	5	62104338	C	G	b	b	b	b	a	b	a	b	h	b	b	b	h	a	b	h	h	b	a	a	a	a	a	a	b	a	a	h	a	a	b	b	a	a	h	a	a	b	a	a	b	a	h	b	a
S6_815070	6	815070	G	A	a	a	a	b	h	a	a	a	b	a	b	b	h	h	b	a	b	b	b	a	a	b	b	a	b	b	b	b	a	b	a	h	b	b	b	b	a	a	a	a	b	b	b	a	b
S6_815110	6	815110	A	G	a	a	a	b	h	a	a	a	b	a	b	b	h	h	b	a	b	b	b	a	a	b	b	a	b	b	b	b	a	b	a	h	b	b	b	a	a	a	a	a	b	b	b	a	b
S6_1092077	6	1092077	A	G	h	a	a	b	a	a	a	a	b	a	b	b	h	h	b	a	b	b	b	a	a	b	b	a	b	b	b	b	a	b	a	h	b	b	b	b	h	a	a	a	b	b	a	a	b
S6_1486722	6	1486722	T	G	h	a	b	b	a	a	a	a	b	b	b	b	b	h	b	a	b	b	b	a	a	a	b	a	b	b	b	b	a	b	b	b	b	b	b	b	h	a	a	h	b	b	a	a	b
S6_1486762	6	1486762	T	G	a	a	b	b	h	a	a	a	b	b	b	b	b	h	b	a	b	b	b	a	a	a	b	a	b	b	b	b	a	b	b	b	b	b	b	b	h	a	a	h	b	b	a	a	b
S6_1486763	6	1486763	T	G	h	a	b	b	a	a	a	a	b	b	b	b	b	h	b	a	b	b	b	a	a	a	b	a	b	b	b	b	a	b	b	b	b	b	b	b	h	a	a	h	b	b	a	a	b
S6_1750242	6	1750242	T	C	b	a	b	b	h	a	a	a	b	b	b	b	b	h	b	a	b	b	b	a	a	a	b	a	b	b	b	b	a	b	b	b	b	b	b	a	h	a	a	a	b	b	a	a	b
S6_1877805	6	1877805	T	G	h	a	b	b	b	a	a	a	b	b	b	b	b	h	b	a	b	b	b	a	a	a	b	a	b	b	b	b	a	b	a	b	b	b	b	a	h	a	a	a	b	b	a	a	b
S6_1877812	6	1877812	C	G	h	a	b	b	b	a	a	a	b	b	b	b	b	h	b	a	b	b	b	a	a	a	b	a	b	b	b	b	a	b	a	b	b	b	b	a	h	a	a	a	b	b	a	a	b
S6_1879197	6	1879197	A	G	a	a	b	b	h	a	a	a	b	b	b	b	b	h	b	a	b	b	h	a	a	a	b	a	b	b	b	b	a	b	a	b	b	h	b	b	h	a	a	a	b	h	a	b	b
S6_1879209	6	1879209	C	G	a	a	b	b	h	a	a	a	b	b	b	b	b	h	b	a	b	b	h	a	a	a	b	a	b	b	b	b	a	b	a	b	b	h	b	b	h	a	a	a	b	h	a	b	b
S6_1900997	6	1900997	T	A	a	a	b	b	b	a	a	a	b	b	b	b	b	h	b	a	b	b	a	a	a	a	b	a	b	b	b	b	a	b	a	b	b	b	b	b	h	a	a	a	b	a	a	a	b
S6_1900998	6	1900998	T	G	a	a	b	b	b	a	a	a	b	b	b	b	b	h	b	a	b	b	a	a	a	a	b	a	b	b	b	b	a	b	a	b	b	b	b	b	h	a	a	a	b	a	a	a	b
S6_1984439	6	1984439	C	T	h	a	b	b	h	a	a	a	b	b	b	b	b	h	b	a	b	b	a	a	a	a	b	a	b	b	b	b	a	b	a	b	b	h	b	a	h	a	a	a	b	b	a	b	b
S6_1984458	6	1984458	G	T	h	a	b	b	h	a	a	a	b	b	b	b	b	h	b	a	b	b	a	a	a	a	b	a	b	b	b	b	a	b	a	b	b	h	b	a	h	a	a	a	b	b	a	b	b
S6_2330697	6	2330697	G	A	b	a	b	b	h	a	a	a	b	b	b	b	b	h	b	a	b	b	a	a	a	a	b	a	b	b	b	b	a	b	a	b	b	b	b	a	h	a	a	a	b	b	a	h	b
S6_2453840	6	2453840	A	G	b	a	b	b	b	a	a	a	b	b	a	b	b	h	b	a	b	b	a	a	a	a	b	a	b	b	b	h	a	b	a	b	b	a	b	a	h	a	a	a	b	b	a	h	b
S6_2453847	6	2453847	T	C	b	a	b	b	b	a	a	a	b	b	a	b	b	h	b	a	b	b	a	a	a	a	b	a	b	b	b	h	a	b	a	b	b	a	b	a	h	a	a	a	b	b	a	h	b
S6_2453873	6	2453873	G	C	b	a	b	b	b	a	a	a	b	b	a	b	b	h	b	a	b	b	a	a	a	a	b	a	b	b	b	h	a	b	a	b	b	a	b	a	h	a	a	a	b	b	a	h	b
S6_2525635	6	2525635	C	T	h	a	b	b	h	a	a	a	b	b	a	b	b	h	b	a	b	b	a	a	a	a	b	a	b	b	b	b	a	b	a	b	b	b	b	b	h	a	a	a	b	b	a	b	b
S6_2525757	6	2525757	A	C	h	a	b	b	a	a	a	a	b	b	a	b	b	h	b	a	b	b	a	a	a	a	b	a	b	b	b	b	a	b	a	b	b	h	b	h	h	a	a	a	b	b	a	h	b
S6_2565975	6	2565975	A	C	h	a	b	b	a	a	a	a	b	b	a	b	b	h	b	a	b	b	a	a	a	a	b	a	b	b	b	b	h	b	a	b	b	b	b	h	h	a	a	a	b	b	a	a	b
S6_2565976	6	2565976	T	C	h	a	b	b	a	a	a	a	b	b	a	b	b	h	b	a	b	b	a	a	a	a	b	a	b	b	b	b	h	b	a	b	b	b	b	h	h	a	a	a	b	b	a	a	b
S6_2629910	6	2629910	T	C	b	a	b	b	a	a	a	a	b	b	a	b	b	h	b	a	b	b	a	a	a	a	b	a	b	b	b	b	h	b	a	b	b	b	b	h	h	a	a	a	b	b	a	a	b
S6_2691504	6	2691504	G	A	h	a	b	b	a	a	a	h	b	b	a	b	b	a	b	a	b	b	a	a	a	a	b	a	h	b	b	b	a	b	a	b	b	h	b	a	a	a	a	a	b	h	a	a	b
S6_2691510	6	2691510	A	C	h	a	b	b	a	a	a	h	b	b	a	b	b	a	b	a	b	b	a	a	a	a	b	a	h	b	b	b	a	b	a	b	b	h	b	a	a	a	a	a	b	h	a	a	b
S6_2691546	6	2691546	C	T	a	a	b	b	a	a	a	a	b	b	a	b	b	a	b	a	b	b	a	a	a	a	b	a	a	b	b	b	a	b	a	b	b	a	b	a	a	a	a	a	b	h	h	a	b
S6_2691595	6	2691595	A	G	h	a	b	b	a	a	a	h	b	b	a	b	b	a	b	a	b	b	a	a	a	a	b	a	h	b	b	b	a	b	a	b	b	a	b	a	a	a	a	a	b	h	a	h	b
S6_3067838	6	3067838	C	T	b	a	b	b	a	a	a	b	b	b	a	b	a	b	b	a	b	b	b	a	a	b	b	a	b	b	b	b	b	b	a	b	b	a	b	b	b	a	a	a	b	h	b	b	b
S6_3166379	6	3166379	C	A	b	a	b	b	a	a	a	h	b	b	a	b	a	b	b	a	b	b	h	a	a	b	b	a	b	b	b	b	b	b	a	b	b	a	b	b	b	a	a	a	b	a	b	b	b
S6_3166392	6	3166392	A	G	b	a	b	b	a	a	a	h	b	b	a	b	a	b	b	a	b	b	h	a	a	b	b	a	b	b	b	b	b	b	a	b	b	a	b	b	b	a	a	a	b	a	b	b	b
S6_3190549	6	3190549	A	G	b	a	b	b	h	a	a	h	b	b	a	b	a	b	b	a	b	b	b	a	a	b	h	a	a	b	b	b	b	b	a	b	b	h	b	b	b	a	a	a	b	b	b	h	b
S6_3227639	6	3227639	N	C	b	a	b	b	a	a	a	a	b	b	a	b	a	b	b	a	b	b	a	a	a	h	h	a	h	b	b	b	b	b	a	b	b	h	b	b	b	a	a	a	b	h	b	h	b
S6_3227862	6	3227862	C	A	b	a	b	b	h	a	a	b	b	b	a	b	a	b	b	a	b	b	a	a	a	a	h	a	a	b	b	b	b	b	a	b	b	b	b	b	b	a	a	a	b	a	b	h	b
S6_3227866	6	3227866	C	T	b	a	b	b	h	a	a	b	b	b	a	b	a	b	b	a	b	b	a	a	a	a	h	a	a	b	b	b	b	b	a	b	b	b	b	b	b	a	a	a	b	a	b	h	b
S6_3285624	6	3285624	T	A	b	a	b	b	a	a	a	b	b	b	a	b	a	b	b	a	b	b	b	a	a	b	h	a	h	b	b	b	b	b	a	b	b	b	b	b	b	a	a	a	b	h	a	b	b
S6_3290367	6	3290367	C	T	b	a	b	b	h	a	a	b	b	b	a	b	a	b	b	a	b	b	b	a	a	b	b	a	b	b	b	b	b	b	a	b	b	b	b	b	b	a	a	a	b	b	h	b	b
S6_3290389	6	3290389	T	G	b	a	b	b	h	a	a	b	b	b	a	b	a	b	b	a	b	b	b	a	a	b	b	a	b	b	b	b	b	b	a	b	b	b	b	b	b	a	a	a	b	b	h	b	b
S6_3510089	6	3510089	T	A	b	a	b	b	h	a	a	b	b	b	a	b	a	b	b	a	b	b	h	a	a	b	b	a	b	b	b	b	b	b	a	b	b	b	b	b	b	a	a	a	b	h	a	b	b
S6_3510110	6	3510110	G	A	b	a	b	b	h	a	a	b	b	b	a	b	a	b	b	a	b	b	h	a	a	b	b	a	b	b	b	b	b	b	a	b	b	b	b	b	b	a	a	a	b	h	a	b	b
S6_3601757	6	3601757	C	T	b	a	b	b	h	a	a	b	b	b	a	b	a	b	b	a	b	b	a	b	a	b	b	a	a	b	b	b	b	b	a	b	b	b	b	b	b	a	a	a	b	b	a	b	b
S6_3843026	6	3843026	C	A	b	a	b	b	h	a	a	b	b	b	a	b	a	b	b	a	b	b	h	h	a	b	b	a	a	b	b	b	b	b	a	b	b	b	b	b	b	a	a	a	b	h	b	b	b
S6_3843058	6	3843058	A	G	b	a	b	b	h	a	a	b	b	b	a	b	a	b	b	a	b	b	h	h	a	b	b	a	a	b	b	b	b	b	a	b	b	b	b	b	b	a	a	a	b	h	b	b	b
S6_3843062	6	3843062	G	C	b	a	b	b	h	a	a	b	b	b	a	b	a	b	b	a	b	b	h	h	a	b	b	a	a	b	b	b	b	b	a	b	b	b	b	b	b	a	a	a	b	h	b	b	b
S6_3843105	6	3843105	C	T	b	a	b	b	a	a	a	h	b	b	a	b	a	b	b	a	b	b	h	h	a	b	b	a	a	b	b	b	b	b	a	b	b	b	b	b	b	a	a	a	b	h	b	b	b
S6_3843220	6	3843220	T	A	b	a	b	b	b	a	a	h	b	b	a	b	a	b	b	a	b	b	h	b	a	b	b	a	b	b	b	b	b	b	a	b	b	h	b	b	b	a	a	a	b	h	b	b	b
S6_3843226	6	3843226	T	C	b	a	b	b	b	a	a	h	b	b	a	b	a	b	b	a	b	b	h	b	a	b	b	a	b	b	b	b	b	b	a	b	b	h	b	b	b	a	a	a	b	h	b	b	b
S6_3843264	6	3843264	A	G	b	a	b	b	b	a	a	h	b	b	a	b	a	b	b	a	b	b	h	b	a	b	b	a	b	b	b	b	b	b	a	b	b	h	b	b	b	a	a	a	b	h	b	b	b
S6_3843477	6	3843477	A	G	b	a	b	b	h	a	a	h	b	b	a	b	a	b	b	a	b	b	b	b	a	b	b	a	h	b	b	b	b	b	a	b	b	b	b	b	b	a	a	a	b	a	b	b	b
S6_3880578	6	3880578	T	G	b	a	b	b	b	a	a	h	b	b	a	b	a	b	b	a	b	b	b	b	a	b	b	a	b	b	b	b	b	b	a	b	b	h	b	b	b	a	a	a	b	b	b	b	b
S6_3923250	6	3923250	A	G	b	a	b	b	a	a	a	h	b	b	a	b	a	b	b	a	b	b	b	b	a	b	b	a	b	b	b	b	b	b	a	b	b	h	b	b	b	a	a	a	b	a	b	b	b
S6_3940431	6	3940431	C	T	b	a	b	b	a	a	a	h	b	b	a	b	a	b	b	a	b	b	b	b	a	b	b	a	b	b	b	b	b	b	a	b	b	b	b	b	b	a	a	a	b	h	b	b	b
S6_4056852	6	4056852	T	G	b	a	b	b	a	a	a	h	b	b	a	b	a	b	b	a	b	b	b	b	a	b	b	a	b	b	b	b	b	b	a	b	b	b	b	b	b	b	a	a	b	h	b	b	b
S6_4408808	6	4408808	T	N	b	a	b	b	a	a	a	h	b	b	a	b	a	b	b	a	b	b	a	b	a	b	b	a	b	b	b	b	b	b	a	b	b	b	b	b	b	b	a	a	b	h	h	b	b
S6_5534475	6	5534475	A	G	b	a	b	b	a	a	a	b	b	b	a	b	a	b	b	a	b	b	b	b	a	b	b	a	a	b	b	b	b	b	a	b	b	b	b	b	b	b	a	a	b	b	b	b	b
S6_5536301	6	5536301	C	T	b	a	b	b	a	a	a	b	b	b	a	b	a	b	b	a	b	b	h	b	a	b	h	a	h	b	b	b	b	b	a	b	b	b	b	b	b	b	a	a	b	b	a	b	b
S6_5694954	6	5694954	T	C	b	a	b	b	a	a	a	b	b	b	a	b	a	b	b	a	b	b	h	b	a	b	h	a	a	b	b	b	b	b	a	b	b	b	b	b	b	b	a	a	b	h	a	b	b
S6_5695347	6	5695347	T	G	b	a	b	b	a	a	a	h	b	b	a	b	a	b	b	a	b	b	h	b	a	b	b	a	b	b	b	b	b	b	a	b	b	b	b	b	b	b	a	a	b	a	b	b	b
S6_5723267	6	5723267	T	G	b	a	b	b	a	a	a	h	b	b	a	b	a	b	b	a	b	b	b	b	a	b	b	a	a	b	b	b	b	b	a	b	b	b	b	b	b	b	a	a	b	h	b	b	b
S6_5723268	6	5723268	C	G	b	a	b	b	a	a	a	h	b	b	a	b	a	b	b	a	b	b	b	b	a	b	b	a	a	b	b	b	b	b	a	b	b	b	b	b	b	b	a	a	b	h	b	b	b
S6_5723271	6	5723271	G	C	b	a	b	b	a	a	a	h	b	b	a	b	a	b	b	a	b	b	b	b	a	b	b	a	a	b	b	b	b	b	a	b	b	b	b	b	b	b	a	a	b	h	b	b	b
S6_5725336	6	5725336	A	T	b	a	b	b	a	a	a	h	b	b	a	b	a	b	b	a	b	b	b	b	a	b	b	a	h	b	b	b	b	b	a	b	b	h	b	b	b	b	a	a	b	h	b	b	b
S6_6419252	6	6419252	T	C	b	a	b	b	a	a	a	h	b	b	a	b	a	b	b	a	b	b	b	b	a	b	b	b	b	b	b	b	b	b	a	b	b	b	b	b	b	b	a	a	b	a	b	b	b
S6_6555235	6	6555235	N	T	b	a	b	b	a	a	a	h	b	b	a	b	a	b	b	a	b	b	a	b	a	b	b	b	b	b	b	b	b	b	a	b	b	h	b	b	b	b	a	a	b	a	a	b	b
S6_6617657	6	6617657	T	C	b	a	b	b	a	a	a	h	b	b	a	b	a	b	b	a	b	b	a	b	a	b	b	b	b	b	b	b	b	b	a	b	b	h	b	b	b	b	a	a	b	a	h	b	b
S6_6699705	6	6699705	N	C	b	a	b	b	a	a	a	h	b	b	a	b	a	b	b	a	b	b	h	b	a	b	h	b	b	b	b	b	b	b	a	b	b	h	b	b	b	b	a	a	b	a	b	b	b
S6_6699729	6	6699729	N	C	b	a	b	b	a	a	a	h	b	b	a	b	a	b	b	a	b	b	h	b	a	b	h	b	b	b	b	b	b	b	a	b	b	h	b	b	b	b	a	a	b	a	b	b	b
S6_6706212	6	6706212	G	A	b	a	b	b	a	a	a	b	b	b	a	b	a	b	b	a	b	b	h	b	a	b	b	b	b	b	b	b	b	b	a	b	b	b	b	b	b	b	a	a	b	a	h	b	b
S6_6850750	6	6850750	G	A	b	a	b	b	a	a	a	b	b	b	a	b	a	b	b	a	b	b	h	b	a	b	h	b	b	b	b	b	b	b	a	b	b	b	b	b	b	b	a	a	b	a	a	b	b
S6_6970774	6	6970774	A	G	b	a	b	b	a	a	a	h	b	b	a	b	a	b	b	a	b	b	h	b	a	b	a	b	b	b	b	b	b	b	a	b	b	b	b	b	b	b	a	a	b	a	a	b	b
S6_7449579	6	7449579	C	T	b	a	b	b	a	a	a	a	b	b	a	b	a	b	b	a	b	b	h	b	a	b	b	b	b	b	b	b	b	b	a	b	b	b	b	b	b	b	a	a	b	a	h	b	b
S6_9183384	6	9183384	G	A	b	a	b	b	a	a	a	h	b	b	a	b	a	b	b	a	b	b	a	b	a	b	b	b	b	b	b	b	b	b	a	b	b	b	b	b	b	b	a	a	b	a	a	b	b
S6_9354931	6	9354931	T	C	b	a	b	b	a	a	a	h	b	b	a	b	a	b	b	a	b	b	h	b	a	b	b	b	b	b	b	b	b	b	a	b	b	b	b	b	b	b	a	a	b	a	b	b	b
S6_9354977	6	9354977	T	C	b	a	b	b	a	a	a	h	b	b	a	b	a	b	b	a	b	b	a	b	a	b	b	b	b	b	b	b	b	b	a	b	b	b	b	b	b	b	a	a	b	a	b	b	b
S6_9354979	6	9354979	A	G	b	a	b	b	a	a	a	h	b	b	a	b	a	b	b	a	b	b	a	b	a	b	b	b	b	b	b	b	b	b	a	b	b	b	b	b	b	b	a	a	b	a	b	b	b
S6_9358331	6	9358331	A	C	b	a	b	b	a	a	a	h	b	b	a	b	a	b	b	a	b	b	a	b	a	b	b	b	b	b	b	b	b	b	a	b	b	b	b	b	b	b	a	a	b	a	b	b	b
S6_9406408	6	9406408	A	G	b	a	b	b	a	a	a	b	b	b	a	b	a	b	b	a	b	b	h	b	a	b	b	b	b	b	b	b	b	b	a	b	b	b	b	b	b	b	a	a	b	a	b	b	b
S6_9406430	6	9406430	G	A	b	a	b	b	a	a	a	b	b	b	a	b	a	b	b	a	b	b	h	b	a	b	b	b	b	b	b	b	b	b	a	b	b	b	b	b	b	b	a	a	b	a	b	b	b
S6_9650590	6	9650590	T	G	b	a	b	b	a	a	a	b	b	b	a	b	a	b	b	a	b	b	b	b	a	b	b	b	b	b	b	b	b	b	a	b	b	b	b	b	b	b	a	a	b	a	b	b	b
S6_10094307	6	10094307	T	C	b	a	b	b	a	a	a	b	b	b	a	b	a	b	b	a	b	b	h	b	a	b	a	b	b	b	b	b	b	b	a	b	b	b	b	b	b	b	a	a	b	a	b	b	b
S6_10196616	6	10196616	G	C	b	a	b	b	a	a	a	b	b	b	a	b	a	b	b	a	b	b	a	b	a	b	h	b	b	b	b	b	b	b	a	b	b	b	b	b	b	b	a	a	b	a	b	b	b
S6_10196629	6	10196629	G	A	b	a	b	b	a	a	a	b	b	b	a	b	a	b	b	a	b	b	a	b	a	b	h	b	b	b	b	b	b	b	a	b	b	b	b	b	b	b	a	a	b	a	b	b	b
S6_10196638	6	10196638	G	A	b	a	b	b	a	a	a	b	b	b	a	b	a	b	b	a	b	b	a	b	a	b	h	b	b	b	b	b	b	b	a	b	b	b	b	b	b	b	a	a	b	a	b	b	b
S6_10196653	6	10196653	A	G	b	a	b	b	a	a	a	b	b	b	a	b	a	b	b	a	b	b	a	b	a	b	h	b	b	b	b	b	b	b	a	b	b	b	b	b	b	b	a	a	b	a	b	b	b
S6_10534689	6	10534689	G	A	b	a	b	b	a	a	a	h	b	b	a	b	a	b	b	a	b	b	b	b	a	b	b	b	b	b	b	b	b	b	a	b	b	b	b	b	b	b	a	a	b	a	b	b	b
S6_10534758	6	10534758	A	G	b	a	b	b	a	a	a	h	b	b	a	b	a	b	b	a	b	b	h	b	a	b	b	b	b	b	b	b	b	b	a	b	b	b	b	b	b	b	a	a	b	a	b	b	b
S6_10534838	6	10534838	C	T	b	a	b	b	a	a	a	b	b	b	a	b	a	b	b	a	b	b	h	b	a	b	b	b	b	b	b	b	b	b	a	b	b	b	b	b	b	b	a	a	b	a	b	b	b
S6_10535089	6	10535089	C	G	b	a	b	b	a	a	a	b	b	b	a	b	a	b	b	a	b	b	h	b	a	b	b	b	b	b	b	b	b	b	a	b	b	b	b	b	b	b	a	a	b	a	b	b	b
S6_10535347	6	10535347	T	C	b	a	b	b	a	a	a	h	b	b	a	b	a	b	b	a	b	b	h	b	a	b	b	b	b	b	b	b	b	b	a	b	b	b	b	b	b	b	a	a	b	a	b	b	b
S6_10535793	6	10535793	T	C	b	a	b	b	a	a	a	b	b	b	a	b	a	b	b	a	b	b	h	b	a	b	b	b	b	b	b	b	b	b	a	b	b	b	b	b	b	b	a	a	b	a	b	b	b
S6_10556059	6	10556059	G	A	b	a	b	b	a	a	a	h	b	b	a	b	a	b	b	a	b	b	a	b	a	b	b	b	b	b	b	b	b	b	a	b	b	b	b	b	b	b	a	a	b	a	b	b	b
S6_10561703	6	10561703	A	T	b	a	b	b	a	a	a	h	b	b	a	b	a	b	b	a	b	b	a	b	a	b	a	b	b	b	b	b	b	b	a	b	b	b	b	b	b	b	a	a	b	a	b	b	b
S6_11406468	6	11406468	C	T	b	a	b	b	a	a	a	h	b	b	a	b	a	b	b	a	b	b	a	b	a	b	h	b	b	b	b	b	b	b	a	b	b	b	b	b	b	b	a	a	b	a	b	b	b
S6_11798235	6	11798235	A	G	b	a	b	b	a	a	a	a	b	b	a	b	a	b	b	a	b	b	b	b	a	b	b	b	b	b	b	b	b	b	a	b	b	b	b	b	b	b	a	a	b	a	b	b	b
S6_12138623	6	12138623	G	T	b	a	b	b	a	a	a	h	b	b	a	b	a	b	b	a	b	b	h	b	a	b	h	b	b	b	b	b	b	b	a	b	b	b	b	b	b	b	a	a	b	a	b	b	b
S6_13824649	6	13824649	A	C	b	a	b	b	a	a	a	b	b	b	a	b	a	b	b	a	b	b	h	b	a	b	b	b	b	b	b	b	b	b	a	b	b	b	b	b	b	b	a	a	b	a	b	b	b
S6_13876546	6	13876546	T	C	b	a	b	b	a	a	a	b	b	b	a	b	a	b	b	a	b	b	h	b	a	b	h	b	b	b	b	b	b	b	a	b	b	b	b	b	b	b	a	a	b	a	b	b	b
S6_14336821	6	14336821	N	C	b	a	b	b	a	a	a	h	b	b	a	b	a	b	b	a	b	b	h	b	a	b	a	b	b	b	b	b	b	b	a	b	b	b	b	b	b	b	a	a	b	a	b	b	b
S6_14459424	6	14459424	G	T	b	a	b	b	a	a	a	h	b	b	a	b	a	b	b	a	b	b	b	b	a	b	h	b	b	b	b	b	b	b	a	b	b	b	b	b	b	b	a	a	b	a	b	b	b
S6_15061727	6	15061727	T	C	b	a	b	b	a	a	a	b	b	b	a	b	a	b	b	a	b	b	a	b	a	b	b	b	b	b	b	b	b	b	a	b	b	b	b	b	b	b	a	a	b	a	b	b	b
S6_15061770	6	15061770	C	T	b	a	b	b	a	a	a	h	b	b	a	b	a	b	b	a	b	b	h	b	a	b	b	b	b	b	b	b	b	b	a	b	b	b	b	b	b	b	a	a	b	a	b	b	b
S6_15342460	6	15342460	T	C	b	a	b	b	a	a	a	h	b	b	a	b	a	b	b	a	b	b	h	b	a	b	h	b	b	b	b	b	b	b	a	b	b	b	b	b	b	b	a	a	b	a	b	b	b
S6_15618371	6	15618371	A	T	b	a	b	b	a	a	a	h	b	b	a	b	a	b	b	a	b	b	b	b	a	b	b	b	b	b	b	b	b	b	a	b	b	b	b	b	b	b	a	a	b	a	b	b	b
S6_15638599	6	15638599	N	C	b	a	b	b	a	a	a	a	b	b	a	b	a	b	b	a	b	b	b	b	a	b	b	b	b	b	b	b	b	b	a	b	b	b	b	b	b	b	a	a	b	a	b	b	b
S6_15942746	6	15942746	G	A	b	a	b	b	a	a	a	h	b	b	a	b	a	b	b	a	b	b	b	b	a	b	b	b	b	b	b	b	b	b	a	b	b	b	b	b	b	b	a	a	b	a	b	b	b
S6_16337404	6	16337404	T	C	b	a	b	b	a	a	a	h	b	b	a	b	a	b	b	a	b	b	a	b	a	b	b	b	b	b	b	b	b	b	a	b	b	b	b	b	b	b	a	a	b	a	b	b	b
S6_17399924	6	17399924	C	T	b	a	b	b	a	a	a	b	b	b	a	b	a	b	b	a	b	b	h	b	a	b	b	b	b	b	b	b	b	b	a	b	b	b	b	b	b	b	a	a	b	a	b	b	b
S6_18017452	6	18017452	C	T	b	a	b	b	a	a	a	h	b	b	a	b	a	b	b	a	b	b	h	b	a	b	b	b	b	b	b	b	b	b	a	b	b	b	b	b	b	b	a	a	b	a	b	b	b
S6_18777487	6	18777487	A	C	b	a	b	b	a	a	a	h	b	b	a	b	a	b	b	a	b	b	b	b	a	b	b	b	b	b	b	b	b	b	a	b	b	b	b	b	b	b	a	a	b	a	b	b	b
S6_19109458	6	19109458	N	T	b	a	b	b	a	a	a	h	b	b	a	b	a	b	b	a	b	b	h	b	a	b	h	b	b	b	b	b	b	b	a	b	b	b	b	b	b	b	a	a	b	a	b	b	b
S6_20371287	6	20371287	C	T	b	a	b	b	a	a	a	h	b	b	a	b	a	b	b	a	b	b	h	b	a	b	h	b	b	b	b	b	b	b	a	b	b	b	b	b	b	b	a	a	b	a	b	b	b
S6_20371289	6	20371289	G	T	b	a	b	b	a	a	a	h	b	b	a	b	a	b	b	a	b	b	h	b	a	b	h	b	b	b	b	b	b	b	a	b	b	b	b	b	b	b	a	a	b	a	b	b	b
S6_20371311	6	20371311	A	C	b	a	b	b	a	a	a	h	b	b	a	b	a	b	b	a	b	b	h	b	a	b	h	b	b	b	b	b	b	b	a	b	b	b	b	b	b	b	a	a	b	a	b	b	b
S6_25492799	6	25492799	T	C	b	a	b	b	a	a	a	b	b	b	a	b	a	b	b	a	b	b	h	b	a	b	a	b	b	b	b	b	b	b	a	b	b	b	b	b	b	b	a	a	b	a	b	b	b
S6_25929004	6	25929004	A	G	b	a	b	b	a	a	a	b	b	b	a	b	a	b	b	a	b	b	h	b	a	b	b	b	b	b	b	b	b	b	a	b	b	b	b	b	b	b	a	a	b	a	b	b	b
S6_25929024	6	25929024	G	C	b	a	b	b	a	a	a	b	b	b	a	b	a	b	b	a	b	b	h	b	a	b	b	b	b	b	b	b	b	b	a	b	b	b	b	b	b	b	a	a	b	a	b	b	b
S6_25929276	6	25929276	T	G	b	a	b	b	a	a	a	h	b	b	a	b	a	b	b	a	b	b	h	b	a	b	h	b	b	b	b	b	b	b	a	b	b	b	b	b	b	b	a	a	b	a	b	b	b
S6_27963060	6	27963060	N	T	b	a	b	b	a	a	a	h	b	b	a	b	a	b	b	a	b	b	b	b	a	b	h	b	b	b	b	b	b	b	a	b	b	b	b	b	b	b	a	a	b	a	b	b	b
S6_28119647	6	28119647	T	A	b	a	b	b	a	a	a	h	b	b	a	b	a	b	b	a	b	b	a	b	a	b	h	b	b	b	b	b	b	b	a	b	b	b	b	b	b	b	a	a	b	a	b	b	b
S6_30794085	6	30794085	T	G	b	a	b	b	a	a	a	h	b	b	a	b	a	b	b	a	b	b	a	b	a	b	h	b	b	b	b	b	b	b	a	b	b	b	b	b	b	b	a	a	b	a	b	b	b
S6_30942962	6	30942962	T	N	b	a	b	b	a	a	a	h	b	b	a	b	a	b	b	a	b	b	a	b	a	b	h	b	b	b	b	b	b	b	a	b	b	b	b	b	b	b	a	a	b	a	b	b	b
S6_31015835	6	31015835	A	C	b	a	b	b	a	a	a	b	b	b	a	b	a	b	b	a	b	b	h	b	a	b	b	b	b	b	b	b	b	b	a	b	b	b	b	b	b	b	a	a	b	a	b	b	b
S6_31707643	6	31707643	G	C	b	a	b	b	a	a	a	b	b	b	a	b	a	b	b	a	b	b	a	b	a	b	b	b	b	b	b	b	b	b	a	b	b	b	b	b	b	b	a	a	b	a	b	b	b
S6_31707890	6	31707890	T	C	b	a	b	b	a	a	a	b	b	b	a	b	a	b	b	a	b	b	b	b	a	b	b	b	b	b	b	b	b	b	a	b	b	b	b	b	b	b	a	a	b	a	b	b	b
S6_31715025	6	31715025	T	G	b	a	b	b	a	a	a	h	b	b	a	b	a	b	b	a	b	b	b	b	a	b	h	b	b	b	b	b	b	b	a	b	b	b	b	b	b	b	a	a	b	a	b	b	b
S6_31759565	6	31759565	G	C	b	a	b	b	a	a	a	b	b	b	a	b	a	b	b	a	b	b	b	b	a	b	b	b	b	b	b	b	b	b	a	b	b	b	b	b	b	b	a	a	b	a	b	b	b
S6_31779287	6	31779287	C	T	b	a	b	b	a	a	a	h	b	b	a	b	a	b	b	a	b	b	h	b	a	b	h	b	b	b	b	b	b	b	a	b	b	b	b	b	b	b	a	a	b	a	b	b	b
S6_32186207	6	32186207	A	C	b	a	b	b	a	a	a	b	b	b	a	b	a	b	b	a	b	b	h	b	a	b	b	b	b	b	b	b	b	b	a	b	b	b	b	b	b	b	a	a	b	a	b	b	b
S6_32201946	6	32201946	T	G	b	a	b	b	a	a	a	b	b	b	a	b	a	b	b	a	b	b	b	b	a	b	b	b	b	b	b	b	b	b	a	b	b	b	b	b	b	b	a	a	b	a	b	b	b
S6_32227756	6	32227756	C	A	b	a	b	b	a	a	a	h	b	b	a	b	a	b	b	a	b	b	h	b	a	b	h	b	b	b	b	b	b	b	a	b	b	b	b	b	b	b	a	a	b	a	b	b	b
S6_32227789	6	32227789	G	C	b	a	b	b	a	a	a	h	b	b	a	b	a	b	b	a	b	b	h	b	a	b	h	b	b	b	b	b	b	b	a	b	b	b	b	b	b	b	a	a	b	a	b	b	b
S6_32253509	6	32253509	N	G	b	a	b	b	a	a	a	b	b	b	a	b	a	b	b	a	b	b	h	b	a	b	b	b	b	b	b	b	b	b	a	b	b	b	b	b	b	b	a	a	b	a	b	b	b
S6_32332362	6	32332362	C	A	b	a	b	b	a	a	a	h	b	b	a	b	a	b	b	a	b	b	a	b	a	b	h	b	b	b	b	b	b	b	a	b	b	b	b	b	b	b	a	a	b	a	b	b	b
S6_32334652	6	32334652	G	A	b	a	b	b	a	a	a	h	b	b	a	b	a	b	b	a	b	b	b	b	a	b	b	b	b	b	b	b	b	b	a	b	b	b	b	b	b	b	a	a	b	a	b	b	b
S6_32334719	6	32334719	G	C	b	a	b	b	a	a	a	b	b	b	a	b	a	b	b	a	b	b	h	b	a	b	b	b	b	b	b	b	b	b	a	b	b	b	b	b	b	b	a	a	b	a	b	b	b
S6_32334737	6	32334737	C	T	b	a	b	b	a	a	a	b	b	b	a	b	a	b	b	a	b	b	h	b	a	b	b	b	b	b	b	b	b	b	a	b	b	b	b	b	b	b	a	a	b	a	b	b	b
S6_32481785	6	32481785	G	T	b	a	b	b	a	a	a	h	b	b	a	b	a	b	b	a	b	b	b	b	a	b	h	b	b	b	b	b	b	b	a	b	b	b	b	b	b	b	a	a	b	a	b	b	b
S6_32482007	6	32482007	A	G	b	a	b	b	a	a	a	h	b	b	a	b	a	b	b	a	b	b	h	b	a	b	h	b	b	b	b	b	b	b	a	b	b	b	b	b	b	b	a	a	b	a	b	b	b
S6_32552273	6	32552273	G	C	b	a	b	b	a	a	a	h	b	b	a	b	a	b	b	a	b	b	b	b	a	b	b	b	b	b	b	b	b	b	a	b	b	b	b	b	b	b	a	a	b	a	b	b	b
S6_32715534	6	32715534	C	G	b	a	b	b	a	a	a	b	b	b	a	b	a	b	b	a	b	b	b	b	a	b	a	b	b	b	b	b	b	b	a	b	b	b	b	b	b	b	a	a	b	a	b	b	b
S6_32715545	6	32715545	G	T	b	a	b	b	a	a	a	b	b	b	a	b	a	b	b	a	b	b	b	b	a	b	a	b	b	b	b	b	b	b	a	b	b	b	b	b	b	b	a	a	b	a	b	b	b
S6_32715619	6	32715619	C	T	b	a	b	b	a	a	a	b	b	b	a	b	a	b	b	a	b	b	b	b	a	b	a	b	b	b	b	b	b	b	a	b	b	b	b	b	b	b	a	a	b	a	b	b	b
S6_32718533	6	32718533	G	A	b	a	b	b	a	a	a	b	b	b	a	b	a	b	b	a	b	b	b	b	a	b	b	b	b	b	b	b	b	b	a	b	b	b	b	b	b	b	a	a	b	a	b	b	b
S6_32718534	6	32718534	T	C	b	a	b	b	a	a	a	b	b	b	a	b	a	b	b	a	b	b	b	b	a	b	b	b	b	b	b	b	b	b	a	b	b	b	b	b	b	b	a	a	b	a	b	b	b
S6_32740723	6	32740723	A	C	b	a	b	b	a	a	a	b	b	b	a	b	a	b	b	a	b	b	b	b	a	b	b	b	b	b	b	b	b	b	a	b	b	b	b	b	b	b	a	a	b	a	b	b	b
S6_33498921	6	33498921	G	T	b	a	b	b	a	a	a	b	b	b	a	b	a	b	b	a	b	b	b	b	a	b	h	b	b	b	b	b	b	b	a	b	b	b	b	b	b	b	a	a	b	a	b	b	b
S6_33697732	6	33697732	N	C	b	a	b	b	a	a	a	b	b	b	a	b	a	b	b	a	b	b	b	b	a	b	h	b	b	b	b	b	b	b	a	b	b	b	b	b	b	b	a	a	b	a	b	b	b
S6_33697755	6	33697755	N	T	b	a	b	b	a	a	a	b	b	b	a	b	a	b	b	a	b	b	b	b	a	b	h	b	b	b	b	b	b	b	a	b	b	b	b	b	b	b	a	a	b	a	b	b	b
S6_33706304	6	33706304	T	C	b	a	b	b	a	a	a	h	b	b	a	b	a	b	b	a	b	b	a	b	a	b	a	b	b	b	b	b	b	b	a	b	b	b	b	b	b	b	a	a	b	a	b	b	b
S6_33706306	6	33706306	A	G	b	a	b	b	a	a	a	h	b	b	a	b	a	b	b	a	b	b	a	b	a	b	a	b	b	b	b	b	b	b	a	b	b	b	b	b	b	b	a	a	b	a	b	b	b
S6_33710161	6	33710161	C	T	b	a	b	b	a	a	a	b	b	b	a	b	a	b	b	a	b	b	h	b	a	b	h	b	b	b	b	b	b	b	a	b	b	b	b	b	b	b	a	a	b	a	b	b	b
S6_33756972	6	33756972	G	A	b	a	b	b	a	a	a	h	b	b	a	b	a	b	b	a	b	b	h	b	a	b	b	b	b	b	b	b	b	b	a	b	b	b	b	b	b	b	a	a	b	a	b	b	b
S6_35544867	6	35544867	G	T	b	a	b	b	a	a	a	b	b	b	a	b	a	b	b	a	b	b	b	b	a	b	b	b	b	b	b	b	b	b	a	b	b	b	b	b	b	b	a	a	b	a	b	b	b
S6_35544868	6	35544868	A	C	b	a	b	b	a	a	a	b	b	b	a	b	a	b	b	a	b	b	b	b	a	b	b	b	b	b	b	b	b	b	a	b	b	b	b	b	b	b	a	a	b	a	b	b	b
S6_35545860	6	35545860	C	N	b	a	b	b	a	a	a	b	b	b	a	b	a	b	b	a	b	b	b	b	a	b	h	b	b	b	b	b	b	b	a	b	b	b	b	b	b	b	a	a	b	a	b	b	b
S6_35619696	6	35619696	N	G	b	a	b	b	a	a	a	b	b	b	a	b	a	b	b	a	b	b	b	b	a	b	b	b	b	b	b	b	b	b	a	b	b	b	b	b	b	b	a	a	b	a	b	b	b
S6_35850783	6	35850783	A	C	b	a	b	b	a	a	a	b	b	b	a	b	a	b	b	a	b	b	b	b	a	b	h	b	b	b	b	b	b	b	a	b	b	b	b	b	b	b	a	a	b	a	b	b	b
S6_35858153	6	35858153	N	T	b	a	b	b	a	a	a	h	b	b	a	b	a	b	b	a	b	b	h	b	a	b	b	b	b	b	b	b	b	b	a	b	b	b	b	b	b	b	a	a	b	a	b	b	b
S6_35865611	6	35865611	T	A	b	a	b	b	a	a	a	b	b	b	a	b	a	b	b	a	b	b	h	b	a	b	h	b	b	b	b	b	b	b	a	b	b	b	b	b	b	b	a	a	b	a	b	b	b
S6_37600502	6	37600502	A	G	b	a	b	b	a	a	a	h	b	b	a	b	a	b	b	a	b	b	h	b	a	b	h	b	b	b	b	b	b	b	a	b	b	b	b	b	b	b	a	a	b	a	b	b	b
S6_37600517	6	37600517	G	A	b	a	b	b	a	a	a	b	b	b	a	b	a	b	b	a	b	b	h	b	a	b	a	b	b	b	b	b	b	b	a	b	b	b	b	b	b	b	a	a	b	a	b	b	b
S6_37670285	6	37670285	N	G	b	a	b	b	a	a	a	b	b	b	a	b	a	b	b	a	b	b	b	b	a	b	h	b	b	b	b	b	b	b	a	b	b	b	b	b	b	b	a	a	b	a	b	b	b
S6_37882917	6	37882917	C	T	b	a	b	b	a	a	a	b	b	b	a	b	a	b	b	a	b	b	h	b	a	b	b	b	b	b	b	b	b	b	a	b	b	b	b	b	b	b	a	a	b	a	b	b	b
S6_37915444	6	37915444	C	A	b	a	b	b	a	a	a	b	b	b	a	b	a	b	b	a	b	b	a	b	a	b	b	b	b	b	b	b	b	b	a	b	b	b	b	b	b	b	a	a	b	a	b	b	b
S6_38074379	6	38074379	A	C	b	a	b	b	a	a	a	h	b	b	a	b	a	b	b	a	b	b	h	b	a	b	b	b	b	b	b	b	b	b	a	b	b	b	b	b	b	b	a	a	b	a	b	b	b
S6_38122799	6	38122799	G	A	b	a	b	b	a	a	a	h	b	b	a	b	a	b	b	a	b	b	h	b	a	b	b	b	b	b	b	b	b	b	a	b	b	b	b	b	b	b	a	a	b	a	b	b	b
S6_38122801	6	38122801	A	G	b	a	b	b	a	a	a	h	b	b	a	b	a	b	b	a	b	b	h	b	a	b	b	b	b	b	b	b	b	b	a	b	b	b	b	b	b	b	a	a	b	a	b	b	b
S6_38122893	6	38122893	T	C	b	a	b	b	a	a	a	h	b	b	a	b	a	b	b	a	b	b	b	b	a	b	a	b	b	b	b	b	b	b	a	b	b	b	b	b	b	b	a	a	b	a	b	b	b
S6_38122902	6	38122902	A	G	b	a	b	b	a	a	a	h	b	b	a	b	a	b	b	a	b	b	b	b	a	b	a	b	b	b	b	b	b	b	a	b	b	b	b	b	b	b	a	a	b	a	b	b	b
S6_38123056	6	38123056	A	G	b	a	b	b	a	a	a	h	b	b	a	b	a	b	b	a	b	b	b	b	a	b	b	b	b	b	b	b	b	b	a	b	b	b	b	b	b	b	a	a	b	a	b	b	b
S6_38361618	6	38361618	C	G	b	a	b	b	a	a	a	h	b	b	a	b	a	b	b	a	b	b	a	b	a	b	h	b	b	b	b	b	b	b	a	b	b	b	b	b	b	b	a	a	b	a	b	b	b
S6_38570321	6	38570321	G	C	b	a	b	b	a	a	a	b	b	b	a	b	a	b	b	a	b	b	a	b	a	b	b	b	b	b	b	b	b	b	a	b	b	b	b	b	b	b	a	a	b	a	b	b	b
S6_38570351	6	38570351	A	G	b	a	b	b	a	a	a	b	b	b	a	b	a	b	b	a	b	b	a	b	a	b	b	b	b	b	b	b	b	b	a	b	b	b	b	b	b	b	a	a	b	a	b	b	b
S6_38850758	6	38850758	T	G	b	a	b	b	a	a	a	b	b	b	a	b	a	b	b	a	b	b	h	b	a	b	a	b	b	b	b	b	b	b	a	b	b	b	b	b	b	b	a	a	b	a	b	b	b
S6_39174285	6	39174285	C	T	b	a	b	b	a	a	a	a	b	b	a	b	a	b	b	a	b	b	h	b	a	b	a	b	b	b	b	b	b	b	a	b	b	b	b	b	b	b	a	a	b	a	b	b	b
S6_39174358	6	39174358	A	G	b	a	b	b	a	a	a	b	b	b	a	b	a	b	b	a	b	b	h	b	a	b	h	b	b	b	b	b	b	b	a	b	b	b	b	b	b	b	a	a	b	a	b	b	b
S6_39176077	6	39176077	A	G	b	a	b	b	a	a	a	h	b	b	a	b	a	b	b	a	b	b	h	b	a	b	h	b	b	b	b	b	b	b	a	b	b	b	b	b	b	b	a	a	b	a	b	b	b
S6_39609995	6	39609995	C	T	b	a	b	b	a	a	a	b	b	b	a	b	a	b	b	a	b	b	b	b	a	b	b	b	b	b	b	b	b	b	a	b	b	b	b	b	b	b	a	a	b	a	b	b	b
S6_39611883	6	39611883	T	C	b	a	b	b	a	a	a	b	b	b	a	b	a	b	b	a	b	b	b	b	a	b	h	b	b	b	b	b	b	b	a	b	b	b	b	b	b	b	a	a	b	a	b	b	b
S6_39706219	6	39706219	T	C	b	a	b	b	a	a	a	b	b	b	a	b	a	b	b	a	b	b	h	b	a	b	b	b	b	b	b	b	b	b	a	b	b	b	b	b	b	b	a	a	b	a	b	b	b
S6_39706263	6	39706263	A	G	b	a	b	b	a	a	a	b	b	b	a	b	a	b	b	a	b	b	h	b	a	b	b	b	b	b	b	b	b	b	a	b	b	b	b	b	b	b	a	a	b	a	b	b	b
S6_39850784	6	39850784	A	G	b	a	b	b	a	a	a	b	b	b	a	b	a	b	b	a	b	b	b	b	a	b	h	b	b	b	b	b	b	b	a	b	b	b	b	b	b	b	a	a	b	a	b	b	b
S6_39889961	6	39889961	C	T	b	a	b	b	a	a	a	b	b	b	a	b	a	b	b	a	b	b	a	b	a	b	h	b	b	b	b	b	b	b	a	b	b	b	b	b	b	b	a	a	b	a	b	b	b
S6_39934611	6	39934611	N	G	b	a	b	b	a	a	a	b	b	b	a	b	a	b	b	a	b	b	h	b	a	b	h	b	b	b	b	b	b	b	a	b	b	b	b	b	b	b	a	a	b	a	b	b	b
S6_40087103	6	40087103	G	A	b	a	b	b	a	a	a	b	b	b	a	b	a	b	b	a	b	b	h	b	a	b	b	b	b	b	b	b	b	b	a	b	b	b	b	b	b	b	a	a	b	a	b	b	b
S6_40259992	6	40259992	N	T	b	a	b	b	a	a	a	b	b	b	a	b	a	b	b	a	b	b	b	b	a	b	h	b	b	b	b	b	b	b	a	b	b	b	b	b	b	b	a	a	b	a	b	b	b
S6_40398970	6	40398970	T	C	b	a	b	b	a	a	a	b	b	b	a	b	a	b	b	a	b	b	b	b	a	b	b	b	b	b	b	b	b	b	a	b	b	b	b	b	b	b	a	a	b	a	b	b	b
S6_40425534	6	40425534	G	T	b	a	b	b	a	a	a	b	b	b	a	b	a	b	b	a	b	b	b	b	a	b	b	b	b	b	b	b	b	b	a	b	b	b	b	b	b	b	a	a	b	a	b	b	b
S6_40488506	6	40488506	C	T	b	a	b	b	a	a	a	b	b	b	a	b	a	b	b	a	b	b	b	b	a	b	b	b	b	b	b	b	b	b	a	a	b	b	b	b	b	b	a	a	b	a	b	b	b
S6_40488583	6	40488583	T	G	b	a	b	b	a	a	a	b	b	b	a	b	a	b	b	a	b	b	b	b	a	b	h	b	b	b	b	b	b	b	a	a	b	b	b	b	b	b	a	a	b	a	b	b	b
S6_40616183	6	40616183	G	A	b	a	b	b	a	a	a	b	b	b	a	b	a	b	b	a	b	b	b	b	a	b	b	b	b	b	b	b	b	b	a	a	b	b	b	b	b	b	a	a	b	a	b	b	b
S6_40756181	6	40756181	N	A	b	a	b	b	a	a	a	b	b	b	a	b	a	b	b	a	b	b	b	b	a	b	a	b	b	b	b	b	b	b	a	a	b	b	b	b	b	b	a	a	b	a	b	b	b
S6_41062557	6	41062557	N	T	b	a	b	b	a	a	a	b	b	b	a	b	a	b	b	a	b	b	b	b	a	b	h	b	b	b	b	b	b	b	a	a	b	b	b	b	b	b	a	a	b	a	b	b	b
S6_41377284	6	41377284	T	G	b	a	b	b	a	a	a	b	b	b	a	b	a	b	a	a	b	b	b	b	a	b	h	b	b	b	b	b	b	b	a	a	b	b	b	b	b	b	a	a	b	a	b	b	b
S6_41825805	6	41825805	N	A	b	a	b	b	a	a	a	b	b	b	a	b	a	b	a	a	b	b	b	b	a	b	h	b	b	b	b	b	b	b	a	a	b	b	b	b	b	b	a	a	b	a	b	b	b
S6_41836396	6	41836396	C	A	b	a	b	b	a	a	a	b	b	b	a	b	a	b	a	a	b	b	b	b	a	b	h	b	b	b	b	b	b	b	a	a	b	b	b	b	b	b	a	a	b	a	b	b	b
S6_41851868	6	41851868	T	A	b	a	b	b	a	a	a	b	b	b	a	b	a	b	a	a	b	b	b	b	a	b	h	b	b	b	b	b	b	b	a	a	b	b	b	b	b	b	a	a	b	a	b	b	b
S6_41963969	6	41963969	C	G	b	a	b	b	a	a	a	b	b	b	a	b	a	b	a	a	b	b	b	b	a	b	h	b	b	b	b	b	b	b	a	a	b	b	b	b	b	b	a	a	b	a	b	b	b
S6_41964004	6	41964004	C	T	b	a	b	b	a	a	a	b	b	b	a	b	a	b	a	a	b	b	b	b	a	b	h	b	b	b	b	b	b	b	a	a	b	b	b	b	b	b	a	a	b	a	b	b	b
S6_41998069	6	41998069	N	G	b	a	b	b	a	a	a	b	b	b	a	b	a	h	a	a	b	b	b	b	a	b	b	b	b	b	b	b	b	b	a	a	b	b	b	b	b	b	a	a	b	a	b	b	b
S6_41998070	6	41998070	N	T	b	a	b	b	a	a	a	b	b	b	a	b	a	h	a	a	b	b	b	b	a	b	b	b	b	b	b	b	b	b	a	a	b	b	b	b	b	b	a	a	b	a	b	b	b
S6_41998073	6	41998073	N	A	b	a	b	b	a	a	a	b	b	b	a	b	a	h	a	a	b	b	b	b	a	b	b	b	b	b	b	b	b	b	a	a	b	b	b	b	b	b	a	a	b	a	b	b	b
S6_42039079	6	42039079	N	C	b	a	b	b	a	a	a	b	b	b	a	b	a	b	a	a	b	b	b	b	a	b	h	b	b	b	b	b	b	b	a	a	b	b	b	b	b	b	a	a	b	a	b	b	b
S6_42063772	6	42063772	T	G	b	a	b	b	a	a	a	b	b	b	a	b	a	b	a	a	b	b	b	b	a	b	h	b	b	b	b	b	b	b	a	a	b	b	b	b	b	b	a	a	b	a	h	b	b
S6_42130824	6	42130824	C	A	b	a	b	b	a	a	a	b	b	b	a	b	a	b	a	a	b	b	b	b	a	b	b	b	b	b	b	b	b	b	a	a	b	b	b	b	b	b	a	a	b	a	b	b	b
S6_42153718	6	42153718	C	T	b	a	b	b	a	a	a	b	b	b	a	b	a	b	a	a	b	b	b	b	a	b	a	b	b	b	b	b	b	b	a	a	b	b	b	b	b	b	a	a	b	a	h	b	b
S6_42153751	6	42153751	G	A	b	a	b	b	a	a	a	b	b	b	a	b	a	b	a	a	b	b	b	b	a	b	h	b	b	b	b	b	b	b	a	a	b	b	b	b	b	b	a	a	b	a	a	b	b
S6_42153753	6	42153753	G	A	b	a	b	b	a	a	a	b	b	b	a	b	a	b	a	a	b	b	b	b	a	b	h	b	b	b	b	b	b	b	a	a	b	b	b	b	b	b	a	a	b	a	a	b	b
S6_42153762	6	42153762	T	C	b	a	b	b	a	a	a	b	b	b	a	b	a	b	a	a	b	b	b	b	a	b	h	b	b	b	b	b	b	b	a	a	b	b	b	b	b	b	a	a	b	a	a	b	b
S6_42188331	6	42188331	A	G	b	a	b	b	a	a	a	b	b	b	a	b	a	b	a	a	b	b	b	b	a	b	b	b	b	b	b	b	b	b	a	a	b	b	b	b	b	b	a	a	b	a	h	b	b
S6_42204425	6	42204425	T	C	b	a	b	b	a	a	a	b	b	b	a	b	a	b	a	a	b	b	b	b	a	b	a	b	b	b	b	b	b	b	a	a	b	b	b	b	b	b	a	a	b	a	b	b	b
S6_42204493	6	42204493	C	G	b	a	b	b	a	a	a	b	b	b	a	b	a	b	a	a	b	b	b	b	a	b	a	b	b	b	b	b	b	b	a	a	b	b	b	b	b	b	a	a	b	a	b	b	b
S6_42207560	6	42207560	N	C	b	a	b	b	a	a	a	b	b	b	a	b	a	b	a	a	b	b	b	b	a	b	h	b	b	b	b	b	b	b	a	a	b	b	b	b	b	b	a	a	b	a	h	b	b
S6_42212906	6	42212906	C	T	b	a	b	b	a	a	a	b	b	b	a	b	a	b	a	a	b	b	b	b	a	b	b	b	b	b	b	b	b	b	a	a	b	b	b	b	b	b	a	a	b	a	h	b	b
S6_42213421	6	42213421	T	G	b	a	b	b	a	a	a	b	b	b	a	b	a	b	a	a	b	b	b	b	a	b	b	b	b	b	b	b	b	b	a	a	b	b	b	b	b	b	a	a	b	a	h	b	b
S6_42220444	6	42220444	T	C	b	a	b	b	a	a	a	b	b	b	a	b	a	b	a	a	b	b	b	b	a	b	b	b	b	b	b	b	b	b	a	a	b	b	b	b	b	b	a	a	b	a	b	b	b
S6_42429850	6	42429850	T	C	b	a	b	b	a	a	a	b	b	b	a	b	a	b	a	a	b	b	b	a	a	b	b	b	b	b	b	b	b	b	a	a	b	b	b	b	b	b	a	a	b	a	a	b	b
S6_42429863	6	42429863	A	T	b	a	b	b	a	a	a	b	b	b	a	b	a	b	a	a	b	b	b	a	a	b	b	b	b	b	b	b	b	b	a	a	b	b	b	b	b	b	a	a	b	a	a	b	b
S6_42431284	6	42431284	G	C	b	a	b	b	a	a	a	b	b	b	a	b	a	b	a	a	b	b	b	a	a	b	h	b	b	b	b	b	b	b	a	a	b	b	b	b	b	b	a	a	b	a	a	b	b
S6_42629940	6	42629940	C	G	b	a	b	b	a	a	a	b	b	b	a	b	a	b	a	a	b	b	b	a	a	b	h	b	b	b	b	b	b	b	a	a	b	b	b	b	b	h	a	a	b	a	b	b	a
S6_42637451	6	42637451	T	N	b	a	b	b	a	a	a	b	b	b	a	b	a	b	a	a	b	b	b	a	a	b	b	b	b	b	b	b	b	b	a	a	b	b	b	b	b	a	a	a	b	a	b	b	a
S6_42637519	6	42637519	C	T	b	a	b	b	a	a	a	b	b	b	a	b	a	b	a	a	b	b	b	a	a	b	h	b	b	b	b	b	b	b	a	a	b	b	b	b	b	b	a	a	b	a	h	b	a
S6_42672649	6	42672649	A	G	b	a	b	b	a	a	a	b	b	b	a	b	a	b	a	a	b	b	b	a	a	b	b	b	b	b	b	b	b	b	a	a	b	b	b	b	b	h	a	a	b	a	b	b	a
S6_42725530	6	42725530	T	C	b	a	b	b	a	a	a	b	b	b	a	b	a	b	a	a	b	b	b	a	a	b	a	b	b	b	b	b	b	b	a	a	b	b	b	b	b	h	a	a	b	a	h	b	a
S6_42725533	6	42725533	G	A	b	a	b	b	a	a	a	b	b	b	a	b	a	b	a	a	b	b	b	a	a	b	a	b	b	b	b	b	b	b	a	a	b	b	b	b	b	h	a	a	b	a	h	b	a
S6_42725553	6	42725553	G	A	b	a	b	b	a	a	a	b	b	b	a	b	a	b	a	a	b	b	b	a	a	b	a	b	b	b	b	b	b	b	a	a	b	b	b	b	b	h	a	a	b	a	h	b	a
S6_42725658	6	42725658	A	G	b	a	b	b	a	a	a	b	b	b	a	b	a	b	a	a	b	b	b	a	a	b	h	b	b	b	b	b	b	b	a	a	b	b	b	b	b	h	a	a	b	a	a	b	a
S6_42726099	6	42726099	G	T	b	a	b	b	a	a	a	b	b	b	a	b	a	b	a	a	b	b	b	a	a	b	h	b	b	b	b	b	b	b	a	a	b	b	b	b	b	h	a	a	b	a	b	b	a
S6_42731400	6	42731400	C	G	b	a	b	b	a	a	a	b	b	b	a	b	a	b	a	a	b	b	b	a	a	b	b	b	b	b	b	b	b	b	a	a	b	b	b	b	b	h	a	a	b	a	b	b	a
S6_43956303	6	43956303	G	C	b	a	b	b	a	a	a	b	b	b	a	b	a	b	a	a	b	b	b	a	a	b	a	b	b	b	b	b	b	b	a	a	b	b	b	b	b	b	a	a	b	a	b	b	a
S6_44949491	6	44949491	A	G	b	b	b	b	a	a	a	b	b	b	a	b	a	b	a	a	b	b	b	a	a	b	h	b	b	b	b	b	b	b	a	a	b	b	b	b	b	a	a	a	b	a	h	b	a
S6_44985559	6	44985559	C	G	b	b	b	b	a	a	a	b	b	b	a	b	a	b	a	a	b	b	b	a	a	b	h	b	b	b	b	b	b	b	a	a	b	b	b	b	b	a	a	a	b	a	h	b	a
S6_44985562	6	44985562	C	G	b	b	b	b	a	a	a	b	b	b	a	b	a	b	a	a	b	b	b	a	a	b	h	b	b	b	b	b	b	b	a	a	b	b	b	b	b	a	a	a	b	a	h	b	a
S6_45267806	6	45267806	A	G	b	b	h	b	a	a	a	b	b	b	a	b	a	b	a	a	b	b	b	a	a	b	a	b	b	h	b	b	b	b	a	a	h	b	b	b	b	a	a	a	b	a	b	b	a
S6_45674798	6	45674798	C	G	b	h	h	b	a	a	a	b	b	b	a	b	a	b	a	a	b	b	b	a	a	b	h	b	b	h	a	b	b	b	a	a	b	b	b	b	b	a	a	a	b	a	b	b	a
S6_45898972	6	45898972	G	C	b	h	a	b	a	a	a	b	b	b	a	b	a	b	a	a	b	b	a	a	a	h	a	b	b	h	a	b	b	b	a	a	h	b	b	b	b	a	a	a	b	a	a	b	a
S6_45899011	6	45899011	C	T	b	h	a	b	a	a	a	b	b	b	a	b	a	b	a	a	b	b	a	a	a	h	a	b	b	h	a	b	b	b	a	a	h	b	b	b	b	a	a	a	b	a	a	b	a
S6_45927502	6	45927502	G	A	b	h	b	b	a	a	a	b	b	b	a	b	a	b	a	a	b	b	b	a	a	a	a	b	b	b	a	a	b	b	a	a	h	b	b	b	b	a	a	a	b	a	h	b	a
S6_45960710	6	45960710	G	A	b	h	b	b	a	a	a	b	b	b	a	b	a	b	a	a	b	b	h	b	a	h	b	b	b	h	a	a	b	b	a	a	a	b	b	b	b	a	a	a	b	a	a	b	a
S6_45971406	6	45971406	A	G	b	h	b	b	a	a	a	b	b	b	a	b	a	b	a	a	b	b	a	h	a	a	h	b	b	h	a	a	b	b	a	a	h	b	b	b	b	a	a	a	b	a	h	b	a
S6_45990877	6	45990877	G	C	b	b	h	b	a	a	a	b	b	b	a	b	a	b	a	a	b	b	a	h	a	a	h	b	b	b	a	a	b	b	a	a	h	b	b	b	b	a	a	a	b	a	b	b	a
S6_45990878	6	45990878	G	C	b	b	a	b	a	a	a	b	b	b	a	b	a	b	a	a	b	b	h	h	a	a	h	b	b	b	a	a	b	b	a	a	a	b	b	b	b	a	a	a	b	a	h	b	a
S6_45990879	6	45990879	A	G	b	b	h	b	a	a	a	b	b	b	a	b	a	b	a	a	b	b	a	h	a	a	h	b	b	b	a	a	b	b	a	a	h	b	b	b	b	a	a	a	b	a	b	b	a
S6_45990880	6	45990880	A	G	b	b	a	b	a	a	a	b	b	b	a	b	a	b	a	a	b	b	h	h	a	a	h	b	b	b	a	a	b	b	a	a	a	b	b	b	b	a	a	a	b	a	h	b	a
S6_46068283	6	46068283	C	G	b	b	a	b	a	a	a	b	b	b	a	b	a	b	a	a	b	b	b	h	a	b	h	b	b	h	a	a	b	b	a	a	h	b	b	b	b	a	a	a	b	a	h	b	a
S6_46614418	6	46614418	G	A	b	b	h	b	a	a	a	b	b	b	a	b	a	b	a	a	b	b	b	a	a	b	b	b	b	h	a	a	b	b	a	a	h	b	b	b	b	a	a	a	a	a	b	b	a
S6_47452339	6	47452339	A	T	b	b	h	b	a	a	h	b	b	b	a	b	a	b	a	a	b	b	b	a	a	b	a	a	b	b	a	a	b	b	h	a	h	b	b	b	b	a	a	a	a	a	a	b	a
S6_47452342	6	47452342	T	C	b	b	h	b	a	a	h	b	b	b	a	b	a	b	a	a	b	b	b	a	a	b	a	a	b	b	a	a	b	b	h	a	h	b	b	b	b	a	a	a	a	a	a	b	a
S6_47642515	6	47642515	A	G	b	b	h	b	a	a	b	b	b	b	a	b	a	b	a	a	b	b	b	a	a	b	a	a	b	a	a	a	b	b	b	a	h	b	b	b	b	a	a	a	b	a	a	b	a
S6_47978613	6	47978613	A	G	b	b	h	b	a	a	a	b	b	b	a	b	a	b	a	a	b	b	b	a	a	b	a	a	b	h	a	a	b	b	b	a	h	b	b	b	b	a	a	a	b	a	a	b	a
S6_47978626	6	47978626	T	G	b	b	h	b	a	a	a	b	b	b	a	b	a	b	a	a	b	b	b	a	a	b	a	a	b	h	a	a	b	b	b	a	h	b	b	b	b	a	a	a	b	a	a	b	a
S6_47978629	6	47978629	C	A	b	b	h	b	a	a	a	b	b	b	a	b	a	b	a	a	b	b	b	a	a	b	a	a	b	h	a	a	b	b	b	a	h	b	b	b	b	a	a	a	b	a	a	b	a
S6_47978698	6	47978698	C	G	b	b	b	b	a	a	h	b	b	b	a	b	a	b	a	a	b	b	b	a	a	b	h	a	b	a	a	a	b	b	b	a	b	b	b	b	b	a	a	a	a	a	a	b	a
S6_48008108	6	48008108	A	T	b	b	h	b	a	a	b	b	b	b	a	b	a	b	a	a	b	b	h	a	a	b	b	a	b	h	a	a	b	b	b	a	h	b	b	b	b	b	a	a	a	a	a	b	a
S6_48065872	6	48065872	G	T	b	b	b	b	a	a	h	b	b	b	a	h	a	b	a	a	b	b	h	a	a	b	b	a	b	b	a	a	b	b	b	a	b	b	b	b	b	b	a	a	a	a	a	b	a
S6_48088198	6	48088198	A	G	b	b	b	b	a	a	b	b	h	b	a	h	a	b	a	a	b	b	h	a	a	b	b	a	b	h	a	a	b	b	b	a	b	b	b	b	b	h	a	a	b	a	a	b	a
S6_48327322	6	48327322	A	G	b	b	h	b	a	a	h	b	h	b	a	h	a	b	a	a	b	b	h	a	a	b	b	a	b	b	a	a	b	b	b	a	b	b	b	b	b	b	a	a	b	a	a	b	a
S6_48445910	6	48445910	C	G	b	b	a	b	a	a	b	b	h	b	a	h	a	b	a	a	b	b	b	a	a	b	b	a	b	h	a	a	b	b	b	a	b	b	b	b	b	a	a	a	b	a	a	b	a
S6_48445935	6	48445935	G	C	b	b	a	b	a	a	b	b	h	b	a	h	a	b	a	a	b	b	b	a	a	b	h	a	b	h	a	a	b	b	b	a	b	b	b	b	b	a	a	a	b	a	a	b	a
S6_48445946	6	48445946	G	T	b	b	a	b	a	a	b	b	h	b	a	h	a	b	a	a	b	b	b	a	a	b	h	a	b	h	a	a	b	b	b	a	b	b	b	b	b	a	a	a	b	a	a	b	a
S6_48478843	6	48478843	C	G	b	h	a	b	a	a	b	b	h	b	a	h	a	b	a	a	b	b	a	a	a	b	h	a	b	a	a	a	b	b	b	a	h	b	b	b	b	a	a	a	b	a	a	b	a
S6_48600981	6	48600981	C	A	b	h	b	b	a	a	b	b	h	b	a	h	a	b	a	a	b	b	a	a	a	b	b	a	a	h	a	a	b	b	b	a	b	b	b	b	b	a	a	a	b	a	a	b	a
S6_48602278	6	48602278	A	G	b	h	a	b	a	a	b	b	h	b	a	h	a	b	a	a	b	b	a	a	a	b	b	a	a	a	a	a	b	b	b	a	h	b	b	b	b	a	a	a	b	a	a	b	a
S6_48669226	6	48669226	G	T	b	h	h	b	a	a	b	b	h	b	a	h	a	b	a	a	b	b	a	a	a	b	h	a	a	b	a	a	b	b	b	a	h	b	b	b	b	a	a	a	b	a	a	b	a
S6_48844409	6	48844409	A	C	b	h	a	b	a	a	b	b	h	b	a	h	a	b	a	a	b	b	a	a	a	b	h	a	a	a	a	a	b	b	b	a	b	b	b	b	b	a	a	a	b	a	a	b	a
S6_48847900	6	48847900	A	G	b	h	a	b	a	a	b	b	h	b	a	h	a	b	a	a	b	b	a	a	a	b	b	a	a	a	a	a	b	b	b	a	b	b	b	b	b	a	a	a	b	a	a	b	a
S6_49273222	6	49273222	C	T	b	h	a	b	a	a	b	b	h	b	a	a	a	b	a	a	b	b	a	a	a	b	a	a	a	a	a	a	b	a	b	a	b	b	b	b	b	a	a	a	a	a	a	b	a
S6_49348304	6	49348304	G	C	b	h	a	b	a	a	b	b	h	b	a	a	a	b	a	a	b	b	h	a	a	b	a	a	a	a	a	a	b	a	b	a	b	b	b	b	b	a	a	a	a	a	a	b	a
S6_49348453	6	49348453	G	A	b	h	a	b	a	a	b	b	h	b	a	a	a	b	a	a	b	b	h	a	a	b	a	a	a	h	a	a	b	a	b	a	b	b	b	b	b	a	a	a	b	a	a	b	a
S6_49428553	6	49428553	G	A	b	h	a	b	a	a	b	b	h	b	a	a	a	b	a	a	b	b	h	a	a	b	a	a	a	b	a	a	b	a	b	a	b	b	b	b	b	a	a	a	b	a	a	b	a
S6_49453336	6	49453336	C	T	b	h	a	b	a	a	b	b	h	b	a	a	a	b	a	a	b	b	h	a	a	b	a	a	a	b	a	a	b	a	b	a	h	b	b	b	b	a	a	a	b	a	a	b	a
S6_49462183	6	49462183	G	A	b	h	a	b	a	a	b	b	h	b	a	a	a	b	a	a	b	b	h	a	a	b	a	a	a	h	a	a	b	a	b	a	b	b	b	b	b	a	a	a	b	a	a	b	a
S6_49718301	6	49718301	C	T	h	h	a	b	a	a	b	b	h	b	a	a	a	b	a	a	b	b	a	a	a	b	a	a	a	h	a	a	b	a	b	a	h	b	b	b	b	a	a	a	a	a	a	b	a
S6_49718319	6	49718319	G	C	h	h	a	b	a	a	b	b	h	b	a	a	a	b	a	a	b	b	a	a	a	b	a	a	a	h	a	a	b	a	b	a	h	b	b	b	b	a	a	a	a	a	a	b	a
S6_49963502	6	49963502	A	G	b	b	a	b	a	a	b	b	h	b	a	a	a	b	a	a	b	b	a	a	a	b	a	a	a	h	a	a	b	a	b	a	b	b	b	b	b	a	a	a	a	a	a	b	a
S6_50128030	6	50128030	C	T	b	a	a	b	a	a	b	b	h	b	a	a	a	b	a	a	b	b	a	a	a	b	a	a	a	h	a	a	b	a	b	a	b	b	b	b	b	a	a	a	a	a	a	b	a
S6_50665936	6	50665936	C	T	b	h	a	b	a	a	h	b	h	b	a	a	a	b	a	a	b	b	a	a	a	b	a	a	a	h	a	a	b	a	b	a	b	b	b	b	b	h	a	a	a	a	a	b	a
S6_50984968	6	50984968	N	A	b	a	a	b	a	a	h	b	h	b	a	a	a	b	a	a	b	b	a	a	a	b	a	a	a	b	a	a	b	a	b	a	b	b	b	b	b	h	a	a	a	a	a	b	a
S6_51009264	6	51009264	G	T	b	h	a	b	a	a	b	b	h	b	a	a	a	b	a	a	b	b	a	a	a	b	a	a	a	b	a	a	b	a	b	a	b	b	b	b	b	a	a	a	a	a	a	b	a
S6_51019685	6	51019685	C	T	h	a	a	b	a	a	a	b	h	b	a	a	a	b	a	a	b	b	a	a	a	b	a	a	a	a	a	a	b	a	b	a	b	b	b	b	b	h	a	a	a	a	a	b	a
S6_51021754	6	51021754	C	T	h	h	a	b	a	a	b	b	h	b	a	a	a	b	a	a	b	b	a	a	a	b	a	a	a	h	a	a	b	a	b	a	b	b	b	b	b	b	a	a	a	a	a	b	a
S6_51021776	6	51021776	T	C	h	h	a	b	a	a	b	b	h	b	a	a	a	b	a	a	b	b	a	a	a	b	a	a	a	h	a	a	b	a	b	a	b	b	b	b	b	b	a	a	a	a	a	b	a
S6_51059848	6	51059848	C	T	h	a	a	b	a	a	b	b	h	b	a	a	a	b	a	a	b	b	a	a	a	b	a	a	a	h	a	a	b	a	b	a	b	b	b	b	b	a	a	a	a	a	a	b	a
S6_51062357	6	51062357	T	G	h	h	a	b	a	a	h	b	h	b	a	a	a	b	a	a	b	b	a	a	a	b	a	a	a	a	a	a	b	a	b	a	b	b	b	b	b	a	a	a	a	a	a	b	a
S6_51062363	6	51062363	C	T	h	h	a	b	a	a	h	b	h	b	a	a	a	b	a	a	b	b	a	a	a	b	a	a	a	a	a	a	b	a	b	a	b	b	b	b	b	a	a	a	a	a	a	b	a
S6_51062367	6	51062367	T	C	h	h	a	b	a	a	h	b	h	b	a	a	a	b	a	a	b	b	a	a	a	b	a	a	a	a	a	a	b	a	b	a	b	b	b	b	b	a	a	a	a	a	a	b	a
S6_51127059	6	51127059	G	T	b	h	a	b	a	a	b	b	h	b	a	a	a	b	a	a	b	b	a	a	a	b	a	a	a	h	a	a	b	a	b	a	b	b	b	b	b	h	a	a	a	a	a	b	a
S6_51136088	6	51136088	N	T	a	h	a	b	a	a	h	b	h	b	a	a	a	b	a	a	b	b	a	a	a	b	a	a	a	a	a	a	b	a	b	a	b	b	b	b	b	h	a	a	a	a	a	b	a
S6_51151614	6	51151614	C	A	h	a	a	b	a	a	h	b	h	b	a	a	a	b	a	a	b	b	a	a	a	b	a	a	a	h	a	a	a	a	b	a	b	b	b	b	b	h	a	a	a	a	a	b	a
S6_51240798	6	51240798	C	A	h	h	a	b	a	a	a	b	h	b	a	a	a	b	a	a	b	b	a	a	a	b	a	a	a	b	a	a	a	a	b	a	b	b	b	b	b	a	a	a	a	a	a	b	a
S6_51562145	6	51562145	N	G	h	a	a	b	a	a	h	b	a	b	a	a	a	b	a	a	b	b	a	a	a	b	a	a	a	h	a	a	a	a	b	a	b	b	b	b	b	h	a	a	a	a	a	b	a
S6_51596069	6	51596069	A	C	h	h	a	b	a	a	h	b	a	b	a	a	a	b	a	a	b	b	a	a	a	b	a	a	a	h	a	a	a	a	b	a	b	b	b	b	b	a	a	a	a	a	a	b	a
S6_51601952	6	51601952	C	T	a	a	a	b	a	a	h	b	a	b	a	a	a	b	a	a	b	b	a	a	a	b	a	a	a	h	a	a	b	a	b	a	b	b	b	b	b	h	a	a	a	a	a	b	a
S6_51601982	6	51601982	T	G	a	a	a	b	a	a	h	b	a	b	a	a	a	b	a	a	b	b	a	a	a	b	a	a	a	h	a	a	b	a	b	a	b	b	b	b	b	h	a	a	h	a	a	b	a
S6_51601983	6	51601983	G	C	a	a	a	b	a	a	h	b	a	b	a	a	a	b	a	a	b	b	a	a	a	b	a	a	a	h	a	a	b	a	b	a	b	b	b	b	b	h	a	a	h	a	a	b	a
S6_51609811	6	51609811	C	G	b	h	b	b	a	a	h	b	a	b	a	a	a	b	a	a	b	b	a	a	a	b	a	a	a	a	a	a	a	a	b	a	b	b	b	b	b	a	a	a	b	a	a	b	a
S6_51609818	6	51609818	A	G	b	h	b	b	a	a	h	b	a	b	a	a	a	b	a	a	b	b	a	a	a	b	a	a	a	a	a	a	a	a	b	a	b	b	b	b	b	a	a	a	b	a	a	b	a
S6_51632213	6	51632213	C	T	h	h	b	b	a	a	h	b	a	b	a	a	a	b	a	a	b	b	a	a	a	b	a	a	a	a	a	a	a	a	b	a	b	b	b	b	b	b	a	a	a	a	a	b	a
S6_51703703	6	51703703	G	T	a	a	a	b	a	a	h	b	a	b	a	a	a	b	a	a	b	b	a	a	a	b	a	a	a	a	a	a	a	a	b	a	b	b	b	b	b	h	a	a	a	a	a	b	a
S6_51707199	6	51707199	G	C	a	a	a	b	a	a	a	b	a	b	a	a	a	b	a	a	b	b	a	a	a	b	a	a	a	a	a	a	a	a	b	a	b	b	b	b	b	h	a	a	b	a	a	b	a
S6_51723907	6	51723907	A	G	h	h	a	b	a	a	h	b	a	b	a	a	a	b	a	a	b	b	a	a	a	b	a	a	a	a	a	a	a	a	b	a	b	b	b	b	b	h	a	a	b	a	a	b	a
S6_51804258	6	51804258	G	C	h	h	a	b	a	a	h	b	a	b	a	a	a	b	a	a	b	b	a	a	a	b	a	a	a	b	a	a	a	a	b	a	b	b	b	b	b	h	a	a	b	a	a	b	a
S6_51867840	6	51867840	C	T	h	h	a	b	a	a	a	b	a	b	a	a	a	h	a	a	b	b	a	a	a	b	a	a	a	h	a	a	a	a	b	a	b	b	b	b	b	a	a	a	b	a	a	b	a
S6_51867863	6	51867863	C	T	h	h	a	b	a	a	a	b	a	b	a	a	a	h	a	a	b	b	a	a	a	b	a	a	a	h	a	a	a	a	b	a	b	b	b	b	b	a	a	a	b	a	a	b	a
S6_51901430	6	51901430	G	A	h	a	a	b	a	a	h	b	a	b	a	a	a	a	a	a	b	b	a	a	a	b	a	a	a	a	a	a	a	a	b	a	b	b	b	b	b	a	a	a	b	a	a	b	a
S6_52115246	6	52115246	T	G	h	a	a	b	a	a	b	b	a	b	a	a	a	h	a	a	b	b	a	a	a	b	a	a	a	b	a	a	a	a	b	a	b	b	b	b	b	b	a	a	b	a	a	b	a
S6_52127036	6	52127036	C	G	h	a	a	b	a	a	h	b	a	b	a	a	a	h	a	a	b	b	a	a	a	b	a	a	a	h	a	a	a	a	b	a	b	b	b	b	b	b	a	a	b	a	a	b	a
S6_52127676	6	52127676	G	A	h	a	a	b	a	a	b	b	a	b	a	a	a	h	a	a	b	b	a	a	a	b	a	a	a	h	a	a	a	a	b	a	b	b	b	b	b	h	a	a	b	a	a	b	a
S6_52127727	6	52127727	T	C	h	a	a	b	a	a	b	b	a	b	a	a	a	h	a	a	b	b	a	a	a	b	a	a	a	h	a	a	a	a	b	a	b	b	b	b	b	h	a	a	b	a	a	b	a
S6_52142244	6	52142244	G	T	a	a	a	b	a	a	h	b	a	b	a	a	a	h	a	a	b	b	a	a	a	b	a	a	a	a	a	a	a	a	b	a	b	b	b	b	b	a	a	a	b	a	a	b	a
S6_52159507	6	52159507	G	A	b	a	a	b	a	a	h	b	a	b	a	a	a	h	a	a	b	b	a	a	a	b	a	a	a	h	a	a	a	a	b	a	b	b	b	b	b	h	a	a	b	a	a	b	a
S6_52159673	6	52159673	T	C	h	h	a	b	a	a	h	b	a	b	a	a	a	h	a	a	b	b	a	a	a	b	a	a	a	a	a	a	a	a	b	a	b	b	b	b	b	b	a	a	b	a	a	b	a
S6_52159683	6	52159683	G	A	h	h	a	b	a	a	h	b	a	b	a	a	a	h	a	a	b	b	a	a	a	b	a	a	a	a	a	a	a	a	b	a	b	b	b	b	b	b	a	a	b	a	a	b	a
S6_52172498	6	52172498	C	T	h	h	a	b	a	a	h	b	a	b	a	a	a	h	a	a	b	b	a	a	a	b	a	a	a	a	a	a	a	a	b	a	b	b	b	b	b	a	a	a	b	a	a	b	a
S6_52568456	6	52568456	G	C	h	h	a	b	a	a	h	b	a	b	a	a	a	h	a	a	b	b	a	a	a	b	a	a	a	a	a	a	a	a	b	a	b	b	b	b	b	a	a	a	b	a	a	b	a
S6_52568473	6	52568473	C	G	h	h	a	b	a	a	h	b	a	b	a	a	a	h	a	a	b	b	a	a	a	b	a	a	a	a	a	a	a	a	b	a	b	b	b	b	b	a	a	a	b	a	a	b	a
S6_52678328	6	52678328	G	T	a	b	a	b	a	a	b	b	a	b	a	a	a	h	a	a	b	b	a	a	a	b	a	a	a	h	a	a	a	a	b	a	b	b	b	b	b	a	a	a	a	a	a	b	a
S6_52714392	6	52714392	C	T	a	h	a	b	a	a	b	b	a	b	a	a	a	h	a	a	b	b	a	a	a	b	a	a	a	h	a	a	a	a	b	a	b	b	b	b	b	a	a	a	h	a	a	b	a
S6_52816624	6	52816624	C	T	a	a	a	b	a	a	b	b	a	b	a	a	a	a	a	a	b	b	a	b	a	b	a	a	a	h	a	a	a	a	b	a	b	b	b	b	b	a	a	a	a	a	a	b	a
S6_52883857	6	52883857	C	A	a	h	a	b	a	a	h	b	a	b	a	a	a	a	a	a	b	b	a	b	a	b	a	a	a	a	a	a	a	a	b	a	b	b	b	b	b	a	a	a	h	a	a	b	a
S6_52992409	6	52992409	T	C	b	h	a	b	a	a	a	b	a	b	a	a	a	a	a	a	b	b	a	b	a	b	a	a	a	b	a	a	a	a	b	a	b	b	b	b	b	a	a	a	b	a	a	b	a
S6_52992412	6	52992412	T	C	b	h	a	b	a	a	a	b	a	b	a	a	a	a	a	a	b	b	a	b	a	b	a	a	a	b	a	a	a	a	b	a	b	b	b	b	b	a	a	a	b	a	a	b	a
S6_52992415	6	52992415	T	C	b	h	a	b	a	a	a	b	a	b	a	a	a	a	a	a	b	b	a	b	a	b	a	a	a	b	a	a	a	a	b	a	b	b	b	b	b	a	a	a	b	a	a	b	a
S6_52992440	6	52992440	C	G	b	h	a	b	a	a	a	b	a	b	a	a	a	a	a	a	b	b	a	b	a	b	a	a	a	b	a	a	a	a	b	a	b	b	b	b	b	a	a	a	b	a	a	b	a
S6_53208699	6	53208699	G	T	a	h	a	b	a	a	h	b	a	b	a	a	a	a	a	a	b	b	a	b	a	b	a	a	a	h	a	a	a	a	b	a	b	b	b	b	b	a	a	a	a	a	a	b	a
S6_53212294	6	53212294	A	G	a	h	a	b	a	a	h	b	a	b	a	a	a	a	a	a	b	b	a	b	a	b	a	a	a	a	a	a	a	a	b	a	b	b	b	b	b	h	a	a	h	a	a	b	a
S6_53345374	6	53345374	T	C	a	b	a	b	a	a	a	b	a	b	a	a	a	a	a	a	b	b	a	b	a	b	a	a	a	h	a	a	a	a	b	a	b	b	b	b	b	a	a	a	b	a	a	b	a
S6_53348309	6	53348309	G	A	a	h	a	b	a	a	b	b	a	b	a	a	a	a	a	a	b	b	a	b	a	b	a	a	a	a	a	a	a	a	b	a	b	b	b	b	b	a	a	a	b	a	a	b	a
[truncated: 760 more rows]
[truncated: 47 more columns]
