# Supplementary material for: Using Genotyping by Sequencing to Map Two Novel Anthracnose Resistance Loci in Sorghum bicolor
Source: G3 (Bethesda). 2016 May 18;6(7):1935–46. doi: 10.1534/g3.116.030510 (PMC4938647; doi:10.1534/g3.116.030510)
Supplement: Supplemental Material [file supp_g3.116.030510_FileS4.csv]

Marker	Live_Oak_extrmresistant_H_B	Live_Oak_resistant_H_B	Live_Oak_susceptible_H_B	Live_Oak_polarized_H_B	Live_Oak_extrmresistant_H_A	Live_Oak_resistant_H_A	Live_Oak_susceptible_H_A	Live_Oak_polarized_H_A	Live_Oak_extrmresistant_H_N	Live_Oak_resistant_H_N	Live_Oak_susceptible_H_N	Live_Oak_polarized_H_N	Live_Oak_extrmresistant_H_H	Live_Oak_resistant_H_H	Live_Oak_susceptible_H_H	Live_Oak_polarized_H_H	Citra_extrmresistant_H_B	Citra_resistant_H_B	Citra_susceptible_H_B	Citra_polarized_H_B	Citra_extrmresistant_H_A	Citra_resistant_H_A	Citra_susceptible_H_A	Citra_polarized_H_A	Citra_extrmresistant_H_N	Citra_resistant_H_N	Citra_susceptible_H_N	Citra_polarized_H_N	Citra_extrmresistant_H_H	Citra_resistant_H_H	Citra_susceptible_H_H	Citra_polarized_H_H
S1_14393	1.451199104	0.729784966	0.868337101	1.665133055	1.279544887	0.907326765	0.896004559	2.296670047	1.343392269	0.937756431	0.943157429	2.092003301	1.012552086	0.7711168	0.82264103	1.87144233	0.065415058	0.896276559	0.299324141	0.014982787	0	1.077216638	0	5.08E-14	0	1.122693931	0	9.60E-15	0.05303368	0.792544946	0.921769354	0.015880107
S1_69171	0.795144448	0.879360546	0.638824297	1.006999779	1.462989069	0.731414436	0.640353049	2.539457484	1.183099902	0.771476858	0.675697788	1.927138292	1.098404654	0.49081711	0.48127727	2.316006796	0	0.711709901	0.302742577	4.29E-14	0	1.309285225	0	0.014989526	0	1.182578549	0.316007152	5.34E-14	0.02987436	1.142220033	1.048441804	0.028410503
S1_352297	1.099806148	0.566319331	0.65063537	2.422205325	0.425825297	0.560895173	0.651192473	1.372910799	0.834269424	0.594111678	0.688799304	1.907008419	0.86053503	0.322144575	0.591508549	1.847536316	0.065065008	1.29366663	0.300667587	0.015069411	0.223549243	0.715018041	0.675529801	0.118925914	0.145792989	1.101595292	0.30469495	0.046608883	0.172211281	0.866373384	0.238209286	0.047287187
S1_353060	0.795144448	0.879360546	0.638824297	1.006999779	1.683904615	0.902611501	0.651192473	1.746405809	1.350105054	0.940174289	0.683239972	1.44009277	1.722082081	0.617061989	0.535611745	1.329055573	0	0.711709901	0.302742577	4.29E-14	0.065065008	1.081418516	0.690253057	0.088746941	0.067035021	0.957063727	0.620448202	0.032300935	0.015876569	0.834153571	0.452798637	0.051511913
S1_821014	1.457284278	0.879360546	0.638824297	1.854543601	1.462989069	0.731414436	0.640353049	2.539457484	1.555706808	0.771476858	0.675697788	2.440888302	1.150636114	0.49081711	0.48127727	1.903670016	0.13958848	1.082406809	0	0.073347474	0	1.309285225	0	0.014989526	0.067539394	1.382944654	0	0.064525174	0.226003688	1.038270898	7.67E-15	0.010055323
S1_1010644	0.797279762	0.712203349	0.616883772	1.140448149	1.671028224	0.720232736	0.630898799	1.723125591	1.194669285	0.754016361	0.65816056	1.55300764	1.403985937	0.412721243	0.446908953	1.262152784	0.220136022	0.553410627	0.303992346	0.044584199	0.224466778	0.883865627	0	0.060614243	0.233336743	0.767154367	0.327358934	0.033697443	0.0621445	0.555943386	1.096780547	0.074972055
S1_1204171	0.53379313	0.879360546	0.638824297	0.698169595	1.106073898	0.421594495	0.2590087	1.051825861	0.85030054	0.584738568	0.431838503	0.948695925	0.796522575	0.445167582	0.371506105	0.845637096	0	0.711709901	0.302742577	4.29E-14	0.140054686	0.895252719	0	0.044768009	0	0.942241847	0.316007152	5.18E-14	0.195302758	0.589107258	1.048441804	0.066322418
S1_1224424	0.792100665	1.111718293	0.868337101	0.906306138	0.946977606	1.32711626	0.896004559	1.218633614	0.83653086	1.373529154	0.943157429	1.180698145	0.596242677	1.103861075	0.82264103	0.857485385	0	0.710189722	0.297779157	5.88E-14	0	1.083621051	0	0.176070726	0	0.956604292	0	0.049661689	8.63E-14	1.042129555	0.921769354	0.231178433
S1_1335448	0.53379313	0.548317315	0.638824297	1.022142018	1.289950718	0.713194444	0.420891896	1.64490267	0.979187948	0.590981685	0.439568548	1.442870833	1.604806986	0.443281081	0.353168644	1.282100916	0.064722415	1.082406809	0.302742577	0.014894054	0	1.281671236	0	0.088196723	0	1.146331503	0	4.04E-14	7.21E-14	0.972513062	0.921769354	0.20144946
S1_1348717	1.102320626	1.282528451	0.638824297	1.422232983	1.27064287	0.734653448	0.647164884	2.046349211	1.182354798	0.943876237	0.679917188	1.853552677	0.850624787	0.778918232	0.505335623	1.782352535	0.13958848	1.529185554	0.302742577	0.073347474	0.065415058	1.503326283	0	0.030114482	0	1.610106389	0.312118968	0.048085274	0.375392975	1.263538838	1.082769832	0.024971863
S1_1472985	0.420095256	0.724092897	0.629018077	1.244670897	1.27064287	0.423577782	0.647164884	1.699621749	0.843368515	0.583166848	0.675388854	1.54098275	1.328001985	0.373400924	0.478646033	1.250695596	0.065243807	1.064014838	0.303471172	0.044472943	0	1.503326283	0	0.044892204	0.067068119	1.379740567	0.315753253	0.064039867	0.064604722	1.174596314	1.12762305	0.009602704
S1_1498088	0.141207796	0.554189647	0.885597686	0.618632319	0.316746194	0.411799047	0.616883772	0.490038083	0.232279162	0.431597786	0.652336245	0.564560606	0.132803456	0.206056964	0.494778951	0.2658355	0.065552501	0.720951462	0.296034795	3.51E-14	0.311496986	0.283758755	0.304305351	0.014642231	0.066573773	0.552332174	0.301677713	2.37E-14	0.87590677	0.699750363	0.252422834	0.052084539
S1_1534477	0.316011344	0.879360546	1.162261004	0.698169595	0.958792226	0.560895173	0.651192473	1.372910799	0.694243721	0.734575915	0.892061311	1.063977622	1.196153124	0.448193564	0.786396068	1.210180061	0.064722415	0.711709901	0.302742577	0.014894054	0.139782462	0.710285991	0	0.059542773	0.068012486	0.748062128	0.308329234	0.016228331	0.04850684	0.427368293	1.120729342	0.087338294
S1_1873206	0.227707794	0.728348103	0.915955733	0.441807497	0.797279762	0.712203349	0.616883772	0.518666478	0.450387881	0.75877748	0.862724868	0.506927079	0.763196853	0.413483524	0.749300292	0.2283874	0.066334215	0.707522724	0.289630804	0.030816358	0.525591042	0.54778817	0	0.299314068	0.23592664	0.588271081	0	0.151117526	0.4907908	0.337788206	0.788688697	0.285832635
S1_1874840	0.228905083	0.564756766	1.181379397	0.461081398	0.532706848	0.910933168	0.65063537	0.749971426	0.33587676	0.781194714	0.910149154	0.627484323	0.343736062	0.891072039	0.770437075	0.431893489	0	0.419531605	0.287115481	0.046118664	0.416865146	0.411625534	0.302742577	0.179371388	0.146357186	0.435621971	0.296033948	0.064304378	0.534396538	0.233444461	0.242533349	0.330530686
S1_1893536	0.228905083	0.564756766	1.181379397	0.599233601	0.795144448	0.879360546	0.638824297	0.698169595	0.451698452	0.616896988	0.900216881	0.692491317	0.748958896	0.608266183	0.757571061	0.36625519	0	0.419531605	0.287115481	0.046118664	0.313127516	0.700597369	0	0.252307047	0.145634758	0.591199132	0	0.117691588	0.295043336	0.453461178	0.828333716	0.249470388
S1_2000290	0.143232317	0.57806423	1.207543441	0.512283854	0.532706848	0.910933168	0.65063537	0.749971426	0.333402849	0.792289176	0.916198772	0.663997599	0.448295748	0.797301359	0.861771942	0.376426127	0.066846171	0.42473148	0.284415196	0.046715258	0.416865146	0.411625534	0.302742577	0.103549492	0.234497426	0.439199492	0.294869687	0.064972004	0.346388083	0.249408365	0.236330962	0.018555188
S1_2022709	0.819528494	0.427798193	1.151664344	0.506382921	0.658140202	0.560111684	0.646086966	0.566752757	0.831132883	0.581254337	0.897187125	0.562474694	0.529610198	0.280452331	0.70869569	0.26376629	0.227465162	0.41006393	0.289630804	0.030816358	0.313127516	0.700597369	0	0.252307047	0.234971298	0.581254337	0	0.149426284	0.085258026	0.519820273	0.872350545	0.243528252
S1_2025543	0.430030999	0.728348103	0.915955733	0.690400984	1.10544712	0.712203349	0.616883772	1.140448149	0.710838158	0.75877748	0.862724868	0.939068905	0.957683253	0.413483524	0.749300292	0.719688138	0	0.562169402	0.291957839	0.015196928	0.316746194	0.411799047	0	0.207298041	0.146672149	0.579264844	0	0.082267552	0.442469396	0.336208028	0.788688697	0.250536535
S1_2167857	0.792100665	0.729784966	0.868337101	0.906306138	1.466820112	1.311685211	0.891937951	2.107400991	1.15822719	0.986285137	0.937074257	1.608132639	1.34061961	1.14780745	0.834631017	2.229825265	0.3170147	0.557890678	0.299324141	4.98E-14	0.065209632	1.522448093	0	0.119032428	0.22988446	1.169557962	0	0.033247513	0.230944458	1.696859637	0.921769354	0.225712631
S1_2266545	1.124372834	1.588114855	1.488951602	1.888147864	0.946977606	1.32711626	0.896004559	1.825391854	1.155275682	1.611654806	1.18646385	1.978189726	0.786931599	1.333564056	0.982830165	1.423148184	0.140054686	2.041946773	0.297779157	0.165871288	0.065209632	1.077216638	0.619012539	0.014642231	0	1.547259112	0.303188879	0.107572721	0.477964872	1.726052134	0.247999682	0.05426329
S1_2266572	0.963864337	1.329615377	0.89953546	1.489747439	0.797279762	1.083621051	0.616883772	1.47576146	0.986629581	1.152261795	0.654531437	1.620269348	0.65659916	0.884953177	0.516815282	1.102641638	0.065552501	1.550943164	0.296034795	0.150347371	0.139433578	0.712203349	0.304409736	3.26E-14	0	1.104375268	0.30222805	0.076743867	0.461924314	1.379056504	0.24726685	0.046166624
S1_2308456	0.324405758	1.131355447	1.151664344	0.895762679	0.53379313	0.879360546	0.638824297	0.698169595	0.444754948	0.950843364	0.890707267	0.870264433	0.276655037	0.819170506	0.728655702	0.449435011	0	0.912059144	0.289630804	0.045945713	0.137983742	1.064014838	0	0.208987269	0	1.126066138	0	0.115580709	0.152628086	0.794573832	0.872350545	0.238673491
S1_2359827	0.549141713	0.742071704	1.151664344	1.193744798	0.792100665	0.729784966	0.868337101	0.83223276	0.686030289	0.756747862	0.911280884	1.035916895	0.441866175	0.539850826	0.681596245	0.700228916	0.140836513	1.33443734	0	0.541777827	0	1.29366663	0	0.374838572	0.067362463	1.359366175	0	0.438751985	0.100118241	1.105188152	6.27E-16	0.237564767
S1_2361592	0.142487001	0.742071704	1.151664344	0.506382921	0.536746323	0.897233569	0.891937951	1.574395381	0.341289381	0.796315333	0.965221698	1.052476767	0.44907839	0.563225845	0.833017807	1.424062077	0.066334215	0.707522724	0.289630804	0.030816358	0	1.058546992	0	0.119097855	0.069045894	0.796315333	0	0.051394065	0.028274745	0.70997435	0.689238943	0.069363386
S1_2369344	0.432497606	0.905846836	1.181379397	0.965413612	0.532706848	0.910933168	1.188057635	0.957841768	0.446863477	0.961768914	1.269041171	1.01097711	0.270111076	0.729894953	1.066873493	0.620074431	0.065932386	1.10370866	0.287115481	0.247970584	0	1.529185554	0	0.239993932	0.067275553	1.409111611	0	0.262027437	0.016927694	1.246444222	0.872350545	0.092039181
S1_2607100	0.430030999	0.728348103	0.915955733	0.751027978	0.944114519	1.102975964	1.142289739	1.631102227	0.70066466	0.975192019	1.200434307	1.283066183	0.714960744	0.978852552	0.929404631	1.592894739	0.227465162	0.41006393	0.289630804	0.076780428	0.220136022	0.888480138	0.303992346	0.029698498	0.234680342	0.613385535	0.298724753	0.065285364	0.098530791	0.905441426	0.239196421	0.057844675
S1_2632076	0.066398825	0.728348103	0.915955733	0.441807497	0.53379313	0.548317315	0.638824297	0.669574364	0.235443977	0.58589076	0.880179419	0.620838407	0.676938916	0.329155255	0.705100498	0.516383725	0	0.562169402	0.291957839	0.015196928	0.650271376	0.286382673	0.303992346	0.044584199	0.233064137	0.427413254	0.299596679	3.61E-14	1.173539445	0.28678748	0.245257915	0.119278884
S1_2853586	0.963864337	0.910487953	0.89953546	1.158321599	1.457284278	0.879360546	0.638824297	1.006999779	1.313086196	0.922919843	0.856653906	1.16547227	1.103661006	0.593835116	0.53160894	0.909905118	0.065552501	0.720951462	0.296034795	0.258142943	0.064722415	0.711709901	0.302742577	0.073347474	0	0.735621635	0.299798906	0.169269705	0.242474515	0.520018165	0.26826856	0.123448306
S1_2974887	0.227707794	0.728348103	0.915955733	0.690400984	0.661573783	0.291376935	0.43865491	0.416948703	0.44953065	0.57377982	0.852739148	0.607901555	0.560989173	0.441163879	0.71311731	0.266915366	0.065724836	0.562169402	0.291957839	0.077008872	0.065209632	0.409669295	0.619012539	0.014642231	0	0.57377982	0.30159659	0.065262802	0.195783217	0.295849301	0.230744249	0.011531706
S1_3007885	0.814617781	0.922958586	0.90975946	1.170755495	0.944114519	0.41810876	0.629018077	0.954731347	0.984266098	0.731007571	0.859644161	1.153740424	0.599692215	0.823116526	0.57432185	0.900593812	0.319179278	1.286476473	0.294093468	0.338331604	0	0.553410627	0.303992346	0.148038868	0.145009023	0.902993243	0.300383243	0.233388995	0.37683629	1.110285058	0.251405209	0.10537948
S1_3036427	0.792100665	0.421233498	0.868337101	0.877167082	0.795144448	0.548317315	0.638824297	1.022142018	0.811203426	0.431265827	0.652545428	1.017478681	0.520235502	0.353008212	0.537056128	0.773384237	0.065415058	0.557890678	0.299324141	0.075001996	0.064416367	0.553410627	0.303992346	0.029698498	0	0.569857058	0.302264585	0.046636826	0.241684375	0.36464214	0.270387074	0.387627283
S1_3071704	0.676443607	0.728348103	0.915955733	1.434671905	0.65968934	0.41810876	0.629018077	1.373138844	0.701191551	0.583294554	0.87187619	1.529030176	0.412871626	0.37238669	0.664061291	0.987581311	0.225125547	0.902916409	0.291957839	0.18246998	0	0.878646186	0.304305351	0.044219276	0.068272122	0.939893318	0.300300702	0.097150387	0.277044352	0.617408796	0.240365936	0.133602207
S1_3169933	0.792100665	0.729784966	0.868337101	1.665133055	1.109198504	0.558254973	0.891937951	1.775679254	0.988605706	0.728514388	0.937074257	1.79082745	0.784386793	0.465554603	0.834631017	1.280850914	0.422271271	1.309410321	0	0.516162319	0.220136022	1.495210141	0	0.222372911	0.328711643	1.569762259	0	0.372057768	0.256549072	1.191944291	1.53E-14	0.208895064
S1_3270177	0.430030999	0.728348103	0.915955733	0.751027978	0.53379313	0.284043854	0.638824297	1.022142018	0.554676825	0.427413254	0.880179419	0.873320166	0.287380733	0.659524009	0.705100498	1.277406148	0.065724836	0.902916409	0.291957839	0.228764922	0	0.888480138	0	0.192984192	0.067240388	0.944746035	0	0.241998624	0.016919351	0.679269197	0.872350545	0.069092722
S1_3529324	0.680600981	0.905846836	1.181379397	0.599233601	1.651109749	0.899815522	1.177686572	1.101142183	1.173092314	0.952819817	1.259324583	0.878526834	1.54136525	0.621867282	1.057016659	0.836070352	0	0.725909936	0.287115481	0.046118664	0.137983742	1.064014838	0.303471172	0.044472943	0.068201936	0.952819817	0.29691343	0.048906179	0.048717152	0.812869326	0.237850883	0.008224668
S1_3653825	0.556332025	0.430735278	0.678419134	0.40883403	1.269528514	0.414696251	0.419646718	0.797697272	0.865543895	0.444424098	0.640583931	0.542676302	1.005364727	0.229767402	0.457649399	0.640085066	0	0.297286266	0.278474002	3.17E-14	0.065312233	0.867849982	0	0.059027653	0	0.605793946	0	0.01664282	0.04772109	0.707818273	0.788688697	0.057720908
S1_3712772	1.506610302	1.131355447	1.151664344	1.193744798	1.451199104	0.729784966	0.868337101	0.83223276	1.529921248	0.928709785	0.911280884	1.035916895	1.130443937	0.802263518	0.681596245	0.700228916	0.320259054	0.912059144	0.289630804	0.122858922	0.065415058	0.557890678	0.299324141	0.075001996	0.227893204	0.887171054	0.294467347	0.10930159	0.35180742	0.728937102	0.263681909	0.02042434
S1_3724683	0.690223227	0.438247817	0.894771492	0.474740942	1.097893646	0.421233498	0.428398796	0.52670815	0.869621426	0.452526853	0.65588809	0.585923766	0.704116489	0.283544316	0.572763716	0.331266907	0	0.422092775	0.275240661	0.047756616	0	0.286187659	0.300667587	0.030165748	0	0.308070721	0.288531012	0.050114776	1.00E-13	0.164842004	0.226535426	0.004966892
S1_3727939	1.154654183	0.746530812	0.678419134	1.030272658	1.647598493	0.717155295	0.848191933	1.484798562	1.399100723	0.772782976	0.70678662	1.276343903	1.191220486	0.418021294	0.636046773	1.014811578	0.226850971	0.565812147	0.281533469	0.188752704	0.065312233	0.867849982	0	0.118925914	0.147439901	0.758376208	0	0.136179116	0.082401931	0.57040972	0.828333716	0.262112878
S1_3752391	1.145915277	0.57806423	0.663998523	0.728073183	1.457284278	0.548317315	0.638824297	1.022142018	1.383539729	0.59479561	0.690082759	0.931751481	1.055878902	0.322386357	0.538002901	0.62349254	0.141347763	0.736555933	0.284415196	0.309045388	0.064416367	0.888480138	0	0.073922016	0	0.959154277	0	0.169465632	0.197151694	0.635841773	0.752654863	0.356116339
S1_4047850	0.690223227	0.761834918	0.894771492	0.721563155	0.939914807	1.090472043	1.193004763	1.116131962	0.86032534	0.996264952	1.055114168	0.938026036	0.568272185	0.783163264	1.248358522	0.707864369	0.066596453	0.729679398	0.275240661	4.19E-15	0.138717632	0.867849982	0.301807605	0.088673506	0.069662786	0.784689614	0.289666721	0.03402508	0.046003964	0.549959239	0.222367001	0.080012029
S1_4139872	0.680600981	0.564756766	0.65264928	0.351908231	1.861800686	0.284043854	0.638824297	1.262422701	1.201533411	0.429312047	0.683058383	0.764708067	1.885718393	0.281364445	0.508665434	1.29854043	0.142563421	0.419531605	0.287115481	5.45E-14	0.064416367	0.888480138	0	0.089241689	0.145563556	0.616896988	0	0.016404328	0.093591932	0.828208782	0.788688697	0.098711321
S1_4239927	0.549141713	0.427798193	1.151664344	0.786233939	0.941764312	0.560111684	1.177686572	0.819272257	0.703786241	0.581254337	1.24362109	0.855759605	0.638359377	0.280452331	1.057617918	0.47608744	0.321823073	0.562169402	0.291957839	0.092220381	0.313127516	0.700597369	0.303471172	6.23E-14	0.330342116	0.587091943	0.298858372	0.015751994	0.143166444	0.427715077	0.250205627	0.157447034
S1_4293374	0.430030999	0.420874737	0.623062113	0.735877646	1.102320626	0.080775329	0.259354236	1.63619211	0.703405539	0.182514916	0.433525056	1.219381651	1.016418856	0.46878329	0.336693404	1.558492554	0.141454178	0.562169402	0.291957839	5.06E-14	0.137983742	0.700597369	0	0.029550197	0.144844358	0.587091943	0	3.17E-14	0.035634235	0.427715077	0.921769354	0.056875092
S1_4576767	0.227707794	0.420874737	0.915955733	0.302058146	0.65968934	0.41810876	0.629018077	0.354008892	0.444401489	0.440108516	0.87187619	0.341545337	0.571037872	0.214825524	0.664061291	0.237472781	0.227465162	0.41006393	0.289630804	0.015329673	0.220136022	0.553410627	0	0.044584199	0.234680342	0.445499682	0	0.016908894	0.098530791	0.42748526	0.828333716	0.085237482
S1_4706964	0.227707794	0.728348103	0.915955733	0.302058146	0.658140202	0.560111684	0.646086966	0.566752757	0.439434578	0.587091943	0.887625388	0.404320914	0.579020312	0.379698987	0.631320242	0.513639334	0	0.707522724	0.289630804	0.045945713	0.064722415	0.711709901	0	0.030189021	0	0.746957028	0	0.016544962	0.053246509	0.516130566	0.921769354	0.36407285
S1_4707063	0.066398825	0.180120227	0.623062113	0.09055189	0.53379313	0.080775329	0.259354236	0.13362091	0.235443977	0.08513882	0.433525056	0.095241322	0.676938916	0.026949008	0.336693404	0.259699435	0	0.176034292	0.289630804	2.08E-14	0.137983742	0.174263572	0	6.23E-14	0	0.182370139	0	2.58E-14	0.152628086	0.075236462	0.872350545	5.78E-14
S1_4709031	0.227707794	0.420874737	0.623062113	0.227564922	0.941764312	0.560111684	0.646086966	0.566752757	0.559162859	0.443936204	0.672980728	0.329111859	1.279615329	0.324188933	0.564944044	1.029674242	0.066334215	0.41006393	0.289630804	0.045945713	0.221302277	0.711709901	0	0.030189021	0.144818198	0.587655015	0	0.048250445	0.089376485	0.703493864	0.921769354	0.038899681
S1_4981417	0.227707794	0.180120227	0.623062113	0.212845521	0.419175973	0.082156351	0.261847438	0.22025939	0.330696013	0.085253051	0.436607725	0.217782673	0.208599154	0.029790037	0.357865691	0.167450581	0.066334215	0.176034292	0.289630804	0.015329673	0.221302277	0.17648554	0	0.014894054	0.144818198	0.183805311	0	0.016171735	0.089376485	0.136113096	0.921769354	0.001904007
S1_4983689	0.552565601	0.57806423	1.207543441	0.728073183	1.451199104	0.729784966	0.868337101	0.83223276	0.856575203	0.605621639	0.920164264	0.800769565	1.579135756	0.536940297	0.813456114	0.51488326	0.066846171	0.42473148	0.284415196	0.015766423	0.065065008	0.886899741	0	0.074189332	0.068302514	0.605621639	0	0.033190235	0.017920248	0.770313707	0.921769354	0.207245236
S1_5011032	0.560453891	0.932440826	1.529895732	0.737753197	0.793421896	0.566319331	0.65063537	0.416987446	0.719823329	0.789938507	1.183115771	0.64334988	0.454377554	0.523365941	1.045128757	0.335163298	0	0.748833132	0.271837463	0.015820071	0	0.711709901	0	0.073347474	0	0.789938507	0	0.05258359	7.52E-14	0.553853781	0.689238943	0.024164215
S1_5016766	0.676443607	0.420874737	0.623062113	0.441807497	0.941764312	0.289575013	0.261847438	0.58339974	0.837746087	0.302092801	0.436607725	0.558974395	0.598679841	0.146772534	0.357865691	0.307541793	0.321823073	0.290609263	0.291957839	0.045394397	0.137983742	0.700597369	0	0.059297923	0.233123734	0.443936204	0	0.016814476	0.251120631	0.6709276	0.921769354	0.201532806
S1_5057675	0.435218252	0.301304077	0.672667808	0.327245006	0.543272604	0.554189647	0.885597686	0.618632319	0.562001224	0.444959372	0.912136629	0.478020372	0.34669695	0.325833686	0.688677607	0.580383731	0	0.565812147	0	0.124938631	0	0.710189722	0	0.044768009	0	0.594189977	0	0.07881859	0.038305311	0.435615075	0	0.014244043
S1_5096358	0.975837858	0.905846836	0.65264928	1.282150175	0.532706848	0.29242141	0.263340784	0.401561981	0.835689583	0.57757585	0.445549293	0.863893801	0.790844159	0.762626918	0.338746019	1.081031327	0	1.10370866	0.287115481	0.046118664	0.064722415	0.411625534	0.302742577	4.29E-14	0	0.731812319	0.296033948	2.82E-14	7.02E-14	1.022936053	0.242533349	0.011673028
S1_5101327	0.552565601	0.57806423	0.663998523	0.728073183	1.269528514	0.414696251	0.419646718	0.797697272	0.854032837	0.439717933	0.448485891	0.748964228	1.086859356	0.255176439	0.398682381	0.776663979	0.066846171	0.42473148	0.284415196	0.046715258	0.314962732	0.867849982	0	0.088673506	0.14706871	0.604814348	0	0.080506643	0.189539868	0.630991938	0.872350545	0.011779405
S1_5451026	0.680600981	0.564756766	0.65264928	0.599233601	1.269528514	0.717155295	0.848191933	1.03789584	0.992292034	0.599811397	0.695448293	0.824371158	1.0233707	0.47685182	0.577518603	0.798026008	0.324610188	0.419531605	0.287115481	5.45E-14	0.065312233	1.263595505	0	0.196542679	0.144430307	0.787820148	0	0.016740877	1.264911037	1.449478506	0.921769354	0.873694949
S1_5564498	1.145915277	0.298130549	0.663998523	0.728073183	1.099806148	0.29242141	0.65063537	0.912710582	1.184602466	0.309482013	0.697470652	0.878414795	0.80586215	0.188477751	0.603597961	0.551429746	0.066846171	0.42473148	0	0.061524879	0.13958848	1.082406809	0	0.15013611	0	0.792289176	0	0.131338774	0.463681814	1.048918486	0	0.084737562
S1_5567231	0.435218252	0.301304077	0.672667808	0.327245006	1.453812407	0.566319331	0.65063537	0.912710582	0.862973432	0.458572599	0.702081314	0.618277886	1.606922089	0.441568656	0.63266597	0.812639042	0	0.292552408	0.281533469	0.015661494	0	1.082406809	0.302742577	0.164806102	0	0.631498035	0.293609123	0.033803968	0.032056896	1.307227595	0.23021591	0.132438913
S1_5612973	0.552565601	0.57806423	0.663998523	0.480532952	0.793421896	0.566319331	0.65063537	0.912710582	0.702021025	0.602764955	0.697470652	0.690562885	0.465889647	0.375566874	0.603597961	0.655021777	0.229428997	0.42473148	0.284415196	3.49E-14	0.064722415	1.082406809	0	0.030189021	0.14785878	0.792289176	0	3.48E-14	0.196937826	1.048918486	0.828333716	0.080235906
S1_5687401	0.326277858	0.298130549	0.663998523	0.246649709	0.532706848	0.082857803	0.263340784	0.252266633	0.445206483	0.186995194	0.447769493	0.225132842	0.260229279	0.134117945	0.375173712	0.326644793	0.066846171	0.181479933	0.284415196	0.015766423	0.416865146	0.17648554	0	0.05876115	0.234497426	0.186995194	0	0.032960552	0.346388083	0.050414963	0.828333716	0.00824683
S1_5722262	0.990428639	0.438247817	0.894771492	0.474740942	1.487824928	0.554189647	0.435633949	1.002537822	1.21646363	0.453753563	0.660831492	0.736494272	1.218572118	0.296464213	0.491884639	0.901700284	0.228488479	0.422092775	0.275240661	4.19E-15	0.3170147	0.896276559	0	0.120134373	0.23881657	0.624352711	0	0.03424677	0.116885658	0.945795861	0.828333716	0.186231618
S1_5722495	0.975837858	0.564756766	0.65264928	0.599233601	0.792100665	0.180169007	0.428398796	0.403249737	0.843854057	0.418642188	0.447645162	0.54577125	0.624203587	0.452154595	0.320246297	0.330970284	0	0.419531605	0.287115481	0.076633437	0.3170147	0.288474833	0	4.98E-14	0.143874764	0.422670115	0	0.016283388	0.513168757	0.178783441	1.043261291	0.470438328
S1_5916691	1.341143555	0.438247817	0.894771492	1.095098763	1.303515475	0.292689371	0.441215068	0.913076349	1.392305076	0.436867777	0.665211083	1.064056098	1.053837642	0.230699496	0.473980189	0.843887396	0.066596453	0.729679398	0.275240661	0.047756616	0	0.710189722	0	0.150267757	0	0.758100457	0	0.100440002	0.051418543	0.425117091	0.872350545	0.037928279
S1_6391730	1.529625866	0.746530812	0.678419134	1.030272658	0.963864337	0.292689371	0.441215068	0.559456414	1.369668619	0.573040055	0.657505232	0.833433409	1.185470177	0.647795948	0.506864479	0.608225216	0.323032011	0.927802827	0.278474002	0.12522122	0.06544627	0.411076562	0.297779157	0.014989526	0.068709816	0.731179162	0.287874697	0.031698174	0.890610327	0.837952492	0.241538608	0.328156859
S1_6430848	1.164239298	0.932440826	0.919823195	0.886975064	1.130809428	0.295661285	0.445027505	0.654278065	1.207206764	0.591663517	0.674991268	0.798975902	0.839056391	0.776626087	0.475644059	0.634924055	0.233947849	1.140673893	0.271837463	0.112659478	0.14040578	0.883670721	0	0.045536308	0.236899565	0.956622194	0	0.084162039	0.145613167	0.780864875	0.921769354	0.048177549
S1_6777641	0.990428639	0.438247817	0.894771492	0.474740942	1.487824928	0.554189647	0.435633949	1.002537822	1.21646363	0.453753563	0.660831492	0.736494272	1.218572118	0.296464213	0.491884639	0.901700284	0.145117574	0.729679398	0.275240661	0.047756616	0	0.896276559	0.299324141	4.98E-14	0.069249774	0.791870184	0.28737859	0.016552825	0.248076746	0.707442498	0.230744249	0.080379318
S1_7107745	1.557404253	0.309738613	0.46792833	0.821151037	0.814617781	0.295661285	0.445027505	0.654278065	1.23678772	0.318559781	0.483930483	0.79702646	1.173632562	0.178188265	0.35486677	0.407155867	0.236532396	0.942086511	0	0.244808005	0.225125547	1.317905948	0	0.077008872	0.24172161	1.201272932	0	0.166416193	0.087173829	1.111781515	2.29E-14	0.068540422
S1_7156883	1.330318403	0.585432354	0.271207322	0.546857325	1.269528514	0.414696251	0.419646718	0.797697272	1.373684938	0.582675708	0.281667122	0.647207152	0.990347778	0.32332323	0.259960861	0.488750092	0.321542208	0.736555933	0.284415196	0.155520869	0	0.867849982	0	0.088673506	0.145513159	0.765241839	0	0.080072771	0.553934881	0.524427837	0.872350545	0.334769572
S1_7308915	0.680600981	0.564756766	0.65264928	0.461081398	1.102320626	0.548317315	0.638824297	0.669574364	0.861778206	0.585005423	0.683058383	0.549390326	0.766338864	0.335325638	0.508665434	0.611030053	0.22591968	0.725909936	0.287115481	0.076633437	0.065243807	1.501130889	0	0.044472943	0.146841483	1.180500961	0	0.064484572	0.082161718	1.376876039	0.828333716	0.014231892
S1_7379977	0.830946498	0.183930277	0.431414718	0.424734763	1.453812407	0.566319331	0.65063537	0.912710582	1.043236299	0.325329666	0.500991488	0.611711707	1.077582562	0.554653276	0.720968524	0.655022405	0	0.565812147	0.281533469	1.18E-14	0.13958848	1.529185554	0	0.073347474	0	1.024172586	0	4.45E-14	0.255732797	1.637571306	0.788688697	0.147250535
S1_7380042	0.685188389	0.301304077	0.271207322	0.186745708	0.792100665	0.421233498	0.868337101	0.418780888	0.709166977	0.441390958	0.501316798	0.31273773	0.477620156	0.255847449	0.996833817	0.220547576	0	0.297286266	0.278474002	0.191178921	0.140054686	0.710189722	0	0.120102718	0.067824015	0.451750438	0	0.14968018	0.181151519	0.680213162	0.921769354	0.13819318
S1_7441358	0.690223227	0.761834918	0.894771492	0.474740942	0.531868218	0.180169007	0.428398796	0.163831304	0.582451706	0.571967178	0.65588809	0.35339996	0.38686994	0.878007311	0.572763716	0.332014604	0.33104049	0.729679398	0.275240661	0.047756616	0	0.411076562	0	0.014989526	0.235423715	0.582599317	0	3.11E-14	0.559306755	0.37159148	0.872350545	0.287706275
S1_7491351	0.435218252	0.585432354	0.672667808	0.327245006	0.543272604	0.554189647	0.435633949	0.418832306	0.562001224	0.591550197	0.643212163	0.374385723	0.34669695	0.355759604	0.501682562	0.18529504	0.428260322	0.907837407	0	0.282216975	0.140054686	0.710189722	0	0.409611205	0.328370962	0.752839706	0	0.359981951	0.306673851	0.555003775	0	0.364088288
S1_7539118	0.844653362	0.603758743	0.46792833	0.539205143	0.324405758	0.182685381	0.260343621	0.380904639	0.587153807	0.443168654	0.444911865	0.482031225	0.659151041	0.650084888	0.346694572	0.354541403	0.448298491	0.942086511	0.264538224	0.098884027	0.320259054	0.707522724	0	0.045945713	0.45254098	0.773680635	0	0.085748653	0.257772496	0.593425941	0.921769354	0.047439217
S1_7578600	0.990428639	0.761834918	0.894771492	0.721563155	1.097893646	0.729784966	0.868337101	0.83223276	1.036328278	0.789087345	0.934870072	0.847339692	0.756980311	0.467748471	0.701831067	0.467853638	0.698338559	1.610665673	0	0.467775351	0.318299979	1.521279146	0	0.39481188	0.580028449	1.6662353	0	0.451330197	0.571125135	1.335206288	1.06E-15	0.801559173
S1_7616696	0.556332025	0.430735278	0.431414718	0.187876948	0.793421896	0.29242141	0.263340784	0.401561981	0.710799555	0.440265571	0.282172727	0.320653853	0.498822996	0.194107514	0.179544716	0.169063258	0.145117574	0.729679398	0.275240661	0.047756616	0.139782462	0.886899741	0	0.119368164	0.149679491	0.789087345	0	0.086427251	0.047383661	0.568728851	0.788688697	0.092884481
S1_7761366	0.837500596	0.932440826	0.452955164	0.562945256	0.969538061	0.728348103	0.623062113	0.690400984	0.869361303	0.779267534	0.477999618	0.636131815	0.65056987	0.548889297	0.446734196	0.395466054	0.233947849	1.140673893	0.271837463	0.176105787	0.065724836	1.317905948	0	0.519130511	0.148401271	1.196776692	0	0.277941315	0.251038658	1.034076599	0.978034482	1.025233781
S1_8057946	1.330318403	0.585432354	0.672667808	0.831204089	2.080369055	0.560111684	0.261847438	1.157171116	1.794392237	0.605697109	0.448728315	1.023159389	1.612610627	0.350143334	0.483387314	0.932830785	0.066175497	0.565812147	0.281533469	0.015661494	0	0.711709901	0	0.030189021	0	0.6073123	0	4.38E-14	7.76E-14	0.461889305	0.788688697	0.070649638
S1_8962963	0.830946498	0.430735278	0.431414718	0.662762233	1.099806148	0.566319331	0.65063537	0.627413044	1.021610296	0.461287185	0.500991488	0.687155158	0.678026686	0.373465434	0.720968524	0.305652103	0	0.576488849	0	0.094112414	0	0.867849982	0	0.030026465	0	0.772782976	0	0.048323362	8.32E-14	0.563761493	2.36E-14	0.050957174
S1_8979914	1.174721036	0.603758743	0.46792833	0.804928196	1.529625866	1.602050158	1.246167143	1.648351623	1.216005042	1.03004484	0.779821805	1.104060896	1.284293001	2.106103384	1.711755524	1.970065345	0	0.585812907	0.264538224	0.016130969	0.226850971	1.322434147	0.281533469	0.124938631	0	0.809515738	0.271253606	0.034260281	0.429316416	1.598214157	0.243621125	0.28818601
S1_9052653	1.154654183	0.746530812	0.678419134	0.731068945	1.124372834	0.888538912	0.435633949	0.646603656	1.198136128	0.784386879	0.652408454	0.760432035	0.871168187	0.605743085	0.470597415	0.383342541	0	0.576488849	0.278474002	3.17E-14	0.224066087	0.710189722	0.297779157	0.105344056	0.068318185	0.598073101	0.287874697	0.016447301	0.327167355	0.434357846	0.241538608	0.202372218
S1_9538948	0.556332025	0.430735278	0.431414718	0.40883403	1.099806148	0.29242141	0	0.401561981	0.724872445	0.440265571	0.258679447	0.43077876	0.788810598	0.194107514	0.275295022	0.213916581	0	0.422092775	0.275240661	0.01575537	0	0.552803653	0.300667587	0.015069411	0	0.452526853	0.288531012	0.01670729	1.00E-13	0.319476612	0.226535426	0.001713523
S1_9807337	1.145915277	0.57806423	0.268591125	0.480532952	1.451199104	0.729784966	0.428398796	0.540717381	1.34981722	0.605621639	0.281147934	0.517619529	1.004509766	0.536940297	0.299824796	0.353892694	0.066175497	0.565812147	0.281533469	1.18E-14	0.318299979	1.078753541	0	0.120102718	0.146406809	0.779578989	0	0.033455284	0.423906577	1.015788425	0.978034482	0.360820333
S1_9809448	0.328335874	0.430735278	0.431414718	0.265142559	1.102320626	0.284043854	0	0.533562474	0.592007507	0.312132332	0.119817235	0.290581527	0.992197637	0.161846684	0.296122376	0.499536428	0.066596453	0.180696234	0.275240661	0.095616409	0	0.711709901	0	0.103549492	0	0.457065268	0	0.08791498	0.030189021	0.759167613	0.719654603	0.058118573
S1_9849722	1.154654183	0.746530812	0.431414718	0.40883403	0.810211477	0.554189647	0.116785573	0.224238514	1.02364728	0.597128751	0.264959564	0.33894264	0.762505184	0.414864235	0.215301099	0.107462824	0	0.297286266	0.278474002	0.031351089	0.06544627	0.411076562	0	0.333564776	0	0.428790004	0	0.102649183	0.05397032	0.223397356	0.921769354	0.433298635
S1_9852069	1.341143555	1.647407552	1.257257452	1.243530776	0.963864337	1.329615377	0.89953546	1.158321599	1.20485233	1.630622264	1.209101603	1.275526081	0.954422919	1.284064421	1.003003705	0.838843258	0.145117574	1.107309384	0.275240661	0.127736704	0.065552501	1.550943164	0	0.425187564	0.147134303	1.410662063	0	0.239934777	0.109097009	1.460916646	0.921769354	0.534869129
S1_9855723	0.824963969	0.57806423	0.268591125	0.480532952	1.097893646	0.729784966	0.428398796	0.540717381	0.996641919	0.605621639	0.281147934	0.517619529	0.699598491	0.536940297	0.299824796	0.353892694	0.066846171	0.42473148	0.284415196	0.015766423	0.139537169	0.896276559	0	0.195562717	0.143962766	0.76110423	0	0.084162113	0.037677931	0.945905452	0.978034482	0.392377157
S1_9859449	1.164239298	0.932440826	0.452955164	0.886975064	1.693626354	0.910487953	0.441215068	1.066749159	1.414916776	0.974529929	0.472563273	1.017113586	1.398052075	0.631095493	0.378883533	0.676386852	0.068021348	0.748833132	0.271837463	0.015820071	0.319179278	1.763515991	0	0.471416004	0.149231172	1.227258163	0	0.144009823	0.21928333	1.710722562	0.921769354	0.747900494
S1_10301140	1.941847818	0.929966134	0.268591125	1.061937779	1.124372834	0.888538912	0.116785573	0.618632319	1.732782791	0.939719788	0.25847917	0.889599113	1.752490206	0.636203754	0.122986526	0.706299564	0	0.736555933	0	0.046715258	0.06544627	0.710189722	0	0.180157798	0	0.746811017	0	0.128972854	0.061245239	0.513815228	0	0.157781466
S1_10301270	2.650412335	2.096910256	1.558099521	2.315596998	1.655628775	1.560785621	1.142289739	1.308129279	2.245118469	1.897935146	1.46154192	1.865326731	2.334339814	1.610910725	1.172206602	1.761723948	0.667442733	2.387811778	0	0.400280431	0.420929453	2.017165287	0	0.328443035	0.561610057	2.167655768	0	0.386282669	0.377535076	1.926467817	2.46E-14	0.224257605
S1_10301598	1.729816036	1.384005221	0.672667808	1.611779803	1.857196022	1.83669258	1.188057635	1.721979793	1.819201412	1.74824503	1.033504076	1.767636368	1.475707459	1.635602211	1.186286758	1.495910953	0.226850971	1.812089156	0	0.282216975	0.661993804	2.074128101	0	0.514321549	0.443376202	2.006731899	0	0.381262944	0.679880199	1.864661477	0	0.494189046
S1_10319799	1.957837504	1.135932461	0.678419134	1.265613187	1.853773367	1.572636064	0.868337101	1.198809846	2.021381576	1.44825539	0.918140827	1.336629886	1.577438137	1.298633044	0.734313819	0.934601558	0.141940469	0.927802827	0	0.079064972	0.065415058	1.309410321	0	0.104965693	0.069045137	1.200299973	0	0.082914104	0.017346831	1.12989336	2.84E-14	0.018242636
S1_10361806	1.164239298	0.932440826	0.452955164	0.886975064	1.487824928	1.294629146	0.435633949	0.94091248	1.405842852	1.021876266	0.469322711	0.979284922	1.146538555	0.973687031	0.299614357	0.571367152	0	0.748833132	0	0.144592643	0	1.078753541	0	0.120102718	0	0.974529929	0	0.151256367	6.92E-14	0.827229031	1.06E-15	0.029125285
S1_10461344	1.130809428	0.922958586	0.90975946	0.927669433	1.10544712	1.531877076	1.118370614	0.85285183	1.177954843	1.21402643	0.962138695	0.939847992	0.817233257	1.307683786	0.865757281	0.594189721	0.14040578	0.883670721	0	0.180513232	0.065209632	1.281838371	0	0.206863203	0.144050527	1.152003064	0	0.223846753	0.033950897	1.106501081	0	0.062324882
S1_10662509	1.957837504	1.135932461	0.678419134	1.265613187	1.272138446	1.314307894	0.646086966	0.850380027	1.800231433	1.235255733	0.703924383	1.168906748	1.467475247	1.010995711	0.570273159	0.809635556	0.141940469	0.927802827	0	0.347981532	0.065243807	1.064014838	0	0.252307047	0.069956664	0.98703637	0	0.300216436	0.01505456	0.736495419	2.36E-15	0.11653097
S1_10853238	0.990428639	0.761834918	0.44290582	0.721563155	0.810211477	0.888538912	0.435633949	1.002537822	1.01784256	0.791870184	0.463196944	0.94190614	0.654628146	0.571951352	0.319324229	0.687144172	0	0.422092775	0	0.15888034	0.140054686	0.710189722	0	5.88E-14	0.069188064	0.592642527	0	0.064700297	0.068571235	0.527134365	5.79E-16	0.11206474
S1_11127697	1.311551855	1.107533753	0.623062113	0.751027978	1.867572907	1.083621051	0.251537485	0.777655195	1.584304725	1.158380338	0.426076821	0.764095139	1.440772061	0.862518497	0.294397132	0.526090672	0.225125547	0.562169402	0	0.077008872	0	0.712203349	0	3.26E-14	0.145652024	0.75877748	0	0.048568631	0.141262184	0.555477786	1.98E-14	0.021322436
S1_11293311	1.130809428	0.573255504	0.118794014	0.576178465	0.661573783	0.291376935	0	0.08768429	1.000165593	0.435325028	0	0.309777218	0.885687683	0.335952297	0.088414732	0.437624337	0	0.285757217	0	3.90E-14	0.223157747	0	0	0.237318339	0.068265328	0.177464234	0	0.031587097	0.376344093	0.212389333	1.32E-14	0.359230775
S1_11293401	0.969538061	1.107533753	0.254857136	0.690400984	1.109198504	0.558254973	0.116902461	0.325217895	1.18247463	0.759454939	0.12358581	0.544580138	0.80924063	0.646733812	0.045067995	0.264981986	0.065724836	0.562169402	0	0.015196928	0	0.411799047	0	3.26E-14	0	0.579264844	0	3.51E-14	0.109280434	0.336208028	1.98E-14	0.030013821
S1_11533770	0.535136474	1.083621051	0.251537485	0.401308916	0.657091552	0.734653448	0.261632127	0.269640812	0.562886698	0.93491032	0.269690505	0.325075938	0.358250893	0.689694599	0.268501289	0.098182656	0.525591042	0.283758755	0.304305351	0.26833857	0.422271271	0.403687619	0	0.209990725	0.43885163	0.299503977	0.322931837	0.254247658	0.266874365	0.193191251	1.231537964	0.098125799
S1_11580738	0.795144448	1.282528451	0.638824297	0.787699736	0.657091552	0.734653448	0.261632127	0.269640812	0.701269532	0.943876237	0.434658463	0.480719127	0.462639306	0.778918232	0.345051584	0.438148997	0.064722415	0.711709901	0.302742577	0.014894054	0.422271271	0.403687619	0.705230213	0.240066792	0.233521323	0.565109054	0.62812612	0.078657765	0.473002381	0.479346954	0.443927757	0.154249664
S1_11595427	0.944114519	0.724092897	0.255900504	0.354008892	1.118641394	0.911897608	0.263808187	0.506994843	1.143420335	0.938173552	0.274164594	0.428678593	0.832918722	0.771065263	0.292726946	0.291086616	0.137983742	0.405795011	0.303471172	0.07451946	0	0.877640349	0	6.74E-14	0.066883773	0.592602599	0.304575276	0.015974587	0.074619507	0.929077994	1.272225053	0.249000439
S1_11595505	0.536746323	0.558254973	0.436830385	0.266738042	0.669355024	0.902611501	0.263237729	0.434432541	0.678855169	0.758274282	0.424533582	0.345441254	0.43695654	0.831812262	0.207408671	0.42387592	0.139433578	0.176532786	0.304409736	0.176070726	0.139782462	0.710285991	0	0.030165748	0.143336547	0.439662751	0.322569674	0.064416069	0.040428152	1.046125259	1.356476701	0.405470181
S1_11727376	0.944114519	0.41810876	0.255900504	0.354008892	1.119909346	0.924994501	0.446984478	0.577781073	1.027637151	0.797717988	0.471849676	0.501691494	0.759805134	0.861904705	0.571952364	0.291593467	0	0.405795011	0	6.23E-14	0.224466778	0.883865627	0	0.135672174	0.068651889	0.61123768	0	0.033221983	0.240905679	0.652446332	7.38E-15	0.258381229
S1_11753924	1.102320626	0.548317315	0.259354236	0.428153634	1.106073898	0.731414436	0.2590087	0.285914345	1.173391575	0.61123768	0.271644753	0.353420137	0.764164186	0.46788885	0.13276252	0.183465169	0	0.405795011	0	0.059297923	0.065415058	0.697787854	0	0.075001996	0	0.58265046	0	0.063748109	0.047992159	0.450847252	0	0.014075474
S1_11791578	1.279544887	1.32711626	0.896004559	1.029246715	1.4799003	1.334868755	0.652354429	0.857629173	1.501271921	1.371571518	0.879603004	0.94493597	1.165838392	1.153504771	0.664166128	0.710001573	0.223157747	1.281838371	0	0.089552236	0.314962732	1.088386162	0	0.149287888	0.32154074	1.305971326	0	0.125188745	0.119124316	0.964232258	0	0.069712484
S1_11886441	0.950367475	1.110154569	0.88392157	0.803214651	1.119909346	0.924994501	0.446984478	0.426608419	1.006858535	1.137980105	0.652884497	0.609113594	0.714010176	0.825549406	0.516824953	0.558947152	0.311496986	1.077216638	0	0.104102594	0	0.883865627	0	3.51E-14	0.142979287	0.922293721	0	0.047353451	0.35807371	0.729788905	1.62E-14	0.211305916
S1_11917292	1.109198504	0.897233569	0.891937951	0.668798814	1.671028224	1.099754224	0.630898799	0.685912652	1.522997849	0.96611753	0.655365037	0.722342329	1.242569438	0.791153124	0.517684956	0.361974539	0	0.411799047	0.304409736	0.029328361	0.06544627	0.895252719	0	0.014989526	0.066975313	0.759617259	0.330484975	0.016431835	0.017591596	0.824342262	1.238657705	0.179235646
S1_11938309	1.102320626	1.282528451	1.162261004	0.914043945	1.106073898	1.116597115	0.640353049	0.754171608	1.173391575	1.181493604	0.880970116	0.870149895	0.764164186	0.872112992	0.766692981	0.537821401	0.42146531	0.867849982	0.301807605	0.210582204	0	1.062078173	0	0.030114482	0.23140856	0.959819752	0.308454014	0.066419353	0.610047853	0.655429338	1.041548096	0.682674963
S1_11971417	1.857196022	1.332319457	1.188057635	1.405669202	1.891921433	1.334868755	0.652354429	1.133073423	1.999321293	1.414373566	0.901537825	1.276231448	1.60094833	1.128591947	0.867726986	0.819209025	0.223549243	0.867849982	0.301807605	0.103787433	0.314962732	1.088386162	0	0.149287888	0.234147784	0.962847822	0	0.100318691	0.113661951	0.915558484	0.828333716	0.132755702
S1_12058952	1.651109749	1.314307894	1.177686572	1.038388607	1.891921433	1.334868755	0.652354429	1.438617768	1.9552386	1.405476406	0.899148511	1.28006747	1.524329798	1.141921981	0.790820185	1.383279623	0	0.411625534	0.302742577	4.29E-14	0.138717632	1.088386162	0	0.073608198	0.067559509	0.785166608	0.30463412	7.61E-14	0.067395743	1.234394446	1.163080584	0.122410524
S1_12166480	0.944114519	1.102975964	0.629018077	0.638215851	1.106073898	0.731414436	0.640353049	0.682177707	1.011940548	0.937166603	0.670438181	0.713316136	0.710767589	0.775448257	0.505667438	0.451717995	0	0.405795011	0.303471172	6.23E-14	0.065415058	0.697787854	0	0.014982787	0	0.58265046	0.315753253	4.38E-14	0.047992159	0.450847252	1.12762305	0.003320648
S1_12192064	0.946977606	0.56414565	0.43865491	0.431653578	1.119909346	0.573832306	0.446984478	0.317565862	1.01706079	0.598957806	0.46718014	0.368310278	0.74598041	0.362892317	0.345077544	0.139639855	0.137330762	0.283758755	0.304305351	0.014642231	0.065552501	0.549863963	0	3.51E-14	0.068153669	0.437208494	0.330993219	0.015723432	0.016125872	0.379102578	1.141747692	0.001651006
S1_12309752	1.279544887	0.907326765	0.43865491	0.683047976	1.119909346	0.924994501	0.446984478	0.796982845	1.188492	0.968692505	0.46718014	0.822053376	0.892710244	0.717162924	0.345077544	0.424761342	0.13947228	0.553410627	0	0.073922016	0.14040578	0.723647671	0	0.07641641	0	0.762342441	0	0.015813701	0.516523773	0.515655515	9.06E-15	0.21755854
S1_12632829	1.279544887	0.56414565	0.43865491	0.431653578	1.482106391	0.924994501	0.446984478	0.796982845	1.37899895	0.792777855	0.46718014	0.680240654	1.073929262	0.745105116	0.345077544	0.520297473	0	0.176532786	0.304409736	0.029328361	0.065868501	0.723647671	0	3.90E-14	0.067777341	0.592482463	0.338818557	0.016780872	0.016042059	0.862216894	1.148986101	0.083613866
S1_12652457	0.797279762	0.712203349	0.616883772	0.401308916	1.106073898	1.116597115	0.640353049	0.606908357	0.997661452	0.978369181	0.664665405	0.517982902	0.69493581	1.010341453	0.427595926	0.286417985	0.311496986	0.080699424	0.304305351	0.104102594	0.140054686	0.287891015	0.72047018	0.044768009	0.230969213	0.187085095	0.657903734	0.080356471	0.117880375	0.311618588	0.488774525	0.029535983
S1_13216199	0.225665418	0.289686785	0.651192473	0.089195823	0.319997296	0.573832306	0.446984478	0.166693777	0.323348455	0.442788614	0.639458488	0.123736325	0.095843098	0.846970588	0.317800649	0.109783959	0.065065008	0	0	0.059542773	0.065868501	0.178737698	0	0.195840102	0.066598491	0.084877697	0	0.126724236	0.023986804	0.504100776	0	0.157783601
S1_13236225	0.422534409	0.420286209	1.4993013	0.220846509	0.427535106	0.916387374	0.917914091	0.335168362	0.44444026	0.779901126	1.192610561	0.29477584	0.206883051	0.729843424	0.992585958	0.137578416	0.220136022	0.403376637	0.303992346	0.104475114	0.321823073	0.718049108	0.291957839	0.38569855	0.234757874	0.591784243	0.299596679	0.283136699	0.168732079	0.572734381	0.245257915	0.304327884
S1_13239369	0.140669543	0.082857803	0.652354429	0.088530531	0.547557944	0.747764749	0.9155474	0.27791767	0.335254356	0.465487798	0.942280585	0.166610597	0.541695018	1.528486301	0.81933952	0.753290023	0.064722415	0	0.302742577	0.134266927	0.227465162	0.566806377	0.289630804	0.384662998	0.145857153	0.311767633	0.297105533	0.285153949	0.215300722	1.778178107	0.248825599	0.380075235
S1_13308337	0.140195914	0.724617497	1.478873645	0.2976088	0.224201131	0.720232736	1.157763232	0.210206552	0.144912402	0.743408331	1.195388899	0.284764394	0.040685001	0.485215447	0.953213785	0.21114726	0.220136022	0.173274467	0	7.58E-14	0.140447482	0.284438568	0	3.51E-14	0.144380764	0.184404935	0	3.24E-14	0.037774282	0.172105723	7.52E-15	0.008138333
S1_13344771	0	0.566593258	1.422209873	0.477836093	0.224201131	0.415344452	1.157763232	0.210206552	0.14214928	0.42574414	1.186616634	0.312981757	0.312287723	0.356587632	0.927428573	0.426319195	0.313127516	0.081300945	0	0.07451946	0.140447482	0.284438568	0.296034795	0.195080007	0.228335647	0.183570705	0	0.11182785	0.160263342	0.236497586	1.043261291	0.17621197
S1_13398147	0	0.418225159	0.427870614	0.08834712	0	0.292463777	0.263808187	0.01462289	0	0.412449872	0.420759715	0.044848998	3.62E-15	0.214756558	0.309802199	0.100645323	0.220136022	0.173274467	0	0.104475114	0.138717632	0.177076755	0.301807605	0.342694839	0.141226555	0.17928112	0	0.232410916	0.051119934	0.249243546	1.339171843	0.430710869
S1_13398297	0.222882354	0	0	0.191253363	0.06492313	0.181012227	0.261632127	1.96E-14	0.066514573	0.086410108	0.124611952	0.032141655	0.721599108	0.775675641	0.825582394	0.943070712	0	0	0	0.029328361	0.139537169	0.697787854	0.299324141	0.224794837	0	0.194560434	0	0.114613781	0.358500952	2.161376471	0.978034482	0.427192499
S1_13440379	0.065447518	0	0	0.118883062	0.139433578	0	0	0.161979726	0.139737291	0	0	0.119958187	0.05100285	0.123374551	3.82E-14	0.076443849	0.065243807	0	0.646811538	0.044472943	0	0	0.304305351	5.08E-14	0	0	0.619559034	0.01485404	0.117660412	0	0.543110907	0.016765067
S1_13443113	0.065279543	0.291376935	0.43865491	0.176991718	0.225665418	0.289686785	0.263237729	2.51E-14	0.144380764	0.297989519	0.428152244	0.031347045	0.261950164	0.096185801	0.245264482	0.359602738	0.223157747	0.54778817	0	0.221885854	0.222609492	0.710285991	0.300667587	0.254572757	0.230197547	0.581695529	0	0.237600052	0.093751108	0.454255596	0.978034482	0.122495863
S1_13592471	0.065642471	0	0	0.163079985	0	0.178959045	0.427870614	0.044109564	0	0.086051983	0.276377506	0.09513853	0.161263409	0.355826284	0.755400266	0.099419019	0	0	0	5.01E-14	0.064722415	0.283186232	0.302742577	0.088196723	0	0.086051983	0.30463412	7.61E-14	0.050653578	0.702636345	1.163080584	0.122410524
S1_13883247	0.13978468	0	0.255900504	0.236292353	0	0.291376935	0.43865491	0.08768429	0.065922897	0.18290888	0.439116492	0.138249995	0.43282884	1.365948384	1.024351161	0.624620173	0	0	0	0.029698498	0.139433578	0.176532786	0	0.059478807	0.065830213	0.083305975	0	0.044801685	0.430351425	1.214842825	0	0.248836633
S1_14060626	0.065447518	0.284043854	0.259354236	0.356392159	0	0.423577782	0.261632127	0.388298815	0.067913874	0.43732775	0.273172437	0.374509015	0.015983009	0.387608342	0.188529617	0.169299131	0.065243807	0.174263572	0	0.208987269	0.065415058	0.403687619	0	0.302288848	0	0.299907806	0	0.271093324	0.24263213	0.30003484	0	0.234664039
S1_14127013	0	0.291376935	0.43865491	0.337548758	0	0.289686785	0.263237729	0.133663138	0	0.297989519	0.428152244	0.199470191	2.96E-14	0.096185801	0.245264482	0.189040273	0.139433578	0.411799047	0.304409736	0.389742078	0	0.403687619	0.299324141	0.255305413	0.067048364	0.420802615	0.303176957	0.307255163	0.225162502	0.201475675	0.259331362	0.166532757
S1_14127090	0.065279543	0.56414565	0.43865491	0.446008135	0	0.421594495	0.2590087	0.224142641	0	0.569534703	0.420274257	0.325478903	0.053118269	0.279508602	0.331715219	0.256805604	0.065209632	0.54778817	0	0.521770439	0.139537169	0.697787854	0.299324141	0.545364097	0.143034899	0.581640257	0	0.547306332	0.035242737	0.373787308	0.921769354	0.281251758
S1_14127556	0.065447518	0.284043854	0.259354236	0.356392159	0.222079881	0.292463777	0.263808187	0.251969287	0.144298383	0.302284925	0.275249257	0.347779896	0.089167692	0.196852349	0.273826456	0.126117461	0.065243807	0.174263572	0	0.208987269	0.138717632	0.413246705	0.301807605	0.253129929	0.142269907	0.303840267	0	0.253757049	0.035076837	0.512510304	0.921769354	0.112258428
S1_14204863	0.140195914	0.082156351	0	0.341918543	0	0.412008077	0.420891896	0.222944663	0.067559509	0.19104559	0.128893267	0.257555577	0.178633758	0.46669475	0.633068199	0.214593599	0	0	0	0.030189021	0.137983742	0.286191583	0	0.07451946	0.066883773	0.183753494	0	0.062609337	0.074619507	0.549251325	0	0.050628149
S1_14204904	0.318657508	0	0.114821198	0.428722564	0	0.560895173	0.263237729	0.193542384	0.146095421	0.197828537	0	0.223232034	0.526225611	1.249955705	0.993485074	1.018715449	0	0.080541242	0	4.29E-14	0.139537169	0.697787854	0.299324141	0.545364097	0.068265328	0.197828537	0	0.145001365	0.062150164	1.696988	0.788688697	1.094210606
S1_14216466	0.065279543	0.176532786	0.251537485	0.222606188	0	0.560895173	0.263237729	0.193542384	0	0.311751429	0.271428389	0.190837244	0.056748387	0.73587188	0.355311192	0.276344652	0.065209632	0.080699424	0	0.044219276	0.222609492	0.710285991	0.300667587	0.574549096	0.143860416	0.436105147	0	0.272924388	0.112538837	1.342080778	0.978034482	1.076016986
S1_14225818	0.140195914	0.082156351	0	0.341918543	0.065447518	0.420286209	0.116065496	0.088604042	0	0.304600996	0.117653194	0.161683494	0.677732718	0.846643893	0.24728275	1.053881672	0.13958848	0	0	0.073347474	0.41447207	0.696537485	0.303992346	0.767242386	0.22989464	0.306972331	0.30809185	0.388675791	0.283578197	1.635274092	1.342578091	1.332648065
S1_14225922	0.065447518	0.080775329	0	0.147349506	0.065020492	0.178959045	0	0.044109564	0.066883773	0.085866327	0	0.124903663	0.019991896	0.181013325	4.39E-14	0.111336318	0.065243807	0	0	0.029550197	0.137983742	0.286191583	0.303471172	0.07451946	0.066883773	0.085866327	0	0.031855456	0.020057023	0.702181254	1.043261291	0.372118051
S1_14246694	0	0.284043854	0.259354236	0.147349506	0	0.412008077	0.113182691	0.07370364	0	0.303840267	0.117533466	0.125163613	4.27E-14	0.233801008	0.054358888	0.055871639	0.420929453	0.174263572	0	0.194967153	0.314962732	0.413246705	0.301807605	0.326804418	0.429700371	0.303840267	0	0.261398674	0.230259516	0.512510304	0.921769354	0.539668572
S1_14246882	0.224812666	0.176540249	0.420891896	0.341536559	0	0	0.259354236	0.103904231	0.142850735	0	0.275822264	0.224502225	0.398734711	0.533522306	0.294470774	0.286784499	0.065312233	0.177076755	0	0.133972795	0.137983742	0.081300945	0.303471172	0.07451946	0.067476874	0	0.30820858	0.017228322	0.017715885	0.9109926	1.217639355	0.770151167
S1_14248054	0.140195914	0	0.114821198	0.235469924	0.065137548	0.081897937	0.255900504	0.044364083	0.141245253	0	0.117423829	0.124626831	0.130172061	0.303512921	0.067637465	0.249816055	0.223549243	0	0	0.103787433	0.311496986	0.175711638	0.304305351	0.162525894	0.229635949	0	0.315270435	0.097559309	0.099277467	0.711024537	1.349471799	0.422129712
S1_14274833	0.223424963	0	0	0.250479044	0.222079881	0	0.113182691	0.223818719	0.228997772	0	0	0.262539518	0.079695057	0	0	0.220781961	0.065209632	0	0	0.059542189	0	0	0.301807605	5.01E-14	0.065920783	0	0	0.015689704	0.079466747	0.122970869	1.043261291	0.088935777
S1_14292253	0.223424963	0.176532786	0.251537485	0.475479187	0	0.181012227	0	0.163498569	0.144050527	0.187085095	0.114903021	0.318240479	0.232659434	0.139505026	0.047693884	0.316030215	0.223157747	0.080699424	0	0.089552236	0.139537169	0.403687619	0.299324141	0.224794837	0.228605951	0.187512223	0	0.13138537	0.124070805	0.426123635	0.921769354	0.453284298
S1_14292342	0.224812666	0	0.113182691	0.371650898	0.316011344	0.080775329	0.259354236	0.266403669	0.323866004	0	0.117533466	0.31385016	0.112405067	2.15E-14	0.054358888	0.459096051	0.223549243	0	0	0.103787433	0.064416367	0	0.303992346	7.58E-14	0.142918165	0	0.311753861	0.031552793	0.244565782	0.085247448	1.279064478	0.148626805
S1_14357627	0.223424963	0.176532786	0	0.250479044	0.138717353	0.289686785	0	0.297693045	0.144818242	0.187512223	0	0.316837005	0.112762224	0.203629208	0.1105958	0.197019405	0.223157747	0.080699424	0	0.147803949	0.222609492	0.410566039	0.300667587	0.254572757	0.230197547	0.295867882	0	0.084729639	0.093751108	0.680705286	0.978034482	1.335697934
S1_14369151	0	0.178951054	0	0.058520141	0	0.179769704	0	0.014966075	0	0.183323133	0	0.045562979	7.67E-15	0.180969733	1.89E-14	0.058888022	0.316842948	0.081353542	0	0.207479735	0.41447207	0.403376637	0.303992346	0.222372911	0.323027528	0.183323133	0	0.129300964	0.16297991	0.583874247	1.215932891	0.887746635
S1_14403988	0	0.284043854	0	0.043573241	0	0.179769704	0	0.014966075	0	0.183753494	0	0.015615777	5.38E-14	0.067570811	3.65E-14	0.007642688	0.420929453	0.174263572	0	0.29733039	0.41447207	0.403376637	0.303992346	0.222372911	0.428827264	0.292819223	0.304518324	0.191948164	0.218633467	0.471432756	1.418353089	0.87647279
S1_14404565	0.065642471	0	0.113182691	0.163079985	0	0.179769704	0	0.014966075	0.066573773	0.086645246	0	0.079601198	0.075081045	0.565534305	0.164855327	0.194244749	0.223549243	0	0	0.103787433	0.41447207	0.403376637	0.303992346	0.222372911	0.325858064	0.087058182	0.311753861	0.115455469	0.187237105	1.201109747	1.279064478	0.32216096
S1_14427976	0.424069517	0	0.113182691	0.657419857	0	0.418225159	0.114821198	0.08834712	0.145649181	0.19104559	0	0.303218171	1.300133811	1.038809986	0.525248271	1.833192277	0	0	0	0.015123407	0.313127516	0.553087089	0.303471172	0.433998519	0.067665256	0.192486728	0.30820858	0.188854533	0.557853403	1.734199181	1.217639355	0.889051157
S1_14448771	0.418482861	0	0	0.784715589	0	0.28859341	0.116902461	0.147491667	0.145723374	0.087522566	0	0.407162636	0.798295692	0.785252546	0.428679533	1.46495247	0.140054686	0	0	0.150267757	0.525591042	0.708224304	0.304305351	0.630726853	0.328330927	0.314047747	0.326910515	0.346656292	0.425873272	1.515047998	1.183930723	0.815768801
S1_14453779	0.425825297	0.289686785	0.263237729	0.689825686	0	0.176532786	0	0.059515664	0.145031034	0	0.126265517	0.267073805	1.683965377	1.459848661	0.821634308	2.191529719	0.065415058	0.173311617	0	0.18088492	0.420661962	0.54778817	0.619012539	0.459990523	0.230202553	0.088473962	0.329993692	0.220445015	0.825634026	2.542164899	1.363596442	1.309441953
S1_14477778	0.065865374	0	0.115173322	0.465506226	0.065137548	0.178951054	0	0.206011664	0	0.08565867	0	0.329993326	0.480853615	0.411645003	0	0.418058652	0.422271271	0.081874422	0	0.407014516	0.535312652	0.553410627	0.632800824	0.726048786	0.54392064	0.304702409	0.333482019	0.578803564	0.346560982	1.159149263	1.446381812	0.911215537
S1_14481048	0.657091552	0.423577782	0.261632127	0.925656128	0.139140292	0.080775329	0	0.370385967	0.336457506	0.31007718	0.127645621	0.691119254	0.67469827	0.747209025	0.450826773	0.843008037	0	0.081713749	0	0.090931478	0.064416367	0.403376637	0.303992346	0.119097855	0	0.087522566	0.32330639	0.051300514	6.58E-14	1.145192172	1.134627951	0.511767729
S1_14571918	0.319845286	0.082857803	0.113182691	0.82885822	0.138902405	0.176540249	0.113182691	0.462915644	0.234930837	0	0.117893122	0.739646448	0.259811105	0.509411077	0.043741213	0.550681688	0.139782462	0.081315646	0	0.150073882	0.221302277	0.546823611	0.302742577	0.402374589	0.145964952	0.308564881	0.308329234	0.223997439	0.08062255	0.69574646	1.120729342	0.637127668
S1_14571980	0.319845286	0.292463777	0	0.946787334	0	0	0	0.370385967	0.145586487	0.088496744	0	0.707818731	0.615919898	0.976194351	0.048606422	0.869485382	0.139782462	0	0	0.150073882	0.41447207	0.403376637	0.303992346	0.329017837	0.23219059	0.087492187	0.315507819	0.246062334	0.250876301	0.940582765	1.224533063	0.354907523
S1_14627709	0.318657508	0.178959045	0.114821198	0.745578714	0.222435357	0	0	0.458041386	0.232160904	0	0	0.611517372	0.149900702	0.529066681	0.165127123	0.604951166	0.13958848	0.080541242	0	0.164806102	0.313127516	0.286191583	0.303471172	0.252307047	0.22956525	0.085866327	0.304575276	0.194526948	0.131788575	1.194937947	1.272225053	0.373786331
S1_14642945	0.318657508	0.178959045	0	1.054638632	0.315416041	0	0.113182691	0.795604593	0.329664121	0.086051983	0	0.944782447	0.143461999	0.355826284	0.048790801	0.74273071	0.13958848	0	0	0.15013611	0.221302277	0.546823611	0.302742577	0.402374589	0.144579817	0.19104559	0	0.261643763	0.052789175	1.037289957	0.921769354	0.360692269
S1_14709481	0.224812666	0.176540249	0.113182691	0.657419857	0.316746194	0.176532786	0.251537485	0.652264967	0.32154074	0.180312849	0.1167384	0.667470128	0.129765769	0.066468141	0.067265267	0.408285907	0.223549243	0.080057941	0	0.210582204	0.139433578	0.176532786	0.304409736	0.237433066	0.226776192	0.178751736	0.318758763	0.194125349	0.106976507	0.436737617	1.432141373	0.863033172
S1_14757191	0.224812666	0.176540249	0	0.942795612	0.065137548	0.081897937	0.116902461	0.594132626	0.143902218	0	0.119639819	0.824996488	0.262158825	0.731562732	0.247512019	0.984592452	0.223549243	0.080057941	0	0.196542679	0.525591042	0.708224304	0.304305351	0.630726853	0.32682371	0.310417881	0.315270435	0.394885783	0.346862324	1.644438002	1.349471799	0.647328175
S1_14841842	0.319845286	0.292463777	0.263808187	0.766769546	0.420095256	0.178951054	0.255900504	0.745001113	0.431782059	0.299367549	0.274164594	0.737097813	0.187046965	0.233801403	0.292726946	0.543700898	0.139782462	0	0	0.269595737	0.137330762	0.175711638	0.304305351	0.162525894	0.142876698	0	0.3190531	0.11732056	0.037427251	0.481672722	1.286013337	1.360840404
S1_14842366	0.425825297	0.289686785	0	0.847520278	0.13978468	0.081897937	0.116902461	0.489385904	0.325678755	0.185609904	0.114036217	0.711049807	0.602323356	0.453053038	0.065795328	0.697566229	0.065415058	0	0	0.075001996	0.316842948	0.286382673	0.632800824	0.37264618	0.226191653	0.085897214	0.333482019	0.212908351	0.547662706	0.959866643	1.446381812	0.713042517
S1_14953752	0.318657508	0.178959045	0	1.054638632	0.223424963	0	0	0.823165484	0.319152642	0.08430889	0	0.976082717	0.246032461	0.767038245	0	0.938375658	0.13958848	0	0	0.164806102	0.223157747	0.283758755	0	0.237318339	0.224708999	0.17819791	0	0.202118856	0.187541129	0.885333401	1.79E-14	0.298623457
S1_14969465	0.418482861	0.423577782	0	0.925656128	0.139433578	0	0	0.533157408	0.233828121	0.194908267	0	0.776184641	0.251745371	1.044072827	0.098779442	0.977323439	0.140054686	0.081713749	0	0.256664847	0.316746194	0.411799047	0.304409736	0.359394228	0.232279162	0.088715717	0.330484975	0.221926982	0.251081391	1.699115321	1.238657705	0.812933304
S1_14969718	0.425825297	0.560895173	0	1.040783959	0.065279543	0	0	0.475479187	0.232014745	0.194560434	0	0.773127636	0.829812922	1.648612125	0.183549815	1.665416036	0.065415058	0.173311617	0	0.18088492	0.420661962	0.54778817	0.619012539	0.459990523	0.230202553	0.088473962	0.329993692	0.220445015	0.825634026	2.542164899	1.363596442	1.309441953
S1_14969787	0.225665418	0.560895173	0	0.689825686	0.223424963	0.08259468	0.117323192	0.533157408	0.231012024	0.310619469	0.114883856	0.635120776	0.100111304	0.965557624	0.05938462	0.529007844	0.223941786	0	0.705230213	0.209990725	0.223157747	0.283758755	0.619012539	0.314460768	0.229848217	0.08565867	0.664023947	0.214650502	0.099370705	0.707481153	0.541125764	0.518636247
S1_14982935	0.140669543	0.082857803	0.113182691	0.82885822	0.222882354	0	0	0.623105631	0.228553312	0.084564861	0	0.809435613	0.074658722	0.116751128	0	0.50460835	0.317618703	0.081315646	0	0.343192763	0.311496986	0.409669295	0.304305351	0.284191923	0.325379341	0.18745202	0.3190531	0.294695452	0.131567919	0.645594035	1.286013337	0.545062166
S1_14988945	0.666394412	0.713194444	0.113182691	1.297257385	0.315416041	0	0.113182691	0.795604593	0.444938428	0.199508483	0	1.025321009	0.604796476	1.500218198	0.481736212	1.605597547	0	0.177076755	0	0.133972795	0.221302277	0.546823611	0.302742577	0.402374589	0.067559509	0.08920815	0.30463412	0.089996285	0.322908236	2.26844158	1.163080584	1.26584182
S1_14989056	0.80283909	0.724617497	0.114821198	1.455212337	0.420095256	0.178951054	0	1.111425834	0.67299928	0.446808349	0	1.351686428	0.84090799	1.293450216	0.212727747	1.298903081	0.064722415	0.283186232	0	0.134266927	0	0	0	0.07477895	0	0.084983067	0	0.09339757	0.063813701	0.990473084	1.01E-15	0.120303038
S1_14990396	0.318657508	0.418225159	0.114821198	1.171565619	0	0.082857803	0	0.537118509	0.068405974	0.090034195	0	0.877109779	0.780603668	1.435684165	0.480970453	1.247523727	0	0.080541242	0	0.044300328	0.314962732	0.413246705	0.301807605	0.390174254	0.145022649	0.08920815	0	0.189622415	0.340122507	1.408743311	0.872350545	0.693264448
S1_15001485	0.065865374	0.0821526	0	0.511320956	0.065020492	0.082156351	0	0.58339974	0.068265328	0.085453742	0	0.58893566	0.016060822	0.025086444	0	0.246434141	0.422271271	0	0	0.422562885	0.137983742	0.081300945	0.303471172	0.117904799	0.23381636	0	0.315753253	0.255296764	0.360087075	0.143915145	1.12762305	0.228601009
S1_15001511	0.065865374	0.0821526	0	0.511320956	0.065020492	0.082156351	0	0.58339974	0.068265328	0.085453742	0	0.58893566	0.016060822	0.025086444	0	0.246434141	0.422271271	0	0	0.422562885	0.137983742	0.081300945	0.303471172	0.117904799	0.23381636	0	0.315753253	0.255296764	0.360087075	0.143915145	1.12762305	0.228601009
S1_15004692	0.140669543	0.082857803	0	0.597020594	0.316746194	0	0.251537485	0.652264967	0.230197547	0	0.116260329	0.637437056	0.16082999	0.1519977	0.060050124	0.307531885	0.317618703	0	0	0.343192763	0.139433578	0	0	0.146660189	0.229545391	0	0	0.250840204	0.159424818	0.122893832	0	0.2445562
S1_15050456	0.140669543	0	0.113182691	0.82885822	0.065020492	0.178959045	0.114821198	0.414205921	0.143867805	0.086845786	0.118899875	0.659423155	0.101395021	0.291233714	0.092199343	0.652821232	0.317618703	0.081315646	0	0.283750493	0.528559924	0.553087089	0.303471172	0.571734905	0.437872866	0.310249695	0.311933359	0.433864793	0.25584693	0.878847524	1.169920008	0.419977531
S1_15151588	0.418482861	0.181012227	0	1.233185124	0.316746194	0.08259468	0	0.909216047	0.331911249	0	0	1.150012852	0.143676202	0.9466446	0.098779442	0.875457149	0.140054686	0	0	0.150267757	0.139433578	0.176532786	0	0.268212392	0.144751959	0.085897432	0	0.172039638	0.052854435	0.321640989	7.18E-15	0.104770073
S1_15151693	0.225665418	0.0821526	0	0.847520278	0.139433578	0	0	0.909216047	0.22988446	0	0	0.874966213	0.15076058	0.08901226	0.1105958	0.660458945	0.223941786	0	0	0.209990725	0.139433578	0.176532786	0.304409736	0.473910329	0.228828046	0.08525714	0.326477118	0.254118016	0.074566567	0.517019098	1.293075192	1.475042109
S1_15268631	0.065865374	0.180169007	0	1.229435914	0.065279543	0.411799047	0	1.355623119	0.067260283	0.302074665	0	1.304580197	0.020098394	0.341331612	0.183549815	1.134416696	0.223941786	0.081874422	0	0.209990725	0.223157747	0.54778817	0.619012539	0.314460768	0.229848217	0.30371543	0.329993692	0.214650502	0.099370705	0.934313566	1.363596442	0.518636247
S1_15328639	0.222075227	0	0	1.233185124	0	0	0.116065496	1.036280875	0.068503942	0	0	1.186498652	0.178764263	0.176276806	0.397129219	1.016636152	0.318299979	0	0	0.302860935	0.220136022	0.403376637	0.303992346	0.222372911	0.234122844	0.187806877	0.32330639	0.21693994	0.114837312	0.543493891	1.134627951	0.330715673
S1_15378148	0.418482861	0.181012227	0	1.798208327	0.139433578	0.08259468	0	0.866916695	0.233828121	0	0	1.404032092	0.251745371	0.9466446	0.098779442	2.065742418	0.140054686	0.081713749	0	0.150267757	0.316746194	0.411799047	0.304409736	0.359394228	0.232279162	0.088715717	0.330484975	0.217619644	0.251081391	1.699115321	1.238657705	0.348263725
S1_15482870	0.222075227	0.181012227	0	1.233185124	0	0.178959045	0.114821198	1.143154514	0.068149476	0	0	1.220778243	0.269158033	0.976910696	0.324223758	1.334834616	0.318299979	0	0	0.302860935	0.313127516	0.553087089	0.303471172	0.433998519	0.332115449	0.195733517	0.319672106	0.345816771	0.140161397	0.95326185	1.089718692	0.705229263
S1_15679912	0	0	0.114821198	1.022393909	0	0.081897937	0	0.594132626	0	0	0	0.86758804	0.063782676	0.303512921	0.212727747	0.825692424	0.13958848	0	0	0.15013611	0.311496986	0.409669295	0.304305351	0.490652979	0.22708353	0.185979983	0.311580178	0.325934586	0.152194629	1.074601444	1.425192513	0.687702628
S1_15797055	0.06492313	0	0	1.65129099	0.139140292	0	0.116065496	1.526983415	0.06825434	0	0	1.759908145	0.048706513	0.176276806	0.397129219	1.217742797	0.140054686	0.081713749	0	0.150267757	0.064416367	0.173274467	0.303992346	0.119097855	0.068069604	0	0.32330639	0.083082169	0.048537376	0.475701266	1.134627951	0.236451163
S1_15851524	0.319845286	0.082857803	0	1.864189011	0	0.179769704	0.116065496	1.093836937	0.145586487	0	0	1.610734661	0.615919898	0.944511425	0.523517656	2.236893816	0	0.176010041	0	0.030165748	0.41447207	0.696537485	0.303992346	0.329017837	0.145009023	0.090806082	0.315507819	0.148297353	0.611750066	2.707246598	1.224533063	0.526789763
S1_15853035	0	0.178951054	0.255900504	1.185240408	0	0.176540249	0.113182691	0.824294873	0	0.181992421	0.11718707	1.052136887	3.21E-14	0.063979392	0.060497576	0.843344544	0.535312652	0.553410627	0.632800824	0.582879229	0.416865146	0.877640349	0.302742577	0.326560519	0.541285246	0.743929413	0.30446046	0.442144136	0.343371813	0.641886261	0.266255937	0.223637277
S1_15870545	0.140195914	0.082156351	0	1.471487942	0.419175973	0	0.114821198	1.641508438	0.231564165	0	0	1.633800747	0.266899435	0	0.165127123	1.118731698	0.13958848	0	0	0.15013611	0.065243807	0	0	6.23E-14	0	0	0	0.045769303	0.612571198	3.54E-14	0	0.210825532
S1_15880299	0.065865374	0.0821526	0.115173322	1.229435914	0	0.08259468	0.117323192	0.866916695	0.066965855	0	0.121946049	1.111639927	0.075213201	0.506556022	0.225030951	1.033817335	0.422271271	0.081874422	0	0.407014516	0.139433578	0.176532786	0	0.146660189	0.325379341	0.182750539	0	0.276286697	0.302017989	0.171776422	0	0.154349497
S1_15880397	0.06492313	0.081529345	0.435633949	1.65129099	0.065279543	0.411799047	0.251537485	1.840539154	0.066975313	0.190319803	0.263994125	1.818140528	0.018770423	0.632474952	0.166571857	1.457166156	0.537968016	0.176331873	0	0.483739556	0.223157747	0.283758755	0	0.237318339	0.43267965	0.184465832	0	0.40122642	0.377820622	0.199373902	0	0.198759075
S1_16433596	0	0	0.115173322	1.762719984	0.31762636	0.081897937	0	1.757761764	0.141343765	0	0	1.765516231	0.977107198	0.132257006	0	1.351883943	0.223941786	0	0	0.209990725	0.064416367	0.173274467	0	0.014716697	0.066236412	0.080071162	0	0.105206806	0.953190584	0.12880391	8.15E-15	0.432575013
S1_16615538	0.06492313	0.081529345	0.116785573	1.65129099	0.065137548	0.28859341	0.116902461	1.511362394	0.067385678	0.187806877	0.122116519	1.707314854	0.01702175	0.317811991	0.143083368	1.262949142	0.318299979	0	0	0.318254861	0.311496986	0.409669295	0	0.26833857	0.328511928	0.1892607	0	0.279645236	0.117880375	0.789697438	0	0.132628145
S1_16615608	0.418482861	0.181012227	0.261632127	1.798208327	0	0.179769704	0.116065496	1.093836937	0.147272229	0	0	1.470849649	0.527156518	1.13340756	1.043018729	2.15218979	0	0.287891015	0	0.044768009	0.41447207	0.696537485	0.303992346	0.329017837	0.146380368	0.090462764	0.32330639	0.167445704	0.525112421	2.824080872	1.134627951	0.386189824
S1_16775111	0.065865374	0.0821526	0.263237729	1.229435914	0.065447518	0.179769704	0.116065496	1.093836937	0	0	0	1.232944442	0.325536321	0.753005821	1.118394639	1.196996955	0.223941786	0	0	0.209990725	0.41447207	0.696537485	0.303992346	0.329017837	0.328776856	0.195283187	0.319357377	0.29855658	0.203560404	1.478901413	1.176868868	0.294776635
S1_16796938	0.316728571	0.180193753	0.2590087	1.617462719	0.223424963	0	0.117323192	1.295825544	0.233777802	0.08648996	0.265340161	1.589234704	0.107458241	0.356980282	0.209490984	1.259467161	0.065552501	0.284438568	0	0.0760687	0.065209632	0.080699424	0.619012539	0.089552236	0.067590482	0.085706213	0.338171804	0.096654883	0.017744023	0.915032419	1.245896114	0.025703562
S1_16873035	0.065642471	0.082857803	0.113182691	1.421816835	0.222882354	0.081897937	0	2.012110014	0.143416083	0.084258442	0	1.691862693	0.120338708	0.03178131	0.186629152	1.369807653	0.223549243	0.080057941	0	0.196542679	0	0	0	0.014642231	0.066804893	0	0	0.091196477	0.485319639	4.63E-15	0	0.162610032
S1_17079302	0.14072182	0.083662063	0.446984478	1.063357233	0.139433578	0	0	1.370627667	0.146699103	0	0.296221573	1.244706766	0.031772553	0.073574303	1.114614159	0.963024768	0.065724836	0.177395648	0	0.106802217	0	0	0.304409736	0.176070726	0.067831121	0	0.343153202	0.087421687	0.01569076	0.386707507	1.11125837	0.496988534
S1_17235869	0	0.083662063	0	1.531937035	0.139140292	0.284043854	0	1.138764876	0.06762867	0.186648004	0	1.40262162	0.075274253	0.17623362	0.111394174	1.027606081	0.42470472	0.082421824	0	0.370311174	0.223288129	0.405795011	0.646811538	0.328443035	0.331220247	0.188772979	0.353966071	0.315012048	0.19678163	0.401407883	1.260745235	0.609187343
S1_17416955	0.143614046	0.180161347	0.435699474	1.645673066	0.065480009	0	0.630898799	1.5492966	0.068339409	0.086231162	0.446419365	1.664935337	0.109678695	0.346858282	0.215362054	1.207685501	0.141940469	0.179942019	0	0.12522122	0.065868501	0.178737698	0	3.90E-14	0	0.183784472	0	0.032218966	0.41554666	0.063866954	3.23E-15	0.12077994
S1_17583781	0	0	0.118569173	1.168171385	0.065642471	0	0.113182691	1.454350696	0	0	0.121491596	1.344443863	0.053497144	0.05432416	0.1522808	0.862411118	0.065932386	0	0.800959543	0.247970584	0	0.080057941	0.675529801	0.26742177	0	0	0.745571681	0.261105085	0.053274862	0.026010899	0.556147146	0.150002528
S1_17583924	0	0.298130549	0.117610134	1.121133896	0.06492313	0.081529345	0.261632127	1.105745092	0	0.182927698	0.119518954	1.126716148	0.060782848	0.310875735	0.061621278	0.849794004	0	0.082934027	0	0.077037107	0	0	0.735982346	0.121210605	0	0.083230572	0.394451681	0.114518181	6.87E-14	0.031108204	1.425192513	0.066601751
S1_17675688	0	0	0.11621454	1.561547872	0	0	0.263237729	0.800447883	0	0	0.119619679	1.313853564	6.44E-14	0.054582072	0.049495481	1.143956475	0.141940469	0	0	0.174700913	0	0.081874422	0.705230213	0.104965693	0.067844072	0	0.39258929	0.132337015	0.17191685	0.236926153	1.244984688	0.099598399
S1_17837452	0.066711229	0.082826674	0.118569173	1.198802344	0.138717353	0	0.263237729	0.800447883	0.068044867	0	0.254152386	1.074976851	0.020320103	3.71E-15	0.121239894	0.864475718	0.066846171	0	0	0.046715258	0	0.081874422	0.705230213	0.104965693	0.067609198	0.084988798	0.382334935	0.080159	0.075847211	0.115031097	1.346011267	0.057176239
S1_17876269	0.228905083	0.564756766	0	1.366572611	0.314954303	0.421233498	0.115173322	0.89208018	0.234029955	0.438197213	0	1.256165033	0.101288717	0.307874167	0.189558823	0.964697603	0.141347763	0.181479933	0	0.279034424	0.065415058	0.557890678	0.705230213	0.33099814	0.068196406	0.438363421	0.382334935	0.374236062	0.018997766	0.759219958	1.346011267	0.173630326
S1_17929722	0.067055281	0.085054513	0.11621454	1.074088024	0.227707794	0.420874737	0	0.99694339	0.145276069	0.191352723	0	1.092587978	0.290057293	0.659524777	0.323952418	0.834644118	0	0.084077804	0	0.079064972	0	0.290609263	0	0.167930649	0	0.187471187	0	0.131493972	7.61E-14	0.408630508	1.59E-14	0.167673506
S1_17943446	0.066711229	0	0.117610134	1.034238973	0.138717353	0.180169007	0	0.816427992	0	0	0.119041497	1.085609768	0.348059234	0.4790148	0.228912483	0.952407165	0	0.082934027	0	0.077037107	0	0.288474833	0.705230213	0.33099814	0	0.189279083	0.387389826	0.184911836	7.58E-14	0.406241992	1.292059298	0.29929519
S1_18014546	0.066711229	0.082826674	0.118569173	1.198802344	0.138717353	0	0.263237729	0.800447883	0.068044867	0	0.254152386	1.074976851	0.020320103	3.71E-15	0.121239894	0.864475718	0.142563421	0.082612646	0	0.154871539	0.3170147	0	0	0.165768731	0.231688099	0	0	0.140219716	0.161415402	0.122966971	1.43E-14	0.042272919
S1_18028822	0.231533456	0.085054513	0.272740897	1.557790075	0.222079881	0.177703517	0	0.82885822	0	0	0.282346445	1.317018843	1.021713228	0.51603967	0.569965784	1.403102865	0.327675957	0.181607068	0	0.17348377	0.065065008	0.081315646	0.690253057	0.225728751	0.236304562	0	0.383815366	0.201752132	0.396965646	0.741413257	1.236866798	0.245788041
S1_18028856	0.231533456	0.085054513	0.272740897	1.557790075	0.222079881	0.177703517	0	0.82885822	0	0	0.282346445	1.317018843	1.021713228	0.51603967	0.569965784	1.403102865	0.327675957	0.181607068	0	0.17348377	0.065065008	0.081315646	0.690253057	0.225728751	0.236304562	0	0.383815366	0.201752132	0.396965646	0.741413257	1.236866798	0.245788041
S1_18080811	0	0.182685381	0.119085897	0.831928856	0.138902405	0.082857803	0.113182691	0.580267142	0.067681115	0.183805311	0.122138431	0.771558727	0.075638206	0.059656743	0.228566116	0.483159493	0.066334215	0.176034292	0	0.076780428	0.221302277	0.17648554	0.661051977	0.48350569	0.144818198	0.183805311	0.362083961	0.233016774	0.089376485	0.136113096	1.268364632	0.531785356
S1_18082864	0	0	0.119085897	1.261663198	0.315416041	0.29242141	0	0.657419857	0.144790426	0.188107807	0	1.055964798	0.401766491	0.606348125	0.692768214	1.44968243	0.142563421	0.082612646	0	0.154871539	0.138717632	0.281137456	0.675529801	0.467153145	0.145901523	0	0.370356487	0.302526464	0.035862374	0.862958709	1.276120097	0.369353775
S1_18089181	0	0.180120227	0.119159487	0.902057212	0.065020492	0.082156351	0.114821198	0.613028187	0	0.085253051	0.12301536	0.815721646	0.056892266	0.029790037	0.227130019	0.525875773	0.066334215	0.176034292	0.784253849	0.309968536	0.416865146	0	0.661051977	0.386308071	0.231242851	0.083544412	0.728865988	0.315493331	0.415683314	0.02578302	0.54656131	0.2389508
S1_18140996	0.142118062	0	0.445149041	1.168171385	0	0	0.263237729	1.229435914	0.067647397	0	0.45241042	1.25572893	0.203809072	0.127409169	0.540517911	0.804841791	0.549554083	0.291577366	0	0.339637047	0.535654524	0.173311617	0	0.316662927	0.560900592	0.186535098	0	0.369742199	0.349096897	0.270610979	1.43E-14	0.212509754
S1_18141047	0.143614046	0.180161347	0.435699474	1.645673066	0.141207796	0.286975031	0	1.183600647	0	0	0.280809757	1.45492264	0.947206248	1.194356545	0.891464436	1.904170773	0.229428997	0.287584268	0	0.10811042	0.06544627	0.176331873	0.72047018	0.180157798	0.146004217	0	0.385851509	0.102063149	0.264677978	1.430718787	1.416998035	0.414701713
S1_18141188	0	0.427798193	0	1.355164974	0.141207796	0.286975031	0	1.183600647	0.06743681	0.415712909	0	1.320371863	0.288285822	0.311782965	3.71E-15	0.938346688	0.066334215	0.176034292	0	0.076780428	0.139537169	0.081874422	0.705230213	0.195562717	0.141875988	0.178180413	0.372634143	0.176340565	0.042560162	0.065676694	1.484170373	0.167865741
S1_18142887	0.547557944	0.183572226	0.445149041	1.937635575	0.065642471	0.082857803	0.113182691	1.421816835	0.334497358	0	0.290181898	1.721414407	0.698815471	0.925185393	0.709576379	1.858439102	0.549554083	0.291577366	0	0.339637047	0.531907145	0.080057941	0.675529801	0.499194924	0.564934817	0.088023865	0.370356487	0.389314879	0.306451469	0.920687496	1.276120097	0.455995518
S1_18216550	0	0.427798193	0	1.355164974	0.065642471	0.082857803	0.113182691	1.421816835	0	0.295100667	0	1.413237898	0.171136278	0.41361983	0	1.11607388	0.227465162	0.176034292	0	0.184891385	0.314962732	0.080057941	0.675529801	0.296333652	0.233212932	0.083884978	0.365629242	0.211658258	0.094785788	0.028812165	1.330217	0.122944371
S1_18269654	0	0.573255504	0.118794014	1.615602178	0.139140292	0.548317315	0.259354236	1.716939866	0.06762867	0.580677826	0.266608357	1.754144696	0.075274253	0.32132037	0.286963692	1.201471496	0	0.290609263	0	0.244963624	0.137983742	0.174263572	0.646811538	0.541302996	0.067357587	0.288707249	0.353966071	0.371417378	0.071094243	0.164199473	1.260745235	0.441928125
S1_18390820	0	0	0.119085897	1.261663198	0.139140292	0.284043854	0	1.620071936	0.068258307	0.088262582	0	1.467709347	0.068111957	0.29256712	0.479559618	1.03853766	0.324610188	0	0.800959543	0.639642557	0.221302277	0.17648554	0.661051977	0.957239136	0.330381886	0.086366665	0.738393097	0.823844538	0.186887183	0.285957405	0.534159756	0.697395852
S1_18817651	0.14072182	0.180120227	0	1.996884018	0.138902405	0.566319331	0.263340784	1.612906677	0	0.313939592	0.12651185	1.99938488	0.680883869	0.976269349	0.824742435	1.991418191	0.321823073	0.177395648	0	0.444420635	0	0.281137456	0.675529801	0.915597644	0.14488244	0	0.361027925	0.590232161	0.762443902	1.494229151	1.393303369	1.685392424
S1_19062098	0.066711229	0.084300977	0.268591125	1.639692998	0	0	0.115173322	1.229435914	0	0.084390519	0.256097893	1.581305744	0.057347588	0.029507495	0.108493747	1.258910858	0.555174245	0.181607068	0	1.378212061	0.535654524	0.403687619	0	0.855248106	0.570359929	0.294963942	0	1.211775887	0.325960554	0.166248614	1.16E-14	0.815606993
S1_19070010	0	0	0	1.561547872	0	0.295661285	0.445027505	1.531937035	0	0.088758914	0.282003581	1.560166769	0.06525134	1.008380305	1.153705347	1.519013403	0.327675957	0.425357886	0	0.587109319	0.319296626	0.284438568	0	0.707699971	0.333787365	0.429316469	0	0.659176333	0.142669061	0.406601796	0	0.407333212
S1_19071322	0	0	0	1.561547872	0.141207796	0.286975031	0.435633949	1.183600647	0	0.087734681	0.131399808	1.420693524	0.36644507	0.542677866	0.817616371	1.321468102	0.555174245	0.425357886	0	0.925013536	0.535654524	0.173311617	0	0.855248106	0.570359929	0.30993758	0	0.972244258	0.325960554	0.493388463	1.16E-14	0.566400282
S1_19071623	0.142487001	0.427798193	1.151664344	2.114451514	0.138717353	0.729784966	1.455413898	1.991201034	0.144093436	0.596847215	1.273141513	2.156953862	0.043417802	0.757055932	1.218573215	1.634975381	0.141454178	0	0	0.991604915	0	0	0	0.436825083	0.066707878	0	0	0.715469381	0.461707368	2.22E-15	4.15E-15	0.896227382
S1_19088859	0.066398825	0.420874737	0.915955733	1.623996712	0.316011344	0.879360546	1.86179795	1.947611668	0.146524773	0.607944004	1.635501121	1.862327647	0.215361804	0.791047782	1.960631969	1.400131288	0.321823073	0	0	1.29289184	0.137983742	0	0	0.541302996	0.233123734	0	0	0.963880225	0.251120631	0.052093809	2.46E-14	0.840261234
S1_19128951	0	0.298130549	0.663998523	1.829091049	0.065642471	0.29242141	0.65063537	1.055325883	0	0.309482013	0.697470652	1.529066682	0.119295142	0.188477751	0.603597961	1.242626435	0.229428997	0.081586163	0	1.313383169	0.531907145	0	0	1.142852424	0.335947765	0	0	1.305536487	0.309655789	9.64E-15	1.17E-14	0.901620339
S1_19230249	0.066398825	0.180120227	0.623062113	1.418886459	0.316011344	0.548317315	1.162261004	1.278069279	0.146524773	0.3118749	0.964770322	1.447736157	0.215361804	0.563676603	1.25818692	1.153053846	0.429551437	0.082890491	0	1.461749257	0.528559924	0.081300945	0	1.029639806	0.445029602	0.085396941	0	1.328340524	0.256764146	0.025205931	2.20E-14	0.930304623
S1_19275315	0	0.430735278	0.678419134	1.665278099	0.066117179	0.566573412	0.89953546	1.254114348	0.067824015	0.451750438	0.938762171	1.608471532	0.076487639	0.356662736	0.758179385	1.162317967	0.327675957	0	0	1.591745751	0.422547694	0.081713749	0	1.203574603	0.439054705	0.082757015	0	1.463330217	0.189871274	0.028448721	0	0.992916818
S1_19654989	0.067392664	0.183930277	0.11621454	0.944784406	0	0.286975031	0.435633949	0.465260055	0	0.191181752	0.280787012	0.783162213	0.181060664	0.142539411	0.704781646	0.93438647	0.555174245	0	0	1.045802575	0.66386631	0	0	1.203574603	0.691806687	0	0	1.116091614	0.403282227	0.085659472	0	0.754851511
S1_19661784	0.067055281	0.085054513	0	0.624479391	0	0.554189647	0.885597686	0.895030563	0.06804665	0.311970014	0.31449944	0.687679375	0.019053949	0.715366051	1.813411135	0.92882683	0.682534714	0.081586163	0	1.098871952	0.535654524	0	0	0.995569289	0.69285274	0	0	1.111799246	0.442574119	0.086713475	0	0.757859097
S1_19661942	0.067055281	0.585432354	0.672667808	0.862407063	0.066117179	0.566573412	0.89953546	0.623142521	0.068369265	0.594189977	0.922763891	0.806870911	0.020411689	0.419605312	0.754842143	0.611990147	0.327675957	0.292552408	0	1.249433651	0.66386631	0	0	1.203574603	0.445646927	0.178149193	0	1.275945198	0.444452682	0.377604784	0	0.863704732
S1_19684855	0	0.183930277	0.431414718	1.067948876	0.066117179	0.566573412	0.89953546	0.623142521	0.067824015	0.317885748	0.703396833	0.927537435	0.076487639	0.718810715	1.149072624	1.289580498	0.679561646	0	0	1.788472872	0.804793215	0	0	1.465726378	0.710453587	0	0	1.72556495	0.497827758	0.02626499	9.21E-15	1.204469803
S1_19715329	0	0.301304077	0.672667808	1.202253245	0.066117179	0.566573412	0.89953546	0.88107512	0	0.447707171	0.922763891	1.177626066	0.184995758	0.457041439	0.754842143	0.902544792	0.555174245	0	0	1.045802575	0.539826278	0	0	1.12747155	0.566374916	0	0	1.130159152	0.351304942	0.125051556	0	0.769375354
S1_19715399	0	0.430735278	0.678419134	1.204086692	0	0.427798193	0.638901255	0.61353492	0	0.440195277	0.669569075	0.980000918	3.61E-14	0.359816684	0.473477015	0.959081597	0.679561646	0.180696234	0	1.788472872	0.675686898	0.176034292	0	1.461749257	0.697430868	0.1825833	0	1.7395916	0.422993006	0.067088957	0	1.190517257
S1_19725032	0.145218717	0	0.118755058	0.876166215	0.14072182	0.180120227	0.254857136	0.902057212	0.147278368	0.08740075	0.125289863	0.901400766	0.041270437	0.184966464	0.320109971	0.525790797	0.97475997	0.084456614	0	1.566939063	0.812145823	0	0	1.615275065	0.856674616	0.08543407	0	1.68854047	0.56327037	0.181045256	0	1.217081618
S1_19725140	0.067431818	0.186658084	0.44290582	0.959584863	0	0.180120227	0.254857136	0.530722322	0	0.188526441	0.271253792	0.846548738	0.06169066	0.065961412	0.128082966	0.664718727	0.679561646	0	0	1.788472872	0.812145823	0	0	1.615275065	0.705710361	0	0	1.775960392	0.520841895	0	0	1.242842642
S1_19899256	0	0.430735278	0.678419134	1.665278099	0	0.420874737	0.623062113	0.99694339	0	0.437159335	0.666080015	1.485548505	3.56E-14	0.239356035	0.50948593	1.254729433	0.231585249	0.084077804	0	1.184392108	0.321823073	0.082421824	0	0.991604915	0.330323061	0.085088014	0	1.108914027	0.155650874	0.033483288	1.59E-14	0.69183505
S1_19961659	0.145218717	0	0.118755058	0.876166215	0.14072182	0.420874737	0.623062113	0.673683121	0.147278368	0.192241545	0.292436781	0.847602418	0.041270437	0.827969608	1.061011244	0.972593553	1.151731483	0.084044817	0	1.837920126	0.812145823	0.082421824	0	1.615275065	1.023967172	0	0	1.885634711	0.747663818	0.502306828	3.76E-15	1.407779522
S1_20174000	0.145218717	0	0.118755058	0.876166215	0	0.182685381	0.260343621	0.49095765	0.06840783	0.08786178	0.125833384	0.746956936	0.473381103	0.422493889	0.357942556	0.735795325	1.151731483	0.084044817	0	1.837920126	0.675686898	0	0	1.461749257	1.009959274	0	0	1.885653832	0.898814455	0.125293617	0	1.531933885
S1_20174365	0.067392664	0.183930277	0.431414718	1.067948876	0.14072182	0.180120227	0.254857136	0.286652476	0.06846567	0.186362086	0.269330153	0.74050413	0.021884575	0.06840287	0.14346964	1.106735868	0.679561646	0	0	1.788472872	1.127324316	0	0	2.087031703	0.848616275	0	0	1.957155008	1.035961472	0	0	1.615491536
S1_20352663	0.143614046	0	0	0.624479391	0.226476814	0	0	0.460754091	0.145374626	0	0	0.567146067	0.052845623	0.125745378	0	0.38107646	1.3413767	0.179942019	0	2.145517322	1.31026793	0.082890491	0	1.795991367	1.361472132	0.181336854	0	2.109304057	1.094022129	0.067267184	0	1.579209285
S1_20530768	0.067392664	0.183930277	0.431414718	1.067948876	0	0.295661285	0.445027505	0.701992474	0	0.191984007	0.464472537	0.976589755	0.184337871	0.313616087	0.54542896	0.728638922	0.97475997	0	0	2.217390391	0.959061587	0	0	1.756084645	1.007671634	0	0	2.125081131	0.606877094	2.00E-14	0	1.538229443
S1_20820581	0	0.082826674	0.264947419	0.77346596	0.140669543	0.177703517	0.419646718	0.522126534	0.067811071	0.086758453	0.279103264	0.726004987	0.189778041	0.147290401	0.298316306	0.435730155	0.978908871	0.081586163	0	1.700681648	1.273874387	0.176010041	0	1.462782484	1.175261509	0.084303229	0	1.627360195	0.865999649	0.026001694	1.44E-14	1.140128458
S1_20912434	0.231533456	0	0.11621454	0.944784406	0	0.180120227	0.254857136	0.530722322	0.145731189	0.086231162	0.124172122	0.78994984	0.539241835	0.346528445	0.354384567	0.798422524	1.319831419	0.084456614	0	1.946913036	0.812145823	0	0	1.615275065	1.172046038	0.08543407	0	1.95963905	1.011595746	0.181045256	0	1.636704167
S1_20992204	0.145218717	0	0.118755058	0.876166215	0.222075227	0.081529345	0.116785573	0.403335685	0.149232437	0	0.123179824	0.710215222	0.035160412	2.89E-15	0.094225796	0.524630953	1.151731483	0.084044817	0	1.837920126	1.668452961	0.081713749	0	2.023601568	1.396476809	0.086382623	0	2.041125045	1.252236715	0.025259971	1.06E-15	1.450046531
S1_21082159	0.066711229	0.298130549	0.268591125	0.683760557	0.065865374	0	0.115173322	0.224127847	0.068302514	0.181850578	0.256097893	0.500125562	0.019121587	0.387130852	0.108493747	0.629747945	0.82922033	0.082934027	0	2.008500543	1.463762965	0	0.705230213	2.843212237	1.174749646	0	0.387389826	2.46604676	1.10379453	7.33E-15	1.292059298	2.247118097
S1_21088058	0.226476814	0	0.260343621	1.261663198	0.065480009	0.083662063	0.118794014	0.591524014	0.142853999	0.084104812	0.256044159	1.032401466	0.476907296	0.3224258	0.197993437	1.690827514	1.139228019	0.082612646	0	2.257875822	1.296856498	0	0	2.223065421	1.309645031	0.082903277	0	2.237792317	1.025776235	0.162251701	0	1.800381239
S1_21337006	0.226476814	0.182685381	0.260343621	0.831928856	0.065865374	0	0.115173322	0.224127847	0.1449474	0.084071579	0.118987241	0.54554446	0.131674773	0.167755014	0.068485416	0.955635309	0.820269941	0	0	1.86493067	1.106855619	0	0.705230213	2.447625813	0.990795367	0	0.377418342	2.133534887	0.745087297	1.07E-14	1.408955314	1.800460121
S1_21337272	0.142118062	0.292098044	0.264947419	0.77346596	0.14072182	0.180120227	0.254857136	0.286652476	0.142784136	0.183396126	0.261482245	0.554782025	0.065756102	0.107439721	0.201897113	1.257389011	0.978908871	0	0	2.153081452	1.492117622	0	0	2.537647289	1.157542329	0	0	2.312839213	1.508761447	0	0	2.142797784
S1_21367698	0.142118062	0.292098044	0.264947419	0.77346596	0.139417052	0.082942283	0.117998281	0.638604864	0.143462439	0.181999869	0.257251648	0.718586663	0.04871328	0.184004552	0.15551632	0.460384555	0.978908871	0	0	2.153081452	1.116556952	0.080832418	0	1.871015709	1.147377507	0	0	2.101862644	0.806486588	0.132319985	0	1.516128057
S1_21397264	0.323501956	0.082826674	0.264947419	1.198802344	0.222075227	0.081529345	0.116785573	0.403335685	0.233330824	0.083908636	0.254842569	0.872778086	0.177269318	0.033097045	0.136809154	1.237744511	0.978908871	0.081586163	0	2.153081452	1.284750951	0.081713749	0	2.023601568	1.166230236	0.083456038	0	2.157775293	0.933756126	0.031187448	0	1.592546963
S1_21414494	0.142118062	0.082826674	0.264947419	0.77346596	0.14072182	0.180120227	0.254857136	0.530722322	0.142784136	0.08542002	0.261482245	0.719250794	0.065756102	0.376683691	0.201897113	0.58147606	1.325073926	0.081586163	0	2.589132255	1.127324316	0	0	2.087031703	1.330169905	0	0	2.412831805	1.113384252	0.120698803	0	2.111551591
S1_21414582	0.228915981	0.084300977	0.268591125	1.121133896	0.139417052	0.082942283	0.117998281	0.638604864	0.146004217	0.085445882	0.260656332	0.962821705	0.132201086	0.033667559	0.13949638	0.830665553	1.15234859	0	0	2.47490114	0.804793215	0.080832418	0	1.465726378	1.009273857	0	0	2.137544431	0.95578798	1.93E-16	0	1.895173329
S1_21414661	0.142118062	0.082826674	0	0.412820179	0.06492313	0.286975031	0.435633949	0.768731331	0.067862114	0.087112242	0.130306616	0.524446095	0.108924897	0.417341617	1.070268797	0.60173466	1.31026793	0.082890491	0	1.795991367	0.950540077	0.081713749	0	1.573822534	1.155094172	0.084009054	0	1.770274578	1.137321492	0.033358517	0	1.660097686
S1_21414758	0.547557944	0	0.264947419	1.168171385	0.139417052	0.082942283	0.441215068	0.638604864	0.330681311	0	0.281064188	0.962113055	1.211934337	0.486031088	0.564478592	1.211949562	1.139228019	0.082612646	0	2.257875822	1.116556952	0.080832418	0	1.871015709	1.156500239	0.083446257	0	2.156440413	0.822540017	0.03314789	1.31E-14	1.660745534
S1_21420463	0.142118062	0.082826674	0	0.412820179	0.065480009	0.083662063	0.118794014	0.591524014	0.067469618	0.085049984	0.119071886	0.48623113	0.133163798	0.212340841	0.538445299	0.373322891	1.139228019	0.082612646	0	1.61416172	1.116556952	0.080832418	0	1.871015709	1.156500239	0.083446257	0	1.814563681	0.822540017	0.03314789	1.31E-14	1.535817842
S1_21420607	0.432565218	0.182729375	0	0.712946701	0.06492313	0.286975031	0.435633949	0.768731331	0.23498895	0	0.1309223	0.712503793	0.774801858	1.55637558	0.971494869	1.136278938	1.15234859	0.181607068	0	1.815510231	1.284750951	0.081713749	0	2.023601568	1.345488994	0.184488893	0	1.98805877	0.919693913	0.174811993	0	1.489369045
S1_21445646	0.228915981	0	0	0.653560067	0.316728571	0.082942283	0.117998281	0.638604864	0.233561012	0	0.119628181	0.675722577	0.109820802	0.309630782	0.343929241	0.413637244	1.50861997	0.291577366	0	2.081613631	1.47719717	0.080832418	0	2.376960432	1.532476405	0.185499212	0	2.287358063	1.271381749	0.635091587	1.31E-14	2.005913362
S1_21445649	0.142118062	0.292098044	0.264947419	0.77346596	0.065865374	0.180169007	0.428398796	0.816427992	0.144152366	0.186587691	0.279966503	0.848513571	0.040496427	0.065375481	0.457354313	0.453504331	0.820269941	0	0	1.86493067	1.463762965	0.173311617	0	2.141666273	1.153191355	0	0	2.008542895	1.194039909	0.209364085	1.43E-14	1.680678589
S1_21473920	0.427535106	0	0.260343621	1.261663198	0.225665418	0.180169007	0.428398796	1.229435914	0.330603194	0.086427318	0.278443568	1.303733712	0.200339428	0.415638424	0.504550989	0.912709271	1.31026793	0.082890491	0	2.358069218	1.463762965	0.173311617	0	2.141666273	1.499362274	0.084110638	0	2.430600292	1.051858409	0.033121095	0	1.797249258
S1_21535076	0.327264017	0	0	1.008807378	0.140669543	0.177703517	0.419646718	0.82885822	0.23832078	0	0.130860746	1.071293049	0.171892862	0.243305195	0.547800427	0.676750415	1.15234859	0.181607068	0	1.815510231	1.653716835	0.176010041	0	2.332080287	1.380758616	0.186714428	0	2.160162902	1.222877533	0.10292967	0	1.672055645
S1_21554502	0.231533456	0	0.11621454	0.944784406	0.225665418	0	0.115173322	1.229435914	0.23859758	0	0.120768831	1.080164907	0.086160953	0	0.093602229	0.685246699	1.3413767	0.179942019	0	2.145517322	1.463762965	0.173311617	0	2.141666273	1.56365915	0.184356783	0	2.254039449	1.135097799	0.050250097	2.84E-14	1.668072383
S1_21583126	0.142118062	0.292098044	0.264947419	0.77346596	0.140669543	0.177703517	0.419646718	0.522126534	0.145901523	0.18630796	0.279103264	0.726004987	0.038320773	0.060354702	0.298316306	0.435730155	0.978908871	0	0	2.153081452	1.273874387	0.176010041	0	1.810352853	1.175261509	0	0	2.130360207	0.865999649	0.403904413	1.44E-14	1.54532337
S1_22253800	0.327264017	0.422030517	0.11621454	0.436738757	0.418482861	0.181012227	0.261632127	0.30108721	0.335958834	0.30993758	0.119446049	0.406417618	0.134801615	0.237995743	0.055178398	0.207796812	1.526815226	0.425357886	0	1.763826595	1.668452961	0.287891015	0	1.539846353	1.751180424	0.433192465	0	1.756327364	1.351161026	0.287757662	0	1.219414347
S1_23197930	0.226476814	0.082934423	0.119085897	0.551469953	0.225665418	0.0821526	0	0.23973728	0.231659159	0.084259394	0.120921954	0.447791747	0.10905453	0.033227333	0.342890514	0.481375481	1.50861997	0.291577366	0	1.597563929	2.329530097	0.697787854	0	2.20711473	1.955976952	0.420097258	0	1.951374673	2.074291021	0.507965009	1.43E-14	1.61981053
S1_23203098	0.432565218	0.428442033	0.117610134	0.54326393	0.065865374	0.289686785	0.263237729	0.103739039	0.23638098	0.310614002	0.119570603	0.299056605	0.483874719	0.262943401	0.055231696	1.015925626	1.723156722	0.557111071	0	1.914327013	2.084173345	0.176010041	0.690253057	2.29854014	1.996617906	0.310614002	0.378789655	2.182973433	1.620159315	0.550302044	1.284016578	1.674501607
S1_23204331	0.437972211	0.301449271	0	0.71412318	0.418482861	0.181012227	0.261632127	0.30108721	0.447644607	0.308416114	0.119196144	0.582696213	0.218341294	0.199453678	0.0493342	0.4978611	0.990369038	0.421318237	0	1.152992055	1.870737087	0.697787854	0	1.715882762	1.384822685	0.434920051	0	1.420648625	1.565119503	0.316101902	2.84E-14	1.196636612
S1_23204487	0.224201131	0.177726633	0.255398849	0.393903348	0.224067118	0.179769704	0.116065496	0.281394575	0.231448047	0.183834573	0.123433814	0.366284902	0.094080527	0.05966492	0.224880566	0.179235405	0.812145823	0.177395648	0	0.715302326	1.44103661	0.286191583	0.646811538	1.370726619	1.151987333	0.182554594	0.353966071	1.025203406	1.090580607	0.135437989	1.260745235	0.970052158
S1_24931214	0.323501956	0.430377588	0.118569173	0.337102058	0.140669543	0.082857803	0	0.295506123	0.234875709	0.313524548	0.12080987	0.339509606	0.15223198	0.711044547	0.229164902	0.217114045	1.325073926	0.557111071	0	1.42303207	1.870737087	0.697787854	0	1.715882762	1.560663753	0.576547921	0	1.554814181	1.407737359	0.289082161	0	1.151490547
S1_24979422	0.228915981	0.428442033	0.117610134	0.309298848	0.06492313	0	0	0.193714344	0.145723176	0.194194223	0	0.242368045	0.267041942	0.824332943	0.189890871	0.244508403	1.723156722	0.557111071	0	1.914327013	1.870737087	0.697787854	0	1.715882762	1.959787091	0.576547921	0	1.980195198	1.490003062	0.289082161	0	1.385907801
S1_24984977	0.143614046	0.180161347	0.11621454	0.342859598	0.224201131	0.177726633	0.255398849	0.180573486	0.146208907	0.182962856	0.118862036	0.256471147	0.0439821	0.06731795	0.068417559	0.276326882	2.175165629	0.557111071	0	2.466845289	1.888615444	0.284438568	0	1.835768499	2.200271365	0.433307767	0	2.254563084	1.960469281	0.527741152	0	1.89213414
S1_24990242	0	0.085054513	0	0.281027439	0.225665418	0.289686785	0.263237729	0.20883226	0.068685331	0.185783833	0.119493352	0.227381005	0.504551851	0.133956957	0.147423969	0.319636531	1.723156722	0.557111071	0	1.914327013	2.308900632	0.413246705	0	2.0811446	2.018449358	0.573448592	0	2.110738154	1.79473519	0.340636013	1.17E-14	1.6028666
S1_24990365	0.228915981	0.182729375	0.117610134	0.184691728	0.224067118	0.179769704	0.116065496	0.281394575	0.238102498	0.189843368	0.122054548	0.24146832	0.078431564	0.049914017	0.045070687	0.072287885	1.9304679	0.565108908	0	2.081613631	2.525844047	1.058546992	0	2.181798336	2.274570757	0.74472716	0	2.342164323	1.953564089	0.58394843	1.14E-14	1.792212941
S1_25062627	0.228915981	0.182729375	0.117610134	0.184691728	0	0.082857803	0	0.117316401	0.146454851	0.186258221	0.119893848	0.193514494	0.235419238	0.110503729	0.097909159	0.048765384	1.9304679	0.565108908	0	2.081613631	2.066994566	0.877640349	0	1.767143267	2.19533123	0.734612202	0	2.085925917	1.727814402	0.468209611	1.14E-14	1.572427132
S1_25079213	0.066711229	0.182729375	0.117610134	0.401461851	0.224201131	0.177726633	0.255398849	0.180573486	0.143280701	0.184551379	0.11917125	0.299020781	0.14357426	0.144682346	0.076547666	0.402011364	1.325073926	0.557111071	0	1.42303207	1.47719717	0.549863963	0	1.372403624	1.520190294	0.567702308	0	1.428677303	1.080775594	0.295547741	0	0.958072752
S1_25160277	0.066711229	0.182729375	0.117610134	0.184691728	0.139417052	0.180193753	0.2590087	0.105335006	0.067921645	0.185649563	0.119384485	0.124981853	0.021719842	0.068175935	0.068700647	0.165970533	1.50861997	0.565108908	0	1.597563929	1.870737087	0.697787854	0	1.715882762	1.745827726	0.578063916	0	1.693559115	1.418577763	0.404077539	1.43E-14	1.18535847
S1_25262431	0.228915981	0.182729375	0.117610134	0.401461851	0	0.082857803	0	0.117316401	0.146454851	0.186258221	0.119893848	0.263466671	0.235419238	0.110503729	0.097909159	0.276744332	1.50861997	0.565108908	0	1.597563929	2.066994566	0.877640349	0	1.767143267	1.781734632	0.734612202	0	1.779354729	1.569961057	0.468209611	1.14E-14	1.299271669
S1_25262455	0.143614046	0.180161347	0.11621454	0.124175777	0.065865374	0.0821526	0	0.074465025	0.146370432	0.087419464	0	0.128819949	0.035802233	0.082856565	0.049495481	0.035277509	1.723156722	0.557111071	0	1.914327013	2.566946087	0.710285991	0	2.416344496	2.222404176	0.57935672	0	2.246998421	2.088015843	0.325354614	1.44E-14	1.798434309
S1_25262779	0.066711229	0.182729375	0.117610134	0.401461851	0	0.176540249	0.113182691	0.163079985	0	0.187762134	0.120683578	0.263343029	0.051738494	0.105595275	0.093538268	0.216480867	1.325073926	0.557111071	0	1.42303207	1.640574074	0.546823611	0	1.374252765	1.571455514	0.579732796	0	1.462597322	1.198246404	0.327298549	0	1.04213443
S1_25466512	0.226476814	0.292924157	0.119085897	0.551469953	0.06492313	0.181012227	0.261632127	0.120251344	0.143550881	0.295702005	0.254606398	0.336055314	0.313926911	0.225776979	0.154105014	1.039051151	1.908484508	0.718049108	0	1.992830305	1.463762965	0.403687619	0	1.239681383	1.729409336	0.579196335	0	1.682208118	1.775771405	0.873430666	1.64E-15	1.562362665
S1_25498703	0	0.084288213	0	0.206092188	0	0.0821526	0	0.23973728	0	0.08672729	0	0.260954643	4.73E-14	0.02543433	0	0.073551124	1.3413767	0.421318237	0	1.623487394	1.653716835	0.710285991	0	1.445950969	1.590246125	0.57235692	0	1.591492285	1.259891372	0.407539512	0	1.148325241
S1_25938102	0.067392664	0.085054513	0	0.281027439	0.065865374	0.289686785	0.263237729	0.20883226	0.069227526	0.185783833	0.119493352	0.227381005	0.017459674	0.133956957	0.147423969	0.319636531	1.3413767	0.421318237	0	1.623487394	1.653716835	0.410566039	0	1.445950969	1.590246125	0.436522504	0	1.591492285	1.259891372	0.249202209	0	1.148325241
S1_25938103	0.143614046	0.180161347	0.11621454	0.342859598	0.065865374	0.289686785	0.263237729	0.20883226	0.146370432	0.186714428	0.119619679	0.274996141	0.035802233	0.082856565	0.049495481	0.369183002	1.526815226	0.425357886	0	1.763826595	2.084173345	0.410566039	0	1.825630633	1.79833913	0.438811376	0	1.961570313	1.581095981	0.235779768	0	1.417070225
S1_26080318	0	0.180161347	0.11621454	0.342859598	0.319845286	0.292463777	0.263808187	0.237738747	0.146727259	0.187370976	0.119708663	0.30801914	0.486154781	0.134644763	0.1473082	0.363783047	1.526815226	0.425357886	0	1.763826595	2.815865516	0.413246705	0	2.623598989	2.23792091	0.440430527	0	2.25118797	2.393941753	0.27609807	0	2.04253356
S1_26248719	0	0.180161347	0	0.124175777	0.140669543	0.082857803	0	0.295506123	0.068707572	0.087560099	0	0.207309115	0.137440009	0.051062371	0	0.067600519	1.526815226	0.425357886	0	1.763826595	2.308900632	0.715018041	0	2.0811446	2.012680282	0.580505315	0	2.057102894	1.865665665	0.410153485	0	1.576682045
S1_26522950	0	0	0.11621454	0.14081026	0.066117179	0	0	0.015170954	0.067824015	0	0	0.063993479	0.076487639	0	2.18E-14	0.084850156	1.526815226	0.425357886	0	1.763826595	1.668452961	0.556904486	0	1.539846353	1.751180424	0.56708784	0	1.756327364	1.351161026	0.259655586	0	1.219414347
S1_26894816	0.145218717	0.298513546	0	0.315941876	0.224201131	0.177726633	0.255398849	0.180573486	0.14835665	0.192357433	0.117699043	0.279223485	0.038886771	0.179713921	0.054429916	0.130706859	1.3413767	0.421318237	0	1.623487394	2.352620633	0.549863963	0	2.359422	1.788433198	0.433233365	0	1.925437422	2.143709838	0.206265068	3.62E-15	1.763973093
S1_26894952	0.067392664	0.301449271	0	0.362337811	0	0	0	0.044547208	0	0.194011228	0	0.252651583	0.181060664	0.44514711	0.099263445	0.47230644	1.526815226	0.425357886	0	1.763826595	1.870737087	0.697787854	0	1.715882762	1.7812888	0.572613233	0	1.847032034	1.420999363	0.276637921	1.16E-14	1.291346904
S1_26895058	0.143614046	0.422030517	0.11621454	0.216630805	0.066117179	0	0	0.015170954	0	0.193841388	0	0.099101763	0.686245806	0.856268857	0.189575891	0.399450826	1.15234859	0.181607068	0	1.280892614	1.284750951	0.287891015	0	1.120802739	1.345488994	0.292272466	0	1.292408959	0.919693913	0.114251641	0	0.810140584
S1_26900398	0.143614046	0.180161347	0.11621454	0.342859598	0.138717353	0.0821526	0	4.98E-14	0	0.087419464	0	0.149286235	0.551686628	0.082856565	0.049495481	0.618898188	1.723156722	0.557111071	0	1.914327013	1.653716835	0.410566039	0	1.445950969	1.779985241	0.439338732	0	1.821577272	1.412650692	0.251232011	1.44E-14	1.339460425
S1_27018486	0.323501956	0.183572226	0.118569173	0.245416275	0.140669543	0.082857803	0	0.117316401	0.234875709	0.18768598	0.12080987	0.192564526	0.15223198	0.177807244	0.229164902	0.079423029	1.9304679	0.565108908	0	2.081613631	2.308900632	0.715018041	0	2.0811446	2.223764885	0.727226646	0	2.18401773	1.851681876	0.459559797	2.52E-14	1.653263261
S1_27177962	0.143614046	0.180161347	0.11621454	0.124175777	0.535176503	0.180193753	0.2590087	0.254990016	0.235264239	0.184488893	0.119192082	0.188570156	0.562557328	0.064739121	0.061463951	0.095542598	1.723156722	0.557111071	0	1.914327013	2.591542624	0.556904486	0	2.563008255	2.203693005	0.572632102	0	2.239721009	2.331962754	0.336275256	0	1.933528697
S1_27443550	0.142118062	0.183572226	0.118569173	0.245416275	0.318657508	0.418225159	0.427870614	0.372164448	0.234638841	0.302311176	0.259904566	0.28398934	0.224369624	0.189094415	0.20042504	0.254878869	2.406716232	0.565108908	0	2.735335308	3.34897168	0.888140809	0	3.125321331	3.035951977	0.740499435	0	3.078859867	2.786339061	0.501495789	0	2.556183632
S1_27455508	0.143614046	0.180161347	0.11621454	0.124175777	0.422850546	0.177726633	0.255398849	0.180573486	0.233735104	0.182962856	0.118862036	0.188503744	0.37745907	0.06731795	0.068417559	0.067868027	1.954711424	0.425357886	0	2.250126677	2.352620633	0.549863963	0	2.359422	2.232604033	0.433259809	0	2.38134368	2.002329411	0.270033873	0	1.826628038
S1_27527703	0.228915981	0.182729375	0.117610134	0.184691728	0.225665418	0.289686785	0.263237729	0.20883226	0.235027439	0.186969924	0.119570603	0.174265959	0.095321443	0.060538831	0.055231696	0.149899585	1.723156722	0.557111071	0	1.914327013	3.103732893	0.710285991	0	2.983520478	2.456610849	0.57935672	0	2.427796711	2.896543131	0.325354614	1.44E-14	2.409700172
S1_28216198	0.145218717	0.084288213	0	0.063081006	0.418482861	0.181012227	0.261632127	0.30108721	0.23881657	0.08672729	0.118759798	0.141303605	0.245360212	0.07941008	0.146960183	0.224920066	2.168853356	0.580750093	0	1.962864413	2.841863964	1.062078173	0	2.506361711	2.546732554	0.757862859	0	2.332943485	2.299900147	0.604626185	0	1.863053915
S1_28222150	0.067392664	0.085054513	0	9.40E-15	0	0	0	1.96E-14	0	0.086752121	0	2.56E-14	0.181060664	0.111497431	0.099263445	0.004052364	1.954711424	0.425357886	0	1.851069634	2.329530097	0.697787854	0	1.935120202	2.251149428	0.572613233	0	2.020292922	1.88533152	0.276637921	1.16E-14	1.452839435
S1_28452453	0.145218717	0.084288213	0	0.063081006	0.222075227	0.181012227	0.261632127	0.074522226	0.149232437	0.08672729	0.118759798	0.048826734	0.035160412	0.07941008	0.146960183	0.183366011	2.168853356	0.580750093	0	1.962864413	3.409489659	0.697787854	0	3.031195167	2.798169439	0.600305516	0	2.524707367	2.982704801	0.359303963	0	2.359881336
S1_28931037	0	0	0.11621454	0.14081026	0.066117179	0.082942283	0.117998281	0.044410638	0.067824015	0	0.122634516	0.097870951	0.076487639	0.090749476	0.22989892	0.03853306	1.954711424	0.425357886	0	2.250126677	1.47719717	0.284438568	0	1.372403624	1.78132796	0.429316469	0	2.002083649	1.72082287	0.406601796	0	1.755612706
S1_28971283	0.327264017	0.180161347	0.11621454	0.124175777	0	0	0.113182691	0.060005188	0.148769629	0.086851531	0	0.114939382	0.381169265	0.269060234	0.488351487	0.059842024	1.954711424	0.738683819	0	1.851069634	1.854745244	0.413246705	0	1.439585347	2.03725116	0.60764308	0	1.813840617	1.651120512	0.522745536	0	1.353613652
S1_28971364	0.06812317	0	0	0.190504536	0.065480009	0	0	0.120838358	0.06934435	0	0	0.148876522	0.018097892	0.055284466	0.101431956	0.047016865	1.717106647	0.580750093	0	1.529124514	2.103464015	0.556904486	0	1.991012894	1.998024752	0.59948381	0	1.813688928	1.650608356	0.39789508	5.79E-16	1.358786256
S1_30221920	0.067392664	0	0.11621454	0.296915346	0.065865374	0	0.115173322	0.059657239	0.069227526	0	0.120768831	0.180749818	0.017459674	0	0.093602229	0.143563496	1.526815226	0.738683819	0	1.395150215	2.084173345	0.710285991	0	1.665536416	1.79833913	0.764328524	0	1.543505987	1.581095981	0.473480286	0	1.117606441
S1_30452785	0.234345406	0	0	0.478802515	0.224201131	0	0	0.120838358	0.239056681	0	0	0.285546248	0.110189897	0.055284466	0.101431956	0.307255834	2.168853356	0.580750093	0	1.962864413	1.888615444	0.284438568	0	1.835768499	2.045732288	0.453740029	0	2.024604712	1.677838456	0.622862956	9.21E-15	1.477094577
S1_30536607	0.143614046	0	0	0.624479391	0.065642471	0	0	0.11826421	0.147090634	0	0	0.402712129	0.065823802	0	0	0.491952077	1.325073926	0.557111071	0	1.42303207	1.640574074	0.546823611	0	1.374252765	1.571455514	0.579732796	0	1.462597322	1.198246404	0.327298549	0	1.04213443
S1_30536794	0.145218717	0.084288213	0	0.490026356	0.224812666	0.176540249	0.113182691	0.163079985	0.238352608	0.087679924	0	0.373354488	0.093238354	0.023917002	0	0.319428764	2.391206981	0.732063018	0	2.180472814	2.066994566	0.877640349	0	1.585986357	2.318523797	0.769050692	0	2.163427898	1.895611835	0.522189235	1.24E-14	1.697805222
S1_30634000	0.327264017	0.180161347	0.11621454	0.124175777	0.425825297	0.289686785	0.263237729	0.20883226	0.441484814	0.186714428	0.119619679	0.158181737	0.235154028	0.082856565	0.049495481	0.138381216	1.723156722	0.557111071	0	1.557010493	2.566946087	0.710285991	0	2.203019466	2.222404176	0.57935672	0	1.905549176	2.088015843	0.325354614	1.44E-14	1.501070017
S1_30797424	0.142118062	0.183572226	0.118569173	0.061053929	0.319845286	0.082857803	0	0.117316401	0.233134493	0.18768598	0.12080987	0.079168119	0.269133447	0.177807244	0.229164902	0.011179883	1.703063254	0.566806377	0	1.4307682	1.854745244	0.413246705	0	1.629010078	1.76052959	0.583708204	0	1.596020298	1.420564311	0.431082354	0	1.127954769
S1_30803332	0	0	0	0.190504536	0.140669543	0.082857803	0	0.117316401	0	0.086669042	0	0.151150543	0.18436705	0.023660954	6.27E-15	0.07253212	1.319831419	0.084456614	0	1.424299366	2.308900632	0.177076755	0	2.51656396	1.807119352	0.185753861	0	1.987359217	1.904648487	0.068723975	7.81E-15	1.796290609
S1_30807835	0.323501956	0.183572226	0.118569173	0.061053929	0	0.082857803	0.263340784	0.148157465	0.146486938	0	0	0.065966342	0.622643014	0.925185393	1.328529703	0.255712171	2.148821474	0.566806377	0	1.938560718	1.640574074	0.283186232	0	1.374252765	1.994913023	0.445066011	0	1.738720489	1.717090746	0.611790001	0	1.380976682
S1_32187564	0	0.085054513	0.271207322	0.390886709	0	0.082942283	0.117998281	0.044410638	0	0.086100977	0.263791778	0.24286147	4.65E-14	0.032433774	0.125116939	0.51606951	1.15234859	0.181607068	0	0.993777542	1.284750951	0.287891015	0	0.920886609	1.345488994	0.292272466	0	0.986131682	0.919693913	0.114251641	0	0.584929919
S1_32187565	0	0.085054513	0.271207322	0.390886709	0	0.082942283	0.117998281	0.044410638	0	0.086100977	0.263791778	0.24286147	4.65E-14	0.032433774	0.125116939	0.51606951	1.325073926	0.287584268	0	1.114566448	1.284750951	0.287891015	0	0.920886609	1.356055967	0.295010032	0	1.093638075	1.024925747	0.094425443	0	0.681377137
S1_33297465	0.427535106	0.082934423	0.119085897	0.091083551	0.316728571	0.180193753	0.2590087	0.105335006	0.328362241	0.084009054	0.119271549	0.108254794	0.252024769	0.040479622	0.085518738	0.068341374	1.703063254	0.292587168	0	1.4307682	1.888615444	0.549863963	0	1.529826734	1.905310486	0.417293757	0	1.500822601	1.741549807	0.302096419	0	1.069563989
S1_38466819	0.145218717	0.084288213	0	0.206092188	0.425825297	0.289686785	0.263237729	0.20883226	0.240350149	0.184147249	0.11918156	0.196852818	0.352484842	0.151864876	0.142496148	0.281155327	1.916943511	0.421318237	0	1.714099949	2.084173345	0.710285991	0	1.665536416	2.039022607	0.57235692	0	1.782406012	1.658885157	0.407539512	0	1.277663469
S1_38469607	0.231533456	0.085054513	0	0.281027439	0.139417052	0.180193753	0.2590087	0.105335006	0.148044363	0.086489841	0.118821556	0.19591669	0.114931281	0.030194517	0.05491104	0.372089268	1.954711424	0.425357886	0	1.851069634	1.668452961	0.556904486	0	1.301818848	1.993229436	0.56708784	0	1.677985012	1.61941822	0.259655586	0	1.339439839
S1_38486036	0.143614046	0.180161347	0.11621454	0.015549363	0.418482861	0.423577782	0.261632127	0.30108721	0.235134602	0.294963942	0.119446049	0.077682683	0.271027327	0.419035045	0.055178398	0.324218245	1.723156722	0.557111071	0	1.557010493	2.329530097	1.062078173	0	1.935120202	1.999348798	0.72460353	0	1.850419288	1.831753322	0.835118468	0	1.335767373
S1_38784045	0.547557944	0.183572226	0.118569173	0.245416275	0.222075227	0	0	0.193714344	0.332791386	0.18469521	0.11925101	0.204949631	0.658115625	0.45824947	0.275254303	0.073024223	2.148821474	0.566806377	0	1.938560718	1.870737087	0.697787854	0	1.471387323	2.167416689	0.719298043	0	1.832408932	1.877676673	0.436833585	0	1.414707919
S1_38811026	0.327264017	0.180161347	0.11621454	0.342859598	0.06492313	0	0	0.193714344	0.233031296	0.087145839	0	0.291666942	0.466426552	0.118698613	0.167230919	0.13938805	1.723156722	0.557111071	0	1.557010493	1.870737087	0.697787854	0	1.471387323	1.959787091	0.576547921	0	1.53314374	1.490003062	0.289082161	0	1.073413465
S1_39389820	0.067392664	0.085054513	0	0.281027439	0.065865374	0.0821526	0	0.074465025	0.069227526	0.087219842	0	0.196950721	0.017459674	0.025568678	0	0.14657074	1.526815226	0.181607068	0	1.763826595	1.653716835	0.410566039	0	1.445950969	1.763220308	0.297167478	0	1.745773614	1.300754588	0.183998268	0	1.222551593
S1_39495063	0.143614046	0.180161347	0.11621454	0.124175777	0.140669543	0.292463777	0.263808187	0.237738747	0.147957753	0.187370976	0.119708663	0.175154307	0.034897961	0.134644763	0.1473082	0.170591503	1.723156722	0.287584268	0	1.914327013	2.308900632	0.413246705	0	2.0811446	2.018449358	0.299172046	0	2.110738154	1.79473519	0.184607156	1.17E-14	1.6028666
S1_39627791	0.323501956	0.183572226	0.118569173	0.245416275	0.225665418	0.289686785	0.263237729	0.388102712	0.328616665	0.29551755	0.254152386	0.311476159	0.121486405	0.09556296	0.121239894	0.162229231	2.148821474	0.292587168	0	2.293299204	2.084173345	0.410566039	0	1.825630633	2.20402754	0.419171904	0	2.200027946	1.891117142	0.122269339	6.27E-16	1.68901113
S1_39677719	0.224201131	0.415344452	0.255398849	0.180573486	0.140195914	0.178959045	0.114821198	0.235469924	0.144912402	0.303703349	0.123246651	0.186855492	0.040685001	0.376656331	0.314064691	0.037990525	2.352620633	0.549863963	0	2.359422	2.290630413	0.553087089	0	1.983728341	2.416074716	0.566816529	0	2.313891264	2.079424791	0.365679822	0	1.764974841
S1_39781105	0.226476814	0.292924157	0.119085897	0.259212921	0.065642471	0.176540249	0.113182691	0.163079985	0.145857153	0.189128155	0.122138431	0.255523381	0.114021008	0.176814183	0.228566116	0.109913963	1.492117622	0.414371312	0	1.40775111	2.066994566	0.546823611	0	1.767143267	1.750301309	0.426790885	0	1.678096172	1.579219486	0.203713173	0	1.230397084
S1_40129883	0.547557944	0.183572226	0.118569173	0.245416275	0.06492313	0	0	0.044547208	0.328095416	0.18469521	0.11925101	0.158795574	1.48417433	0.45824947	0.275254303	0.26985699	2.148821474	0.566806377	0	1.938560718	1.463762965	0.403687619	0	1.239681383	1.950910948	0.574277063	0	1.729273302	2.154302622	0.649543522	0	1.704410499
S1_40180141	0.228915981	0.182729375	0.117610134	0.184691728	0.140669543	0.082857803	0	0.295506123	0.233556308	0.186258221	0.119893848	0.254854678	0.108423461	0.110503729	0.097909159	0.061807918	1.9304679	0.291577366	0	2.081613631	1.854745244	0.413246705	0	1.629010078	1.995961511	0.419071322	0	1.998978852	1.599706915	0.221855415	2.52E-14	1.514996704
S1_40436377	0.231533456	0.085054513	0	0.093414202	0.222075227	0.081529345	0.116785573	0.178600666	0.236211145	0	0	0.130451093	0.109267083	0.284932114	0.533972185	0.057826136	1.954711424	0.425357886	0	1.851069634	1.870737087	0.403687619	0	1.471387323	2.019591451	0.436378406	0	1.801839147	1.627388534	0.224433261	1.16E-14	1.323106409
S1_40833113	0.327264017	0.180161347	0.11621454	0.124175777	0.226476814	0.082934423	0.119085897	0.091083551	0.325814835	0.086107074	0.117990414	0.124712403	0.251312716	0.213715026	0.084636106	0.069070268	1.723156722	0.557111071	0	1.557010493	1.492117622	0.414371312	0	1.223774928	1.730339624	0.431478102	0	1.443758239	1.600571146	0.45721979	0	1.145244479
S1_41209476	0.228915981	0.182729375	0.117610134	0.184691728	0.06492313	0.081529345	0.116785573	0.178600666	0.145723176	0	0	0.145982694	0.267041942	0.747148743	0.888832106	0.1905981	1.50861997	0.291577366	0	1.597563929	1.106855619	0.173311617	0	0.885730529	1.354200277	0.186535098	0	1.319853009	1.155757369	0.270610979	1.43E-14	1.164008668
S1_41697415	0.228915981	0.182729375	0.117610134	0.184691728	0.224812666	0.176540249	0.113182691	0.163079985	0.236540817	0.187762134	0.120683578	0.193684292	0.085547467	0.105595275	0.093538268	0.050131964	1.9304679	0.291577366	0	2.081613631	2.545078219	0.283186232	0	2.331999715	2.251246578	0.300578059	0	2.307227924	1.983786934	0.156433857	1.14E-14	1.797478361
S1_41831015	0.323501956	0.183572226	0.118569173	0.245416275	0.316728571	0	0	0.135439629	0.326880442	0.087086083	0.118383433	0.205009277	0.119226224	0.564988519	0.468462527	0.15684995	2.148821474	0.566806377	0	1.938560718	1.668452961	0.556904486	0	1.301818848	1.959368254	0.576645777	0	1.754658135	1.994359456	0.426206099	0	1.561710468
S1_41831109	0.143614046	0.180161347	0.11621454	0.124175777	0.140669543	0.292463777	0.263808187	0.237738747	0.147957753	0.187370976	0.119708663	0.175154307	0.034897961	0.134644763	0.1473082	0.170591503	1.723156722	0.557111071	0	1.557010493	2.308900632	0.413246705	0	2.0811446	2.018449358	0.573448592	0	1.913837267	1.79473519	0.340636013	1.17E-14	1.438681534
S1_42205508	0.145218717	0.084288213	0	0.063081006	0.140669543	0	0.113182691	0.060005188	0.150136465	0	0	0.067196541	0.032419735	0.073967286	0.331424333	0.010586755	1.916943511	0.421318237	0	1.714099949	2.308900632	0.413246705	0	2.0811446	2.058598773	0.439385663	0	2.013189665	1.790762001	0.239631429	2.36E-14	1.428957464
S1_42256776	0.143614046	0.180161347	0.11621454	0.124175777	0.224201131	0.177726633	0.255398849	0.180573486	0.146208907	0.182962856	0.118862036	0.188503744	0.0439821	0.06731795	0.068417559	0.067868027	1.723156722	0.287584268	0	1.914327013	1.47719717	0.284438568	0	1.372403624	1.742031602	0.292604014	0	1.759960801	1.400679963	0.099323637	0	1.371981409
S1_42394012	0.066711229	0	0	0.045801241	0	0	0.255900504	0.206011664	0	0	0.126331285	0.096163712	0.093664564	0.095327235	0.373735841	0.058097311	1.703063254	0.292587168	0	1.795991367	1.828089959	0.175711638	0	1.252773393	1.797163174	0.304302548	0	1.65691917	1.462180176	0.237201716	7.28E-15	1.158043136
S1_42581622	0.432565218	0.182729375	0.117610134	0.184691728	0.657091552	0	0	0.193714344	0.556067652	0.087260672	0	0.189950493	0.349802829	0.183352581	0.189890871	0.032971143	1.9304679	0.565108908	0	1.707422833	2.329530097	0.403687619	0	1.715882762	2.204659961	0.438160147	0	1.824795443	1.984339616	0.473656592	1.43E-14	1.34261191
S1_43039737	0.228915981	0.182729375	0.117610134	0.184691728	0.13978468	0	0.255900504	0.206011664	0.235994308	0.088295603	0	0.151244471	0.092479549	0.3809309	0.735413787	0.1073789	1.50861997	0.565108908	0	1.305935318	2.274639948	0.409669295	0	1.42174436	2.009110182	0.586713423	0	1.480182996	1.734148866	0.367668606	0	0.920640244
S1_43097947	0.228915981	0	0	0.138422191	0.422850546	0	0	0.120838358	0.326427004	0	0	0.139810316	0.240006154	0	5.83E-15	0.047478811	1.9304679	0.291577366	0	2.081613631	1.888615444	0.284438568	0	1.835768499	1.962103006	0.294953441	0	2.118593501	1.747434734	0.220600414	1.31E-14	1.569462817
S1_43142660	0.145218717	0.084288213	0	0.063081006	0.422850546	0	0	0.120838358	0.237408076	0	0	0.080837749	0.273091246	0.090629212	0.11345219	0.011397252	1.916943511	0.421318237	0	1.714099949	2.352620633	0.284438568	0	2.359422	2.205652756	0.30692699	0	1.995864062	1.885930786	0.233833162	3.62E-15	1.721741199
S1_43375286	0.143614046	0	0	0.139739608	0.422850546	0	0	0.120838358	0.233735104	0	0	0.108601039	0.37745907	0	7.43E-15	0.04612366	1.723156722	0.557111071	0	1.557010493	1.47719717	0.549863963	0	1.12747155	1.742031602	0.567702308	0	1.420012691	1.400679963	0.295547741	0	1.058022652
S1_43410995	0.143614046	0	0	0.139739608	0.424069517	0	0	0.296131816	0.238542258	0	0	0.1910044	0.350217332	0	0	0.093305518	1.325073926	0.557111071	0	1.114566448	1.640574074	0.283186232	0	1.667733715	1.571455514	0.441714516	0	1.432040105	1.198246404	0.382839306	0	1.232995463
S1_43440800	0.067392664	0.085054513	0	0.281027439	0.319845286	0.082857803	0	0.295506123	0.149059342	0.087560099	0	0.325240876	0.298313612	0.025661422	0	0.096048017	1.526815226	0.181607068	0	1.763826595	1.451732829	0.413246705	0	1.128764086	1.588982715	0.298840113	0	1.553867502	1.2031814	0.249911972	0	1.203753949
S1_43633439	0.672336498	0.292924157	0.119085897	0.551469953	0.425825297	0.0821526	0	0.23973728	0.560519808	0.18757335	0.120921954	0.447791747	0.376284175	0.457835659	0.342890514	0.481375481	2.3782983	0.718049108	0	2.158417225	2.084173345	0.710285991	0	1.665536416	2.395978984	0.733282141	0	2.032906481	2.118318649	0.56025809	4.15E-15	1.604857693
S1_43871846	0.06812317	0	0	0.190504536	0.224201131	0	0	0.120838358	0.14786569	0	0	0.148876522	0.091453256	0.055284466	0.101431956	0.047016865	1.717106647	0.298966497	0	1.529124514	1.47719717	0.549863963	0	1.12747155	1.595256648	0.431344731	0	1.429890491	1.300410002	0.224958146	9.21E-15	0.994818175
S1_43960968	0.143614046	0	0	0.311855388	0.418482861	0	0	0.193714344	0.235134602	0	0	0.225449057	0.271027327	0	1.51E-14	0.197280306	1.325073926	0.557111071	0	1.114566448	1.870737087	0.697787854	0	1.471387323	1.560663753	0.576547921	0	1.351315739	1.407737359	0.289082161	0	0.908793338
S1_44074418	0.226476814	0.082934423	0	0.460754091	0.140195914	0	0.114821198	0.119213128	0.231074636	0	0	0.324220197	0.071005068	0.053494893	0	0.321666409	1.908484508	0.718049108	0	1.615275065	2.290630413	0.553087089	0	1.340590906	2.200047861	0.73614692	0	1.591203728	1.801525392	0.515039559	2.46E-14	1.14239456
S1_44198975	0.066711229	0.084300977	0	0.417250377	0.316728571	0.082942283	0	0.150035105	0.145082413	0.085445882	0	0.299285674	0.332635039	0.033667559	0	0.319347307	1.50861997	0.291577366	0	0.925458366	1.668452961	0.287891015	0	0.920886609	1.714060565	0.296612026	0	0.918318578	1.241360946	0.100391105	3.42E-15	0.521479875
S1_44201130	0.142118062	0.082826674	0	0.494203597	0.140669543	0	0	0.060005188	0.145901523	0	0	0.304580085	0.038320773	0	0	0.448687573	1.31026793	0.292587168	0	0.701982321	2.308900632	0.413246705	0	1.439585347	1.752742095	0.422874176	0	1.041296091	2.071620326	0.202464616	0	0.96343497
S1_45341478	0	0.585432354	0.271207322	0.451885468	0.142118062	0.564756766	0.264947419	0.444553557	0.06694244	0.581694589	0.269495723	0.435671095	0.224133	0.379601908	0.207624281	0.240888099	1.325073926	0.287584268	0	1.557010493	1.31026793	0.292587168	0	1.4307682	1.335056819	0.29174403	0	1.531473924	1.234685755	0.158933647	0	1.163307151
S1_45564954	0	0.585432354	0.271207322	0.593201332	0.316728571	0.292689371	0.117998281	0.270357381	0.068364457	0.433277678	0.263791778	0.450885999	0.474856133	0.529048107	0.125116939	0.362160264	0.978908871	0.287584268	0	1.114566448	1.668452961	0.556904486	0	1.738584625	1.341263477	0.414192399	0	1.396144803	1.372944584	0.475963218	0	1.159568594
S1_45565348	0.323501956	0.292098044	0.264947419	0.543209013	0.657091552	0.286975031	0.116785573	0.465260055	0.438260876	0.296476366	0.254842569	0.578755707	0.488955818	0.100522379	0.136809154	0.326461121	1.31026793	0.566806377	0	1.4307682	1.870737087	0.697787854	0	1.935120202	1.53273084	0.719298043	0	1.728710046	1.615012311	0.436833585	0	1.319925165
S1_45565403	0.228915981	0.298130549	0.268591125	0.875028129	0.065865374	0.180169007	0.115173322	0.254556148	0.146920978	0.29842695	0.256097893	0.616990736	0.114449461	0.117312292	0.108493747	0.726638615	1.50861997	0.565108908	0	1.305935318	1.653716835	0.710285991	0	1.220413332	1.725912852	0.579162102	0	1.344220199	1.297102982	0.370064323	0	0.843549737
S1_45567661	0.066711229	0.57806423	0.268591125	0.432443587	0.657091552	0.286975031	0.116785573	0.465260055	0.233994398	0.428309646	0.25847917	0.434222282	1.291254696	0.492949656	0.122986526	0.466293045	1.50861997	0.291577366	0	1.707422833	1.870737087	0.697787854	0	1.471387323	1.745827726	0.420097258	0	1.750181644	1.418577763	0.507965009	1.43E-14	1.199204533
S1_45582736	0.067392664	0.430735278	0.431414718	0.629284997	0.139417052	0.292689371	0.117998281	0.405817797	0.068840714	0.428790004	0.266622741	0.523793079	0.019263764	0.177158112	0.167504423	0.373137666	1.15234859	0.425357886	0	1.395150215	1.668452961	0.556904486	0	1.301818848	1.368685822	0.56708784	0	1.414453466	1.26274125	0.259655586	0	0.924806402
S1_45588048	0.067392664	0.430735278	0.431414718	0.629284997	0.425825297	0.180169007	0.115173322	0.481357791	0.236504698	0.305916732	0.263083912	0.526718532	0.578879181	0.190218172	0.203434694	0.512065126	1.15234859	0.425357886	0	1.395150215	2.084173345	0.710285991	0	1.665536416	1.57888295	0.577119655	0	1.543505987	1.737886792	0.369610929	0	1.117606441
S1_45588984	0.142118062	0.292098044	0.264947419	0.543209013	0.065865374	0.421233498	0.428398796	0.641427721	0.144152366	0.309181122	0.279966503	0.603415396	0.040496427	0.381458609	0.457354313	0.314692485	1.31026793	0.566806377	0	1.4307682	1.653716835	0.410566039	0	1.825630633	1.528861098	0.579510233	0	1.701812414	1.195939409	0.542841904	6.27E-16	1.382734858
S1_45596798	0.066711229	0.57806423	0.268591125	0.432443587	0.140669543	0.414696251	0.419646718	0.420404764	0.144664155	0.439717933	0.280564949	0.461570893	0.08965516	0.255176439	0.278933908	0.167768159	0.820269941	0.291577366	0	0.925458366	1.451732829	0.413246705	0	1.128764086	1.162390037	0.419071322	0	1.079211185	1.096845768	0.221855415	2.52E-14	0.699037119
S1_45597353	0.323501956	0.292098044	0.264947419	0.543209013	0.225665418	0.421233498	0.428398796	0.449844969	0.328616665	0.309181122	0.279966503	0.565581359	0.121486405	0.381458609	0.457354313	0.409033191	1.31026793	0.566806377	0	1.4307682	1.653716835	0.410566039	0	1.825630633	1.528861098	0.579510233	0	1.701812414	1.195939409	0.542841904	6.27E-16	1.382734858
S1_45931781	0.066711229	0.57806423	0.268591125	0.432443587	0.222075227	0.554189647	0.435633949	0.603971642	0.143962766	0.583826092	0.281520792	0.505435018	0.122038439	0.346106912	0.45901714	0.372313078	1.139228019	0.291577366	0	1.305935318	1.463762965	0.403687619	0	1.239681383	1.341888324	0.297756788	0	1.292076596	1.090969649	0.095109806	1.43E-14	0.942122715
S1_45986150	0	0.438247817	0.44290582	0.652494659	0	0.414696251	0.419646718	0.310188429	0	0.450434787	0.454776987	0.515223805	3.38E-14	0.247968387	0.22902736	0.269167426	1.3413767	0.421318237	0	1.714099949	1.451732829	0.177076755	0	1.128764086	1.574314892	0.311588534	0	1.589191459	1.14178666	0.264923407	2.36E-14	1.072557356
S1_46442376	0	0.564756766	0.65264928	1.136262362	0.139417052	0.566573412	0.441215068	0.88107512	0.066582688	0.579929641	0.629857877	1.029164758	0.143050514	0.400901122	0.314694881	0.716691608	0.968496915	0.292587168	0	0.904156783	1.284750951	0.287891015	0	1.120802739	1.144982137	0.297120563	0	1.052167035	0.919733194	0.220009754	0	0.653231936
S1_46458043	0	0.438247817	0.44290582	0.826710928	0.139417052	0.566573412	0.441215068	0.464766067	0.068536344	0.592642527	0.466888377	0.724333172	0.072467117	0.283966131	0.40657914	0.625148445	0.990369038	0.421318237	0	1.169317181	1.284750951	0.081713749	0	1.120802739	1.189038019	0.306097038	0	1.224375544	0.910000483	0.490916805	1.65E-14	0.785591971
S1_46614589	0.067392664	0.430735278	0.431414718	0.629284997	0.065480009	0.295661285	0.118794014	0.287022733	0.068295227	0.433359498	0.268077962	0.467184522	0.02039079	0.12645854	0.126824379	0.374574649	1.15234859	0.425357886	0	1.395150215	1.888615444	0.549863963	0	2.026013527	1.545639391	0.433259809	0	1.665050293	1.556908799	0.270033873	0	1.407517925
S1_46728448	0	0.292098044	0.264947419	0.444553557	0.06492313	0.286975031	0.116785573	0.285116013	0	0.296476366	0.254842569	0.343537013	4.82E-14	0.100522379	0.136809154	0.166997001	0.675686898	0.292587168	0	0.701982321	1.106855619	0.403687619	0	1.075606056	0.832369728	0.297490149	0	0.836861401	0.828126774	0.161484706	0	0.597761876
S1_46873792	0	0.301304077	0.271207322	0.593201332	0	0.180169007	0.115173322	0.148807716	0	0.302663506	0.259726126	0.388934259	6.44E-14	0.171029465	0.21313448	0.475558959	0.682534714	0.287584268	0	0.751700619	0.942877209	0.410566039	0	0.881620445	0.844905545	0.298332945	0	0.821638451	0.621614809	0.194024311	1.44E-14	0.494332808
S1_46874002	0.066074901	0.182685381	0.260343621	0.304325334	0	0.177703517	0.113182691	0.162818024	0.066967167	0.18488192	0.118711909	0.215169044	0.020015491	0.06485845	0.061232728	0.117533423	1.127324316	0.414371312	0	1.223774928	0.792214796	0.413246705	0	0.704018259	0.990234723	0.425080878	0	0.98510689	0.877738222	0.178400616	5.79E-16	0.876988457
S1_46982086	0	0.301304077	0.271207322	0.593201332	0	0.421233498	0.428398796	0.641427721	0	0.441390958	0.444764064	0.630395615	6.44E-14	0.255847449	0.33593104	0.292458421	0.682534714	0.287584268	0	0.751700619	0.658815843	0.176010041	0	0.407370203	0.702057082	0.186969924	0	0.630787639	0.437158646	0.137724595	1.44E-14	0.464769844
S1_47085846	0.422850546	0.083662063	0.118794014	0.701992474	0.318657508	0.289575013	0.261847438	0.2826244	0.330506081	0.187596911	0.268908367	0.49785896	0.142233451	0.276034616	0.387871984	0.820666431	0.804793215	0.549863963	0	0.770507104	0.786908424	0.286191583	0	0.749734282	0.823300798	0.430415301	0	0.81065918	0.529738989	0.436031493	0	0.506738189
S1_47090679	0.066074901	0.427798193	0.638901255	0.847764976	0	0.421233498	0.428398796	0.449844969	0	0.435501872	0.445818717	0.651879701	0.065143859	0.238140959	0.275089507	0.588119869	0.544449397	0.414371312	0	0.444420635	0.658815843	0.176010041	0	0.407370203	0.556189374	0.29993285	0	0.450940936	0.348996201	0.479905313	4.15E-15	0.200602859
S1_47090709	0.14072182	0.180120227	0.254857136	0.396551696	0	0.289575013	0.261847438	0.2826244	0.067808507	0.188772979	0.271768958	0.368065954	0.075582778	0.204846693	0.291827116	0.184340866	0.425873954	0.417675599	0	0.382519319	0.528559924	0.286191583	0	0.252307047	0.438916028	0.427844937	0	0.339449558	0.263422313	0.284833243	0	0.194504016
S1_47091481	0	0.298130549	0.268591125	0.432443587	0.065865374	0.421233498	0.428398796	0.449844969	0	0.433751167	0.281147934	0.461839726	0.172225329	0.291190012	0.299824796	0.166536938	0.549554083	0.565108908	0	0.547992633	0.658815843	0.410566039	0	0.407370203	0.683184988	0.573949383	0	0.559892798	0.380765256	0.370064323	0	0.328171348
S1_47280365	0.066074901	0.182685381	0.260343621	0.61353492	0.06492313	0.286975031	0.116785573	0.285116013	0.066665038	0.186002105	0.1191726	0.455690839	0.023958219	0.183528805	0.07654849	0.547850385	0.544449397	0.718049108	0	0.566843246	0.535654524	0.697787854	0	0.470556451	0.551993112	0.727233738	0	0.510807368	0.336346341	0.465744317	1.64E-15	0.240461393
S1_47382233	0.066711229	0.298130549	0.268591125	0.607574657	0	0.286975031	0.116785573	0.148822025	0	0.300876456	0.25847917	0.387040464	0.202714715	0.096909846	0.122986526	0.651095269	0.820269941	0.565108908	0	0.925458366	0.798163784	0.403687619	0	0.712713931	0.83829971	0.438160147	0	0.847106247	0.535245862	0.473656592	1.43E-14	0.500726768
S1_47397766	0	0.180120227	0.254857136	0.396551696	0.140195914	0.082156351	0	0.147958725	0.067357587	0.085253051	0.117017334	0.298320462	0.18939607	0.029790037	0.05413738	0.220556926	0.669477814	0.417675599	0	0.677831521	0.786908424	0.553087089	0	0.690199145	0.691440221	0.562487154	0	0.65970898	0.457712945	0.257777354	0	0.370589696
S1_47398034	0	0.292098044	0.264947419	0.444553557	0.140669543	0.177703517	0.113182691	0.074204826	0.067811071	0.18630796	0.119199511	0.239576407	0.189778041	0.060354702	0.055072877	0.423700081	0.968496915	0.292587168	0	1.045935016	1.451732829	0.413246705	0	1.439585347	1.167159428	0.422874176	0	1.264839579	1.036096773	0.202464616	0	0.844821038
S1_47410929	0	0.301304077	0.271207322	0.593201332	0.319845286	0.177703517	0.113182691	0.522126534	0.146727259	0.300387038	0.257376971	0.553961332	0.486154781	0.162079365	0.201185466	0.52223421	0.682534714	0.557111071	0	0.751700619	1.098158959	0.715018041	0	1.008555032	0.85324486	0.580970766	0	0.855099681	0.680763462	0.395071848	1.17E-14	0.584769391
S1_47696923	0.143614046	0.301304077	0.271207322	0.862407063	0.222075227	0.286975031	0.116785573	0.465260055	0.147069667	0.304358272	0.261863357	0.7224007	0.038590381	0.147491579	0.110521519	0.528966677	0.682534714	0.557111071	0	0.751700619	1.106855619	0.697787854	0	1.075606056	0.846122484	0.576547921	0	0.894022072	0.777122456	0.289082161	0	0.586883883
S1_47892037	0.142118062	0.292098044	0.264947419	0.543209013	0.316728571	0.292689371	0.117998281	0.405817797	0.228423981	0.299082044	0.257251648	0.54816251	0.191680576	0.226675724	0.15551632	0.319351602	0.968496915	0.566806377	0	1.045935016	0.950540077	0.556904486	0	0.920886609	0.98299467	0.576645777	0	1.023244568	0.651500455	0.426206099	0	0.61749308
S1_48135222	0.228915981	0.298130549	0.268591125	0.875028129	0.319997296	0.420874737	0.254857136	0.673683121	0.232140113	0.304922752	0.264409675	0.806543582	0.134309103	0.361350137	0.180062214	0.564506658	0.820269941	0.565108908	0	0.925458366	0.959061587	0.417675599	0	0.984202336	0.967893545	0.568073051	0	0.946701849	0.630904075	0.505125475	0	0.565439063
S1_48144869	0.067055281	0.585432354	0.271207322	0.451885468	0.066398825	0.420874737	0.254857136	0.257072856	0.067916702	0.573761642	0.267037037	0.410837711	0.024385691	0.404738539	0.160702197	0.216270052	0.682534714	0.287584268	0	0.751700619	0.669477814	0.417675599	0	0.677831521	0.691975383	0.294078456	0	0.702214114	0.472546636	0.264679585	0	0.417210155
S1_48145774	0	0.292098044	0.264947419	0.543209013	0.065480009	0.295661285	0.118794014	0.408696634	0	0.301150039	0.259464082	0.533789204	4.60E-14	0.362527313	0.177024376	0.346284657	0.968496915	0.566806377	0	1.045935016	0.804793215	0.549863963	0	0.770507104	0.969422314	0.574884589	0	0.926195541	0.744977093	0.511161671	0	0.705334664
S1_48256160	0	0.564756766	0.264947419	0.444553557	0.065865374	0.180169007	0.115173322	0.148807716	0.066885632	0.418642188	0.119356356	0.300974077	0.08076953	0.452154595	0.061543026	0.248152768	0.968496915	0.292587168	0	1.045935016	1.273874387	0.710285991	0	1.220413332	1.15392146	0.549563762	0	1.180533424	0.927245464	0.542841904	6.27E-16	0.732012302
S1_48312252	0	0.292098044	0.264947419	0.444553557	0	0.421233498	0.428398796	0.341728688	0	0.309181122	0.279966503	0.417936593	4.68E-14	0.381458609	0.457354313	0.294295897	0.675686898	0.292587168	0	0.701982321	0.658815843	0.176010041	0	0.678878214	0.69027068	0.298237921	0	0.698789694	0.410654554	0.302735799	6.27E-16	0.442387899
S1_48351920	0.143232317	0.57806423	0.268591125	0.355602783	0.065642471	0.082857803	0	0.148157465	0	0.299414042	0.119409129	0.249089353	0.483896706	0.621178765	0.146621003	0.292199687	0.324610188	0.082612646	0	0.339637047	0.654293879	0.546823611	0	0.528380877	0.445666259	0.287172427	0	0.426983097	0.394816289	0.602832669	1.14E-14	0.250115681
S1_48406177	0.066711229	0.564756766	0.264947419	0.307424366	0	0.414696251	0.419646718	0.420404764	0	0.437363069	0.279103264	0.406280591	0.170853752	0.208109065	0.298316306	0.303123519	0.675686898	0.082890491	0	0.432269276	0.531907145	0.177076755	0	0.296333652	0.684244435	0.180659735	0	0.403373296	0.43971318	0.05767812	0	0.221407982
S1_48409124	0	0.301304077	0.271207322	0.593201332	0	0.180169007	0.115173322	0.254556148	0	0.302663506	0.259726126	0.450901853	6.44E-14	0.171029465	0.21313448	0.345718908	0.978908871	0.557111071	0	0.751700619	0.942877209	0.410566039	0	0.545873469	1.00854156	0.439338732	0	0.744267653	0.697358722	0.251232011	1.44E-14	0.446117846
S1_48658962	0.066711229	0.298130549	0.268591125	0.607574657	0	0.082857803	0	0.059338927	0	0.186995194	0.119409129	0.313009843	0.051738494	0.134117945	0.146621003	0.679732893	0.820269941	0.565108908	0	0.925458366	0.936024502	0.546823611	0	0.845892183	0.851395535	0.58439243	0	0.899567996	0.605298865	0.341277772	1.14E-14	0.578633419
S1_48715678	0.143614046	0.085054513	0	0.390886709	0.140669543	0	0	4.32E-14	0.147957753	0.084873671	0	0.164536815	0.034897961	0.077363392	0	0.563889389	0.433604092	0.287584268	0	0.21952917	0.792214796	0.413246705	0	0.467153145	0.570312989	0.299172046	0	0.33596548	0.498965616	0.184607156	1.17E-14	0.184452076
S1_48759689	0.143614046	0.085054513	0.11621454	0.139739608	0.139417052	0	0.2590087	0.015170954	0.145662007	0	0.119192082	0.064209495	0.040870744	0.213172614	0.061463951	0.103811783	0.682534714	0.557111071	0	0.438536003	0.950540077	0.556904486	0	0.62531956	0.838727905	0.572632102	0	0.488997839	0.620694883	0.336275256	0	0.257574518
S1_48759747	0.432565218	0	0.117610134	0.653560067	0.657091552	0	0.261632127	0.434692554	0.556067652	0	0.119518954	0.588078746	0.349802829	0	0.061621278	0.469761327	1.139228019	0.910335119	0	0.753605167	1.463762965	1.062078173	0	1.043806517	1.341888324	0.932187041	0	0.887844539	1.090969649	0.649786991	1.43E-14	0.520679438
S1_48759977	0.066074901	0	0	0.24446779	0.424069517	0	0.113182691	0.296131816	0.231242851	0	0	0.262374039	0.737778092	1.07E-14	0	0.180106846	0.812145823	1.095375933	0	0.776280787	1.264160304	1.281671236	0	0.909664727	0.993382432	1.131139871	0	0.821643515	0.872125298	0.933832292	0	0.490586345
S1_48765802	0.065480009	0.295661285	0.118794014	0.287022733	0.422534409	0.080775329	0	0.356392159	0.229761262	0.181410226	0.115243479	0.25812473	0.735693728	0.38269036	0.053374951	0.463200372	0.539826278	0.284438568	0	0.485016308	0.929939394	0.696537485	0	0.552342716	0.688179766	0.415406732	0	0.518806931	0.614442506	0.550707738	7.52E-15	0.254209628
S1_48766088	0	0.301304077	0	0.232032947	0.225665418	0	0	0.224127847	0.068779956	0.183842424	0	0.203082785	0.345454551	0.416896414	1.46E-14	0.197867663	0.682534714	0.557111071	0	0.630381704	0.942877209	0.710285991	0	0.947041121	0.844905545	0.57935672	0	0.790186476	0.621614809	0.325354614	1.44E-14	0.451502984
S1_48766214	0	0	0	0.14081026	0.06492313	0.081529345	0	0.059341585	0	0	0	0.114127751	0.036167903	0.053993072	0.099263445	0.029069642	0.82922033	0.425357886	0	0.541363454	1.106855619	0.403687619	0	0.712713931	1.009158695	0.436378406	0	0.63094304	0.720180757	0.224433261	1.16E-14	0.400754151
S1_48989776	0	0	0	0.296915346	0.140669543	0	0	0.210034797	0	0	0	0.261320902	0.231218581	0	0	0.084301491	0.327675957	0.738683819	0	0.158070466	0.792214796	0.715018041	0	0.467153145	0.568769578	0.767047721	0	0.262998143	0.515801199	0.433984505	0	0.248109486
S1_48990581	0	0.085054513	0.11621454	0.139739608	0.065865374	0.0821526	0.263237729	0.23973728	0.0678342	0	0.119619679	0.156618566	0.072032423	0.309182331	0.049495481	0.172025921	0.433604092	0.557111071	0	0.204948457	0.658815843	0.710285991	0	0.468300437	0.565046255	0.57935672	0	0.335224473	0.36131825	0.325354614	1.44E-14	0.14187554
S1_49043435	0	0	0.11621454	0.311855388	0.222075227	0	0.261632127	0.044547208	0.068330078	0	0.119446049	0.162066924	0.209642152	0	0.055178398	0.37706234	0.433604092	0.897809925	0	0.204948457	1.106855619	1.062078173	0	0.773819078	0.698399078	0.930210294	0	0.425460588	1.147700889	0.656421373	0	0.4940745
S1_49067941	0.143614046	0	0.11621454	0.311855388	0.224812666	0	0.113182691	0.296131816	0.234441538	0	0.119708663	0.33871915	0.099516384	0	0.044357218	0.110093419	0.682534714	0.897809925	0	0.438536003	0.936024502	0.546823611	0	0.326560519	0.851341307	0.770313185	0	0.445191313	0.563373172	0.650187861	0	0.168533726
S1_49137219	0	0	0	0.251766061	0.424069517	0.176540249	0.420891896	0.163079985	0.150349831	0	0.119784362	0.195515856	0.57488779	0.165400275	0.215159827	0.324514393	0.438058747	0.421318237	0	0.207395205	0.936024502	0.877640349	0	0.468749179	0.71244032	0.581488691	0	0.342757524	0.635942828	0.546395828	1.24E-14	0.207356993
S1_49161282	0.067431818	0.438247817	0.118755058	0.381070575	0.065865374	0	0	0.465506226	0	0.295495589	0	0.364900081	0.231062777	0.702063041	0.092946808	0.476608033	0.231585249	0.179942019	0	0.157794087	0.419551196	0.410566039	0	0.088746941	0.338387085	0.29480335	0	0.09672511	0.181686668	0.222675621	0	0.084282963
S1_49161294	0.066711229	0.084300977	0.117610134	0.138422191	0.657091552	0	0.261632127	0.434692554	0.233994398	0	0.119518954	0.216981111	1.291254696	0.155030353	0.061621278	0.328314886	0.142563421	0.291577366	0	0.12326084	0.798163784	0.697787854	0	0.36017769	0.433616129	0.420097258	0	0.186451514	1.440933539	0.507965009	1.43E-14	0.216978486
S1_49162057	0.066711229	0.084300977	0.117610134	0.138422191	0.418482861	0.081529345	0	0.403335685	0.146101213	0.084988798	0	0.235680154	0.476123826	0.032040152	0.189890871	0.179033596	0.324610188	0.565108908	0	0.186255526	0.798163784	0.697787854	0	0.286426919	0.555580026	0.578063916	0	0.21132713	0.766813117	0.404077539	1.43E-14	0.221385127
S1_49223609	0.142118062	0.082826674	0.118569173	0.168162667	0.663804849	0	0.116065496	0.384741864	0.336739123	0	0.122634487	0.253201721	0.858327305	0.051245265	0.045346359	0.126115862	0.066334215	0.292587168	0	0.107437328	0.929939394	0.696537485	0	0.329017837	0.335060274	0.42889701	0	0.178186371	1.509766174	0.329525897	0	0.508791468
S1_49250135	0.427535106	0	0.119085897	0.460754091	0.424069517	0	0.113182691	0.296131816	0.441269657	0	0.122138431	0.414329297	0.227966419	1.07E-14	0.228566116	0.215698858	0.321823073	0.718049108	0	0.212808232	0.654293879	0.546823611	0	0.179371388	0.439331777	0.586951601	0	0.208832014	0.439538586	0.431789004	0	0.103230181
S1_49250682	0.319997296	0	0.119159487	0.242357948	0.225665418	0.0821526	0.263237729	0.074465025	0.323348455	0	0.258635899	0.141189504	0.095843098	0.033387974	0.156253254	0.296969783	0.425873954	0.723647671	0	0.275016688	0.658815843	0.710285991	0	0.327844056	0.547351247	0.736401877	0	0.293942174	0.468441757	0.627859657	0	0.114859581
S1_49305394	0.228915981	0.084300977	0	0.683760557	0.54080429	0	0	0.492319808	0.335947765	0.083647272	0	0.638919186	0.476928968	0.026507583	1.08E-14	0.498079807	0.142563421	0.565108908	0	0.031157136	0.792214796	0.715018041	0	0.238880792	0.436701498	0.727226646	0	0.110561375	1.076693628	0.459559797	2.52E-14	0.121090479
S1_49347122	0.231533456	0	0	0.549331495	0.225665418	0	0	0.224127847	0.23859758	0	0	0.400041537	0.086160953	0	0	0.307871123	0.327675957	0.738683819	0	0.158070466	0.658815843	0.710285991	0	0.195886659	0.448960658	0.764328524	0	0.16584382	0.396965646	0.473480286	0	0.050335639
S1_49391563	0.143614046	0.085054513	0	0.691624847	0.319997296	0.180120227	0	0.530722322	0.23091447	0.183624035	0	0.631176465	0.192892694	0.14441714	0	0.388149071	0.433604092	0.557111071	0	0.21952917	0.425873954	0.417675599	0	0.091594101	0.439198017	0.431898246	0	0.173407386	0.214604337	0.34618704	0	0.250591381
S1_49395298	0.228915981	0.084300977	0.117610134	0.340746002	0.418482861	0.081529345	0	0.403335685	0.32814307	0.084988798	0	0.381733921	0.182646227	0.032040152	0.189890871	0.144816127	0.549554083	0.565108908	0	0.308600615	0.798163784	0.697787854	0	0.286426919	0.690383149	0.578063916	0	0.260328485	0.49197936	0.404077539	1.43E-14	0.171304647
S1_49400925	0	0.292098044	0	0.494203597	0.140195914	0	0.114821198	0.341918543	0.068201936	0.083899144	0	0.366448824	0.136487234	0.480294127	0.044730044	0.338488513	0.227465162	0.292587168	0	0.076780428	0.786908424	0.553087089	0	0.252307047	0.443312381	0.427805801	0	0.140982511	0.694203573	0.287576638	2.20E-14	0.079341299
S1_49403389	0	0.085054513	0	0.691624847	0.318657508	0.082156351	0	0.613028187	0.147623704	0.087412128	0	0.700950145	0.413950076	0.024980868	0	0.337972447	0.229428997	0.897809925	0	0.204948457	0.528559924	0.888140809	0	0.252307047	0.338503949	0.945098231	0	0.216835832	0.268028353	0.607758071	1.86E-14	0.062526065
S1_49574359	0.226476814	0.082934423	0.119085897	0.801759929	0.31762636	0.081897937	0.116902461	0.489385904	0.236803347	0.085765801	0.123384173	0.72179367	0.116232959	0.025171755	0.045599098	0.466873912	0.321823073	1.095375933	0	0.212808232	0.525591042	1.077216638	0	0.490652979	0.44085203	1.148076749	0	0.314119319	0.227297767	0.839837461	0	0.15697973
S1_49615426	0	0	0.118569173	0.168162667	0.13978468	0.081897937	0.116902461	0.058520141	0.068608208	0.085069564	0.123085124	0.130726225	0.12560329	0.024357565	0.045417706	0.070024829	0.227465162	1.074974839	0	0.46365916	0.525591042	0.708224304	0	0.490652979	0.336457506	0.958116168	0	0.524642505	0.251846658	0.747669777	7.28E-15	0.195383391
S1_49615489	0.142118062	0	0.445149041	0.245416275	0.140195914	0.178959045	0.427870614	0.235469924	0.146802243	0.085285669	0.460979591	0.256782748	0.034659519	0.07826008	0.318010927	0.067017679	0.227465162	0.566806377	0	0.384662998	0.313127516	0.553087089	0	0.343352418	0.234971298	0.588609286	0	0.391421592	0.085258026	0.392741878	2.20E-14	0.185003291
S1_49640549	0	0	0.11621454	0.311855388	0.421212202	0.291376935	0.43865491	0.208302042	0.150379746	0.085918826	0.261263924	0.245188162	0.477980821	0.334425393	0.380633424	0.497138122	0.066846171	0.557111071	0	0.076723703	0.535136474	0.712203349	0	0.473910329	0.336781164	0.593181165	0	0.241644772	0.626132692	0.434947446	9.21E-15	0.197089881
S1_49650224	0.143614046	0.085054513	0.435699474	0.124175777	0.318657508	0.178959045	0.872178482	0.266872107	0.238103145	0	0.631128414	0.129347599	0.191745417	0.59842628	0.539468709	0.264669083	0.433604092	0.897809925	0	0.406246082	0.313127516	0.888140809	0	0.78015812	0.444653815	0.945098231	0	0.499454697	0.222641759	0.607758071	1.86E-14	0.690108259
S1_49833254	0	0.082826674	0.118569173	0.168162667	0.424069517	0	0.420891896	0.371650898	0.146357186	0	0.258151832	0.247411195	0.905914123	0	0.211186066	0.234238906	0.227465162	1.074974839	0	0.46365916	0.654293879	1.281671236	0	0.799532269	0.437336744	1.129197143	0	0.585544258	0.507428577	0.828152124	0	0.310012639
S1_49922197	0.228915981	0.084300977	0.117610134	0.340746002	0.31762636	0.081897937	0.436830385	0.325217895	0.239951386	0	0.261381171	0.339196319	0.108307893	0.166121436	0.260258325	0.428891192	0.142563421	1.334383824	0	0.403734907	0.137330762	1.077216638	0	0.842800635	0.147730898	1.396115958	0	0.533166177	0.060942081	1.047300113	0	0.608549411
S1_49934047	0.142118062	0.292098044	0	0.494203597	0.223424963	0	0.117323192	0.250479044	0.148999472	0.085681839	0	0.369658744	0.077135421	0.188521552	0.131986209	0.443989368	0.066334215	1.074974839	0	0.153601126	0.139433578	1.083621051	0	0.389742078	0.146665004	1.150236922	0	0.240411583	0.07610174	0.812374214	1.81E-14	0.206999359
S1_49949968	0	0.180169007	0	0.059657239	0.065279543	0.176532786	0	0.222606188	0	0.182750539	0	0.136039241	0.060495295	0.064210424	0.183549815	0.109567355	0.065065008	0.710285991	0	0.254572757	0	0.712203349	0	0.445010137	0.066213902	0.732198793	0	0.339228554	0.019866752	0.505918171	0	0.347457644
S1_50020052	0.14072182	0	0.119159487	0.242357948	0.140195914	0.082156351	0.114821198	0.119213128	0.144844358	0	0.12301536	0.206656811	0.038076299	0.089603949	0.227130019	0.094089522	0.225681265	1.103028572	0	0.426763495	0.313127516	0.888140809	0	0.358561159	0.232014745	1.13662888	0	0.417418181	0.094383989	0.933966157	0	0.231078881
S1_50032935	0.065865374	0.180169007	0	0.224127847	0.65968934	0	0.255900504	0.745001113	0.329641931	0.081762101	0.116328236	0.377681173	0.991714766	0.353440004	0.048239541	0.690954161	0.065065008	0.710285991	0	0.574549096	0.316842948	1.297310822	0	0.997493843	0.227607134	1.068447017	0	0.79710552	0.411821704	1.17875648	1.08E-14	0.457798283
S1_50043262	0.14072182	0	0.119159487	4.73E-14	0.422534409	0	0.43321423	0.118883062	0.233964253	0	0.263780546	0.030398657	0.41675599	1.24E-14	0.210622126	0.095639931	0.225681265	0.417675599	0	0.426763495	0.41447207	0.696537485	0	0.767242386	0.327857862	0.567704345	0	0.597359614	0.195722472	0.274174899	1.40E-15	0.315049705
S1_50750723	0.663804849	0.728322689	0.88392157	0.599173475	0.53379313	0.548317315	1.162261004	0.582229042	0.553474829	0.592602599	0.899206978	0.607823939	0.373262779	0.750743672	0.675548034	0.338114391	0.929939394	2.012839432	0	0.997493843	0.66109403	1.501130889	0	1.090706932	0.815479473	1.84160282	0	1.008252313	0.619804514	1.797873445	0	1.125265365
S1_50773639	0.065865374	0.289686785	0.651192473	0.434432541	0.421212202	0.291376935	0.896004559	0.683047976	0.230197547	0.297989519	0.872852901	0.553998945	0.531815346	0.096185801	0.609211522	0.405659095	0.419551196	1.530341446	0	0.618242446	0.797279762	1.531877076	0	0.960182726	0.670129907	1.582128419	0	0.786126985	0.82334238	1.326430232	0	0.430090261
S1_50775057	0.139417052	0.180193753	0.640353049	0.209206644	0.536746323	0.558254973	0.891937951	0.668798814	0.325647947	0.295352773	0.654913874	0.41084261	0.773777942	0.41665355	0.554009188	0.561849993	0.224066087	0.895252719	0	0.560266637	0.525591042	1.522448093	0	0.813650009	0.327856104	1.274312656	0	0.65251516	0.322804021	1.232628343	0	0.349036521
S1_50876833	0.222075227	0.181012227	0.647164884	0.269640812	0.223424963	0.08259468	0.43865491	0.208302042	0.229920645	0.185877144	0.664718574	0.217772446	0.074948351	0.176118677	0.557072199	0.287122515	0.139537169	1.062078173	0	0.545364097	0.139433578	0.712203349	0	0.389742078	0.143843724	0.932702525	0	0.525854307	0.037650478	0.786283099	0	0.305048399
S1_50882541	0.422850546	0.177726633	0.630898799	0.225216915	0.421212202	0.08259468	0.43865491	0.416948703	0.440968233	0.086568407	0.651314322	0.297519502	0.205777442	0.076536896	0.4250363	0.366996076	0.319296626	1.293286355	0	0.500059266	0.139433578	1.083621051	0	0.389742078	0.233777802	1.345575809	0	0.498745797	0.151777288	1.006786428	0	0.262977223
S1_50889730	0.316728571	0.180193753	0.640353049	0.209206644	0.223424963	0.08259468	0.43865491	0.116776768	0.233777802	0.184503743	0.658435333	0.173557262	0.107458241	0.137652871	0.459663409	0.078828698	0.66386631	1.805681208	0	0.672151234	0.535136474	1.083621051	0	0.629979969	0.684177343	1.653944903	0	0.69852735	0.393665172	1.602765954	7.18E-15	0.347335298
S1_51024972	0.140195914	0.418225159	0.872178482	0.386172764	0.065020492	0.289575013	0.646086966	0.25098762	0.067559509	0.305350758	0.688841305	0.339612197	0.093805001	0.287528713	0.621278743	0.353613063	0.528559924	1.297255313	0	0.828732413	0.317133499	1.082406809	0	0.615131828	0.433851926	1.339502382	0	0.748931423	0.263777703	1.034594079	0	0.476718313
S1_51025079	0.065642471	0.176540249	0.420891896	0.133594282	0.222882354	0.41810876	0.629018077	0.368787949	0.143416083	0.290461115	0.438065835	0.227420074	0.120338708	0.374205533	0.314382277	0.127887688	0.654293879	1.281671236	0	0.468749179	0.79755822	1.297310822	0	0.646081363	0.80708751	1.330892034	0	0.553088031	0.54711025	1.015963053	4.34E-15	0.303660433
S1_51039564	0.31762636	0.28859341	0.436830385	0.383741093	0.531868218	0.729784966	0.868337101	0.73741298	0.43717725	0.556659222	0.64315387	0.593760679	0.249899141	0.719298879	0.461444496	0.429105787	0.525591042	1.522448093	0	0.490652979	0.949646867	1.80308721	0	0.840337162	0.690195891	1.816252461	0	0.701366997	0.76303278	1.503567694	1.12E-14	0.3769381
S1_51063430	0.54080429	0.292463777	0.652354429	0.404101486	0.53379313	0.548317315	0.638824297	0.582229042	0.560672759	0.427141128	0.685687884	0.452627225	0.321149659	0.225864961	0.576945382	0.180499181	1.098158959	1.539298818	0	0.993383618	0.946243164	2.017165287	0	0.705650479	1.135849068	1.841338862	0	0.924251366	0.725085344	1.499991738	6.51E-15	0.667376817
S1_51177671	0.224812666	0.412008077	0.857018761	0.447488701	0.222435357	0.289575013	0.646086966	0.327037675	0.232160904	0.305350758	0.688841305	0.37842146	0.107236226	0.198530801	0.579070572	0.203670437	0.416865146	1.765305123	0	0.736943567	0.535841822	1.082406809	0	0.268905663	0.437975622	1.409938968	0	0.556094318	0.285120127	1.528881951	2.13E-14	0.571214689
S1_51308154	0.139417052	0	0.640353049	0.059191933	0.139140292	0	0.259354236	0.014966075	0.1457711	0	0.483035242	0.032040734	0.031597116	0.072428714	0.652913569	0.094742582	0.224066087	0.556904486	0	0.560266637	0.420929453	0.405795011	0	0.237700726	0.333579458	0.442914462	0	0.418138595	0.236045066	0.313656344	2.44E-14	0.315899733
S1_51454407	0	0	0.263237729	4.98E-14	0	0	0.419646718	0.029327801	0	0	0.276958805	6.97E-14	1.76E-14	0	0.129231457	3.90E-14	0.419551196	0.710285991	0	0.195886659	0.536725886	0.286187659	0	0.374838572	0.447668688	0.452405842	0	0.253469762	0.304062511	0.560764694	1.04E-14	0.214735713
S1_51664054	0.224812666	0.176540249	0.420891896	0.19259022	0.139140292	0.080775329	0.638824297	0.103904231	0.228380866	0.085677708	0.439568548	0.140632114	0.150394175	0.145438862	0.353168644	0.098672511	0.936024502	1.281671236	0	0.645298149	0.66109403	0.700597369	0	0.328443035	0.826391382	0.957205686	0	0.531965324	0.573783697	1.231598778	0	0.527327836
S1_51671927	0.318657508	0.418225159	0.872178482	0.386172764	0.138902405	0.29242141	0.65063537	0.266836525	0.232160904	0.431916687	0.900351398	0.362718302	0.250412646	0.225526748	0.690814042	0.181399469	0.786908424	0.888140809	0	0.571734905	1.280405621	1.263595505	0	0.946772859	0.988977317	1.107618992	0	0.753327749	1.076182291	0.792001734	6.51E-15	0.443663564
S1_51718722	0.666394412	1.086606204	0.857018761	1.266273484	0.531868218	0.729784966	1.455413898	0.73741298	0.572677496	0.975045521	1.140599322	1.123375862	0.424190114	0.76743046	0.989126445	0.826493583	1.264160304	2.335860452	0	1.097167136	0.949646867	1.309410321	0	1.027494797	1.172920167	2.000887618	0	1.111441291	0.855246973	2.088340237	1.60E-14	0.723330386
S1_51744863	0.140669543	0.082857803	0.263808187	0.102926544	0.535136474	0.411799047	0.616883772	0.401308916	0.326716135	0.181065394	0.434060952	0.223768383	0.594270187	0.339141409	0.311886335	0.311242414	0.792214796	0.715018041	0	0.467153145	0.945565727	1.281838371	0	0.676261107	0.960006049	1.065849843	0	0.583705029	0.631746436	1.002767413	0	0.298423413
S1_51820492	0.54080429	0.566593258	0.263808187	0.627922962	0.658140202	0.560111684	0.646086966	0.48894396	0.684982364	0.592516149	0.440061556	0.60626545	0.357769069	0.370565188	0.370730309	0.32612823	0.531907145	1.088386162	0	0.390174254	0.798394814	1.082406809	0	0.452171044	0.689826495	1.146331503	0	0.466916763	0.564326803	0.914243452	1.98E-14	0.183778301
S1_52190949	0.318657508	0.418225159	0.427870614	0.386172764	0.546047988	0.295661285	0.445027505	0.34846115	0.453290169	0.444663087	0.461452601	0.369038449	0.308234844	0.202942699	0.295302736	0.67457321	0.416865146	0.546823611	0	0.402374589	0.665161824	0.720951462	0	0.455504404	0.569721663	0.734677683	0	0.476794086	0.397705731	0.473427775	0	0.16107471
S1_52370414	0.54080429	0.566593258	0.263808187	0.627922962	0.793421896	0.29242141	0.65063537	0.266836525	0.698852157	0.451208022	0.441131367	0.470122539	0.429844473	0.43630876	0.396931106	0.399549882	0.531907145	1.088386162	0	0.390174254	0.661993804	0.867849982	0	0.514321549	0.564357334	0.962847822	0	0.487656677	0.393543289	0.915558484	0	0.215646422
S1_52389679	1.109198504	1.311685211	0.436830385	0.970701451	0.672700017	0.082942283	0.441215068	0.179636233	0.998479161	0.642407986	0.46266898	0.556938262	0.833373798	2.367258261	0.342894543	0.93014942	1.083572996	1.522448093	0	0.772086261	0.423349932	0.416546945	0	0.455504404	0.701191551	1.004091421	0	0.64113964	0.900437812	1.754533434	0	0.702924972
S1_52724191	0.140669543	0.292463777	0	0.102926544	0.222435357	0.082156351	0.261847438	0.073205291	0.230150186	0.190601429	0.117646925	0.095627754	0.067262343	0.318902038	0.144782265	0.051830958	0.531907145	1.088386162	0	0.390174254	0.535841822	0.411625534	0	0.452171044	0.558757156	0.785166608	0	0.466916763	0.289341085	1.234394446	1.98E-14	0.183778301
S1_53136914	0.663804849	0.420286209	0.116065496	0.311902234	0.138717353	0.180169007	0.428398796	0.341728688	0.33491841	0.312027249	0.259441378	0.276811471	0.941136596	0.397699185	0.199476691	0.532985996	0.929939394	2.012839432	0	0.889299978	0.422271271	0.557890678	0	0.742591048	0.689043008	1.240268645	0	0.817372667	0.690944055	2.372987594	1.54E-14	0.71367162
S1_53137340	0.663804849	0.420286209	0.43321423	0.311902234	0.315416041	0.29242141	0.65063537	0.222944663	0.440052713	0.435425989	0.626315674	0.287748227	0.577790159	0.349232692	0.491121021	0.410049921	0.929939394	2.012839432	0	0.889299978	0.661993804	0.867849982	0	0.674245872	0.823696033	1.433972216	0	0.83418516	0.554664269	2.273646529	0	0.53408839
S1_53158951	0.224812666	0.412008077	0.420891896	0.19259022	0.420095256	0.724092897	0.629018077	0.44476946	0.326737055	0.562218664	0.438065835	0.318660807	0.220732151	0.557473488	0.314382277	0.177163809	0.654293879	1.765305123	0	0.736943567	1.105851774	1.785772163	0	1.183844388	0.955888227	1.835456647	0	0.924468062	1.052555518	1.511225144	4.34E-15	0.755069566
S1_53180207	0.316746194	0.411799047	0.616883772	0.307970072	0.418446674	0.717155295	0.848191933	0.552138167	0.326536069	0.560027745	0.64546431	0.441180635	0.153654853	0.528623417	0.497265324	0.245085694	0.945565727	1.281838371	0	1.072662664	0.799793223	1.29366663	0	1.268081066	0.963543651	1.325090055	0	1.154488939	0.694241809	1.032598665	1.28E-14	0.844285142
S1_53682169	0.318657508	0	0.427870614	0.119213128	0.321195387	0.286975031	0.885597686	0.134307969	0.336803904	0.085067215	0.640112001	0.112647025	0.157840407	0.166723158	0.593465727	0.395703343	0.528559924	1.786580892	0	0.358561159	0.801759636	1.078753541	0	0.85717245	0.696502921	1.456255256	0	0.600527856	0.505812177	1.603454814	1.91E-14	0.372256445
S1_53720165	0.669355024	0.289686785	0.651192473	0.20883226	0.656915491	0.177703517	0.848191933	0.132180212	0.708513215	0.191937985	0.690469393	0.180152297	0.399117272	0.117836299	0.561841587	0.065408658	0.942877209	2.064098217	0	0.724394845	0.536725886	0.886899741	0	0.693719718	0.708513215	1.497856998	0	0.737461824	0.655001472	2.030673644	1.04E-14	0.500407179
S1_53768971	0.950367475	0.420286209	0.88392157	0.471882553	0.314954303	0	0.428398796	0.044850552	0.568400029	0.195074128	0.710957219	0.234148819	1.176123047	0.880092947	0.925474371	0.687877034	0.929939394	2.618835269	0	0.889299978	0.223941786	0.557890678	0	0.823211474	0.557895786	1.537817172	0	0.802803333	1.045178826	3.542765974	1.54E-14	1.110449122
S1_53930992	0.954299819	0.412008077	0.857018761	0.341536559	0.418446674	0	0.419646718	0.029327801	0.701606388	0.191482912	0.689640563	0.1345232	0.921040309	0.632957461	0.807749861	0.398875368	0.936024502	2.335860452	0	0.799532269	0.317618703	0.552803653	0	0.693719718	0.567235824	1.508904159	0	0.769196332	0.810238074	2.999838837	0	0.804010071
S1_53950865	1.109198504	0.28859341	0.891937951	0.325217895	1.303515475	0.292689371	0.441215068	0.559456414	1.353476078	0.304151544	0.727760788	0.44714899	0.9557984	0.124861116	0.877954132	0.225679819	1.083572996	2.050189444	0	0.630726853	0.952389908	1.550943164	0	0.921310916	1.005082042	1.948605023	0	0.791476657	0.689293496	1.72546681	0	0.530376404
S1_53951575	1.667698035	0.728322689	0.88392157	0.803214651	0.814617781	0.295661285	0.445027505	0.34846115	1.370165864	0.617401535	0.72906661	0.610247789	1.400256856	0.649654927	0.774685338	0.471852328	1.255551519	3.322475069	0	1.497886789	0.804302834	1.286476473	0	1.506502091	1.018756056	2.455631347	0	1.64744296	0.832281512	3.392480605	9.06E-15	1.197996444
S1_53953426	0.954299819	0.412008077	0.420891896	0.341536559	1.099806148	0.566319331	0.65063537	0.627413044	1.003512495	0.433134187	0.441131367	0.479610056	0.744163758	0.292106213	0.371407051	0.220373779	1.264160304	2.335860452	0	1.458379688	0.947601329	2.074128101	0	1.217018754	1.160235165	2.456287721	0	1.428298217	0.86426138	2.042987939	1.98E-14	0.968304189
S1_53963034	0.663804849	0.179769704	0.43321423	0.118883062	0.543272604	0.081529345	0.435633949	0.224238514	0.696658055	0.087935813	0.457346839	0.15991423	0.396626338	0.202051917	0.293980767	0.076732556	0.650271376	1.495210141	0	0.767242386	0.537968016	1.078753541	0	0.793988247	0.565562409	1.379525449	0	0.818283507	0.36050512	1.175168758	0	0.453958468
S1_53963525	0.954299819	0.412008077	0.857018761	0.341536559	0.939914807	0.414696251	1.193004763	0.371856987	1.003512495	0.433134187	1.12610587	0.35560532	0.674533771	0.252191944	0.93095084	0.18838189	1.640574074	2.335860452	0	1.097167136	0.799793223	1.29366663	0	0.770437229	1.180026198	1.97878469	0	0.992216554	1.34114075	2.16843148	0	0.980072002
S1_54026299	0.663804849	0.179769704	0.88392157	0.118883062	0.531868218	0.180169007	0.868337101	0.163831304	0.566147033	0.187878532	0.929990444	0.156973221	0.377689895	0.131346702	0.724750206	0.03949336	0.929939394	1.495210141	0	0.493474607	0.422271271	0.896276559	0	0.742591048	0.689043008	1.17733272	0	0.569170958	0.690944055	1.224139494	1.54E-14	0.731254203
S1_54053418	0.958792226	0.560895173	0.651192473	0.283555495	0.793421896	0.29242141	0.65063537	0.266836525	0.99730104	0.449993279	0.688799304	0.306546699	0.638505878	0.36982935	0.591508549	0.104102392	1.653716835	2.064098217	0	1.529541418	0.947601329	1.263595505	0	1.217018754	1.365679433	1.72059839	0	1.451968863	1.270372211	1.851793002	1.24E-14	1.193547449
S1_54059303	0.954299819	0.412008077	0.420891896	0.19259022	1.097893646	0.421233498	0.868337101	0.418780888	1.016329885	0.438004294	0.628260222	0.301387042	0.715022725	0.242411812	0.534797134	0.107905434	1.264160304	1.765305123	0	1.458379688	0.949646867	1.309410321	0	1.368746682	1.172920167	1.665982755	0	1.48358629	0.855246973	1.411066677	1.60E-14	0.996477045
S1_54416810	0.940413173	0.181012227	0.261632127	0.120251344	0.658140202	0.289575013	0.646086966	0.25098762	0.843258385	0.300465508	0.437267262	0.193034849	0.572958242	0.072169329	0.425376963	0.095570296	1.870737087	2.02916047	0	1.587498363	1.107067909	1.082406809	0	1.243464842	1.568681595	1.699573722	0	1.525061973	1.453401798	1.760419518	1.84E-14	1.235983659
S1_54444027	0.799840189	0.28859341	0.436830385	0.147491667	1.099806148	0.29242141	0.263340784	0.207594295	0.976818463	0.298064848	0.448791171	0.200033789	0.697454641	0.096204739	0.533835883	0.035860855	1.828089959	1.522448093	0	1.34396101	1.662280647	1.263595505	0	1.593709498	1.723571835	1.370097426	0	1.479953068	1.371767648	1.220785314	0	1.016103004
S1_54699033	0.54080429	0.292463777	0.652354429	0.237738747	0.661573783	0.291376935	0.43865491	0.208302042	0.674023505	0.29881005	0.674779436	0.23268152	0.393067691	0.164902627	0.752120755	0.092846019	2.084173345	2.064098217	0	1.394558269	2.274639948	1.522448093	0	1.60160544	2.158221109	1.88606839	0	1.541675669	1.882804888	1.836590154	1.28E-14	1.0127074
S1_54699121	0.54080429	0.566593258	0.652354429	0.404101486	0.661573783	0.291376935	0.896004559	0.307970072	0.674023505	0.439662751	0.879603004	0.385750487	0.393067691	0.622111527	0.664166128	0.164174277	1.653716835	2.064098217	0	1.529541418	1.828089959	1.522448093	0	1.34396101	1.710705544	1.88606839	0	1.490647376	1.400133445	1.836590154	1.28E-14	1.230151576
S1_54711344	0.54080429	0.566593258	0.652354429	0.404101486	1.102320626	0.548317315	1.162261004	0.582229042	0.834719675	0.587677604	0.895678319	0.452627225	0.837490671	0.353541028	0.827480954	0.180499181	1.653716835	2.064098217	0	1.529541418	1.868304334	1.785772163	0	1.590744489	1.925093799	2.142873093	0	1.680680439	1.51627843	1.800605643	1.08E-14	1.192889386
S1_54711425	0.661573783	0.291376935	0.43865491	0.208302042	1.453812407	0.566319331	0.65063537	0.627413044	0.977626909	0.422689728	0.636767512	0.418288905	1.763631052	0.410129215	0.419619438	0.381802011	1.828089959	1.522448093	0	1.34396101	2.328720659	2.057729893	0	1.922352001	2.137947731	1.79310377	0	1.654566079	2.160806911	1.672334949	1.01E-15	1.288773194
S1_55034578	0.425825297	0.560895173	0.651192473	0.283555495	0.658140202	0.082156351	0.261847438	0.133440019	0.565982755	0.31597715	0.489658096	0.226499134	0.362445036	0.745418374	0.748631928	0.219490171	1.463762965	2.02916047	0	1.385182503	1.278490663	1.064014838	0	1.251126216	1.528957737	1.679990654	0	1.402766725	1.136338895	1.844658728	0	0.907736533
S1_55034647	0.663804849	0.420286209	0.88392157	0.311902234	0.419175973	0	0.261847438	0.044109564	0.553474829	0.190624996	0.688070064	0.129307864	0.509109103	1.615702039	1.195788128	0.655695092	1.44103661	1.786580892	0	1.584054036	0.946243164	0.700597369	0	1.171759802	1.147970092	1.200791743	0	1.495307321	1.07351898	2.426678091	8.53E-15	1.176862187
S1_55282007	0.424069517	0.412008077	0.420891896	0.19259022	0.532706848	0	0.263340784	0.088140174	0.443315224	0.089388572	0.276662907	0.113647917	0.256513307	0.784651989	0.255874711	0.198825929	1.451732829	1.539298818	0	1.474514774	1.107067909	0.711709901	0	1.243464842	1.344750029	1.204177089	0	1.462190512	1.026722202	1.68825011	1.98E-14	0.983129331
S1_55345380	0.538632294	0.418225159	0.872178482	0.266872107	0.53379313	0.080775329	0.638824297	0.103904231	0.553474829	0.190624996	0.688070064	0.172358332	0.325089029	0.811409924	0.622461864	0.193730739	1.640574074	1.765305123	0	1.570687508	1.105851774	0.888480138	0	1.183844388	1.48873216	1.397466425	0	1.493375369	1.2192112	1.851983935	4.34E-15	1.192305585
S1_55433494	0.666394412	0.412008077	0.420891896	0.19259022	0.792100665	0	0.428398796	0.163831304	0.707283445	0.193417832	0.446149439	0.146688599	0.489565204	0.518321113	0.272621498	0.161807292	1.451732829	1.539298818	0	1.662987251	1.109102096	0.886899741	0	1.361903591	1.359673434	1.414373566	0	1.63261225	1.039991342	1.466721627	1.24E-14	1.307219497
S1_55526032	0.799840189	0.28859341	0.116902461	0.147491667	1.269528514	0.177703517	0.419646718	0.223818719	0.990358332	0.187396528	0.259042105	0.218015031	0.873272332	0.203611571	0.109531437	0.043883894	2.051842732	1.495210141	0	2.165927815	2.094944841	1.263595505	0	1.784492958	2.167825349	1.365417078	0	2.107405405	1.763193024	1.166304715	0	1.626732123
S1_55532610	0.536746323	0.081897937	0.116902461	0.058520141	0.658140202	0	0.261847438	0.044109564	0.552642641	0	0.254613302	0.046126421	0.347918659	0.303512921	0.136702786	0.017445099	1.628952893	1.058546992	0	1.452168097	1.659707625	0.700597369	0	1.500374158	1.698209712	0.912594755	0	1.444107349	1.34490289	0.883039361	0	1.105817035
S1_55560064	0.669355024	0.560895173	0	0.20883226	0.941764312	0.289575013	0.261847438	0.312245687	0.846289082	0.446507839	0.11739253	0.238383662	0.57618768	0.388154805	0.139793136	0.111034229	1.106855619	0.697787854	0	0.9641782	1.278490663	1.064014838	0	1.251126216	1.33099688	0.897499575	0	1.132662563	0.915023409	0.641124508	0	0.796715755
S1_55667116	0.666394412	0.412008077	0	0.371650898	0.658140202	0.082156351	0	0.22025939	0.691919206	0.19104559	0	0.257555577	0.433207753	0.46669475	8.20E-15	0.214593599	1.451732829	0.715018041	0	1.231764552	1.278490663	0.405795011	0	0.894419815	1.503783577	0.590981685	0	1.117127433	1.117792208	0.728251739	6.51E-15	0.823306486
S1_55717711	0.318657508	0	0	0.147958725	0.658140202	0.082156351	0	0.22025939	0.437975622	0	0	0.152029315	0.419257006	0	0	0.123983485	1.098158959	0.177076755	0	0.766961723	1.105851774	0.286382673	0	0.726048786	1.147789368	0.290461115	0	0.752850217	0.807762513	0.113239504	0	0.546783925
S1_55733403	1.106073898	0.731414436	0	0.449648279	0.944114519	0.41810876	0.255900504	0.354008892	1.011940548	0.608407193	0.114921105	0.406947777	0.710767589	0.484082444	0.137145293	0.17683356	1.888615444	1.293286355	0	1.835768499	1.277536033	0.878646186	0	1.221147553	1.758759895	1.164997493	0	1.565327227	1.48621712	0.982385073	0	1.4954974
S1_55760105	0.958792226	0.560895173	0	0.434432541	0.795144448	0.284043854	0.259354236	0.103904231	0.989154296	0.442046562	0.116911403	0.24639485	0.660222841	0.474618144	0.14395935	0.384774602	1.870737087	1.062078173	0	1.824714905	1.462172747	0.286382673	0.303992346	0.981915371	1.757108904	0.760220167	0.319357377	1.518299612	1.396079592	1.105327176	1.176868868	1.452157259
S1_55795415	1.27064287	0.734653448	0	0.542718803	1.457284278	0.548317315	0.259354236	0.533562474	1.364941734	0.761399985	0.116397684	0.505908417	0.991059121	0.631270736	0.138727824	0.436800843	2.103464015	1.309285225	0	1.991012894	1.868304334	0.888480138	0.303992346	1.266845103	2.201103257	1.178056769	0.32330639	1.795925784	1.735045424	1.060885316	1.134627951	1.494938826
S1_56164573	0.950367475	0.728322689	0	0.311902234	1.097893646	0.180169007	0	0.163831304	1.003904367	0.460748433	0	0.227231814	0.693569717	1.037878003	4.90E-14	0.274584795	1.44103661	0.553087089	0.646811538	1.015235041	1.46663886	0.286187659	0.300667587	0.755294513	1.533033646	0.439082306	0.304392912	0.913886312	1.131284643	0.441005107	0.248917465	0.792326882
S1_56282362	1.279544887	0.907326765	0	0.431653578	1.487824928	0.554189647	0.116785573	0.418832306	1.530394689	0.775307738	0	0.415005239	1.14813755	0.883400048	1.94E-14	0.238360019	1.828089959	0.409669295	0.619012539	1.312956965	1.666164123	0.288474833	0.299324141	0.917049697	1.747413459	0.424818418	0.303567494	1.159235021	1.432290277	0.22035624	0.253907286	0.853053494
S1_56353248	0.950367475	0.728322689	0	0.311902234	0.939914807	0.177703517	0	0.132180212	0.989532133	0.457826388	0	0.192805545	0.653158711	1.220758682	0.048606422	0.334864673	1.44103661	0.286191583	0.646811538	0.969888201	1.280405621	0.080057941	0.301807605	0.735026741	1.342318118	0.185538919	0.304515476	0.891250154	1.019521974	0.399058245	0.254651419	0.834573722
S1_56481651	0.80283909	0.724617497	0.114821198	0.266872107	0.792100665	0	0	0.133663138	0.843460062	0.324363859	0	0.099265714	0.510108463	1.372815338	0.396330203	0.48007081	1.264160304	0.283186232	0.661051977	0.909664727	0.799793223	0	0.300667587	0.343192763	1.005434827	0.086845786	0.304572285	0.579581873	0.877445856	0.518032287	0.243530373	1.011907124
S1_56518683	0.946977606	0.56414565	0.117323192	0.416948703	0.42780972	0	0	0.224142641	0.701191551	0.197959116	0	0.233746685	0.764704682	1.502989698	0.479666147	0.901493471	1.828089959	0.409669295	0.619012539	1.312956965	1.470579566	0	0.297779157	0.825095585	1.736960385	0.1892607	0.303188879	1.089087894	1.336324074	0.789697438	0.247999682	1.045604262
S1_56521219	0.65968934	0.178951054	0	0.310968388	0.969538061	0.180120227	0.254857136	0.333413713	0.848026285	0.18737669	0.115550814	0.335948785	0.680282547	0.104766801	0.093131083	0.109720294	1.10544712	0.176532786	0.304409736	0.814797324	1.886165255	0.285757217	0.294093468	1.099710297	1.561117127	0.294693338	0.301638678	0.996726385	1.468329224	0.096340655	0.241357991	0.650367248
S1_56524092	0.65968934	0.41810876	0	0.191253363	0.676443607	0	0	0.271621228	0.701191551	0.193040217	0	0.195581434	0.412871626	0.818791882	1.74E-14	0.269980553	1.46161725	0.176532786	0.304409736	1.153094176	1.475692464	0.081229225	0.294093468	0.760454119	1.561773405	0.18362944	0.301638678	1.010535059	1.224697117	0.221074897	0.241357991	0.824029072
S1_56552658	1.279544887	0.291376935	0	0.533157408	0.672700017	0	0	0.224142641	1.007051752	0.088964386	0	0.334136843	0.977458432	0.75975247	0	0.798093331	1.628952893	0.403376637	0.632800824	1.152061739	1.111965468	0	0.297779157	0.528547961	1.362799972	0.187806877	0.303592212	0.818809927	1.203751529	0.543493891	0.242805037	0.918533881
S1_56617725	0.663804849	0.179769704	0.259354236	0.147349506	0.543272604	0	0	0.208760195	0.696658055	0	0.116397684	0.163768194	0.396626338	0.552353713	0.138727824	0.207809412	1.090413531	0.081300945	0.646811538	0.749734282	0.949646867	0	0.299324141	0.667731924	1.003904367	0	0.304204499	0.747668018	0.68846427	0.143915145	0.24325823	0.395124555
S1_56658513	0.799840189	0.28859341	0	0.236292353	1.272138446	0.289575013	0	0.312245687	0.978048566	0.295782024	0	0.272090257	0.954094762	0.100337583	5.35E-15	0.120378833	1.255551519	0.403376637	0.632800824	0.825811415	1.463842907	0.411625534	0.302742577	0.815061572	1.323535712	0.418435732	0.30446046	0.807238936	1.098259281	0.176889064	0.266255937	0.484473344
S1_56660005	0.944114519	0.178951054	0.116902461	0.310968388	1.097893646	0	0	0.297693045	0.980723486	0.08565867	0.114036217	0.309978386	0.72259587	0.411645003	0.065795328	0.14707885	1.431615093	0.175711638	0.619012539	1.056646435	0.947601329	0.080057941	0.301807605	0.735026741	1.148146813	0.084434924	0.304116191	0.948043128	1.052406837	0.150318596	0.265969179	0.737387511
S1_56669624	0.946977606	0.291376935	0.251537485	0.250479044	0.963864337	0.082942283	0	0.194378024	1.005082042	0.190898884	0.114014735	0.273868771	0.661558998	0.319147481	0.092366252	0.117183438	1.431615093	0.175711638	0.619012539	0.740550297	0.949646867	0	0.299324141	0.422562885	1.162785671	0.084686599	0.303567494	0.579238193	0.986397561	0.322936345	0.253907286	0.41249745
S1_56677320	0.663804849	0.179769704	0.259354236	0.147349506	0.672700017	0.082942283	0	0.194378024	0.707817278	0.188431482	0.115741574	0.177283804	0.457433997	0.191810375	0.180025573	0.04649927	1.828089959	0.175711638	0.619012539	1.42174436	1.671387767	0.178373444	0.296034795	0.89081469	1.772433838	0.184676494	0.30273646	1.192434616	1.413412785	0.049883502	0.242171361	1.082586965
S1_56796275	0.795144448	0.548317315	0.116065496	0.251506001	0.676443607	0	0	0.271621228	0.82829906	0.19439228	0	0.226625243	0.491864383	1.050042821	5.69E-15	0.367652724	1.870504585	0.17648554	0.302742577	1.522946383	1.677992917	0.082421824	0.291957839	0.898664317	1.757223936	0.181423181	0.298087962	1.224205969	1.443295328	0.172625165	0.255210357	1.120334488
S1_56797262	0.53379313	0.284043854	0.116065496	0.13362091	0.543272604	0.081529345	0	0.163498569	0.553796338	0.086172937	0	0.13975821	0.327938612	0.413331665	0	0.051437384	1.278490663	0	0.303471172	1.138753888	1.111965468	0	0.297779157	0.825095585	1.300020394	0	0.301142086	1.022425253	0.931132004	2.48E-14	0.269422832	0.700500755
S1_56848167	0.944114519	0.41810876	0.116902461	0.414927217	0.814617781	0.083662063	0	0.271103543	0.984266098	0.305944877	0	0.353775658	0.599692215	0.49760271	1.00E-14	0.252102712	1.46161725	0.176532786	0.304409736	1.186760154	1.475692464	0.081229225	0.294093468	0.760454119	1.561773405	0.18362944	0.301638678	1.036447188	1.224697117	0.221074897	0.241357991	0.73100126
S1_56850174	0.799840189	0.558254973	0	0.325217895	0.963864337	0.566573412	0.117998281	0.495145941	0.999168431	0.591360022	0	0.462041855	0.67638963	0.360558202	0.089618085	0.165462353	1.840553134	0.553087089	0	1.340590906	1.666164123	0.288474833	0	0.917049697	1.770202999	0.4416113	0	1.17180094	1.42814429	0.424877713	0	0.867378015
S1_56851504	0.799840189	0.558254973	0.116902461	0.325217895	0.42780972	0.082942283	0.117998281	0.194378024	0.695547022	0.315105695	0.12272976	0.265110237	0.5603691	0.745357486	0.045378495	0.268857642	1.628952893	0.403376637	0	1.233930645	1.287168984	0.178373444	0	0.626821596	1.549698841	0.304151544	0	1.009844594	1.173467235	0.261235135	0	0.834689151
S1_56970490	0.536746323	0.28859341	0.116902461	0.236292353	0.430030999	0	0	0.271621228	0.568318802	0.08978335	0	0.23370907	0.307161014	0.354065725	0.219019125	0.147097756	2.051842732	0.696537485	0	1.574458869	1.292059693	0.082421824	0.291957839	0.63475778	1.778930099	0.320554978	0	1.086881049	1.579880755	0.72893939	0.719654603	1.324327864
S1_57215715	0.53379313	0.080775329	0.43321423	0.342813271	0.531868218	0.0821526	0.263237729	0.752753703	0.54392064	0	0.420613526	0.544131887	0.284084349	0.517423403	0.234884079	0.737077106	1.278490663	0.174263572	0.303471172	1.138753888	1.28329247	0	0.299324141	1.224930182	1.311983383	0.082464802	0.301747519	1.25674822	0.983795932	0.541251873	0.276022294	1.018158981
S1_57291027	0.946977606	0.291376935	0	0.533157408	0.810211477	0.081529345	0	0.661029148	0.986629581	0.1892607	0	0.60422469	0.616003129	0.438356774	0.098779442	0.667789596	1.868304334	0.553410627	0	1.106474306	1.879396979	0.411076562	0	1.186741157	1.946652978	0.565154955	0	1.148122975	1.554894618	0.502944487	4.05E-15	1.292019173
S1_57449634	1.113590435	0.178959045	0	0.627711553	0.656915491	0	0	0.566810692	0.848290975	0.086845786	0	0.594008564	0.939316349	0.291233714	6.08E-15	0.665818842	1.828089959	0.708224304	0	0.959684482	1.666164123	0.288474833	0	1.01143064	1.747413459	0.581912262	0	1.007477118	1.432290277	0.699131914	1.12E-14	0.926963725
S1_57449691	0.80283909	0.178959045	0	0.341918543	0.658140202	0.082156351	0	0.414205921	0.691919206	0.086051983	0	0.37689821	0.499013872	0.146015607	0	0.259331454	1.255551519	0.696537485	0	0.825811415	1.463842907	0.411625534	0	0.784064642	1.323535712	0.573519535	0	0.844508502	1.098259281	0.539039501	4.29E-15	0.525685722
S1_57570718	0.223424963	0	0.251537485	0.293247152	0.321195387	0.181012227	0.647164884	0.986967408	0.328511928	0.08748334	0.47967326	0.612278565	0.17815816	0.408980653	0.908374015	0.870706995	1.10544712	0.176532786	0.304409736	0.814797324	1.111965468	0	0.297779157	1.042171346	1.162058612	0.085897432	0.302739703	0.912062287	0.802111121	0.321640989	0.253257214	1.403211386
S1_57610829	0.797279762	0.176532786	0.117323192	0.250479044	0.969538061	0	0.119159487	0.934040865	0.998479161	0.086568407	0.123648996	0.581497035	0.661379088	0.200019746	0.045688308	0.77446547	1.46161725	0.411799047	0.304409736	1.186760154	2.115392074	0.290609263	0.291957839	1.466899682	1.9889938	0.436717947	0.300968144	1.447981342	1.640849801	0.311236336	0.235528447	1.125647603
S1_57610933	0.950367475	0.179769704	0	0.712350653	0.963864337	0.082942283	0	0.696502944	1.017137166	0.188431482	0	0.780946902	0.699629829	0.191810375	2.42E-14	0.543991462	2.792891959	0.888140809	0	1.818543111	2.106778226	0.416546945	0	1.339819481	2.53162904	0.771035396	0	1.683406983	2.302219214	0.717713242	7.38E-15	1.307232383
S1_57610963	0.797279762	0	0.117323192	0.577399452	1.130809428	0.083662063	0	0.777132482	1.005718909	0.08344339	0	0.665513309	0.800457071	0.050376277	0.045206794	0.3792716	1.867572907	0.411799047	0	1.646880488	2.348781624	0.551517003	0	1.522536798	2.240357888	0.570818109	0	1.653117721	1.864706973	0.298270546	0	1.119937075
S1_57613338	0.661573783	0.08259468	0.251537485	0.475479187	0.531868218	0.0821526	0.263237729	0.752753703	0.559856025	0	0.271428389	0.618106542	0.399151058	0.506556022	0.355311192	0.828377862	1.828089959	0.409669295	0.619012539	1.42174436	1.28329247	0.081874422	0.299324141	0.901234355	1.540808671	0.2997609	0.303567494	1.187833108	1.371072938	0.482367262	0.253907286	1.362783068
S1_57878801	0.661573783	0	0.616883772	0.50440651	0.322713587	0.415344452	0.255398849	0.733896471	0.561335682	0.193058256	0.420078448	0.700155037	0.430587049	0.63435568	0.292456229	0.576222196	1.828089959	0.409669295	0.619012539	1.252773393	1.475692464	0.081229225	0.294093468	1.301488768	1.757588029	0.192077416	0.302206862	1.401672972	1.338230399	0.457011788	0.236420222	1.050625006
S1_58060994	0.424069517	0.082857803	0.65063537	0.657419857	0.532706848	0.713194444	0.420891896	1.206871641	0.443315224	0.318983226	0.441131367	1.001901289	0.256513307	0.973154185	0.371407051	0.889023285	1.854745244	0.177076755	0.675529801	1.526556071	2.094944841	0.080057941	0.301807605	1.799732009	1.991811474	0.086245035	0.30469495	1.669755343	1.69946316	0.195424003	0.243621125	1.391524724
S1_58064887	0.319845286	0.177703517	0.848191933	0.657830117	0.419175973	0.418225159	0.427870614	0.945186982	0.435076961	0.308564881	0.627270282	0.849293026	0.203907433	0.39749927	0.426399412	0.495617632	1.451732829	0	0.675529801	1.085233977	1.463842907	0.17648554	0.302742577	0.877463404	1.537288544	0.083343479	0.612963354	1.054361647	1.167243877	0.075773445	0.461854499	0.667051307
S1_58065014	0.418482861	0.081529345	0.885597686	0.465260055	0.222882354	0.558254973	0.436830385	0.909231572	0.330217132	0.311278325	0.647757198	0.686082204	0.204787423	0.913156571	0.532868976	0.63756055	1.463762965	0.173311617	0.705230213	1.152256186	1.462172747	0.081353542	0.303992346	1.390718411	1.543185455	0.0848178	0.642663767	1.400673784	1.185525024	0.025046592	0.479770826	1.150616273
S1_58098926	0.421212202	0.176532786	0.616883772	0.293247152	0.222079881	0.566593258	0.263808187	0.976823392	0.325613323	0.436105147	0.434060952	0.607267479	0.345749373	1.010987968	0.311886335	1.043282127	1.828089959	0.175711638	0.619012539	1.252773393	1.109102096	0	0.300667587	1.14489537	1.513402615	0	0.303875554	1.249122045	1.431484389	0.481672722	0.259896359	1.371482206
S1_58163433	0.421212202	0.176532786	0.616883772	0.50440651	0.656915491	0.292463777	0.263808187	1.008105283	0.550906623	0.295867882	0.434060952	0.782931081	0.366954374	0.306096044	0.311886335	0.752626195	1.828089959	0.175711638	0.619012539	1.252773393	1.874191796	0.081315646	0.300667587	1.563933481	1.934304713	0.179325752	0.303875554	1.461537333	1.489980772	0.171389696	0.259896359	1.400440539
S1_58176802	0.318657508	0.289575013	0.646086966	0.428722564	0.315416041	0.412008077	0.420891896	0.702760576	0.329664121	0.305350758	0.440600553	0.589494484	0.143461999	0.198530801	0.393292388	0.346364714	2.066994566	0.080541242	0.661051977	1.667733715	1.280405621	0.080057941	0.301807605	0.644968001	1.749287008	0.083343479	0.30463412	1.175760916	1.670603077	0.024640268	0.249101254	1.446540086
S1_58293906	0.224067118	0.080775329	0.638824297	0.457163275	0.314954303	0.289686785	0.263237729	0.49628825	0.234222413	0.187985116	0.4368747	0.49996638	0.084773069	0.317663339	0.368709759	0.28462293	1.840553134	0.081300945	0.646811538	1.370726619	1.28329247	0.081874422	0.299324141	1.286112498	1.561117127	0.084848775	0.304204499	1.451127193	1.391653825	0.024842014	0.24325823	1.171288539
S1_58376109	0.536746323	0	0.629018077	0.504905364	0.314954303	0.560895173	0.263237729	0.935836457	0.437512213	0.309680828	0.434356294	0.765458237	0.395908698	1.111159148	0.334259183	0.807049091	1.628952893	0.173274467	0.632800824	1.121686903	1.874191796	0	0.300667587	1.563933481	1.744164308	0	0.30415974	1.429148478	1.457286853	0.298273678	0.25437222	1.253830048
S1_58414344	0.535136474	0	0.43865491	0.337548758	0.531868218	0.0821526	0.263237729	0.372518549	0.550370485	0	0.428152244	0.370633653	0.325536161	0.12539581	0.245264482	0.124898228	0.945565727	0.283758755	0.304305351	0.553014798	1.28329247	0.288474833	0.299324141	0.901234355	1.146902901	0.293610408	0.302741841	0.737264287	0.939772307	0.094075471	0.264824038	0.579615947
S1_58458715	0.422534409	0.080775329	0.638824297	0.457163275	0.543272604	0	0.261632127	0.388298815	0.563246343	0	0.434658463	0.475862559	0.34529204	0	0.345051584	0.169299131	1.44103661	0.081300945	0.646811538	0.999781384	1.879396979	0.411076562	0.297779157	0.998044301	1.762485916	0.289060583	0.303947026	1.073862083	1.455670071	0.287215754	0.237671792	0.619667117
S1_58536634	0.536746323	0.081897937	0.255900504	0.206011664	0.321195387	0.181012227	0.261632127	0.512224009	0.444176083	0	0.271536176	0.371205836	0.275973204	0.755425642	0.199587043	0.378143183	1.628952893	0.403376637	0.632800824	1.121686903	1.879396979	0.176331873	0.297779157	1.392757253	1.769152723	0.30081075	0.303592212	1.387410074	1.464388996	0.300012139	0.242805037	1.061877872
S1_58549061	0.536746323	0	0.629018077	0.504905364	0.531868218	0.0821526	0.263237729	0.372518549	0.557127627	0	0.434356294	0.47357739	0.286623655	0.080252111	0.334259183	0.191950179	2.051842732	0.173274467	0.632800824	1.121686903	1.666164123	0.288474833	0.299324141	0.901234355	1.9608351	0.287981584	0.303910898	1.065473062	1.57286437	0.154300442	0.248550119	0.681175898
S1_58549625	0.316746194	0.08259468	0.117323192	0.446008135	0.792100665	0.0821526	0.263237729	0.752753703	0.550906623	0.08422754	0.269643818	0.56975091	0.739542989	0.031770352	0.387253911	0.443850225	1.46161725	0	0.304409736	1.54592503	0.949646867	0.081874422	0.299324141	0.682836294	1.318834725	0.082874697	0.303176957	1.078874716	1.285989117	0.02848667	0.259331362	1.175672158
S1_58550162	0.420095256	0.081897937	0.436830385	0.147491667	0.549141713	0.292924157	0.119085897	0.770961895	0.562527106	0.191075172	0.263894823	0.438924339	0.329467671	0.253574418	0.244467037	0.682748647	1.277536033	0.283758755	0.304305351	0.553014798	1.482014455	0.176034292	0.289630804	0.843679074	1.549406919	0.188931899	0.29948633	0.715453615	1.149630782	0.187046852	0.234460728	0.555606946
S1_58550242	0.421212202	0	0.616883772	0.293247152	0.322713587	0.415344452	0.255398849	0.733896471	0.440934878	0.193058256	0.420078448	0.560554304	0.211703391	0.63435568	0.292456229	0.452376422	1.46161725	0	0.304409736	1.352271595	1.475692464	0.081229225	0.294093468	0.952254938	1.561773405	0.08344339	0.301638678	1.286809166	1.224697117	0.024458119	0.241357991	0.909642548
S1_58769624	0.224067118	0.080775329	0.638824297	0.457163275	0.543272604	0	0.261632127	0.388298815	0.441930082	0	0.434658463	0.475862559	0.430114881	0	0.345051584	0.169299131	1.628952893	0.173274467	0.632800824	1.121686903	1.287168984	0.178373444	0.296034795	0.562962536	1.549698841	0.183952931	0.303200387	0.830674937	1.173467235	0.048013502	0.237134964	0.711620741
S1_59070587	0.222882354	0.081897937	0.436830385	0.459479675	0.321195387	0.181012227	0.261632127	0.512224009	0.325086423	0.184326998	0.420452141	0.53134606	0.220859384	0.210197248	0.242810925	0.226375584	1.277536033	0.080699424	0.304305351	0.786160884	1.470579566	0.176331873	0.297779157	0.7033608	1.510267961	0.083480623	0.302247238	0.79566033	1.11210304	0.02868195	0.258579174	0.529666959
S1_59070975	0.538632294	0	0.646086966	0.613028187	0.321195387	0.181012227	0.261632127	0.512224009	0.449080272	0.08807254	0.437267262	0.57271445	0.283920295	0.421585422	0.425376963	0.588788619	1.840553134	0.286191583	0.646811538	1.370726619	1.470579566	0.176331873	0.297779157	0.7033608	1.762958777	0.297810112	0.303947026	1.081085564	1.368651518	0.235160389	0.237671792	0.892998366
S1_59362760	0.420095256	0.28859341	0.436830385	1.229783004	0.656915491	0.292463777	0.263808187	1.008105283	0.544689649	0.297408465	0.428061413	1.14252329	0.468163596	0.224319507	0.238138575	0.809535971	0.945565727	0.080699424	0.304305351	0.786160884	1.46663886	0.286187659	0.300667587	0.80224312	1.304351429	0.176939861	0.303164677	0.851643824	1.202640782	0.194361606	0.271160012	0.449466483
S1_59374960	0.536746323	0.081897937	0.255900504	0.429894442	0.656915491	0.082857803	0	0.566810692	0.558954696	0	0.116823652	0.49197802	0.341414152	0.506543296	0.054054219	0.350671218	1.255551519	0.696537485	0.632800824	0.329017837	1.46663886	0.552803653	0.300667587	0.531481435	1.340993775	0.581746489	0.30415974	0.496456277	1.048676244	0.373968204	0.25437222	0.271770662
S1_59381323	0.54080429	0.082857803	0.419646718	0.492319808	0.222882354	0.081897937	0.116902461	0.147491667	0.434275152	0	0.259042105	0.341815729	0.555645331	0.506543296	0.109531437	0.818686448	1.854745244	0.413246705	0.675529801	0.849266245	1.462172747	0.286382673	0.303992346	0.662046845	1.729800969	0.426156755	0.62726168	0.799279326	1.392590913	0.257396279	0.499929547	0.503905698
S1_59596562	0.065447518	0.080775329	0.259354236	0.281394575	0.543272604	0	0	0.388298815	0.332233332	0	0.116397684	0.324942204	0.799324076	0	0.138727824	0.157922079	1.44103661	0.081300945	0.646811538	0.660807276	1.470579566	0.411076562	0.297779157	0.528547961	1.551658483	0.289060583	0.303947026	0.634609142	1.14440299	0.287215754	0.237671792	0.401126151
S1_59621983	0.224067118	0.080775329	0.259354236	0.147349506	0.531868218	0.0821526	0	0.372518549	0.332883438	0.084698874	0.116911403	0.268699896	0.291550781	0.024879892	0.14395935	0.111399777	1.628952893	0.173274467	0.632800824	0.598701479	1.666164123	0.288474833	0.299324141	0.667731924	1.739085854	0.287981584	0.303910898	0.694406761	1.337888467	0.154300442	0.248550119	0.345302728
S1_59622152	0.420095256	0.081897937	0.116902461	0.729438991	0.810211477	0.081529345	0	0.661029148	0.68088529	0	0.113073671	0.676185832	0.831464355	0.153536218	0.058507765	0.465244518	1.277536033	0.283758755	0.304305351	0.786160884	1.470579566	0.411076562	0.297779157	0.528547961	1.510267961	0.294927815	0.302247238	0.716256436	1.11210304	0.143151618	0.258579174	0.502665184
S1_59623472	0.225665418	0	0.428398796	0.481357791	0.223424963	0.176532786	0.251537485	0.293247152	0.231012024	0.08525714	0.262979162	0.408281059	0.100111304	0.209867827	0.124792082	0.30889625	1.653716835	0.176010041	0.690253057	0.999036551	0.945565727	0.080699424	0.304305351	0.553014798	1.336773749	0.084623251	0.641984937	0.838597281	1.38963183	0.142171908	0.50970055	0.753010425
S1_59638807	0.140669543	0.177703517	0.419646718	0.657830117	0.944114519	0	0.116902461	0.986664533	0.546271718	0	0.259042105	0.770515795	1.801420043	0.264314282	0.109531437	0.871312366	1.451732829	0	0.675529801	1.085233977	1.278490663	0.405795011	0.303471172	0.509391479	1.503783577	0.177369769	0.620141939	0.789324078	1.117792208	0.455412775	0.48039661	0.73350381
S1_59642161	0.224812666	0.082857803	0.263340784	0.657419857	0.418446674	0.082857803	0	0.356015422	0.332719622	0.086245035	0.117893122	0.56240657	0.162722891	0.025302683	0.140328909	0.32374108	1.854745244	0.177076755	0.675529801	1.085233977	1.46663886	0.286187659	0.300667587	0.531481435	1.769461678	0.295204845	0.30469495	0.816476363	1.40317752	0.092917239	0.238209286	0.716349621
S1_59660278	0.318657508	0	0.261847438	0.341918543	0.315416041	0.176540249	0.113182691	0.326198918	0.329664121	0	0.117771023	0.334667203	0.143461999	0.330151503	0.096369486	0.25433701	1.640574074	0.283186232	0.661051977	0.630284173	0.947601329	0.281137456	0.301807605	0.210582204	1.344750029	0.29437762	0.30463412	0.488248799	1.279565188	0.154306322	0.249101254	0.419207202
S1_59707873	0.139433578	0.08259468	0.117323192	0.446008135	0.543272604	0	0	0.388298815	0.329772226	0.083802573	0.114026747	0.398555307	0.795491325	0.029314684	0.052850955	0.283925264	0.660645035	0.080699424	0.304305351	0.329900942	1.470579566	0.411076562	0.297779157	0.528547961	1.144011444	0.281962287	0.302247238	0.450727812	1.432446232	0.456489269	0.258579174	0.238394822
S1_60002876	0.663804849	0	0.259354236	0.147349506	0.939914807	0	0	0.537118509	0.832703998	0	0.117288126	0.328207866	0.543703678	0.053494703	0.048606422	0.374144697	1.431615093	0.708224304	0.619012539	0.416414886	1.666164123	0.557890678	0.299324141	0.667731924	1.537057603	0.736525169	0.303567494	0.575107612	1.254183477	0.512267335	0.253907286	0.346253883
S1_60028036	0.224812666	0.29242141	0.263340784	0.838672537	0.795144448	0	0.116065496	0.756614597	0.546271718	0.179572787	0.254946449	0.828925595	0.894519107	0.380875502	0.108086679	0.598432839	1.098158959	0	0.675529801	0.798611549	1.105851774	0.286382673	0.303992346	0.402287551	1.147789368	0.175982776	0.62726168	0.606816861	0.807762513	0.370722858	0.499929547	0.430272129
S1_60112147	0.139433578	0.291376935	0.43865491	0.880612936	0.418446674	0.292463777	0.263808187	0.719897313	0.229545391	0.29881005	0.431239523	0.811204373	0.370860974	0.164902627	0.209872773	0.538178255	0.797279762	0	0.304409736	0.753593197	1.46663886	0.081315646	0.300667587	0.80224312	1.144956914	0	0.303543017	0.770794646	1.330233471	0.177266488	0.26549167	0.424523686
S1_60181720	0.223424963	0	0.616883772	0.293247152	0.42780972	0.180193753	0.2590087	0.543704671	0.333376114	0.087136478	0.424455657	0.415650211	0.291750018	0.265756749	0.312971411	0.206834136	1.10544712	0	0.304409736	0.693426767	1.287168984	0.178373444	0.296034795	0.562962536	1.335688067	0.083696904	0.30222805	0.668015393	0.97631004	0.076066281	0.24726685	0.370712603
S1_60191625	0.065447518	0.080775329	0.638824297	0.281394575	0.42780972	0.180193753	0.2590087	0.543704671	0.236366685	0.08797144	0.431838503	0.417008334	0.507523641	0.142428641	0.371506105	0.211899513	1.090413531	0.081300945	0.646811538	0.660807276	1.287168984	0.178373444	0.296034795	0.562962536	1.190080047	0.182792276	0.303617155	0.692668122	0.891090097	0.067571391	0.232156303	0.313097313
S1_60201289	0	0.178951054	0.629018077	0.147491667	0.321195387	0.181012227	0.261632127	0.512224009	0.145857951	0.187922632	0.431637229	0.346192315	0.514887658	0.131310803	0.313963413	0.396980632	1.628952893	0.173274467	0.632800824	1.121686903	1.111965468	0.176331873	0.297779157	0.7033608	1.362799972	0.182157223	0.303592212	0.986222004	1.203751529	0.049303585	0.242805037	0.677054097
S1_60214200	0.065279543	0.176532786	0.616883772	0.446008135	0.314954303	0.289686785	0.263237729	0.49628825	0.144566719	0.187512223	0.431437505	0.469180356	0.226373051	0.203629208	0.289848502	0.194670891	1.083572996	0	0.619012539	0.615381697	0.949646867	0.081874422	0.299324141	0.605320953	0.992046983	0.082411515	0.303567494	0.676943516	0.707340753	0.025456038	0.253907286	0.333186202
S1_60302196	0.140195914	0	0.261847438	0.147958725	0.222079881	0.292463777	0.263808187	0.477836093	0.145964952	0.089024798	0.276087541	0.3086452	0.034486427	0.757560677	0.255374052	0.345145244	1.264160304	0.283186232	0	0.630284173	0.799793223	0.081315646	0.300667587	0.515840787	1.005434827	0.18602122	0	0.602923374	0.877445856	0.220274277	0.828333716	0.502050375
S1_60324085	0.316728571	0.082942283	0.89953546	0.405817797	0.421212202	0.176532786	0.616883772	0.50440651	0.331911249	0.086339745	0.654531437	0.500765791	0.197338613	0.082068657	0.516815282	0.193740363	1.284750951	0.081713749	0	1.089006097	1.658425834	0.283758755	0	0.786160884	1.543185455	0.18028809	0	1.032424416	1.300764473	0.128490153	0	0.656826626
S1_60486891	0.140669543	0.177703517	0.419646718	0.657830117	0.223424963	0.411799047	0.616883772	0.667945089	0.227001355	0.298747062	0.458375947	0.683535564	0.08557796	0.487926444	0.583635192	0.40373529	0.792214796	0	0	0.499194924	0.945565727	0.080699424	0	0.583977472	0.960006049	0.081619777	0	0.573365872	0.631746436	0.030541284	0	0.341913696
S1_60488448	0.065642471	0.082857803	0.65063537	0.657419857	0.064927272	0.566593258	0.652354429	0.976823392	0.068076017	0.318983226	0.689640563	0.833062586	0.016018914	0.797779192	0.623262754	0.743442574	1.098158959	0.177076755	0.675529801	0.798611549	0.799793223	0	0.300667587	0.588727191	1.003512495	0.086245035	0.30469495	0.76751196	0.712254194	0.4091582	0.238209286	0.652860637
S1_60488520	0	0.29242141	0.65063537	0.64285811	0.314954303	0.289686785	0.263237729	0.752753703	0.068578851	0.305306412	0.440572191	0.707861328	0.362452892	0.141577066	0.426115305	0.467739804	0.531907145	0.080057941	0.675529801	0.575642329	1.28329247	0.081874422	0.299324141	0.605320953	0.852797359	0	0.304630974	0.635999831	1.14078911	0.182324869	0.232864055	0.445659384
S1_60490233	0.31762636	0.178951054	0.629018077	0.939323306	0.222079881	0.292463777	0.263808187	0.719897313	0.23219059	0.299367549	0.436493562	0.874336168	0.132724434	0.233801403	0.292726946	0.568114897	0.929939394	0.173274467	0.632800824	0.479544356	1.109102096	0.081315646	0.300667587	0.80224312	0.990358332	0.084638148	0.30415974	0.658293895	0.76438109	0.079390013	0.25437222	0.419249061
S1_60491660	0.31762636	0	0.629018077	0.504905364	0.315416041	0.176540249	0.420891896	0.520649278	0.325858064	0.0851345	0.438065835	0.543600217	0.140643998	0.209645853	0.314382277	0.240891629	1.431615093	0	0.619012539	0.615381697	1.46663886	0.081315646	0.300667587	0.80224312	1.511990447	0.081501989	0.303875554	0.720962633	1.132535599	0.028043584	0.259896359	0.44472565
S1_60492502	0.225665418	0	0.868337101	0.481357791	0.065020492	0.418225159	0.427870614	0.672386349	0.146672149	0.194458185	0.633996326	0.630046836	0.195370856	0.659172068	0.502975739	0.535004209	1.273874387	0.176010041	0.690253057	0.983130647	0.798394814	0	0.302742577	0.355756121	1.152962238	0.085855802	0.620448202	0.685190634	0.912054124	0.19453287	0.452798637	0.743611534
S1_60497591	0.065642471	0.082857803	0.65063537	0.432528728	0.138717353	0.289686785	0.263237729	0.49628825	0.068701056	0.191020615	0.440572191	0.504266122	0.015926732	0.191892448	0.426115305	0.195059509	1.098158959	0	0.675529801	0.798611549	0.949646867	0	0.299324141	0.375307674	1.016329885	0	0.304630974	0.563387126	0.768509771	0.045422624	0.232864055	0.389709536
S1_60533794	0.065447518	0.080775329	0.638824297	0.281394575	0.064927272	0.292463777	0.263808187	0.477836093	0.0673915	0.189323737	0.438504713	0.412968034	0.017617087	0.437642745	0.333603447	0.214397451	0.786908424	0	0.646811538	0.419310673	1.109102096	0	0.300667587	0.515840787	0.988131897	0	0.304392912	0.531441127	0.758372585	0	0.248917465	0.226174763
S1_60574175	0.223424963	0	0.616883772	0.293247152	0.141207796	0.181012227	0.261632127	0.512224009	0.230969213	0.08748334	0.428239375	0.399909316	0.089019929	0.408980653	0.333627125	0.231354642	1.083572996	0	0.619012539	0.615381697	1.111965468	0	0.297779157	0.43977634	1.155275682	0	0.303188879	0.548488345	0.741896192	3.24E-14	0.247999682	0.302411448
S1_60575330	0.065137548	0.081897937	0.891937951	0.459479675	0.066117179	0.421594495	0.640353049	0.724823953	0.067590482	0.304097893	0.654913874	0.641008044	0.018933289	0.704800104	0.554009188	0.443967389	0.945565727	0	0.304305351	0.786160884	0.952389908	0.080832418	0.296034795	0.594907039	0.993574435	0	0.301677713	0.770430145	0.689967876	0.025793431	0.252422834	0.546498176
S1_61137295	0.065279543	0	0.616883772	0.293247152	0	0.181012227	0.261632127	0.315752555	0.067249665	0.08748334	0.428239375	0.339388783	0.017582102	0.408980653	0.333627125	0.243256691	0.782211153	0	0.619012539	0.345275835	0.801759636	0	0.297779157	0.256664847	0.831408698	0	0.303188879	0.340434972	0.495164337	3.24E-14	0.247999682	0.152060618
S1_61148146	0.224812666	0.176540249	0.263340784	0.11826421	0.065020492	0.178959045	0.114821198	0.2976088	0.145022649	0	0.252671233	0.161325977	0.21434636	0.942300757	0.208429157	0.324389286	0.936024502	0.080541242	0.661051977	0.418865156	1.107067909	0	0.302742577	0.355756121	0.989797036	0	0.30463412	0.446619894	0.764174132	0.02572507	0.254744525	0.172645282
S1_61172160	0.224812666	0	0.263340784	0.311263164	0.532706848	0.176540249	0.113182691	0.520649278	0.332719622	0	0.117893122	0.442151495	0.291484399	0.24028511	0.145057641	0.207825885	0.936024502	0	0.661051977	0.418865156	1.280405621	0.080057941	0.301807605	0.451948462	1.157367049	0	0.30463412	0.484494936	0.937147555	0.050213939	0.249101254	0.190954643
S1_61853176	0.318657508	0	0.646086966	0.341918543	0.222079881	0.292463777	0.263808187	0.719897313	0.234506508	0.089024798	0.440061556	0.519742723	0.169245267	0.757560677	0.370730309	0.498403609	1.44103661	0	0.646811538	0.660807276	1.46663886	0	0.300667587	0.80224312	1.533033646	0	0.304392912	0.78821276	1.131284643	0	0.248917465	0.408049065
S1_61883677	0.065447518	0.080775329	0.638824297	0.457163275	0.418446674	0.082857803	0.263808187	0.566810692	0.231252568	0.085291295	0.438504713	0.546095997	0.396054857	0.081054719	0.333603447	0.229401243	1.44103661	0	0.646811538	0.660807276	1.46663886	0.081315646	0.300667587	0.80224312	1.533033646	0	0.304392912	0.78821276	1.131284643	0.049788291	0.248917465	0.408049065
S1_62043067	0.224812666	0.082857803	0.65063537	0.432528728	0.418446674	0.082857803	0.263808187	0.356015422	0.332719622	0.086245035	0.441131367	0.397071009	0.162722891	0.025302683	0.396931106	0.147959785	1.098158959	0.080057941	0.675529801	0.899029829	1.109102096	0	0.300667587	0.515840787	1.173259836	0	0.30469495	0.734144326	0.792120692	0	0.238209286	0.470599027
S1_62339283	0.318657508	0.082156351	0.646086966	0.701961391	0.532706848	0.176540249	0.420891896	0.520649278	0.437975622	0.086051983	0.440600553	0.682519241	0.250412646	0.081773958	0.393292388	0.329676056	1.44103661	0	0.646811538	1.029639806	1.280405621	0.080057941	0.301807605	0.644968001	1.342318118	0	0.304515476	0.878299781	1.019521974	3.18E-15	0.254651419	0.584910862
S1_62403171	0.424069517	0	0.263340784	0.311263164	0.31762636	0	0.255900504	0.058520141	0.425410187	0	0.261286086	0.152889811	0.305187788	0.122418376	0.178145097	0.484193764	0.654293879	0.080541242	0.661051977	0.179371388	0.782211153	0	0.619012539	0.191970844	0.669832972	0	0.640693181	0.181420833	0.388534911	0.118887463	0.57832545	0.056549175
S1_62423531	0.669355024	0.0821526	0.428398796	0.465506226	0.944114519	0	0.116902461	0.310968388	0.837668438	0	0.260899198	0.424397011	0.579796086	0.080252111	0.21059887	0.17095726	0.942877209	0.176010041	0.690253057	0.407370203	1.462172747	0.081353542	0.303992346	0.662046845	1.311005945	0.18062452	0.634865196	0.526651422	1.229696269	0.10651083	0.489733233	0.389592553
S1_62430054	0.657091552	0	0.435633949	0.403335685	0.661573783	0	0.251537485	0.222606188	0.684177343	0	0.263994125	0.331370921	0.380315429	0.088275862	0.166571857	0.165905415	1.106855619	0.173311617	0.705230213	0.57460209	0.945565727	0.080699424	0.304305351	0.329900942	1.143994652	0.084607093	0.649842352	0.453489365	0.744941394	0.079316298	0.499111513	0.266368905
S1_62752611	0.669355024	0.0821526	0.428398796	0.465506226	0.421212202	0.176532786	0.251537485	0.293247152	0.557858077	0	0.262979162	0.370905056	0.552597288	0.733267638	0.124792082	0.61983134	1.273874387	0.176010041	0	0.407370203	1.431615093	0	0.619012539	0.615381697	1.316195893	0.084083363	0.326058001	0.534825875	0.972737258	0.327017835	1.439203228	0.391882964
S1_62807201	0.140195914	0.082156351	0.261847438	0.2826244	0.315416041	0	0.113182691	0.07370364	0.231564165	0	0.117771023	0.185390598	0.125741018	5.06E-15	0.096369486	0.145054027	0.936024502	0.17648554	0	0.179371388	0.947601329	0	0.301807605	0.210582204	0.989797036	0.083343479	0	0.224705477	0.654292722	0.075773445	0.872350545	0.069741056
S1_62833870	0.225665418	0.180169007	0.428398796	0.641427721	0.421212202	0.176532786	0.251537485	0.50440651	0.327814007	0.182750539	0.262979162	0.580637488	0.221382474	0.064210424	0.124792082	0.367927105	1.106855619	0	0.705230213	0.57460209	1.46161725	0.176532786	0.304409736	0.693426767	1.330042204	0.081501067	0.656962093	0.635548808	1.157080546	0.340567467	0.519525103	0.403693154
S1_62852064	0	0.082156351	0.261847438	0.2826244	0.418446674	0	0	0.088530531	0.145698278	0	0.117646925	0.155041015	0.530853659	0.025196352	0.144782265	0.168196199	0.936024502	0.17648554	0.661051977	0.386308071	1.109102096	0	0.300667587	0.343192763	1.002197259	0.083133984	0.304572285	0.346484852	0.743159542	0.096722031	0.243530373	0.182084221
S1_62854276	0.538632294	0.082156351	0.261847438	0.341918543	0.316746194	0.291376935	0.117323192	0.176991718	0.431528118	0.185979983	0.256581454	0.233759749	0.495236062	0.645362195	0.155159134	0.595593643	0.936024502	0.283186232	0	0.179371388	0.660645035	0.080699424	0	0.089552236	0.818273913	0.181628534	0	0.152127809	0.6449617	0.436497931	1.01E-15	0.116291468
S1_62989327	0.140669543	0.177703517	0.419646718	0.162818024	0.139433578	0.08259468	0.117323192	0.176991718	0.143860416	0.179325752	0.260494505	0.185631021	0.040423925	0.063164508	0.123796535	0.030420221	1.273874387	0.176010041	0.690253057	0.663697595	1.277536033	0.283758755	0.304305351	0.553014798	1.330042204	0.181065394	0.641984937	0.652610853	0.965318979	0.057789772	0.50970055	0.32348649
S1_63627081	0.140195914	0	0.261847438	6.67E-14	0.064927272	0.082857803	0	0.117316401	0.068169084	0	0.117646925	0.032416306	0.084451605	0.239343943	0.144782265	0.163553329	0.936024502	0.080541242	0	0.179371388	1.109102096	0	0.300667587	0.343192763	1.002197259	0	0	0.271124055	0.743159542	0.14472179	0.828333716	0.093740787
S1_63627473	0	0	0.261847438	0.044109564	0.222079881	0.177703517	0	4.32E-14	0.068012486	0.084109801	0.117646925	0.015611139	0.135725359	0.077063832	0.144782265	0.0100975	0.936024502	0	0	0.05876115	1.109102096	0.081315646	0.300667587	0.343192763	1.002197259	0	0	0.191840088	0.743159542	0.073317878	0.828333716	0.182084221
S1_63751101	0.065447518	0	0.259354236	0.014966075	0	0.0821526	0	0.074465025	0	0	0.116911403	0.047978219	0.051332467	0.239223149	0.14395935	0.045037119	1.090413531	0	0	0.117904799	0.949646867	0	0.299324141	0.209990725	1.003904367	0	0	0.176451929	0.68846427	0	0.828333716	0.046747153
S1_63760385	0	0.081897937	0.116902461	0.058520141	0.066117179	0	0	0.015170954	0	0	0	0.046085589	0.170413327	0	1.64E-14	0.006720068	0.945565727	0	0	0.237318339	1.671387767	0	0.296034795	0.642460438	1.344949059	0	0	0.40185973	1.354701372	2.60E-15	0.921769354	0.502143544
S1_63793713	0	0	0.263340784	3.47E-14	0	0.178959045	0.114821198	0.103592462	0	0.086051983	0.252671233	0.04822511	3.38E-14	0.355826284	0.208429157	0.070739415	1.098158959	0	0	0.149287888	1.463842907	0	0.302742577	0.355756121	1.340196669	0	0.30463412	0.22759929	1.095257461	1.56E-14	1.163080584	0.546991066
S1_63797091	0.140669543	0	0.419646718	4.32E-14	0	0.179769704	0.116065496	0.118883062	0.067774555	0.087259138	0.257310095	0.032208898	0.19607325	0.40822761	0.209918899	0.320593302	1.273874387	0.176010041	0	0.195886659	0.66109403	0	0.303471172	0.1484959	0.997420125	0.085291295	0.311933359	0.132067836	0.989522579	0.258232624	1.169920008	0.202634563
S1_63932923	0.139433578	0	0.251537485	0.250479044	0	0	0	0.044547208	0	0	0.114903021	0.12582399	0.303794394	0.053738856	0.047693884	0.233372262	0.782211153	0.080699424	0.619012539	0.07477895	1.470579566	0	0.297779157	0.302860935	1.157176513	0	0.303188879	0.171408644	1.265437987	0.050014536	0.247999682	0.223951441
S1_64319107	0.065642471	0.082857803	0.263340784	0.148157465	0.065020492	0	0.114821198	0.029475851	0.067559509	0.083343479	0.252671233	0.079243542	0.017658515	0.026417544	0.208429157	0.145054027	1.264160304	0.283186232	0	0.179371388	1.107067909	0	0	0.15013611	1.160235165	0.086051983	0	0.183524392	0.817638673	0.321724785	2.13E-14	0.102074947
S1_64325281	0	0.080775329	0.259354236	0.014966075	0	0	0	0.044547208	0	0	0.116397684	0.048259342	0.03222683	0	0.138727824	0.050268398	0.650271376	0	0	5.14E-14	1.470579566	0	0.297779157	0.302860935	1.002197259	0	0	0.096017625	1.359824339	1.67E-14	0.828333716	0.457396979
S1_64430315	0.140669543	0.177703517	0.419646718	0.162818024	0	0.289686785	0	0.103739039	0.068791287	0.191937985	0.118019726	0.083103663	0.150976581	0.117836299	0.212218203	0.178438224	0.942877209	0.176010041	0	0.088746941	1.109102096	0	0.300667587	0.150073882	1.014694871	0	0	0.101083114	0.724657693	0.318357079	0.752654863	0.131115354
S1_64482443	0	0.41810876	0.255900504	0.383741093	0.064927272	0.292463777	0	0.102926544	0	0.422610281	0.116823652	0.230299027	3.91E-15	0.174667644	0.054054219	0.177550103	0.929939394	0	0	0.044584199	1.46663886	0.081315646	0	0.283750493	1.158195636	0	0	0.168771437	1.173517036	8.44E-15	1.08E-14	0.141266838
S1_64532213	0.065447518	0.080775329	0	0.014966075	0.139140292	0	0	0.043573241	0.066883773	0	0	0.015615777	0.021405172	3.57E-14	3.65E-14	0.007642688	1.44103661	0.286191583	0.646811538	0.252307047	1.462172747	0.081353542	0.303992346	0.313888819	1.498286857	0.183323133	0.612610174	0.266410493	1.132517814	0.397433279	0.521069721	0.242632797
S1_64592513	0.139433578	0.291376935	0.117323192	0.176991718	0	0.412008077	0.113182691	0.133594282	0.066195965	0.298797452	0.116193927	0.140214586	0.259713734	0.265632272	0.074727738	0.491034347	1.46161725	0.411799047	0	0.30000234	0.798394814	0	0.302742577	0.164806102	1.136272286	0.18648257	0	0.23450914	1.962332898	1.412040987	1.215932891	0.355946066
S1_64704303	0.538632294	0.178959045	0	0.103592462	0.138902405	0.176540249	0.113182691	0.029586157	0.330781021	0	0	0.016318208	0.727747574	0.942300757	0.048790801	0.365684332	1.44103661	0.553087089	0	0.433998519	1.280405621	0.080057941	0.301807605	0.210582204	1.342318118	0.307753166	0	0.272640431	1.019521974	1.070482412	0.921769354	0.978076558
S1_64812251	0.224067118	0.284043854	0.259354236	0.073409617	0	0.181012227	0	0.074522226	0.145652024	0.188362409	0.116397684	0.048928972	0.195103891	0.074563328	0.138727824	0.101209848	1.255551519	0.403376637	0	0.177887679	1.111965468	0	0.297779157	0.302860935	1.176073078	0.187806877	0	0.272688878	0.878742086	0.543493891	0.828333716	0.087571811
S1_64813895	0.224067118	0	0.116065496	0.043573241	0.138717353	0.289686785	0	0.089195823	0.146178789	0.087942532	0	0.048645609	0.101087293	0.814051416	0.478682989	0.230370819	1.628952893	0.696537485	0	0.493474607	1.28329247	0.081874422	0.299324141	0.422562885	1.53197871	0.312233895	0	0.410865552	1.167426002	0.910026298	0.872350545	1.068241375
S1_64814037	0.224067118	0.080775329	0.259354236	0.147349506	0	0.412008077	0.113182691	0.133594282	0.067665256	0.190197924	0.117533466	0.113552736	0.380169583	0.631237908	0.054358888	0.644236875	1.255551519	0.403376637	0	0.222372911	1.280405621	0.080057941	0.301807605	0.210582204	1.321783592	0.186444077	0	0.179328878	0.924958154	0.610927921	0.978034482	0.489591409
S1_64823199	0.224067118	0	0.259354236	0.043573241	0.314954303	0.0821526	0	0.029708065	0.234222413	0	0.116911403	0.01621649	0.084773069	0.239223149	0.14395935	0.029672398	1.255551519	0.403376637	0	0.222372911	2.099984784	0.288474833	0.299324141	0.667731924	1.73985037	0.420572393	0	0.380864923	1.813284842	0.206141083	0.872350545	1.298521279
S1_65413332	0.13978468	0	0	0.058520141	0	0.902611501	0.263237729	0.583043026	0.067346075	0.458949015	0.127581996	0.329321574	0.178993202	1.989219955	0.636537789	0.953524882	1.083572996	0.409669295	0	0.104102594	1.28329247	0.081874422	0.299324141	0.375307674	1.160076767	0.2997609	0	0.213623797	0.8940364	0.482367262	0.921769354	0.508680618
S1_65425603	0.065279543	0.291376935	0.43865491	0.236916345	0	0.720232736	0.255398849	0.438746342	0	0.592482463	0.265071864	0.351400396	0.118971882	0.56030149	0.257310821	0.176676788	0.420661962	0	0.304305351	5.08E-14	1.115674003	0.081229225	0.294093468	0.211543883	0.834458398	0	0.301029996	0.080287809	0.993041762	0.050345268	0.246352546	0.330474117
S1_65425650	0.065447518	0.284043854	0	0.190185839	0.065865374	0.902611501	0.263237729	0.554784919	0	0.611291936	0.128112492	0.377986165	0.325536321	1.140135117	0.535611745	0.486762602	0.929939394	0.403376637	0.303992346	0.358080417	0.949646867	0	0.299324141	0.18088492	0.987736212	0.087741175		0.089330203	0.636549361	0.730703859	2.367200566	1.944679466
S1_65446085	0.140195914	0.289575013	0	0.2826244	0.06492313	0.734653448	0.261632127	0.527467558	0	0.612428261	0.128194893	0.437428593	0.254690498	0.770344461	0.375073286	0.458087497	0.654293879	0.283186232	0.302742577	0.088196723	0.537968016	0	0.297779157	0.090931478	0.57185617	0.087903062		0.017443025	0.336517604	0.341436766	2.103959131	0.476316483
S1_65451447	0.065279543	0.411799047	0.251537485	0.384910452	0.226629185	0.421594495	0	0.239544658	0.14605329	0.437208494	0.114014735	0.300206541	0.188395669	0.214518612	0.092366252	0.090990141	0.535136474	0	0	3.26E-14	1.287168984	0.178373444	0.296034795	0.352007493	0.989532133	0.083696904	0	0.112272491	1.098969563	0.076066281	0.872350545	1.00341192
S1_65453330	0.13978468	0.41810876	0.255900504	0.459479675	0	0.560895173	0.263237729	0.269047596	0.067346075	0.441697598	0.273009377	0.4178237	0.178993202	0.255221157	0.271681461	0.353869035	0.650271376	0.173274467	0	5.14E-14	0.949646867	0	0.299324141	0.18088492	0.831991731	0.083941803	0	0.049166215	0.672321323	0.258675587	0.872350545	0.426113052
S1_65495877	0.224067118	0.284043854	0.259354236	0.281394575	0	1.104544089	0.427870614	0.731323735	0.067070368	0.620730163	0.276102053	0.475608249	0.697793145	1.997336355	0.451963876	1.423288002	0.929939394	0.403376637	0	0.119097855	0.798394814	0	0.302742577	0.224214365	0.825063353	0.185075004	0	0.03417643	0.568219538	0.777618042	1.043261291	1.327981663
S1_65505896	0.421212202	0.176532786	0.251537485	0.293247152	0	0.720232736	0.255398849	0.438746342	0.232565149	0.455655593	0.265231541	0.337530436	0.560370911	0.86372944	0.187015783	0.579268516	1.083572996	0.409669295	0	0.162525894	1.475692464	0.081229225	0.294093468	0.353820424	1.354898398	0.192077416	0	0.188657469	1.091278781	0.457011788	0.788688697	0.954887466
S1_65505936	0.421212202	0	0.251537485	0.222606188	0.322713587	0.177726633	0.255398849	0.105354688	0.440934878	0.086568407	0.265231541	0.147790525	0.211703391	0.224917247	0.187015783	0.15261753	1.431615093	0.708224304	0	0.284191923	1.475692464	0.285757217	0.294093468	0.661484997	1.549698841	0.452714284	0	0.385518684	1.146696415	0.631116597	0.788688697	1.108746964
S1_65536597	0.316746194	0.08259468	0.117323192	0.337548758	0	0.423577782	0.261632127	0.254534942	0.144967446	0.309354388	0.267652542	0.259740593	0.419607182	0.739678565	0.355031443	0.759004795	1.658425834	0.878646186	0	0.459990523	1.470579566	0.176331873	0.297779157	0.43977634	1.712257795	0.449848874	0	0.379213616	1.329936743	1.436321296	0.978034482	1.15676091
S1_65539182	0	0.418225159	0.114821198	0.386172764	0	0.720232736	0.255398849	0.438746342	0	0.591088269	0.123246651	0.452964583	0.079846627	0.597885506	0.314064691	0.18694285	0.535841822	0	0.302742577	0.044300328	1.115674003	0.081229225	0.294093468	0.353820424	0.829805978	0	0.298984649	0.205776768	1.036917997	5.35E-15	0.261690381	0.619533059
S1_65561194	0	0.179769704	0.116065496	0.220846509	0	0.573832306	0.119159487	0.381128546	0	0.449824642	0.123316908	0.292673946	3.38E-14	0.628578876	0.155013546	0.230122631	0.420929453	0	0	0.044472943	0.95584428	0	0.291957839	0.276241348	0.694776951	0	0	0.082470647	0.768439935	0.052093809	0.921769354	0.934253892
S1_65574746	0.139140292	0.179769704	0.43321423	0.311902234	0	0.415344452	0.255398849	0.165822283	0.06762867	0.305550663	0.264359909	0.256398897	0.075274253	0.235127503	0.166941261	0.37688903	0.66109403	0.174263572	0	0.088653613	1.115674003	0.081229225	0.294093468	0.290838898	0.977672556	0.084870309	0	0.174966534	0.811859291	0.142669836	0.978034482	0.245277819
S1_65605046	0	0.179769704	0.116065496	0.220846509	0	0.720232736	0.255398849	0.438746342	0	0.451482348	0.123433814	0.36482175	4.28E-14	0.816360318	0.224880566	0.227564328	0.316842948	0	0	0.029698498	1.115674003	0.081229225	0	0.290838898	0.693345591	0	0	0.096037958	1.318049586	1.42E-14	1.40E-15	0.809150743
S1_65662436	0.13978468	0	0	0.058520141	0.06492313	0.423577782	0	0.269640812	0	0.195510382	0	0.115184488	0.292149084	0.880536531	2.82E-14	0.602496865	1.083572996	0.409669295	0	0.387934965	0.801759636	0	0.297779157	0.150267757	0.986629581	0.1892607	0	0.188940837	0.672747121	0.789697438	0.872350545	0.909525191
S1_65699010	0.223424963	0	0	0.059515664	0	0.573832306	0.119159487	0.381128546	0.0688564	0.320600389	0.123448975	0.187722908	0.315385219	1.150002547	0.366597363	0.707020956	0.797279762	0.411799047	0	0.473910329	0.95584428	0	0.291957839	0.276241348	0.998479161	0.1913299	0	0.23648642	0.620578461	0.975044643	0.788688697	1.433889738
S1_65739838	0.222882354	0.081897937	0.116902461	0.147491667	0	0.568222789	0.119085897	0.335168362	0.068960916	0.319421938	0.123384173	0.250865706	0.163601604	0.750962539	0.045599098	0.485445466	1.105851774	0.286382673	0	0.268491405	1.482014455	0	0.289630804	0.324924535	1.367852366	0.088262582	0	0.223373613	1.038941648	0.501959512	0.828333716	0.935341555
S1_65749029	0.065137548	0.28859341	0.116902461	0.296530709	0.139417052	0.731414436	0.2590087	0.526953778	0	0.592147147	0.262889623	0.36150731	0.343865155	0.852847762	0.353478218	0.866334108	1.105851774	0.286382673	0	0.268491405	0.952389908	0.080832418	0.296034795	0.135672174	1.138053012	0.085894322	0	0.120524817	0.791260868	1.168802931	0.978034482	0.929315086
S1_65752944	0.065137548	0.28859341	0.116902461	0.296530709	0	0.573832306	0.119159487	0.381128546	0	0.452334137	0.123529806	0.346090023	0.05143736	0.532300389	0.144307107	0.396517317	1.105851774	0.286382673	0	0.268491405	0.95584428	0	0.291957839	0.276241348	1.150753761	0.087674724	0	0.171568968	0.779944832	0.736028774	0.872350545	0.893813322
S1_65754917	0	0.420286209	0.43321423	0.565879977	0.066398825	0.573832306	0.119159487	0.411423919	0.067240388	0.591784243	0.263780546	0.461434599	0.071440358	0.381652535	0.210622126	0.211938143	0.66109403	0.174263572	0	0.088653613	1.292059693	0.082421824	0	0.370311174	0.997337373	0.085253051	0	0.224083275	1.031387513	0.07993459	2.46E-14	0.349624516
S1_65839288	0.065137548	0.28859341	0.116902461	0.296530709	0.066711229	0.430377588	0.118569173	0.27791767	0.06894014	0.446922585	0.123085124	0.331268448	0.015978828	0.373064975	0.045417706	0.178684656	0.79755822	0.286382673	0	0.268491405	1.29799669	0	0.287115481	0.420270893	1.174420485	0.088624444	0	0.296620068	0.876699611	0.457473117	0.788688697	1.014105683
S1_66062267	0	0.418225159	0.114821198	0.386172764	0	0.573832306	0.119159487	0.381128546	0	0.586401897	0.12301536	0.399802103	2.47E-14	0.474949713	0.227130019	0.21141523	0.535841822	0.080541242	0.302742577	6.74E-14	1.292059693	0	0.291957839	0.276241348	0.982360526	0	0.298087962	0.09544714	1.359799697	1.98E-14	0.255210357	0.659402141
S1_66067187	0.065279543	0.56414565	0.43865491	0.562466458	0	0.720232736	0.255398849	0.438746342	0	0.598755383	0.265071864	0.501561928	0.118971882	0.399443484	0.257310821	0.231398299	0	0.411799047	0.304409736	0.237433066	1.115674003	0	0.294093468	0.211543883	0.555526673	0.179125297	0.301638678	0.061588071	2.715715776	0.700307749	0.241357991	1.423539666
S1_66090501	0.140195914	0.082156351	0.114821198	0.073205291	0.222435357	0.178959045	0	0.029475851	0.144579817	0.086051983	0	0.03154794	0.05583202	0.146015607	0.165127123	0.022341437	0.786908424	0.286191583	0.303471172	0.343352418	1.463842907	0.411625534	0.661051977	0.452171044	1.142491076	0.415227203	0.612783857	0.376619753	1.411978381	0.199212468	0.490213382	0.86147031
S1_66256472	0.425825297	0.0821526	0	0.074465025	0	0.179769704	0.43321423	0.220846509	0.23280167	0	0.132271566	0.066504174	0.872525724	0.753005821	1.171837582	0.749660019	0.798163784	0.697787854	0.299324141	0.545364097	0.946243164	0.174263572	0.303471172	0.1484959	0.983196217	0.442046562		0.195166144	0.624458456	0.746585012	2.270290553	2.036044476
S1_66268230	0.224067118	0.080775329	0	0.073409617	0.064927272	0.292463777	0.263808187	0.325275267	0.144535558	0.189323737	0.128454711	0.17976425	0.232240346	0.437642745	0.635882263	0.48858425	0.929939394	0.403376637	0.303992346	0.358080417	0.799793223	0	0.300667587	0.030165748	0.835097749	0.087492187		0.135890957	0.575277046	0.940582765	2.476345036	0.860659251
S1_66287922	0.318657508	0.082156351	0	0.147958725	0	0.181012227	0.261632127	0.254534942	0.147831234	0.188298916	0.128194893	0.2008872	0.327958962	0.191426266	0.375073286	0.285345111	1.090413531	0.553087089	0.303471172	0.358561159	1.111965468	0	0.297779157	0.150267757	1.170650132	0.195733517		0.19098158	0.792915324	0.95326185	2.183140377	0.603510649
S1_66289755	0.140195914	0.289575013	0	0.2826244	0	0.560895173	0.263237729	0.283555495	0.06805537	0.446507839	0.128549698	0.283274859	0.163013454	0.388154805	0.450270011	0.549648736	0.786908424	0.286191583	0	0.343352418	0.949646867	0	0.299324141	0.075001996	0.844170213	0.087693932	0	0.136962814	0.607931774	0.498842612	0.828333716	0.862927978
S1_66299413	0.13978468	0.178951054	0	0.147491667	0	0.412008077	0.113182691	0.133594282	0.066865423	0.301652698	0	0.155995237	0.200956083	0.340640819	0.186629152	0.127887688	0.782211153	0.175711638	0.619012539	0.119032428	0.947601329	0.080057941	0.301807605	0.118925914	0.82434173	0.084434924	0.304116191	0.125736816	0.612347027	0.150318596	0.265969179	0.162610032
S1_66301291	0	0.56414565	0.117323192	0.353109396	0.141207796	0.423577782	0.261632127	0.315752555	0.067514722	0.574941441	0.267652542	0.311671498	0.226012387	0.290787218	0.355031443	0.101907917	0.945565727	0.283758755	0	0.221885854	1.470579566	0.411076562	0	0.483739556	1.320938148	0.294927815	0	0.351325417	1.155374148	0.143151618	0	0.844016537
S1_66338275	0.223424963	0	0	5.92E-14	0.222435357	0	0.114821198	0.029475851	0.22708353	0	0	0.030621553	0.072414016	1.45E-16	0.384464549	0.043439317	0.797279762	0.411799047	0.304409736	0.473910329	0.798394814	0.17648554	0	0.15013611	0.815774666	0.297996037	0.31504071	0.29044249	0.544582928	0.71706927	1.525563058	0.997099934
S1_66344764	0.319845286	0.082857803	0	0.044413436	0.064927272	0.292463777	0.263808187	0.325275267	0.147849833	0	0	0.034707384	0.313062936	0.931745818	0.931998883	0.891276484	0.792214796	0.413246705	0.301807605	0.630762178	0.536725886	0	0.300667587	0.030165748	0.698852157	0.191482912		0.212439852	0.472499344	0.996334491	2.183140377	1.425294816
S1_66354040	0	0.291376935	0.117323192	0.236916345	0.066117179	0.421594495	0.2590087	0.209206644	0.067249665	0.432955893	0.265340161	0.237146244	0.071256448	0.226148556	0.209490984	0.078828698	0.316746194	0	0.304409736	0.029328361	0.952389908	0	0.296034795	0.210684889	0.689652557	0	0.30222805	0.04744241	0.865652735	0.050394539	0.24726685	0.922091504
S1_66361214	0	0.178951054	0	0.133018185	0.222079881	0.292463777	0	0.102926544	0.067431952	0.299367549	0	0.138896816	0.225878934	0.233801403	0.164042652	0.020389706	0.41447207	0	0.632800824	0.162717491	0.661993804	0.080057941	0.301807605	0.118925914	0.55109775	0	0.30434191	0.093523235	0.495615161	0	0.260273432	0.651786818
S1_66406702	0.418482861	0	0	0.044547208	0.065447518	0.080775329	0.259354236	0.073409617	0.229948574	0	0	0.031433733	0.552678327	0.336579261	0.90019686	0.239859033	0.798163784	0.697787854	0.299324141	0.224794837	0.650271376	0.173274467	0	5.14E-14	0.681524373	0.432006995	0	0.080487468	0.480626809	1.203723735	1.120729342	0.507795712
S1_66432493	0.139433578	0	0	5.92E-14	0.138717353	0.0821526	0	2.51E-14	0.142760133	0	0	8.53E-15	0.040150354	0.12539581	0.183549815	0.044976788	0.660645035	0.283758755	0	0.089552236	1.28329247	0.288474833	0	0.407014516	0.979612611	0.293610408	0	0.201257115	1.142892603	0.094075471	1.64E-14	0.24544443
S1_66443992	0	0.56414565	0.43865491	0.592754934	0	0.415344452	0.255398849	0.165822283	0	0.434926837	0.265071864	0.318486231	4.18E-14	0.293125329	0.257310821	0.397659214	0.139433578	0	0	0.029328361	1.115674003	0.081229225	0.294093468	0.290838898	0.566070004	0	0	0.080393241	1.669472167	0.07279953	0.828333716	1.11164763
S1_66451864	0.316746194	0.08259468	0	0.176991718	0	0.423577782	0.261632127	0.254534942	0.144967446	0.309354388	0.125483679	0.207748278	0.419607182	0.739678565	0.75883397	0.273280237	0.535136474	0.176532786	0	0.176070726	0.801759636	0	0.297779157	0.150267757	0.691307036	0.085897432	0	0.113583382	0.46901506	0.321640989	0.921769354	0.43900383
S1_66461315	0.223424963	0.176532786	0.251537485	0.176991718	0.138717353	0.0821526	0.263237729	0.089195823	0.144818242	0.084607093	0.271428389	0.141091702	0.112762224	0.029578474	0.355311192	0.051590647	0.525591042	0.175711638	0	0.119032428	0.949646867	0.081874422	0.299324141	0.209990725	0.690195891	0.181544136	0	0.113024032	0.76303278	0.134452079	0.921769354	0.956767894
S1_66462345	0.31762636	0.178951054	0.255900504	0.281743499	0.138717353	0.289686785	0.263237729	0.269047596	0.231339886	0.18789967	0.273009377	0.260556165	0.249899141	0.14013883	0.271681461	0.506021023	0.782211153	0.409669295	0	0.104102594	0.663347935	0	0.299324141	0.075001996	0.691307036	0.187203772	0	0.095801082	0.44839955	0.973241319	0.921769354	0.027221475
S1_66478448	0.224812666	0.082857803	0	0.148157465	0.138902405	0.412008077	0.113182691	0.133594282	0.146161564	0.191482912	0	0.12997468	0.117425612	0.344454985	0.043741213	0.232822198	0.314962732	0.177076755	0	0.044826475	0.661993804	0.080057941	0.301807605	0.118925914	0.442348919	0.086245035	0	0.048030271	0.473791991	0.195424003	0.828333716	0.110494448
S1_66487837	0.223424963	0.176532786	0.251537485	0.176991718	0.138717353	0.0821526	0	2.51E-14	0.144818242	0.084607093	0.115650092	0.031511949	0.112762224	0.029578474	0.053549876	0.258174779	0.525591042	0	0.304305351	0.133473551	1.28329247	0.081874422	0	0.240066792	0.833760236	0.082411515	0.322931837	0.126487086	1.474854784	0.025456038	1.231537964	0.833898107
S1_66494284	0.421212202	0.176532786	0.251537485	0.293247152	0.141207796	0.181012227	0	0.074522226	0.328330927	0.187085095	0.114903021	0.113932153	0.286316398	0.139505026	0.047693884	0.603008423	0.782211153	0.175711638	0.304305351	0.119032428	0.949646867	0.081874422	0	0.240066792	0.834681243	0.181544136	0.322931837	0.174252185	0.63222236	0.134452079	1.231537964	0.296802139
S1_66504818	0.316011344	0	0.116065496	0.190185839	0.141812883	0.177726633	0	0.030253158	0.232425136	0.086084991	0	0.096502209	0.13293492	0.145872211	8.20E-16	0.279298071	0.79755822	0.286382673	0.632800824	0.268491405	1.475692464	0.285757217	0	0.533227969	1.164878341	0.299232134	0.345997141	0.386056089	1.180948429	0.193335855	1.253257214	0.474995197
S1_66504955	0.419175973	0.082156351	0.114821198	0.044109564	0.066117179	0.180193753	0	0.059191933	0.230099238	0	0	0.031674302	0.578917695	0.954083732	0	0.640176406	0.66109403	0.174263572	0	0.088653613	1.287168984	0.178373444	0	0.395356047	0.982944938	0.180746253	0	0.230277296	1.124786512	0.06295106	0	0.257826179
S1_66565354	0.65968934	0.178951054	0	0.191253363	0.227707794	0.083662063	0	0.030193727	0.444401489	0	0	0.049564449	0.571037872	0.731802772	1.74E-14	0.544173417	0.79755822	0.553410627	0.632800824	0.537347929	1.292059693	0.290609263	0	0.400280431	1.15822719	0.442506226	0.350391611	0.468066238	0.93977433	0.443821052	1.205832564	0.763942514
S1_66591733	0.065279543	0.176532786	0	0.116776768	0.141812883	0.177726633	0	0.030253158	0.145422258	0.184676494	0	0.063702152	0.065187877	0.050046684	0	0.010897332	0.316746194	0	0	0.207298041	1.115674003	0.285757217	0	0.338331604	0.700112345	0.17919379	0	0.206343875	1.101907064	0.14519847	0	1.220283113
S1_66598455	0.224067118	0.080775329	0.259354236	0.073409617	0.226629185	0.180193753	0	0.059191933	0.23670997	0.08797144	0.115741574	0.048899908	0.108605688	0.142428641	0.180025573	0.045410037	0.313127516	0.081300945	0.303471172	0.179777728	0.952389908	0.178373444	0	0.258142943	0.570941594	0.182792276	0.32369398	0.128496748	0.833527642	0.067571391	1.055446705	0.752872798
S1_66598542	0.224067118	0.080775329	0	0.073409617	0.322713587	0.177726633	0	0.105354688	0.335417996	0.087788181	0	0.096830363	0.136678945	0.093456697	1.92E-14	0.008324051	0.313127516	0.081300945	0.303471172	0.493997713	1.475692464	0.551517003	0.751776613	0.728303415	0.855306264	0.295624433	0.659887402	0.42121969	1.767493168	0.426474676	0.434388698	2.063672737
S1_66609877	0.140195914	0.082156351	0	0.073205291	0.138717353	0.0821526	0.115173322	2.51E-14	0.145761768	0.085453742	0	0.031918347	0.065041727	0.025086444	0.091143611	0.045330491	0.137983742	0.081300945	0.303471172	0.493997713	0.949646867	0.288474833	0	0.438031985	0.442348919	0.181685123	0.315753253	0.35158868	1.609250333	0.192779037	1.12762305	1.373387604
S1_66611950	0.536746323	0	0	0.206011664	0.138717353	0.0821526	0.115173322	2.51E-14	0.329194335	0	0	0.032599781	0.709671509	0.080252111	6.61E-15	0.537303689	0.525591042	0.409669295	0.304305351	0.374087837	0.949646867	0.288474833	0	0.438031985	0.690195891	0.424818418	0.322931837	0.414412444	0.76303278	0.22035624	1.231537964	0.482471191
S1_66633038	0.421212202	0	0	0.293247152	0.314954303	0	0.115173322	0.029708065	0.330264157	0	0	0.141253893	0.208109516	0	0	0.328124554	0.535136474	0.176532786	0.304409736	0.389742078	1.28329247	0.288474833	0	0.516162319	0.976818463	0.292455976	0.326477118	0.476238799	1.328991539	0.142059716	1.293075192	0.98104762
S1_66657204	0.318657508	0	0	0.147958725	0.138902405	0	0.113182691	0.029586157	0.232160904	0	0	0.079243542	0.250412646	0.05395405	0.048790801	0.145054027	0.528559924	0.081300945	0	0.38891572	0.947601329	0.080057941	0.301807605	0.118925914	0.689289042	0.083897126	0	0.194145867	0.780243426	0.078743581	0.921769354	1.027991978
S1_66881568	0.316746194	0.08259468	0.117323192	0.698582501	0.141207796	0	0	0.104776212	0.232279162	0.083802573	0.114026747	0.306089979	0.132803456	0.029314684	0.052850955	0.942072352	0.945565727	0.283758755	0	0.221885854	1.111965468	0.176331873	0.297779157	0.318254861	1.140709929	0.184465832	0	0.28626049	0.769375547	0.199373902	0.978034482	0.29565822
S1_66910353	0.421212202	0.176532786	0	0.667945089	0.42780972	0	0.117998281	0.224142641	0.443931401	0.083915435	0	0.428458865	0.240646647	0.077036788	0.04504873	0.46077195	0.782211153	0.175711638	0	0.119032428	2.106778226	0.416546945	0.296034795	0.626821596	1.359673434	0.295538251	0	0.322033469	2.396037348	0.272120636	0.828333716	1.329988199
S1_66913481	0.420095256	0.081897937	0.116902461	0.729438991	0.322713587	0.177726633	0	0.333508244	0.435818957	0.086404117	0	0.565145173	0.196362332	0.082031382	1.00E-14	0.481584208	0.660645035	0.080699424	0	0.044219276	1.475692464	0.081229225	0.294093468	0.290838898	1.159756072	0.084087215	0	0.112973819	1.251550785	0.024845368	0.872350545	0.370736643
S1_66921408	0.420095256	0	0	0.325217895	0.546047988	0	0	0.255474304	0.556311102	0	0	0.334272271	0.340526617	0.054095784	0.09922572	0.109617449	0.660645035	0.080699424	0.619012539	0.162525894	1.475692464	0.081229225	0.294093468	0.290838898	1.159756072	0.084087215		0.182421337	1.251550785	0.024845368	2.367200566	1.101244551
S1_66978694	0.222079881	0.082857803	0	0.477836093	0.42780972	0	0	0.543704671	0.324474976	0.081557052	0	0.516177487	0.603794257	0.039355506	3.42E-15	0.305849474	0.799793223	0	0.300667587	0.030165748	1.287168984	0	0.296034795	0.210684889	1.118186881	0	0.298378386	0.120932733	1.424657843	0	0.279162968	0.204926542
S1_66986740	0.316746194	0	0.251537485	0.337548758	0.543272604	0.081529345	0.116785573	0.388298815	0.43885163	0	0.12289335	0.371742625	0.419607182	0	0.223327371	0.113969674	0.797279762	0.176532786	0.304409736	0.176070726	1.28329247	0.288474833	0.705230213	0.516162319	1.141955853	0.292455976	0.656962093	0.351659721	0.984593115	0.142059716	0.519525103	0.424132694
S1_67015941	0.31762636	0.081897937	0.116902461	0.206011664	0.226629185	0.180193753	0	0.332525903	0.331784303	0	0	0.28165057	0.131400354	0.53070555	0.396592456	0.273490032	0.650271376	0.173274467	0.303992346	0.104475114	1.287168984	0.178373444	0	0.395356047	1.000841614	0.183952931	0.327358934	0.191740076	1.04493749	0.048013502	1.096780547	0.67283613
S1_67017304	0.222435357	0.178959045	0.114821198	0.2976088	0.141207796	0.181012227	0	0.315752555	0.226191653	0.184042211	0	0.343267232	0.072178239	0.18152564	1.98E-15	0.242960532	0.798394814	0	0	0.073347474	1.470579566	0.176331873	0	0.318254861	1.136272286	0.081844243	0	0.198092365	1.677881284	0.102125912	0	0.371997188
S1_67021865	0.222882354	0.28859341	0.116902461	0.698523055	0.226629185	0.180193753	0	0.332525903	0.232279162	0.18488223	0	0.485551259	0.094268642	0.059957438	1.64E-14	0.379114563	0.420661962	0	0	0.014642231	1.671387767	0.178373444	0	0.395356047	0.992988541	0.081282488	0	0.169629946	2.564736557	0.427210823	1.62E-14	1.044105156
S1_67030287	0.419175973	0.178959045	0.114821198	0.672386349	0.321195387	0.181012227	0	0.512224009	0.426899692	0.184042211	0	0.552728203	0.189185308	0.18152564	1.98E-15	0.339274539	0.798394814	0	0	0.073347474	1.470579566	0.176331873	0	0.318254861	1.136272286	0.081844243	0	0.198092365	1.677881284	0.102125912	0	0.371997188
S1_67050335	0.421212202	0.176532786	0.251537485	0.667945089	0.141207796	0.181012227	0	0.315752555	0.328330927	0.187085095	0.114903021	0.501970354	0.286316398	0.139505026	0.047693884	0.454454969	0.535136474	0	0	3.26E-14	1.470579566	0.176331873	0	0.318254861	0.99128523	0.083394367	0	0.122200026	1.578401209	0.051475374	7.14E-15	0.392024216
S1_67061257	0.53379313	0	0.116065496	0.471882553	0.322713587	0.177726633	0	0.333508244	0.439749362	0.086084991	0	0.414195167	0.286334895	0.145872211	8.20E-16	0.221855955	0.66109403	0	0	0.044472943	1.886165255	0.285757217	0	0.533227969	1.330689306	0.082514217	0	0.246240409	2.625112996	0.343112091	0	0.919139227
S1_67061440	0.65968934	0.081897937	0.116902461	0.729438991	0.810211477	0	0	0.800657924	0.821443795	0.083080036	0.113073671	0.782339079	0.55334259	0.031363084	0.058507765	0.416371204	0.420661962	0.080699424	0	0.044219276	1.111965468	0.176331873	0	0.318254861	0.823696033	0.083480623	0	0.154062211	1.225835254	0.02868195	0	0.288872899
S1_67641993	0.13978468	0.28859341	0	0.325217895	0.141812883	0	0.118794014	0.015033127	0	0.08344339	0.114349007	0.090196419	0.806789447	0.383917128	0.047481476	0.446703244	0.13947228	0.173274467	0	0.133614627	0.804302834	0.081229225	0	0.243326613	0.440052713	0	0	0.107628088	1.088891402	0.374581556	1.40E-15	1.007463996
S1_68317259	0.065020492	0.560111684	0.261847438	0.473222979	0.140195914	0.418225159	0.114821198	0.372164448	0.067559509	0.431916687	0.117771023	0.379250774	0.093805001	0.206279041	0.054460789	0.977542266	0.064722415	0.17648554	0	0.073347474	0.223288129	0.081300945	0	0.029550197	0.143094627	0.177852402	0	4.93E-14	0.244162786	0.056903369	0	0.197162537
S1_68325554	0.315416041	0.566319331	0.263340784	0.565140828	0.065279543	0.56414565	0.117323192	0.307970072	0.143155006	0.579999896	0.258656033	0.440913842	0.328003056	0.375435403	0.138573988	0.241574895	0.065312233	0.54195214	0	0.196542679	0.139433578	0.176532786	0	3.26E-14	0	0.404976926	0	0.075881078	0.930125036	0.360120251	0	0.43087281
S1_68333378	0.222435357	0.289575013	0.261847438	0.48894396	0.139417052	0.421594495	0.2590087	0.285914345	0.14778984	0.313843323	0.27333922	0.439955386	0.076590414	0.233125809	0.089322775	0.195283767	0.313127516	0.405795011	0	0.059297923	0.665161824	0.080832418	0	0.321111759	0.4479051	0.18178221	0	0.129137336	0.411551975	0.251290959	7.38E-15	0.314456531
S1_68342990	0	0.411799047	0.251537485	0.307970072	0.06492313	0.423577782	0.261632127	0.330107979	0	0.439626461	0.269690505	0.334150533	4.60E-14	0.254231278	0.268501289	0.319662899	0.139433578	0.176532786	0	0.029328361	0.801759636	0.081713749	0	0.43977634	0.438552184	0.178837021	0	0.188259583	1.085726698	0.106761841	7.14E-15	0.87689676
S1_68353713	0.139140292	0.548317315	0.638824297	0.726935593	0.065865374	0.560895173	0.263237729	0.283555495	0.143974195	0.58265046	0.4368747	0.490902968	0.034073817	0.344884655	0.368709759	0.509293534	0.220136022	0.553410627	0	0.222372911	0.422271271	0.173311617	0	0.18088492	0.328711643	0.290066312	0	0.170366933	0.256549072	0.624378778	1.54E-14	0.228637118
S1_68607699	0	0.176532786	0.616883772	0.384910452	0	0.176540249	0.420891896	0.177926445	0	0.180312849	0.436123376	0.256759528	1.96E-14	0.066468141	0.211652227	0.11276222	0.139433578	0.176532786	0	0.207298041	0.223549243	0	0	0.133972795	0.226776192	0.081876406	0	0.167701916	0.106976507	0.162376052	0	0.032033644
S1_68672554	0	0.289575013	0.646086966	0.503901908	0.532706848	0	0.420891896	0.520649278	0.231267401	0.083343479	0.440600553	0.439473085	0.934594155	0.382551902	0.393292388	0.724339336	0	0.405795011	0	0.328443035	0.42146531	0	0	0.044826475	0.144271425	0.177369769	0	0.137431839	0.91122786	0.455412775	6.51E-15	0.412709791
S1_68734075	0	0.411799047	0.616883772	0.384910452	0	0.181012227	0.261632127	0.104776212	0	0.298582907	0.428239375	0.185224549	0.035609167	0.1682539	0.333627125	0.162554311	0.139433578	0.176532786	0	0.237433066	0.140054686	0	0	0.014989526	0	0.08097006	0	0.122955006	0.836699767	0.426672188	7.14E-15	0.11000425
S1_68739067	0.13978468	0.41810876	0.629018077	0.653726151	0	0.181012227	0.261632127	0.104776212	0.068184223	0.300217981	0.431637229	0.338271232	0.084488756	0.187863046	0.313963413	0.680086317	0	0	0	0.162525894	0.318299979	0.176331873	0	0.044768009	0.144298383	0.083129239	0	0.076836907	0.530334746	0.075500589	0	0.048966041
S1_69436993	0	0.420286209	0.88392157	0.220846509	0	0.415344452	0.630898799	0.210206552	0	0.431116625	0.654245006	0.232236299	4.28E-14	0.206147187	0.49371674	0.047010297	0.525591042	0.175711638	0	0.416414886	0.140447482	0.080832418	0	0.24225625	0.325647947	0.083580519	0	0.337759013	0.468203966	0.078204761	1.62E-14	0.414632693
S1_69661769	0	0.907326765	0.896004559	0.714041805	0.319997296	0.573832306	0.446984478	0.426608419	0.145643056	0.755514241	0.656120807	0.467909985	0.561592039	0.558989194	0.571524974	1.058933724	0	0	0	0.176070726	0	0	0	0.121794191	0	0	0	0.145534748	7.42E-14	0.0709447	1.15E-14	0.026320878
S1_69670083	0	0.897233569	0.891937951	0.698523055	0.535176503	0.421594495	0.640353049	0.209206644	0.233123734	0.572692918	0.654913874	0.384546371	1.076966767	0.742673914	0.554009188	0.995293466	0.220136022	0	0	0.433014119	0.140447482	0.080832418	0	0.24225625	0.144380764	0	0	0.279464397	0.037774282	0.086105328	7.52E-15	0.124300336
S1_69928615	0.140195914	0.418225159	0.427870614	0.176885007	0.14072182	0.295750284	0.446984478	0.166693777	0.144844358	0.423833719	0.464714065	0.174356803	0.038076299	0.175304751	0.434040487	0.071432253	0.064722415	0.080541242	0	0.118834224	0.065724836	0	0	0.121794191	0	0	0	0.111484861	0.18753814	1.98E-14	0	0.197528057
S1_69962235	0	0.28859341	0.436830385	0.296530709	0.316728571	0.731414436	0.640353049	0.526953778	0.144848677	0.592147147	0.651801267	0.36150731	0.419980648	0.852847762	0.492343971	0.866334108	0	0.080699424	0	0.119032428	0.224066087	0.287891015	0	0.593429437	0.067491396	0.086410108	0	0.379837274	0.3596089	1.163705464	0	0.616834524
S1_69964245	0.31762636	0.558254973	0.436830385	0.383741093	0.427535106	0.568222789	0.447031449	0.365548536	0.337677045	0.592427387	0.466256133	0.418292786	0.179264843	0.362521003	0.344286817	0.179909077	0.525591042	0.175711638	0	0.416414886	0	0.177395648	0	0.38569855	0.231174515	0.184090246	0	0.378481781	0.761269676	0.049748783	0	1.41645039
S1_69964372	0.139433578	0.411799047	0.616883772	0.307970072	0.797503398	0.731414436	0.640353049	0.606908357	0.44444026	0.604199872	0.664665405	0.444698007	1.029421664	0.616093482	0.427595926	0.477403585	0.420661962	0.283758755	0	0.459990523	0.224066087	0.287891015	0	0.593429437	0.330646971	0.298582907	0	0.549546393	0.289608072	0.155074375	0	0.796305557
S1_69977724	0.065447518	0.284043854	0.259354236	0.281394575	0.224201131	0.720232736	0.630898799	0.423652185	0	0.462339736	0.479831047	0.325824829	0.428973087	0.579650844	0.571885765	0.555166986	0.223288129	0	0	0.194967153	0.140447482	0.284438568	0	0.500059266	0.233175704	0.08797144	0	0.347934501	0.091285122	0.34156094	7.38E-15	0.725271028
S1_70062621	0.315416041	0.082857803	0	0.088140174	0	0.178959045	0	0.029475851	0.144315967	0.184200924	0	0.061273017	0.35830778	0.137727817	8.20E-15	0.011225006	0.065312233	0.281137456	0	0.118925914	0.137983742	0.081300945	0	0.164378036	0.067476874	0.179572787	0	0.175559444	0.017715885	0.106757986	6.51E-15	0.044263282
S1_70131553	0	0.179769704	0.116065496	0.088604042	0.14072182	0.295750284	0.119159487	0.166693777	0.067307717	0.304015807	0.123316908	0.096969517	0.180060575	0.197482015	0.155013546	0.104038725	0	0	0	0.104475114	0.14040578	0	0	0.549447718	0.067653274	0	0	0.329045646	0.070925337	0.051814408	1.40E-15	0.598349143
S1_70131700	0	0	0.116065496	0.190185839	0	0	0	0.105354688	0	0	0	0.142962479	4.28E-14	7.33E-15	8.20E-16	0.05944477	0.13947228	0	0	0.162717491	0.224466778	0.080832418	0	0.273452838	0.228715816	0	0	0.221975605	0.07460421	0.086105328	7.52E-15	0.109750684
S1_70150533	0.139140292	0.080775329	0	0.014966075	0.139417052	0.180193753	0.2590087	0.209206644	0.1457711	0.08797144	0.127048955	0.115024849	0.031597116	0.142428641	0.371506105	0.122187807	0.313127516	0.081300945	0	0.117904799	0.140054686	0.081713749	0	0.640638671	0.233523022	0	0	0.364817994	0.140161397	0.379524578	1.91E-14	0.616209128
S1_70236681	0.139433578	0	0	0.044398055	0.06492313	0	0	0.074522226	0.06774729	0	0	0.046893675	0.070847268	0.053738856	0.098779442	0.03593366	0.311496986	0	0	0.07477895	0.223941786	0.173311617	0	0.302288848	0.231988191	0	0	0.198706095	0.089090093	0.298142455	1.12E-14	0.302575194
S1_70237733	0.222079881	0.177703517	0.113182691	0.132180212	0	0.082857803	0	0.102926544	0.068622298	0.086445933	0	0.09574555	0.125275101	0.024724084	0	0.056600219	0.065065008	0.081315646	0	0.074189332	0.065312233	0.177076755	0	0.342694839	0.068076017	0.184666462	0	0.197232529	0.015744046	0.162758386	1.24E-14	0.176856702
S1_70237908	0.315416041	0.082857803	0	0.207594295	0.140669543	0.082857803	0	0.178436825	0.234147783	0.086245035	0	0.173972869	0.115148221	0.025302683	0	0.073537148	0	0.281137456	0	0.059027653	0.223549243	0.177076755	0	0.42057603	0.067955013	0.184666462	0	0.195371769	0.291822291	0.049881198	0	0.606315166
S1_70243980	0.419175973	0.082156351	0	0.133440019	0.224812666	0.176540249	0.113182691	0.19259022	0.329664121	0.086051983	0	0.173147109	0.196184832	0.081773958	0.048790801	0.079794073	0	0.17648554	0	0.073347474	0	0.283186232	0	0.311704454	0	0.184200924	0	0.131824959	0.035577078	0.136057297	2.13E-14	0.476597054
S1_70465486	0	0	0.255398849	3.03E-14	0.139140292	0.080775329	0	0.014966075	0	0	0.126317502	5.92E-14	0.180688399	0	0.260757193	0.028663537	0.225681265	0.178737698	0.294093468	3.90E-14	0.535312652	0.286382673	0.632800824	0.207479735	0.441207024	0.297212662	0.302732001	0.049737719	0.381720649	0.137512744	0.231537964	0.285257697
S1_70467451	0.066117179	0.082942283	0	0.029796437	0	0	0.251537485	0.08768429	0	0	0.114014735	0.030432406	0.134820933	0.025274772	0.092366252	0.195089193	0	0.080832418	0.296034795	3.51E-14	0.316746194	0.176532786	0.304409736	0.090014733	0.144993112	0.177188187	0.30222805	0.031332326	0.530275871	0.100859099	0.24726685	0.294098731
S1_70485013	0.06492313	0	0.261632127	1.96E-14	0.065447518	0	0	0.088604042	0	0	0.127645621	3.27E-14	0.13147973	0.176276806	0.450826773	0.104251546	0.224066087	0.287891015	0.297779157	0.014989526	0.13947228	0	0.632800824	0.162717491	0.23149664	0.087792497	0.303592212	0.017139685	0.097755213	0.498687752	0.242805037	0.489072193
S1_70624037	0.065447518	0	0.259354236	0.043573241	0	0.177726633	0.118794014	0.030253158	0	0.086084991	0.266608357	0.01548372	0.170127803	0.145872211	0.286963692	0.144678699	0.065209632	0	0.619012539	5.08E-14	0.224466778	0.080832418	0.735982346	0.273452838	0.144818242	0	0.680594485	0.114019831	0.106706336	0.025793431	0.51798596	0.434341826
S1_70630357	0.222882354	0	0	0.014755488	0.06492313	0	0.116785573	1.96E-14	0.144006605	0	0	2.77E-14	0.152400541	2.93E-14	0.044735052	2.20E-14	0.313127516	0.081300945	0.303471172	0.117904799	0.139782462	0	0.690253057	0.059542773	0.231514474	0	0.627686611	0.09534419	0.134393047	0.23235937	0.47079684	0.042185988
S1_70639927	0	0	0	0.07370364	0.14072182	0.295750284	0	0.166693777	0.067008469	0.187978306	0	0.113466426	0.202822628	0.841001498	0.187000235	0.395244244	0.13958848	0	0.661051977	0.134266927	0.14040578	0.178737698	0.751776613	0.549447718	0.143756483	0.085021513	0.710570347	0.345139986	0.040532885	0.751649145	0.572480214	0.604769799
S1_70762329	0.222079881	0	0	0.029327801	0	0.176540249	0	0.029586157	0.067955013	0.086245035	0	0.015762025	0.243480407	0.198554872	0	0.017945773	0	0	0.299324141	0.014982787	0.13958848	0.080541242	0.661051977	0.134266927	0.068071914	0	0.304445499	0.032929477	0.124571818	0.071157508	0.238030047	0.213744542
S1_70845107	0.223424963	0.08259468	0.117323192	0.08768429	0.321195387	0	0.116785573	0.163498569	0.328511928	0	0.122558795	0.126993571	0.17815816	0.304167981	0.154554552	0.06066839	0.41447207	0.403376637	0.303992346	5.14E-14	0.422271271	0.081874422	0.705230213	0.075001996	0.43717725	0.296760127	0.642663767	0.016507839	0.221197846	0.362132593	0.479770826	0.174719269
S1_71036662	0.140669543	0.082857803	0.263808187	0.044413436	0.065020492	0.178959045	0	0.08834712	0.143867805	0	0.128780622	0.016244543	0.101395021	0.729098281	0.53849482	0.136110152	0.3170147	0.697787854	0.299324141	0.030114482	0.223288129	0.174263572	0.646811538	0.103043373	0.328149499	0.442046562	0.304204499	2.22E-14	0.130065077	0.746585012	0.24325823	0.465761321
S1_71129006	0.13978468	0	0	0.058520141	0.141812883	0.177726633	0.118794014	0.105354688	0.1475476	0.087255012	0	0.113056703	0.031932694	0.09560176	0.133369955	0.015614349	0.528559924	0.286191583	0.303471172	0.117904799	0.423349932	0	0.735982346	0.273452838	0.448616207	0.188431482	0.651517153	0.203062847	0.273411077	0.365491907	0.443208607	0.120304481
S1_71182994	0	0.29242141	0.113182691	0.059338927	0.139140292	0	0.259354236	0.014966075	0.066355227	0.179572787	0.117533466	0.03017294	0.188736318	0.380875502	0.054358888	0.061867987	0.065065008	0	0.300667587	0.119368164	0.316842948	0.081353542	0.632800824	0.014716697	0.227607134	0.081757563	0.30415974	0.030773508	0.411821704	0.025267015	0.25437222	0.074777984
S1_71193063	0	0.177703517	0.113182691	0.162818024	0	0.291376935	0	0.073569984	0	0.18745202	0	0.109753215	2.75E-14	0.275359512	0	0.111021079	0.139537169	0.173311617	0.299324141	0.104965693	0	0	0.304409736	0.176070726	0.067260283	0.08422754	0.303176957	0.126949296	0.09323854	0.113713799	0.259331362	0.083575885
S1_71294745	0.065279543	0.291376935	0.117323192	0.116776768	0.06492313	0.734653448	0	0.269640812	0.066975313	0.603165247	0.114026747	0.189867886	0.018770423	0.925955798	0.052850955	0.127012482	0.137330762	0.080699424	0.304305351	0.162525894	0	0.173311617	0.705230213	0.559796952	0	0.084607093	0.649842352	0.412965782	0.160585938	0.079316298	0.499111513	0.479932275
S1_71319345	0.065020492	0	0	0.014921424	0.066398825	0.295750284	0	0.045410839	0.067704274	0.189572533	0	0.015753161	0.018963397	0.637557256	0.110845302	0.040977178	0.316842948	0.286382673	0.632800824	0.089241689	0.14040578	0.081229225	0.751776613	0.195840102	0.232425136	0.186648004	0.696388752	0.132080571	0.251423681	0.401420559	0.52747817	0.273647768
S1_71326554	0.065020492	0	0	0.014921424	0.066398825	0.295750284	0	0.045410839	0.067704274	0.189572533	0	0.015753161	0.018963397	0.637557256	0.110845302	0.040977178	0.13947228	0.286382673	0.632800824	0.014716697	0.14040578	0.081229225	0.751776613	0.195840102	0.144967446	0.186648004	0.696388752	0.065605477	0.052936224	0.401420559	0.52747817	0.22919397
S1_71364785	0.065137548	0	0.255900504	0.058520141	0	0.181012227	0.116785573	0.044547208	0.066613394	0.086410108	0.123124378	0.04684741	0.019915378	0.775675641	0.314259009	0.113015847	0.139433578	0.411799047	0.304409736	3.26E-14	0.065415058	0.081874422	0.705230213	0.030114482	0.142760133	0.302074665	0.656962093	3.33E-14	0.112711603	0.679441462	0.519525103	0.229874254
S1_71451501	0.223424963	0.291376935	0.117323192	0.208302042	0	0.573832306	0	0.182581673	0.068503942	0.453941863	0	0.20678735	0.26090948	0.437769152	0.045688308	0.086022318	0	0	0.304305351	0.162525894	0	0	0.751776613	0.456171748	0	0	0.674672519	0.367376035	7.18E-14	0.070111134	0.468810618	0.277286321
S1_71456658	0.065279543	0.08259468	0	0.08768429	0.227707794	0.083662063	0	4.73E-14	0.06805537	0.086568407	0	0.015909038	0.644735163	0.02539097	0	0.030226092	0.137330762	0.175711638	0.304305351	0.014642231	0.319179278	0.285757217	0.751776613	0.07641641	0.233523022	0.185504902	0.674672519	0.048336364	0.189710893	0.048357018	0.468810618	0.022554093
S1_71498285	0	0.081897937	0	0.058520141	0	0.180193753	0.117998281	0.015170954	0	0.086369292	0.113047425	0.046085589	7.52E-15	0.14646984	0.052428594	0.006720068	0.139433578	0.176532786	0.304409736	0.029328361	0.140054686	0.176331873	0.72047018	0.044768009	0.144751959	0.184106537	0.665082318	0.047481231	0.052854435	0.136073162	0.508529719	0.007289682
S1_71500416	0	0.081897937	0	0.058520141	0.065480009	0.415344452	0	0.059800033	0	0.192077028	0	0.063381372	4.80E-14	0.46838271	0.09922572	0.0423052	0.316746194	0.176532786	0.304409736	0.090014733	0.224466778	0	0.735982346	0.273452838	0.328036952	0.086339745	0.6734159	0.201468783	0.203509808	0.257718041	0.497805854	0.228064081
S1_71590696	0.138717353	0	0.115173322	0.014664902	0.142487001	0.082934423	0.260343621	2.82E-14	0.144093436	0	0.118987241	4.43E-14	0.043417802	0.305029556	0.068485416	3.70E-14	0.42146531	0.54195214	0.675529801	0.103787433	0.42470472	0.290609263	0.767863433	0.106802217	0.436188948	0.42827895	0.726657167	0.110898251	0.221100862	0.437744583	0.583058952	0.066695154
S1_71667999	0.065642471	0	0	0.01462289	0	0.422030517	0.11621454	0.061557979	0.068148227	0.196163604	0	0.016354196	0.048775111	0.615132282	0.353409307	0.10593257	0.420929453	0.405795011	0.646811538	0.1484959	0.321542208	0	0.817992882	0.188523158	0.339376241	0.191622091	0.740888788	0.136144975	0.207563883	0.460918348	0.502063677	0.125883894
S1_71672965	0.138717353	0	0.115173322	0.044850552	0	0.182729375	0	2.14E-14	0.06774673	0.086925229	0	2.67E-14	0.076042038	0.507210639	0.167270726	0.146000721	0.661993804	0.867849982	0.675529801	0.210582204	0.42633986	0.179592512	0.800959543	0.076633437	0.561249214	0.452017992	0.745571681	0.18042425	0.453432024	1.194415983	0.556147146	0.13393395
S1_71728619	0.065642471	0	0	0.01462289	0.066398825	0	0.254857136	0.015033127	0	0	0.117598874	3.34E-14	0.428886767	3.62E-15	0.060696245	0.038248105	0.420929453	0.405795011	0.646811538	0.1484959	0.804302834	0.551517003	0.751776613	0.353820424	0.681834336	0.425848042	0.703508493	0.255308581	0.55926559	0.20317041	0.549304809	0.290461753
S1_71732992	0	0	0.115173322	0.014664902	0.143232317	0	0	0.015512929	0.068101746	0	0	0.015914805	0.19128765	0.088765297	0.167270726	0.002389761	0.42146531	0.54195214	0.675529801	0.103787433	0.67019984	0.419531605	0.800959543	0.202111212	0.563970219	0.437363069	0.745571681	0.125727503	0.378991663	0.250783279	0.556147146	0.052657789
S1_71735809	0	0	0.115173322	0.014664902	0.066711229	0	0.264947419	0.015203367	0	0	0.119356356	0.015628065	0.061135905	0.127409169	0.061543026	0.002611328	0.42146531	0.54195214	0.675529801	0.103787433	0.541545503	0.41006393	0.784253849	0.169378719	0.550683863	0.433500706	0.735985729	0.160778546	0.304171787	0.314675055	0.569394628	0.073237749
S1_71795018	0.138902405	0.082857803	0.263340784	0.059338927	0.226629185	0.082942283	0.117998281	0.029796437	0.22656856	0.084604316	0.268128579	0.045242089	0.190231384	0.033355388	0.543674436	0.038545328	0.66109403	0.700597369	0.646811538	0.194967153	1.111965468	0.710189722	0.72047018	0.528547961	0.965333445	0.723908087	0.686268816	0.381348297	0.844662779	0.516163338	0.575003497	0.654054931
S1_71811182	0.065279543	0.08259468	0.117323192	5.92E-14	0	0.082934423	0	0.030282818	0.068318643	0	0.122706974	4.64E-14	0.014750775	0.307148113	0.261038266	0.066829476	0.782211153	0.409669295	0.304305351	0.26833857	0.42470472	0.082421824	0.767863433	0.32324879	0.573121446	0.192756524	0.68339824	0.243457001	0.456396333	0.416998021	0.459162582	0.450363116
S1_71842199	0.065137548	0.081897937	0.116902461	0.147491667	0	0.083662063	0	0.030193727	0	0.086207051	0	0.096898031	0.05143736	0.02529231	0.045206794	0.10078011	0.316746194	0.176532786	0.304409736	0.328704881	0.539572653	0.081229225	0.751776613	0.412428117	0.444176083	0.18362944	0.681971758	0.391570492	0.276806465	0.221074897	0.48734042	0.171818931
S1_71863707	0	0.0821526	0	2.51E-14	0	0.182729375	0	2.14E-14	0	0.087342031	0	2.96E-14	4.36E-14	0.147857558	0	4.79E-14	0.42146531	0.281137456	0.675529801	0.210582204	0.42633986	0.179592512	0.800959543	0.263342139	0.441559891	0.18630796	0.745571681	0.245281371	0.233824778	0.137549703	0.556147146	0.107939888
S1_71918117	0	0.178951054	0.255900504	0.014755488	0.066117179	0.180193753	0	2.57E-14	0.067865513	0.187437081	0.114921105	4.49E-14	0.048378292	0.050681373	0.137145293	1.75E-14	0.311496986	0.175711638	0.304305351	0.299314068	0.224466778	0	0.735982346	0.273452838	0.234446458	0.086142841	0.666177491	0.325699723	0.097845599	0.195455772	0.478677867	0.095358347
S1_71938658	0	0.080775329	0.259354236	0.073409617	0	0.176540249	0.113182691	0.029586157	0	0.085677708	0.117533466	0.031273271	4.27E-14	0.145438862	0.054358888	0.022265322	0	0.081300945	0.303471172	0.208987269	0.064722415	0.080541242	0.661051977	0.29710715	0	0	0.612783857	0.25506856	0.055973575	0.488706667	0.490213382	0.155119266
S1_71977041	0	0.081897937	0	5.41E-14	0.06492313	0.181012227	0	0.044547208	0	0	0	7.91E-15	0.050852806	0.755425642	2.82E-14	0.152090403	0.064416367	0.173274467	0.303992346	0.029698498	0.065415058	0	0.705230213	0.255305413	0.067304065	0.083941803	0.642663767	0.115216993	0.016934457	0.258675587	0.479770826	0.240093633
S1_72013179	0.065447518	0.179769704	0.116065496	0.05844534	0	0.081529345	0.116785573	0.015045219	0.067913874	0.087935813	0.121562427	0.016347993	0.015983009	0.202051917	0.044984437	0.009334467	0.137983742	0.286191583	0.303471172	6.23E-14	0.537968016	0.176331873	0.72047018	0.256664847	0.332233332	0.297810112	0.643366086	0.049575225	0.555129553	0.235160389	0.452211356	0.582511883
S1_72013181	0.223424963	0.291376935	0.117323192	0.116776768	0.141812883	0.083662063	0.118794014	0.074631516	0.232997601	0.192077416	0.123428978	0.096132943	0.098653761	0.282234875	0.045614194	0.029991405	0.137330762	0.409669295	0.304305351	2.63E-14	0.539572653	0.285757217	0.751776613	0.211543883	0.332640826	0.307427031	0.674672519	0.03363924	0.539888246	0.237888095	0.468810618	0.572601139
S1_72017406	0.065020492	0.082156351	0	0.044109564	0	0.183572226	0.118569173	4.35E-14	0	0	0	2.01E-14	0.051529271	0.762734883	0.481908062	0.194424634	0.316842948	0.553410627	0.632800824	0.089241689	0.320259054	0	0.784253849	0.214723526	0.33449047	0.196075713	0.714448994	0.151181116	0.146687657	1.242408009	0.504704776	0.162313448
S1_72019083	0.065137548	0	0	5.41E-14	0.065480009	0.415344452	0.255398849	0.030253158	0.068193563	0.194518287	0.125461501	6.03E-14	0.015816076	0.519953994	0.420842735	0.064252469	0.220136022	0.403376637	0.303992346	0.044584199	0.423349932	0	0.735982346	0.366037898	0.332115449	0.189870284	0.658878252	0.201349082	0.236985654	0.480340719	0.460506455	0.33697832
S1_72059436	0	0.28859341	0.116902461	0.087953066	0.066117179	0.180193753	0	2.57E-14	0	0.18488223	0	0.030664233	0.170413327	0.059957438	1.64E-14	0.066681935	0	0	0.304409736	0.389742078	0.065415058	0.081874422	0.705230213	0.255305413	0	0.082874697	0.656962093	0.307255163	0.168818253	0.02848667	0.519525103	0.166532757
S1_72177683	0	0	0	5.92E-14	0	0	0	1.96E-14	0	0	0	0	2.64E-14	0.088275862	0.111266521	0.03258536	0.137330762	0.409669295	0.304305351	0.014642231	0.065415058	0.081874422	0.705230213	0.255305413	0.067514722	0.2997609	0.649842352	0.146721873	0.01772526	0.482367262	0.499111513	0.257154859
S1_72238929	0.065137548	0.081897937	0	0.014755488	0.227707794	0	0	0.060823829	0.146380368	0	0	0.031899491	0.188617104	0.02529231	1.74E-14	0.005254262	0	0.176532786	0.304409736	3.26E-14	0.319179278	0.285757217	0.751776613	0.07641641	0.146178789	0.294693338	0.681971758	0.031702814	0.309857807	0.096340655	0.48734042	0.093619136
S1_72287727	0.065020492	0.082156351	0	0.044109564	0.142487001	0.082934423	0	0.045585074	0.144080315	0	0	0.048234079	0.107838779	0.305162769	0.048831375	0.03806801	0	0.286382673	0.632800824	7.58E-14	0.225125547	0.082421824	0.767863433	0.197409427	0.144393255	0.188260555	0.705296987	0.066108162	0.152273088	0.312059324	0.515942218	0.442640766
S1_72770737	0.222435357	0.082156351	0	0.044109564	0.141207796	0.081529345	0.116785573	0.148822025	0.226191653	0.083458102	0.113750618	0.076799298	0.072178239	0.032929598	0.073230613	0.253057109	0.13947228	0.286382673	0.632800824	0.014716697	0.223941786	0.288474833	0.705230213	0.014982787	0.226590704	0.29407445	0.671028849	0.015364045	0.08523865	0.159933844	0.564047047	0.003127979
S1_72784230	0.065865374	0.289686785	0.263237729	0.103739039	0	0.176532786	0.616883772	0.116776768	0.066965855	0.187512223	0.431437505	0.094516393	0.075213201	0.203629208	0.289848502	0.042470253	0.535654524	0.697787854	0.299324141	0.134949483	0.420661962	0.54778817	0.619012539	0.089552236	0.551684114	0.581640257	0.303567494	0.111687759	0.285858939	0.373787308	0.253907286	0.03518488
S1_72819891	0.06492313	0	0	1.96E-14	0	0	0	6.67E-14	0	0	0	5.65E-14	0.046832501	0.094760375	1.91E-14	4.01E-14	0.224066087	0.287891015	0.297779157	0.014989526	0.223288129	0.174263572	0.646811538	0.179777728	0.234835306	0.188362409	0.303947026	0.083248864	0.077804327	0.210111509	0.237671792	0.108397975
S1_72821005	0	0	0.43865491	0.337548758	0.316728571	0.421594495	0	0.135439629	0.145757928	0.194233201	0.135377734	0.243388979	0.360681706	0.818449643	1.300773227	0.267582168	0.139433578	0.176532786	0.304409736	3.26E-14	0.065552501	0.080832418	0.735982346	0.195080007	0.14393379	0	0.6734159	0.016890406	0.101401509	0.678330798	0.497805854	0.551566539
S1_72821927	0	0.176532786	0.616883772	0.384910452	0.065865374	0.289686785	0.115173322	0.059657239	0	0	0.288941888	0.17637734	0.182086058	1.459848661	1.028221008	0.680960645	0.311496986	0.409669295	0.304305351	0.119032428	0.065312233	0	0.675529801	0.044826475	0.143450692	0.087297448	0.634323535	5.62E-14	0.239319987	1.523400523	0.520554238	0.984355591
S1_73320682	0	0.179769704	0	0.147349506	0.141812883	0.415344452	0.118794014	0.015033127	0.067653274	0.305550663	0.115243479	0.063078959	0.188978268	0.235127503	0.053374951	0.170834581	0.065209632	0.080699424	0.619012539	5.08E-14	0.065552501	0	0.735982346	0.195080007	0.067590482	0.083108136	0.680594485	0.065342594	0.017744023	0.051333005	0.51798596	0.234803879
S1_73792374	1.341517799	0.301449271	0.883555997	0.50310211	0.424069517	0	0.857018761	0.133594282	1.028227388	0.194708736	0.92325954	0.328622747	1.361458016	0.526795081	0.661252271	0.40270788	0	1.128662025	0.281533469	1.486536137	0	0.283186232	0	0.134266927	0	0.813743844	0	0.885106944	0.032056896	1.457662243	0.788688697	1.707766556
S1_73876058	0.990332986	0.085054513	0.883555997	0.218452082	0.95153634	0.415344452	1.157763232	0.498915221	1.008771978	0.184602713	0.915292418	0.330113969	0.671702489	0.281027106	0.632357583	0.194906627	0	0.738683819	0.281533469	0.775515201	0	0.883865627	0	0.54708775	0	0.753169629	0	0.727223713	6.87E-14	0.517203303	1.043261291	0.436660747
S1_73894020	0.990332986	0.085054513	0.883555997	0.218452082	0.806290946	0.177703517	0.263808187	0.044413436	1.02174791	0	0.712456121	0.134240182	0.686501003	0.51603967	0.824542301	0.179136168	0	0.738683819	0.281533469	0.775515201	0.065312233	0	0	0.210582204	0	0.460720259	0	0.539783404	0.13223613	1.350233848	0.828333716	0.972398282
S1_73894866	1.341517799	0.301449271	0.883555997	0.50310211	0.669355024	0.0821526	0.651192473	0.269047596	1.186286545	0.194737067	0.707303254	0.405095864	1.117820863	0.325003557	0.668572628	0.441521332	0	1.128662025	0.281533469	1.486536137	0.139782462	0.410566039	0	0.452297883	0	0.804128668	0	1.146421764	0.293953369	1.254647647	0.872350545	1.485360732
S1_74028681	0.990332986	0.085054513	0.272740897	0.218452082	0.418482861	0.081529345	0.261632127	0.074522226	0.715335427	0	0.282172859	0.199575895	1.052776447	0.284932114	0.279348469	0.132226077	0	0.738683819	0.281533469	0.775515201	0.223941786	0.173311617	0	0.485897642	0	0.459229275	0	0.689408234	0.51360554	1.237107941	0.921769354	0.914565605
S1_74042362	1.341517799	0.301449271	0.883555997	0.440772817	0.222075227	0.081529345	0.261632127	0.208760195	0.8551773	0.090866885	0.700529303	0.327787569	2.910281959	1.028468709	1.07305056	1.071114671	0.327675957	1.128662025	0.281533469	1.329110768	0.065415058	0.173311617	0	0.302288848	0.146416965	0.636947907	0	0.9579328	1.27096986	2.144680541	0.921769354	2.04749655
S1_74189000	1.321721583	0.182729375	0.441354203	0.325729012	0.657091552	0	0.647164884	0.254534942	1.008545757	0.087260672	0.448740205	0.295846213	1.429349597	0.183352581	0.321297736	0.643472203	0	0.910335119	0.287115481	0.829983292	0	0.403687619	0	0.255305413	0	0.756006178	0	0.637275072	8.42E-14	1.142085592	1.043261291	0.863874707
S1_74197220	1.341517799	0.085054513	0.272740897	0.218452082	0.806975475	0	0.446984478	0.166693777	1.174273157	0	0.44244198	0.162779387	1.240476354	0.311691232	0.213935599	0.293732982	0	0.738683819	0.281533469	0.775515201	0.14040578	0.178737698	0	0.306538031	0	0.592379032	0	0.544868043	0.444078835	1.33190336	1.120729342	1.029705619
S1_74216365	1.549163928	0.298513546	0.681073474	0.428674979	0.657091552	0.081529345	0.261632127	0.104776212	1.209694942	0.090637757	0.505638486	0.242615228	1.636597359	0.742552604	0.877571406	0.725220064	0.231585249	1.120217759	0.278474002	1.260771647	0.065415058	0.173311617	0	0.302288848	0.069276262	0.637901631	0	0.962866146	0.826283911	1.803596362	0.872350545	1.610923375
S1_74226290	0.990332986	0.085054513	0.272740897	0.218452082	0.541145925	0.180120227	0.119159487	0.030193727	0.843951265	0	0.280441647	0.10018827	0.972746126	0.971876797	0.433201357	0.705225828	0	0.738683819	0.281533469	0.775515201	0.14040578	0	0	0.306538031	0	0.452933407	0	0.544868043	0.444078835	2.247149782	1.120729342	1.029705619
S1_74228850	1.362894421	0.187612399	0.680523706	0.350629419	1.119909346	0.083662063	0.446984478	0.381128546	1.376807974	0.191091231	0.697680974	0.380134718	1.02054877	0.180765973	0.574455061	0.198299657	0.228488479	0.936984001	0.275240661	1.237148764	0.065868501	0.417675599	0	0.456171748	0.147278368	0.791038355	0	1.019099471	0.11553784	1.03103248	0.978034482	1.021786022
S1_74229287	1.341517799	0.085054513	0.883555997	0.218452082	0.95153634	0	0.630898799	0.059800033	1.189967848	0	0.705502069	0.179758609	1.079990879	0.154364736	0.697111378	0.189019425	0.143782029	0.738683819	0.281533469	0.67802456	0	0.284438568	0	3.51E-14	0.068339409	0.597427638	0	0.351044031	0.223233867	1.162299508	1.043261291	1.305882599
S1_74229400	1.525067768	0.422030517	0.898142179	0.562789792	1.106073898	0.180193753	0.640353049	0.285914345	1.367785769	0.308372285	0.706343292	0.491820301	1.185040995	0.382350394	0.692218895	0.411088543	0.229428997	1.317724503	0.284415196	1.375919119	0.224066087	0.556904486	0	0.225843234	0.233561012	0.977927979	0	0.921658749	0.100655973	1.359992633	1.043261291	2.16345743
S1_74239640	1.362894421	0.187612399	0.680523706	0.350629419	0.664439652	0	0.630898799	0.165822283	1.041786177	0.089953945	0.700842077	0.304809408	1.357476066	0.363689235	0.52908837	0.227204902	0.228488479	0.936984001	0.275240661	1.237148764	0	0.284438568	0	0.195080007	0.146033166	0.783930704	0	0.831889636	0.217201251	1.421504299	0.921769354	1.372160449
S1_74265866	1.341517799	0.085054513	0.883555997	0.218452082	1.286387393	0	0.630898799	0.165822283	1.367699599	0	0.705502069	0.194810109	0.990159755	0.154364736	0.697111378	0.160871394	0	0.738683819	0.281533469	0.775515201	0	0.284438568	0	0.195080007	0	0.597427638	0	0.507836009	6.87E-14	1.162299508	1.043261291	0.779184675
S1_74265960	1.362894421	0.187612399	0.680523706	0.350629419	1.119909346	0	0.446984478	0.166693777	1.376807974	0.089725691	0.697680974	0.286486716	1.02054877	0.581853424	0.574455061	0.340590481	0.228488479	0.936984001	0.275240661	1.237148764	0	0.178737698	0	0.195840102	0.06898166	0.627908251	0	0.833398653	0.386156701	1.630984632	0.978034482	1.569854439
S1_74272759	1.150913785	0	0.435699474	0.092980333	1.462989069	0	0.640353049	0.105335006	1.345488994	0	0.447701402	0.095938542	1.007894268	4.82E-15	0.321032487	0.014850898	0.066846171	0.557111071	0.284415196	0.341052445	0.06544627	0.287891015	0	0.044768009	0.067921645	0.436080034	0	0.151106302	0.020351407	0.44084187	1.043261291	0.458973288
S1_74276696	0.990332986	0	0.883555997	0.172624676	0.672336498	0	0.447031449	0.106138577	0.849242793	0	0.701786991	0.177545426	0.784229445	0	0.854054998	0.137487913	0	0.425357886	0.281533469	0.775515201	0	0.177395648	0	0.121794191	0	0.305672398	0	0.489289367	5.81E-14	0.687339559	1.215932891	1.191148302
S1_74326665	0.828144949	0.180161347	0.898142179	0.201647935	0.940413173	0.081529345	0.647164884	0.074522226	0.853379442	0	0.706144455	0.146810284	0.583474743	0.511917619	0.633210672	0.104460352	0.229428997	0.897809925	0.284415196	0.720525423	0.139537169	0.403687619	0.299324141	0.224794837	0.23236465	0.605237379	0.291922795	0.539152316	0.15236068	0.912124511	0.250205627	0.629703721
S1_74355323	1.150913785	0.180161347	0.435699474	0.201647935	0.940413173	0	0.647164884	0.254534942	1.017575356	0.087145839	0.448650424	0.243204987	0.806851592	0.118698613	0.300123235	0.104460352	0.229428997	0.897809925	0.284415196	0.720525423	0.139537169	0.403687619	0	0.255305413	0.23236465	0.605237379	0	0.542368238	0.15236068	0.912124511	0.978034482	0.760272631
S1_74357285	1.150913785	0.422030517	0.898142179	0.498715583	0.535176503	0.082942283	0.640353049	0.059191933	0.854110381	0.090730664	0.706343292	0.282270758	1.250742726	1.557397234	0.692218895	0.78228032	0.433604092	1.317724503	0.284415196	1.375919119	0.06544627	0.287891015	0.297779157	0.210185168	0.327736282	0.801277354	0.29089825	0.945321118	0.858568022	2.079261349	0.254930798	1.99879016
S1_74425102	1.362894421	0.187612399	0.680523706	0.350629419	0.940413173	0.081529345	0.647164884	0.074522226	1.224473547	0.090123828	0.705812742	0.274122851	1.044501217	0.563900967	0.575940763	0.258447243	0.228488479	0.936984001	0.275240661	1.237148764	0.139537169	0.173311617	0	0.030114482	0.149232437	0.636495399	0	0.715114726	0.065940101	1.529701484	0.828333716	1.670619183
S1_74429768	1.952768989	0.422030517	0.898142179	0.562789792	0.958792226	0	0.651192473	0.103739039	1.58979245	0.193208476	0.917020154	0.422127864	1.802772469	1.055341205	0.703127033	0.664404768	0.433604092	1.317724503	0.284415196	1.375919119	0.222609492	0.176010041	0	0.044670961	0.33558077	0.807664683	0	0.800107496	0.342714073	2.185078641	0.921769354	2.187683861
S1_74472063	1.150913785	0.180161347	0.435699474	0.201647935	1.118641394	0	0.652354429	0.178436825	1.197299598	0.086851531	0.449471111	0.177661486	0.863570958	0.269060234	0.376995374	0.077384208	0	0.557111071	0	0.374740974	0.138717632	0.177076755	0	0.044826475	0	0.43787056	0	0.234848478	0.153273177	0.419663169	1.17E-14	0.313471615
S1_74551853	1.525067768	0.180161347	0.435699474	0.295556216	1.462989069	0.180193753	0.640353049	0.479972926	1.555523696	0.184488893	0.447701402	0.308535535	1.122720728	0.064739121	0.321032487	0.593155382	0.066846171	0.897809925	0.284415196	0.885534453	0.06544627	0.556904486	0	0.640638671	0.067921645	0.759372746	0	0.835605677	0.020351407	0.684636124	1.043261291	0.511826651
S1_74573692	1.150913785	0.180161347	0.435699474	0.295556216	0.958792226	0	0.651192473	0.103739039	1.180585464	0	0.449246792	0.199011532	0.813925324	0.334166185	0.399987311	0.161067039	0	0.897809925	0.284415196	0.885534453	0.139782462	0.176010041	0	0.150073882	0.06774673	0.603655891	0	0.548690458	0.179929011	1.34491218	0.921769354	1.078031522
S1_74580176	0.976420921	0	0.441354203	0.123277879	0.80283909	0	0.872178482	0.162456647	1.007478084	0	0.637555068	0.145717477	0.630417663	0	0.508413343	0.092140708	0.065932386	0.565108908	0.287115481	0.483372877	0.065243807	0.286191583	0	0.313060045	0.06838706	0.446056843	0	0.393049692	0.016177823	0.380954859	0.828333716	0.372910189
S1_74665894	0.976420921	0	0.441354203	0.123277879	0.940413173	0	0.647164884	0.269640812	0.994678474	0	0.448740205	0.190575884	0.666347762	0	0.321297736	0.164404033	0.065932386	0.565108908	0.287115481	0.483372877	0.065415058	0.403687619	0	0.302288848	0.067346519	0.438160147	0	0.455196611	0.02018834	0.473656592	1.043261291	0.257430738
S1_74757103	1.119909346	0.083662063	0.446984478	0.317565862	1.289950718	0.176540249	0.857018761	0.447488701	1.165276865	0.085211281	0.647216696	0.345379024	0.973283145	0.032118945	0.465648368	0.282868743	0	0.723647671	0.294093468	0.711137129	0	0.546823611	0	0.513303793	0	0.735953286	0	0.642198223	6.23E-14	0.641622616	1.043261291	0.385034164
S1_74762688	1.303381339	0.082934423	0.447031449	0.229440429	1.27064287	0	0.647164884	0.269640812	1.32031501	0.083618567	0.62889751	0.234029505	0.92421618	0.03298925	0.314381646	0.349682968	0.065724836	0.718049108	0.291957839	0.699923117	0.223941786	0.403687619	0	0.682836294	0.142483476	0.579196335	0	0.709260703	0.285262433	0.873430666	1.215932891	0.711366743
S1_74772997	1.321721583	0.182729375	0.441354203	0.325729012	1.649763801	0.423577782	0.647164884	0.632536145	1.530333406	0.296932868	0.448740205	0.501631377	1.139400857	0.381471174	0.321297736	0.29742092	0.065932386	0.910335119	0.287115481	1.169148257	0	1.062078173	0	0.758030035	0	0.932187041	0	1.05884476	0.060772206	0.649786991	1.043261291	0.834615813
S1_74850568	1.134826376	0	0.445149041	0.29258621	1.106073898	0	0.640353049	0.209206644	1.149205059	0	0.44819081	0.285147652	0.774772362	0	0.246777647	0.202426764	0	0.566806377	0.289630804	0.966071133	0.140054686	0.287891015	0	0.349392981	0.066586168	0.436907271	0	0.757120081	0.260720454	0.821634912	1.215932891	1.270130437
S1_74865923	0.680830155	0	0.441354203	0.261711484	0.418482861	0.286975031	0.261632127	1.96E-14	0.564173517	0.086494325	0.444342353	0.099433163	0.496013783	0.784093771	0.538009985	0.635865531	0.065932386	0.565108908	0.287115481	0.978554038	0.422271271	0	0	0.375307674	0.229739219	0.30936454	0	0.65474252	0.813089846	1.609479813	1.043261291	1.757692247
S1_74923822	0.976420921	0	0.441354203	0.123277879	0.657091552	0.081529345	0.647164884	0.074522226	0.843593778	0	0.448740205	0.095957458	0.7312041	0.127391878	0.321297736	0.099733776	0.065932386	0.565108908	0.287115481	0.483372877	0.223941786	0.173311617	0	0.18088492	0.14386814	0.433844647	0	0.371915002	0.242852975	0.990786099	1.043261291	0.592687364
S1_74924653	0.976420921	0.182729375	0.441354203	0.325729012	0.425825297	0.180169007	0.263237729	4.98E-14	0.70676684	0	0.448152293	0.183683363	0.844634803	1.195499768	0.357887111	0.744965999	0	0.910335119	0.287115481	0.829983292	0.317618703	0	0	0.269595737	0.06800814	0.463509664	0	0.621378584	0.975710557	2.381411229	0.978034482	1.632962187
S1_74980176	0.817168541	0	0.445149041	0.27791767	0.541145925	0	0.446984478	0.166693777	0.684943707	0	0.447313694	0.248673889	0.960003281	0.271037974	0.326518425	0.301954559	0.140836513	0.292587168	0	0.557187251	0.319179278	0.178737698	0	0.412428117	0.226432372	0.294804896	0	0.518413386	0.508260685	0.481585656	0	0.91008252
S1_75190309	0.554452196	0	0.11621454	0.061557979	0.323501956	0.292098044	0.118569173	0.030673189	0.440048337	0.086328617	0.117456985	0.032017366	0.726281346	1.222635484	0.094082705	0.540612377	0.066846171	0.557111071	0	0.341052445	0	0.082890491	0	0.137993715	0	0.305034084	0	0.258521404	0.343717153	1.42659165	0	0.657757538
S1_75205405	0.554452196	0.180161347	0.435699474	0.201647935	0.422850546	0	0.630898799	0.165822283	0.445456389	0.086231162	0.446419365	0.19172571	0.310714195	0.346858282	0.215362054	0.074260834	0.066846171	0.897809925	0	0.341052445	0	0.549863963	0	0.195080007	0.067304507	0.75448029	0	0.245020129	0.086936316	0.781872505	0	0.217383282
S1_75205520	0.689973692	0	0.272740897	0.062090083	0.427535106	0.182685381	0.447031449	0.030282818	0.567715314	0.086869635	0.440079511	0.016486403	0.585197966	0.5278638	0.243323953	0.412389229	0.327675957	0.738683819	0.281533469	0.327688247	0	0.177395648	0	5.06E-14	0.231228108	0.45121376	0	0.135322666	1.091690294	1.644847199	1.215932891	1.170013379
S1_75213057	0.689973692	0	0.272740897	0.062090083	0.427535106	0	0.447031449	0.106138577	0.567715314	0	0.440079511	0.079861529	0.585197966	0	0.243323953	0.238828587	0.143782029	0.738683819	0.281533469	0.252745554	0	0.414371312	0	0.121794191	0.143028993	0.595293443	0	0.211775375	0.31421366	0.890123057	1.215932891	0.339816096
S1_75213647	0.443790548	0.08474445	0.272413149	0.015810159	0.226476814	0.182685381	0.447031449	0.030282818	0.340374306	0.088592747	0.432002424	0.016221898	0.356621891	0.186513681	0.248669381	0.052440055	0.228488479	0.580750093	0.275240661	0.238666464	0	0.177395648	0	5.06E-14	0.145504569	0.450701536	0	0.101944566	0.26808061	1.008867827	1.043261291	0.424096732
S1_75224846	0.561872346	0	0.273151094	0.031171724	0.432565218	0.084300977	0.441354203	0.107785096	0.56084067	0.085011262	0.27300133	0.03238156	0.344260611	0.169717293	0.185307861	0.381739924	0.231585249	0.732063018	0.278474002	0.252386735	0	0.291577366	0	0.107204565	0.145740869	0.58666271	0	0.179281081	0.72639694	1.203536397	1.339171843	0.687821774
S1_75225002	0.561872346	0	0.273151094	0.031171724	0.142118062	0.292098044	0.445149041	0.030673189	0.337504618	0.088201173	0.4333796	0.016251126	1.202822389	0.573861524	0.240443246	0.394917554	0.067407422	0.732063018	0.278474002	0.222246177	0	0.082890491	0	2.08E-14	0.067210301	0.450398097	0	0.118761906	0.23930321	1.601660061	1.215932891	0.697131461
S1_75247729	0.699826031	0	0.272413149	0.127009886	0.319997296	0.180120227	0.446984478	0.030193727	0.576283193	0	0.435279411	0.084461479	0.689859731	0.517087045	0.293670551	0.194591665	0.228488479	0.936984001	0.275240661	0.578778569	0	0.178737698	0	3.90E-14	0.06898166	0.627908251	0	0.303358373	0.386156701	1.630984632	0.978034482	1.084391468
S1_75253737	0.699826031	0	0.272413149	0.127009886	0.323501956	0.292098044	0.445149041	0.030673189	0.573477048	0	0.273537982	0.067266389	0.819630621	0.938284853	0.145381658	0.665581696	0.228488479	0.936984001	0.275240661	0.578778569	0	0.082890491	0	2.08E-14	0.068644982	0.625102436	0	0.284518135	0.469614085	2.366256368	1.120729342	1.53370748
S1_75255384	0.839974111	0.084288213	0.273151094	0.189681157	0.547557944	0.082826674	0.445149041	0.107117882	0.706808151	0	0.4333796	0.131644568	0.684697382	0.489813172	0.240443246	0.492909158	0.231585249	1.120217759	0.278474002	0.609791275	0	0.292587168	0	0.137993715	0.145168987	0.787115395	0	0.428255199	1.011325561	1.887294648	1.215932891	1.440407328
S1_75263053	0.839974111	0.084288213	0.273151094	0.189681157	0.547557944	0.082826674	0.445149041	0.107117882	0.706808151	0	0.4333796	0.131644568	0.684697382	0.489813172	0.240443246	0.492909158	0.231585249	1.120217759	0.278474002	0.609791275	0	0.292587168	0	0.137993715	0.145168987	0.787115395	0	0.428255199	1.011325561	1.887294648	1.215932891	1.440407328
S1_75263195	0.839974111	0.084288213	0.273151094	0.189681157	0.432565218	0.084300977	0.441354203	0.107785096	0.700303047	0	0.27300133	0.130730428	1.222117149	0.781790646	0.185307861	0.925164361	0.231585249	1.120217759	0.278474002	0.609791275	0	0.291577366	0	0.107204565	0.145740869	0.783607635	0	0.410005066	0.72639694	2.501647466	1.339171843	1.443952082
S1_75263758	0.699826031	0	0.272413149	0.127009886	0.541145925	0	0.446984478	0.166693777	0.705967272	0	0.435279411	0.132670835	0.450130533	0.118697518	0.293670551	0.053918108	0.228488479	0.936984001	0.275240661	0.578778569	0	0.417675599	0	0.195840102	0.06898166	0.791038355	0	0.467269201	0.386156701	1.03103248	0.978034482	0.677865877
S1_75266023	0.561872346	0	0.273151094	0.031171724	0.319997296	0.180120227	0.446984478	0.030193727	0.450628113	0.08740075	0.439267058	0.016530693	0.436460354	0.184966464	0.250611875	0.053886677	0.067407422	0.732063018	0.278474002	0.222246177	0	0.178737698	0	3.90E-14	0.067437788	0.452555833	0	0.119793668	0.204135868	0.99814396	1.043261291	0.432950072
S1_75266112	0.561872346	0	0.273151094	0.031171724	0.226476814	0.182685381	0.447031449	0.135669269	0.446094297	0.08786178	0.436440508	0.033143499	0.718833838	0.422493889	0.211767336	0.737024803	0.067407422	0.732063018	0.278474002	0.222246177	0.065724836	0.177395648	0	0.015196928	0	0.451828005	0	0.118750307	0.401108292	1.289363273	1.120729342	0.673389273
S1_75299934	0.689973692	0	0.272740897	0.062090083	0.427535106	0.182685381	0.447031449	0.030282818	0.567715314	0.086869635	0.440079511	0.016486403	0.585197966	0.5278638	0.243323953	0.412389229	0.143782029	0.738683819	0.281533469	0.252745554	0	0.177395648	0	5.06E-14	0.143028993	0.45121376	0	0.134641716	0.31421366	1.644847199	1.215932891	0.71621567
S1_75311417	0.331306907	0.186658084	0.273151094	2.19E-14	0.14072182	0.180120227	0.446984478	0.105264943	0.23765323	0.188526441	0.439267058	3.92E-14	0.312069126	0.065961412	0.250611875	0.333862362	0	0.421318237	0.278474002	0.062903145	0.14040578	0.178737698	0	0.07641641	0	0.306201596	0	0.049478784	0.1840876	0.338731256	1.043261291	0.114214528
S1_75361390	0.323501956	0.082826674	0.445149041	1.89E-14	0.224201131	0.083662063	0.630898799	0.105354688	0.231821313	0.085049984	0.447921771	0.031087738	0.221046226	0.212340841	0.283108013	0.370847659	0	0.566806377	0.289630804	0.137993715	0.065552501	0.284438568	0	0.060614243	0	0.436379726	0	0.094365337	0.078007456	1.119481041	1.339171843	0.235167522
S1_75383188	0.561872346	0	0.273151094	0.031171724	0.142118062	0.292098044	0.445149041	0.153025987	0.337504618	0.088201173	0.4333796	0.016498682	1.202822389	0.573861524	0.240443246	1.282117865	0.067407422	0.732063018	0.278474002	0.222246177	0.140836513	0	0	0.045945713	0	0.319583091	0	0.169516819	0.93297602	2.713937959	1.215932891	1.161850682
S1_75384431	0.839974111	0.084288213	0.273151094	0.189681157	0.319997296	0	0.446984478	0.030193727	0.577236308	0	0.439267058	0.100515907	1.084829635	0.128352412	0.250611875	0.395562135	0.231585249	1.120217759	0.278474002	0.609791275	0	0.417675599	0	3.90E-14	0.145731189	0.790296	0	0.319995673	0.708201883	1.250823199	1.043261291	1.420973965
S1_75393569	0.689973692	0.085054513	0.272740897	0.172624676	0.226476814	0.182685381	0.447031449	0.135669269	0.447076616	0	0.440079511	0.116681896	1.324499286	1.308174901	0.243323953	1.258601638	0.143782029	0.738683819	0.281533469	0.67802456	0.065724836	0	0	0.015196928	0.067311588	0.449516187	0	0.31508545	0.976657777	2.855674905	1.215932891	2.126691998
S1_75399287	0.561872346	0	0.273151094	0.173320013	0.432565218	0.084300977	0.441354203	0.107785096	0.56084067	0.085011262	0.27300133	0.145340389	0.344260611	0.169717293	0.185307861	0.276212406	0.067407422	0.732063018	0.278474002	0.624605998	0	0.291577366	0	0.107204565	0.067687532	0.58666271	0	0.457974669	0.106282382	1.203536397	1.339171843	1.308980284
S1_75402908	0.689973692	0	0.272740897	0.062090083	0.226476814	0.182685381	0.447031449	0.030282818	0.447076616	0.086869635	0.440079511	0.016486403	1.324499286	0.5278638	0.243323953	0.412389229	0.143782029	0.738683819	0.281533469	0.252745554	0	0.177395648	0	5.06E-14	0.143028993	0.45121376	0	0.134641716	0.31421366	1.644847199	1.215932891	0.71621567
S1_75402956	0.699826031	0	0.272413149	0.127009886	0.422850546	0.083662063	0.630898799	0.030253158	0.582199007	0	0.43832399	0.084480664	0.519553346	0.336525355	0.341154802	0.097357266	0.228488479	0.936984001	0.275240661	0.578778569	0	0.284438568	0	3.51E-14	0.146033166	0.783930704	0	0.322055045	0.217201251	1.421504299	0.921769354	0.89752387
S1_75410546	0.569866784	0	0.270519412	0.096303061	0.422850546	0.083662063	0.630898799	0.105354688	0.578084967	0	0.433966642	0.068915018	0.333263433	0.246319722	0.320350592	0.200306553	0.143601194	0.934541731	0.271837463	0.567670524	0.065552501	0.080832418	0	0.060614243	0	0.621451673	0	0.3264841	0.295969175	1.738079186	0.872350545	0.818371149
S1_75411079	0.689973692	0	0.272740897	0.062090083	0.541145925	0.180120227	0.446984478	0.030193727	0.690787853	0.086231162	0.44244198	0.016534939	0.42368731	0.346528445	0.213935599	0.173525523	0.143782029	0.738683819	0.281533469	0.252745554	0	0.178737698	0	3.90E-14	0.067978536	0.592379032	0	0.13539911	0.466663354	1.33190336	1.120729342	0.689407005
S1_75416118	0.437972211	0	0.272740897	0.031423495	0.226476814	0.182685381	0.447031449	0.135669269	0.334499868	0.086869635	0.440079511	0.064778276	0.424422588	0.5278638	0.243323953	0.436170541	0	0.425357886	0.281533469	0.267481053	0.065724836	0	0	0.015196928	0	0.191453741	0	0.151379969	0.239518416	1.443221735	1.215932891	0.739063676
S1_75426651	0.699826031	0	0.272413149	0.127009886	0.226476814	0.182685381	0.447031449	0.135669269	0.567434934	0	0.432002424	0.06835115	0.998438315	0.758146409	0.248669381	0.975431622	0.228488479	0.936984001	0.275240661	0.578778569	0.065724836	0	0	0.015196928	0.06840783	0.475619583	0	0.2866677	0.732962498	2.978852422	1.043261291	1.408914372
S1_75446672	0.839974111	0.084288213	0.273151094	0.189681157	0.547557944	0.082826674	0.445149041	1.89E-14	0.706808151	0	0.4333796	0.098567844	0.684697382	0.489813172	0.240443246	0.517289826	0.231585249	1.120217759	0.278474002	0.609791275	0.066334215	0.292587168	0	0.015329673	0.230841746	0.787115395	0	0.283916519	0.368112427	1.887294648	1.215932891	1.934956905
S1_75453615	0.839974111	0.084288213	0.273151094	0.189681157	0.547557944	0.082826674	0.445149041	1.89E-14	0.706808151	0	0.4333796	0.098567844	0.684697382	0.489813172	0.240443246	0.517289826	0.231585249	1.120217759	0.278474002	0.609791275	0	0.292587168	0	2.08E-14	0.145168987	0.787115395	0	0.301416735	1.011325561	1.887294648	1.215932891	2.091258006
S1_75477542	0.689973692	0.085054513	0.272740897	0.218452082	0.224201131	0.083662063	0.630898799	0.105354688	0.450023662	0	0.444528869	0.117088201	0.967396159	0.64904043	0.319440271	1.009742422	0.143782029	1.128662025	0.281533469	0.67802456	0.065552501	0.284438568	0	0.060614243	0.067548413	0.797583282	0	0.348628468	0.727212065	2.029549194	1.043261291	1.475037834
S1_75477745	0.990332986	0.085054513	0.272740897	0.218452082	0.672336498	0	0.447031449	0.015114068	0.849242793	0	0.440079511	0.130057439	0.784229445	0.488532808	0.243323953	0.553127452	0.143782029	1.128662025	0.281533469	0.67802456	0	0.414371312	0	5.06E-14	0.143028993	0.950777449	0	0.332726844	0.31421366	1.990841486	1.215932891	1.959460821
S1_75477806	0.689973692	0	0.272740897	0.062090083	0.225665418	0	0.651192473	0.089195823	0.569401478	0	0.448928458	0.06540655	0.616237081	0	0.377422564	0.090859872	0.143782029	0.738683819	0.281533469	0.252745554	0	0.410566039	0	0.059542773	0.068632297	0.606748019	0	0.153426169	0.310781133	0.579663559	0.872350545	0.343762943
S1_75483287	0.561872346	0.084288213	0.273151094	0.189681157	0.323501956	0.082826674	0.445149041	0.107117882	0.447934924	0	0.4333796	0.131644568	0.508825257	0.489813172	0.240443246	0.492909158	0.231585249	1.120217759	0.278474002	0.609791275	0.066334215	0.292587168	0	0.107437328	0.230841746	0.787115395	0	0.426660399	0.368112427	1.887294648	1.215932891	0.992431904
S1_75483307	0.699826031	0	0.272413149	0.127009886	0.418482861	0.081529345	0.647164884	0.074522226	0.585928689	0	0.443628036	0.101260915	0.488512306	0.179811203	0.352419513	0.032769647	0.228488479	0.936984001	0.275240661	0.578778569	0	0.403687619	0	0.030114482	0.069665357	0.798009181	0	0.341368524	0.164680581	1.002023694	0.828333716	0.695382051
S1_75484887	0.689973692	0	0.272740897	0.062090083	0.226476814	0.182685381	0.447031449	0.030282818	0.447076616	0.086869635	0.440079511	0.016486403	1.324499286	0.5278638	0.243323953	0.412389229	0.143782029	0.738683819	0.281533469	0.252745554	0.065724836	0.177395648	0	0.015196928	0.067311588	0.45121376	0	0.119139718	0.976657777	1.644847199	1.215932891	1.156701815
S1_75516962	0.689973692	0	0.272740897	0.062090083	0.226476814	0.182685381	0.447031449	0.030282818	0.447076616	0.086869635	0.440079511	0.016486403	1.324499286	0.5278638	0.243323953	0.412389229	0.143782029	0.738683819	0.281533469	0.252745554	0.065724836	0.177395648	0	0.015196928	0.067311588	0.45121376	0	0.119139718	0.976657777	1.644847199	1.215932891	1.156701815
S1_75543407	0.432565218	0	0.441354203	0.077158276	0.323501956	0.082826674	0.445149041	1.89E-14	0.428246242	0	0.443327242	0.031024227	0.432565218	0.587026271	0.376943735	0.340854271	0	0.565108908	0	0.107204565	0	0.292587168	0	2.08E-14	0	0.430377588	0	0.031986183	0.070004357	0.94524493	0	0.559276666
S1_75543667	0.554452196	0.180161347	0.435699474	0.201647935	0.14072182	0.180120227	0.446984478	0.105264943	0.334119726	0	0.444824038	0.115541133	1.191238052	1.307484684	0.245348612	1.270708701	0.066846171	0.897809925	0	0.341052445	0.14040578	0.178737698	0	0.07641641	0	0.597574186	0	0.167295694	0.926039285	1.697045036	0	1.202833355
S1_75543951	0.839974111	0.084288213	0.273151094	0.189681157	0.547557944	0.292098044	0.445149041	1.89E-14	0.706808151	0	0.4333796	0.098567844	0.684697382	1.313997589	0.240443246	0.517289826	0.231585249	1.120217759	0.278474002	0.609791275	0	0.292587168	0.289630804	0.137993715	0.145168987	0.787115395	0.283254906	0.428255199	1.011325561	1.887294648	0.259613768	1.440407328
S1_75554002	0.699826031	0	0.272413149	0.127009886	0.319997296	0.180120227	0.446984478	0.105264943	0.576283193	0	0.435279411	0.068789334	0.689859731	0.517087045	0.293670551	0.61320514	0.228488479	0.936984001	0.275240661	0.578778569	0.14040578	0.178737698	0	0.07641641	0	0.627908251	0	0.306505818	0.926716355	1.630984632	0.978034482	1.423437893
S1_75656819	0.437972211	0	0.272740897	0.031423495	0.142118062	0.292098044	0.445149041	0.153025987	0.331193713	0.08738697	0.437461694	0.048970126	0.895111037	0.826504216	0.277749823	0.882255146	0	0.425357886	0.281533469	0.267481053	0.140836513	0	0	0.045945713	0	0.19127992	0	0.151226891	0.635244979	1.974926421	1.339171843	1.1812458
S1_75673571	0.699826031	0	0.272413149	0.127009886	0.323501956	0.292098044	0.445149041	0.030673189	0.573477048	0	0.273537982	0.067266389	0.819630621	0.938284853	0.145381658	0.665581696	0.228488479	0.936984001	0.275240661	0.578778569	0.140836513	0.082890491	0	0.045945713	0	0.625102436	0	0.304234446	1.258856431	2.366256368	1.120729342	1.998996383
S1_75674322	0.839974111	0.084288213	0.273151094	0.189681157	0.541145925	0	0.446984478	0.197923621	0.711371789	0	0.439267058	0.166608168	0.630681384	0.128352412	0.250611875	0.537107649	0.067407422	1.120217759	0.278474002	0.624605998	0.319179278	0.417675599	0.294093468	0.834666917	0	0.790296	0.285589771	0.727022679	1.590585123	1.250823199	0.25048216	1.820119614
S1_75798602	0.689973692	0	0	0.062090083	0.224201131	0.083662063	0.255398849	0.255474304	0.450023662	0	0.118374028	0.03369429	0.967396159	0.154364736	0.061069945	1.185434442	0	0.738683819	0.281533469	0.267481053	0.423349932	0.080832418	0	0.321111759	0.068434911	0.45572569	0	0.271664698	1.577783538	1.727606925	1.043261291	1.525255656
S1_75806291	0.554452196	0	0.11621454	0.061557979	0.319997296	0.420874737	0	0.060823829	0.442617081	0.089081919	0	5.88E-14	0.50366094	1.349193691	0.323952418	0.942335649	0	0.557111071	0	0.092399536	0.319179278	0	0	0.107313367	0.067790853	0.306453406	0	0.067211948	0.977214959	1.489100748	0	1.066798733
S1_75806396	0.828144949	0	0.11621454	0.092980333	0.316728571	0.566573412	0	0.029796437	0.570783808	0.194962245	0	3.40E-14	1.076168527	1.637992898	0.189575891	0.97905081	0.066846171	0.897809925	0.284415196	0.341052445	0.140054686	0	0	0.044768009	0	0.452722487	0	0.103143545	0.662538333	2.770445992	1.043261291	1.21379239
S1_75825845	0.680830155	0.084300977	0.117610134	0.030530691	0.222075227	0.554189647	0	0.089489944	0.445103216	0.306885684	0	6.08E-15	0.959257971	0.859996032	0.189890871	0.912301613	0	0.565108908	0.287115481	0.107204565	0.223941786	0	0	0.075001996	0.066929975	0.30936454	0	0.05005459	0.700161497	1.609479813	1.043261291	0.637824737
S1_75826199	0.554452196	0.085054513	0.11621454	0.015549363	0.319997296	0.420874737	0.119159487	0.015033127	0.442617081	0.191352723	0.118460107	3.67E-14	0.50366094	0.659524777	0.076113412	0.382593566	0	0.557111071	0.284415196	0.092399536	0.14040578	0	0	0.045536308	0.066668239	0.306453406	0	0.016471087	0.261859688	1.489100748	1.215932891	0.619509375
S1_75907619	0.680830155	0.084300977	0.117610134	0.030530691	0.225665418	0.180169007	0.263237729	0.029708065	0.447959195	0.185092576	0.119570603	9.84E-15	0.602284942	0.177486906	0.055231696	0.220643129	0	0.565108908	0.287115481	0.107204565	0.317618703	0.176010041	0	0.150073882	0.06800814	0.438013397	0	0.067522139	0.975710557	0.755436909	0.978034482	0.755152821
S1_75909672	0.680830155	0.084300977	0.117610134	0.030530691	0.316728571	0.292689371	0.2590087	2.57E-14	0.555375178	0.188240403	0.119384485	4.44E-14	0.783013504	0.418396482	0.068700647	0.150533521	0	0.565108908	0.287115481	0.107204565	0.140054686	0.081713749	0	0.044768009	0	0.30960646	0	0.032801083	0.441772405	1.136983786	1.120729342	0.577797014
S1_75910582	0.680830155	0.084300977	0.117610134	0.030530691	0.224201131	0.295661285	0.255398849	0.089937802	0.442343731	0.189349657	0.11917125	3.12E-14	1.280280057	0.612682782	0.076547666	1.240975945	0	0.565108908	0.287115481	0.107204565	0.224466778	0.080832418	0	0.0760687	0	0.309034433	0	0.032823178	0.919633446	1.486158332	1.215932891	1.047381796
S1_75915661	0.976420921	0	0.117610134	0.123277879	0.422850546	0.083662063	0.255398849	0.030253158	0.697326331	0	0.11917125	0.079803343	1.533559578	0.487081917	0.076547666	0.445085092	0.142563421	0.910335119	0.287115481	0.355402516	0.065552501	0.284438568	0	0.060614243	0.066488486	0.602581394	0	0.16552421	0.969462223	1.750189051	1.215932891	1.198737894
S1_75920045	0.963515205	0	0.119085897	0.091083551	0.535176503	0.292689371	0.2590087	2.57E-14	0.689792403	0.086872555	0.119271549	0.0157919	1.23381996	0.870663105	0.085518738	0.838198797	0	0.718049108	0.291957839	0.121794191	0.140054686	0.081713749	0	0.044768009	0	0.437966158	0	0.04887837	0.656600055	2.188848508	1.339171843	1.068343382
S1_75929387	0.828144949	0	0.11621454	0.092980333	0.225665418	0.180169007	0.263237729	0.029708065	0.57456008	0.087025988	0.119619679	0.016955461	0.910214435	0.360359805	0.049495481	0.321681423	0.066846171	0.897809925	0.284415196	0.341052445	0.317618703	0.176010041	0	0.150073882	0	0.603655891	0	0.158858791	1.194410398	1.34491218	0.921769354	1.311108976
S1_75936808	0.680830155	0.084300977	0.117610134	0.030530691	0.224201131	0.295661285	0.255398849	0.089937802	0.442343731	0.189349657	0.11917125	3.12E-14	1.280280057	0.612682782	0.076547666	1.240975945	0	0.565108908	0.287115481	0.107204565	0.224466778	0.080832418	0	0.0760687	0	0.309034433	0	0.032823178	0.919633446	1.486158332	1.215932891	1.047381796
S1_75977546	0.680830155	0.084300977	0.117610134	0.030530691	0.422850546	0.295661285	0.255398849	0.015033127	0.560805825	0.189349657	0.11917125	0.01601799	0.55569618	0.612682782	0.076547666	0.042203771	0	0.565108908	0.287115481	0.107204565	0.224466778	0.284438568	0.296034795	0.135672174	0	0.435644223	0.291268933	0.112211475	0.919633446	0.779335114	0.266734288	0.743678467
S1_75977584	0.547557944	0.082826674	0.118569173	1.89E-14	0.224201131	0.295661285	0.255398849	3.03E-14	0.430856356	0.187194623	0.119310204	5.39E-14	0.953950128	0.872990062	0.085545356	0.179555928	0	0.292587168	0	2.08E-14	0.224466778	0.080832418	0	0.0760687	0.066954633	0.185832431	0	0.016207956	0.656219166	0.891973934	0	0.525949825
S1_75990813	0.554452196	0.085054513	0.11621454	0.015549363	0.422850546	0.295661285	0.255398849	3.03E-14	0.445456389	0.190964218	0.118862036	5.53E-14	0.310714195	0.383800644	0.068417559	0.149280122	0	0.557111071	0.284415196	0.092399536	0.224466778	0.080832418	0	0.0760687	0.067663275	0.308221691	0	0.067073562	0.483418477	1.143070242	1.120729342	0.594956006
S1_75991587	0.680830155	0.084300977	0.117610134	0.030530691	0.224201131	0.295661285	0.255398849	3.03E-14	0.442343731	0.189349657	0.11917125	5.06E-14	1.280280057	0.612682782	0.076547666	0.378547377	0	0.565108908	0.287115481	0.107204565	0.224466778	0.080832418	0	0.0760687	0	0.309034433	0	0.032823178	0.919633446	1.486158332	1.215932891	1.047381796
S1_76000078	0.828144949	0	0.11621454	0.092980333	0.422850546	0.295661285	0.255398849	3.03E-14	0.692214758	0.088758914	0.118862036	0.016432807	0.856614669	1.008380305	0.068417559	0.630930145	0.066846171	0.897809925	0.284415196	0.341052445	0.065552501	0.080832418	0	3.51E-14	0	0.457193644	0	0.068739883	0.398146857	2.184413719	1.120729342	1.329590132
S1_76003499	0.689973692	0	0	0.062090083	0.319997296	0.420874737	0.119159487	0.015033127	0.564310589	0.089566876	0.117857911	1.43E-14	0.788622018	1.053423554	0.067873039	0.61933417	0	0.738683819	0.281533469	0.267481053	0.14040578	0	0	0.045536308	0	0.452933407	0	0.069402465	0.444078835	2.247149782	1.120729342	1.332547686
S1_76003569	0.689973692	0	0	0.062090083	0.541145925	0	0.119159487	0.045410839	0.690787853	0	0.117857911	0.048155415	0.42368731	0	0.067873039	0.013270243	0	0.738683819	0.281533469	0.267481053	0.065868501	0.417675599	0	3.90E-14	0.067231467	0.596017862	0	0.118629596	0.021381285	0.740511087	1.120729342	0.82979108
S1_76003575	0.680830155	0.084300977	0.117610134	0.030530691	0.422850546	0.295661285	0.255398849	0.015033127	0.560805825	0.189349657	0.11917125	0.01601799	0.55569618	0.612682782	0.076547666	0.042203771	0	0.565108908	0.287115481	0.107204565	0.065552501	0.284438568	0.296034795	0.060614243	0	0.435644223	0.291268933	0.064110303	0.238102167	0.779335114	0.266734288	0.219604439
S1_76004521	0.817168541	0	0.118569173	0.092085417	0.535176503	0.082942283	0.2590087	0.015170954	0.689128098	0	0.119407874	0.047342556	0.608066867	0.486031088	0.076692097	0.32715449	0	0.566806377	0	0.137993715	0.140054686	0.287891015	0	0.044768009	0.066586168	0.436907271	0	0.049437995	0.260720454	0.821634912	0	0.651755841
S1_76004683	0.689973692	0	0	0.062090083	0.418482861	0.286975031	0.261632127	1.96E-14	0.574757668	0.088757235	0.119196144	0.016538213	0.479371377	0.359425323	0.0493342	0.061944206	0	0.738683819	0.281533469	0.267481053	0.223941786	0.173311617	0	0.075001996	0	0.459229275	0	0.158906948	0.51360554	1.237107941	0.921769354	0.867224626
S1_76020260	0.976420921	0	0.117610134	0.123277879	0.664439652	0.083662063	0.255398849	0.030253158	0.838229534	0	0.11917125	0.079803343	0.778741214	0.487081917	0.076547666	0.445085092	0	0.910335119	0.287115481	0.38740514	0.065552501	0.284438568	0	0.060614243	0	0.602581394	0	0.213541915	0.238102167	1.750189051	1.215932891	0.786024341
S1_76020394	0.828144949	0	0.11621454	0.092980333	0.541145925	0.420874737	0.119159487	4.73E-14	0.697804238	0.089081919	0.118460107	0.048944766	0.6117849	1.349193691	0.076113412	0.481801195	0.066846171	0.897809925	0.284415196	0.341052445	0	0.178737698	0.294093468	3.90E-14	0	0.597574186	0.288795539	0.150005901	0.237843564	1.697045036	0.264538224	0.736009925
S1_76020407	0.689973692	0	0	0.157271805	0.140669543	0.414696251	0	4.32E-14	0.455926406	0.091051997	0	0.0684119	0.740556568	0.591826666	0	0.342740764	0	0.738683819	0.281533469	0.267481053	0.223549243	0	0	0.103787433	0.068086589	0.460720259	0	0.160149208	0.481746842	1.350233848	0.828333716	0.671705761
S1_76027087	0.828144949	0	0.11621454	0.092980333	0.319997296	0.180120227	0	0.030193727	0.567003645	0	0	0.032190073	1.394009341	0.52683704	0.323952418	0.419199447	0.066846171	0.897809925	0.284415196	0.341052445	0.14040578	0.178737698	0	0.306538031	0	0.597574186	0	0.309368581	0.926039285	1.697045036	1.215932891	0.922048694
S1_76085518	0.554452196	0.085054513	0.11621454	0.124175777	0.222075227	0.286975031	0	1.96E-14	0.441102953	0.189279083	0	0.048586827	0.563633515	0.178048082	0.167230919	0.250628486	0	0.557111071	0.284415196	0.092399536	0.065415058	0.173311617	0	0.075001996	0	0.310333406	0	0.096327343	0.056966207	0.688937948	0.978034482	0.062216286
S1_76103546	0.554452196	0.085054513	0.11621454	0.015549363	0.224201131	0.295661285	0	0.045128325	0.439253941	0.190964218	0	0.015861312	0.712542369	0.383800644	0.278833704	0.223422251	0.066846171	0.557111071	0.284415196	0.076723703	0.065552501	0.080832418	0	3.51E-14	0	0.308221691	0	6.75E-14	0.398146857	1.143070242	1.120729342	0.554072949
S1_76113790	0.437972211	0.183930277	0	9.40E-15	0.418482861	0.286975031	0.261632127	1.96E-14	0.447644607	0.191181752	0.119196144	2.56E-14	0.218341294	0.142539411	0.0493342	0.004052364	0	0.425357886	0.281533469	0.031767149	0.223941786	0.173311617	0	0.075001996	0	0.30993758	0	0.033576678	0.51360554	0.493388463	0.921769354	0.429550994
S1_76198501	0.327264017	0.301304077	0.11621454	1.66E-14	0.323501956	0.564756766	0.118569173	0.015203367	0.328947851	0.437266964	0.117456985	1.60E-14	0.134503473	0.635416972	0.094082705	0.121816191	0	0.287584268	0.284415196	0.092399536	0	0.082890491	0.289630804	2.08E-14	0	0.183485915	0.286631013	0.064086098	8.24E-14	0.425183784	0.274363003	0.331147075
S1_76198530	0.437972211	0	0	0.062090083	0.316728571	0.292689371	0.2590087	2.57E-14	0.33841899	0.089154172	0.118821556	0.016492157	0.230977761	0.547796061	0.05491104	0.151143541	0	0.738683819	0.281533469	0.267481053	0.140054686	0.081713749	0	0.044768009	0	0.457841083	0	0.12150987	0.363593828	1.44731287	0.978034482	0.903866649
S1_76250583	0.437972211	0	0	0.062090083	0.422850546	0	0.255398849	0.165822283	0.445150769	0	0.118374028	0.095882701	0.246401338	7.81E-15	0.061069945	0.114278622	0.143782029	0.738683819	0.281533469	0.252745554	0	0.549863963	0	0.195080007	0.068339409	0.747478023	0	0.230177423	0.223233867	0.651105596	1.043261291	0.25196368
S1_76283860	0.427535106	0	0.119085897	0.106138577	0.316728571	0.292689371	0.2590087	2.57E-14	0.328362241	0.086872555	0.119271549	0.031798407	0.252024769	0.870663105	0.085518738	0.502371896	0.141454178	0.414371312	0	0.121794191	0	0.081713749	0	5.88E-14	0.066407151	0.295810211	0	0.016213535	0.68564468	0.938151211	0	1.045116755
S1_76290346	0.689973692	0	0	0.062090083	0.541145925	0.180120227	0.119159487	0.030193727	0.690787853	0.086231162	0.117857911	0.016534939	0.42368731	0.346528445	0.067873039	0.173525523	0.143782029	0.738683819	0.281533469	0.252745554	0	0.178737698	0	3.90E-14	0.067978536	0.592379032	0	0.13539911	0.466663354	1.33190336	1.120729342	0.689407005
S1_76290348	0.689973692	0	0	0.062090083	0.422850546	0.083662063	0.255398849	0.030253158	0.571217289	0	0.118374028	0.032229587	0.541046609	0.154364736	0.061069945	0.063625302	0.143782029	0.738683819	0.281533469	0.252745554	0	0.284438568	0	3.51E-14	0.068339409	0.597427638	0	0.136003665	0.223233867	1.162299508	1.043261291	0.450357131
S1_76290350	0.554452196	0.085054513	0.11621454	0.015549363	0.418482861	0.286975031	0.261632127	1.96E-14	0.44867955	0.189279083	0.119446049	2.34E-14	0.290597947	0.178048082	0.055178398	0.01531255	0.066846171	0.557111071	0.284415196	0.076723703	0.065415058	0.173311617	0	0.014982787	0	0.310333406	0	5.32E-14	0.326786879	0.688937948	0.978034482	0.348426951
S1_76326462	0.680830155	0.084300977	0.117610134	0.030530691	0.222075227	0.286975031	0.261632127	1.96E-14	0.445103216	0.18682355	0.119518954	0.015885181	0.959257971	0.276166197	0.061621278	0.051192852	0	0.565108908	0.287115481	0.107204565	0.223941786	0.173311617	0	0.075001996	0.066929975	0.433844647	0	0.05005459	0.700161497	0.990786099	1.043261291	0.637824737
S1_76337347	0.554452196	0.085054513	0.11621454	0.015549363	0.226476814	0.427798193	0.119085897	0.045585074	0.437367136	0.303397473	0.117990414	1.18E-14	0.963336981	0.978049732	0.084636106	0.819505965	0.066846171	0.557111071	0.284415196	0.076723703	0.065724836	0	0	0.015196928	0	0.304254006	0	5.47E-14	0.607241326	2.027125164	1.339171843	1.022971713
S1_76342635	0.554452196	0.085054513	0.11621454	0.015549363	0.418482861	0.286975031	0.261632127	1.96E-14	0.44867955	0.189279083	0.119446049	2.34E-14	0.290597947	0.178048082	0.055178398	0.01531255	0.066846171	0.557111071	0.284415196	0.076723703	0.223941786	0.173311617	0	0.075001996	0	0.310333406	0	0.03320791	0.920333577	0.688937948	0.978034482	0.72984745
S1_76342663	0.554452196	0.085054513	0.11621454	0.015549363	0.418482861	0.286975031	0.261632127	1.96E-14	0.44867955	0.189279083	0.119446049	2.34E-14	0.290597947	0.178048082	0.055178398	0.01531255	0.066846171	0.557111071	0.284415196	0.076723703	0.223941786	0.173311617	0	0.075001996	0	0.310333406	0	0.03320791	0.920333577	0.688937948	0.978034482	0.72984745
S1_76348711	0.554452196	0	0.11621454	0.061557979	0.319997296	0.420874737	0.119159487	0.015033127	0.442617081	0.089081919	0.118460107	3.30E-14	0.50366094	1.349193691	0.076113412	0.46383815	0.066846171	0.897809925	0.284415196	0.341052445	0	0.178737698	0.294093468	3.90E-14	0	0.597574186	0.288795539	0.150005901	0.237843564	1.697045036	0.264538224	0.736009925
S1_76348905	0.547557944	0	0.118569173	0.107117882	0.319997296	0.180120227	0.119159487	0.105264943	0.435010779	0	0.119135344	0.095124001	0.719585523	1.165956173	0.095389384	0.590611656	0	0.566806377	0	0.137993715	0.14040578	0.178737698	0	0.07641641	0.066066806	0.43508623	0	0.1107228	0.371683119	1.539975192	0	0.519313239
S1_76360969	0.432565218	0.084300977	0.117610134	0.107785096	0.14072182	0.420874737	0.119159487	0.015033127	0.326438636	0.190159309	0.118883266	0.031856103	0.853286176	0.875426202	0.085251318	0.505425802	0	0.565108908	0.287115481	0.38740514	0.14040578	0.178737698	0.294093468	0.07641641	0	0.43326237	0.290254501	0.230504442	0.659563339	1.013279999	0.27174062	1.230078133
S1_76361121	0.437972211	0	0	0.031423495	0.226476814	0.182685381	0.119085897	0.135669269	0.334499868	0.086869635	0.117277452	0.064778276	0.424422588	0.5278638	0.075390618	0.436170541	0	0.738683819	0.281533469	0.267481053	0.065724836	0.177395648	0	0.015196928	0	0.45121376	0	0.151379969	0.239518416	1.644847199	1.215932891	0.739063676
S1_76398728	0.432565218	0.084300977	0.117610134	0.107785096	0	0.292689371	0.2590087	0.074483789	0.232367804	0.188240403	0.119384485	0.064110192	1.405407991	0.418396482	0.068700647	0.261561077	0	0.565108908	0.287115481	0.38740514	0.140054686	0.081713749	0	0.044768009	0	0.30960646	0	0.13769974	0.441772405	1.136983786	1.120729342	1.378956063
S1_76409901	0.142118062	0.292098044	0.118569173	0.076366785	0.06492313	0.554189647	0.261632127	0.089489944	0.067862114	0.309663965	0.119424535	0.078823505	0.108924897	0.503058842	0.068722342	0.020387808	0	0.292587168	0	2.08E-14	0	0.173311617	0	4.98E-14	0	0.295702005	0	5.61E-14	6.61E-14	0.516409023	0	0.073080692
S1_76434272	0.432565218	0.084300977	0.117610134	2.14E-14	0.316728571	0.292689371	0.2590087	0.074483789	0.333267771	0.188240403	0.119384485	0.015914238	0.201678741	0.418396482	0.068700647	0.152258359	0.142563421	0.910335119	0.287115481	0.355402516	0.06544627	0.287891015	0	0.014989526	0.143462439	0.603595209	0	0.165296851	0.131569096	1.415190227	1.120729342	0.579029885
S1_76442357	0.226476814	0.182685381	0.119085897	2.82E-14	0	0.554189647	0.261632127	0.089489944	0.067340829	0.308000173	0.254606398	0.015762704	1.004828801	0.749527102	0.154105014	0.399782306	0.141454178	0.718049108	0.291957839	0.121794191	0.065415058	0.173311617	0	0.014982787	0	0.440747751	0	0.032824073	0.939411243	1.62430095	1.215932891	1.058684158
S1_76516228	0.427535106	0	0.119085897	0.015114068	0.140669543	0.414696251	0.263808187	0.029327801	0.328859646	0.189740261	0.258408993	3.59E-14	0.307576643	0.813817058	0.12295828	0.313206172	0.141454178	1.095375933	0.291957839	0.38569855	0	0.177076755	0	5.01E-14	0.067410368	0.763155184	0	0.137533769	0.201102602	1.995447454	1.043261291	1.104789523
S1_76520609	0.323501956	0.082826674	0.118569173	1.89E-14	0.065642471	0.29242141	0.420891896	3.47E-14	0.233720342	0.190677156	0.258151832	0	0.251914352	0.472261409	0.211186066	0.054538971	0.227465162	1.074974839	0.289630804	0.384662998	0	0.283186232	0	4.29E-14	0.06823214	0.614969344	0	0.139395837	0.598973074	1.364098834	0.921769354	0.880028745
S1_76520753	0.323501956	0.082826674	0.118569173	1.89E-14	0.065642471	0.082857803	0.420891896	0.07370364	0.233720342	0.086366665	0.258151832	0.015962753	0.251914352	0.082263624	0.211186066	0.118720309	0.227465162	1.074974839	0.289630804	0.384662998	0	0.546823611	0	0.134266927	0.06823214	0.775876984	0	0.23571035	0.598973074	0.917045709	0.921769354	0.590738578
S1_76551313	0.323501956	0.082826674	0.118569173	1.89E-14	0.139417052	0.292689371	0.2590087	0.074483789	0.231303906	0.185686648	0.119407874	2.90E-14	0.393623904	0.608175885	0.076692097	0.380542916	0.227465162	1.074974839	0.289630804	0.384662998	0.06544627	0.556904486	0.297779157	0.210185168	0.144057167	0.917065268	0.293539618	0.28812634	0.336711731	1.116973927	0.268749134	0.416039576
S1_76560805	0.427535106	0	0.119085897	0.015114068	0	0.180169007	0.263237729	0.133663138	0.229123829	0.086427318	0.256584529	0.031984387	1.370200769	0.415638424	0.137616349	0.738785325	0.321823073	1.095375933	0.291957839	0.414851196	0	0.410566039	0	0.059542773	0.143587484	0.771774235	0	0.232150037	1.329844072	1.500385564	1.120729342	1.342312363
S1_76563374	0.327264017	0.085054513	0.11621454	1.66E-14	0.065480009	0.295661285	0.255398849	0.089937802	0.232139452	0.190964218	0.118862036	0.016364733	0.538000618	0.383800644	0.068417559	0.170484991	0.066846171	0.897809925	0.284415196	0.341052445	0	0.284438568	0	3.51E-14	0.067304507	0.601142726	0	0.150222375	0.086936316	1.366504988	1.120729342	0.554072949
S1_76566493	0.327264017	0.085054513	0.11621454	1.66E-14	0.066074901	0.427798193	0.119085897	0.045585074	0.231228108	0.303397473	0.117990414	0.015848362	0.792835889	0.978049732	0.084636106	0.184122289	0.229428997	0.897809925	0.284415196	0.357783043	0.141454178	0.414371312	0.291957839	0.121794191	0.230043547	0.740994035	0.287720318	0.258683202	0.221213859	1.30441853	0.269422832	0.337947588
S1_76664046	0.327264017	0.085054513	0.11621454	1.66E-14	0.065642471	0.29242141	0.420891896	0.088140174	0.237575402	0.19431347	0.119708663	0.016945465	0.246321724	0.28521515	0.14234215	0.083672843	0.229428997	0.897809925	0.284415196	0.357783043	0	0.283186232	0	4.29E-14	0.06909503	0.613197273	0	0.122813363	0.496315397	0.960334771	0.828333716	0.643500151
S1_76785685	0.142118062	0.292098044	0.118569173	0.076366785	0.222075227	0.286975031	0.261632127	0.163498569	0.145028049	0.296476366	0.119424535	0.109535455	0.043667357	0.100522379	0.068722342	0.146464752	0.066334215	0.292587168	0	0.015329673	0	0.403687619	0	0.030114482	0.066665038	0.297490149	0	6.18E-14	0.086391275	0.161484706	0	0.032279263
S1_76794755	0.142118062	0.292098044	0.118569173	0.015203367	0.065865374	0.421233498	0.263237729	0.044850552	0.144152366	0.309181122	0.254152386	0.015858745	0.040496427	0.381458609	0.121239894	0.05801773	0.227465162	0.566806377	0.289630804	0.153601126	0.222609492	0.176010041	0	0.088746941	0.231659159	0.44115686	0	0.083637293	0.080313177	0.989886902	1.043261291	0.419045506
S1_76864462	0.323501956	0.082826674	0.118569173	1.89E-14	0.065865374	0.180169007	0.263237729	0.133663138	0.232510474	0.087005073	0.254152386	0.032407296	0.328948711	0.18341064	0.121239894	0.427770301	0.429551437	1.074974839	0.289630804	0.46365916	0.065065008	0.410566039	0	0.044670961	0.233130509	0.769062956	0	0.266372901	0.80821743	1.225472233	1.043261291	0.826117086
S1_76888055	0.323501956	0.082826674	0.118569173	1.89E-14	0.065865374	0.180169007	0.263237729	0.133663138	0.232510474	0.087005073	0.254152386	0.032407296	0.328948711	0.18341064	0.121239894	0.427770301	0.429551437	1.074974839	0.289630804	0.46365916	0.065065008	0.410566039	0	0.044670961	0.233130509	0.769062956	0	0.266372901	0.80821743	1.225472233	1.043261291	0.826117086
S1_77023999	0.228915981	0.084300977	0.117610134	2.14E-14	0	0.292689371	0.2590087	0.074483789	0.143794182	0.188240403	0.119384485	0.015914238	0.535788979	0.418396482	0.068700647	0.152258359	0.549554083	0.910335119	0.287115481	0.50004409	0.06544627	0.287891015	0	0.014989526	0.330681311	0.603595209	0	0.267941366	1.477539515	1.415190227	1.120729342	1.352157311
S1_77061433	0.323501956	0.082826674	0.118569173	1.89E-14	0	0.177703517	0.263808187	0.088530531	0.146792498	0.086758453	0.256229717	0.03222176	0.443611579	0.147290401	0.108540306	0.230992758	0.429551437	1.074974839	0.289630804	0.46365916	0	0.413246705	0	0.044826475	0.232568448	0.773236614	0	0.251857635	1.015999885	1.01271386	0.978034482	0.912532002
S1_77069829	0.226476814	0.182685381	0.119085897	0.030282818	0	0.421233498	0	0.163831304	0.067810276	0.306779498	0.120921954	0.080699415	0.486602382	0.500417611	0.342890514	0.663891362	0.321823073	0.718049108	0.291957839	0.414851196	0.065065008	0.176010041	0	0.044670961	0.228901675	0.442788614	0	0.264788212	0.528302734	1.266828369	1.120729342	0.77639147
S1_77110070	0.319997296	0.180120227	0.119159487	0.030193727	0.06492313	0.554189647	0	0.089489944	0.143948453	0.305420779	0.121021007	0.01602486	0.750435689	0.978737188	0.536303572	0.901110074	0.225681265	0.723647671	0.294093468	0.426763495	0	0.173311617	0	0.030114482	0.141480684	0.442004508	0	0.244838129	0.740139723	2.237883453	1.339171843	1.262511131
S1_77126293	0.422850546	0.083662063	0	0.015033127	0.140669543	0.414696251	0	0.029327801	0.323578603	0.188432424	0	3.96E-14	0.414224502	0.6492835	0	0.38527498	0.319296626	0.883865627	0.296034795	0.500059266	0.138717632	0.177076755	0	0.073608198	0.228462846	0.58577703	0	0.293127424	0.361010562	1.668865682	1.215932891	0.859341133
S1_77126555	0.672336498	0	0.119085897	0.015114068	0.316728571	0.292689371	0.2590087	0.074483789	0.437921704	0.086872555	0.119271549	2.76E-14	0.993781661	0.870663105	0.085518738	0.826932584	0.544449397	1.095375933	0.291957839	0.534651736	0.224066087	0.287891015	0	0.075928341	0.430151189	0.763235802	0	0.313962687	0.945563313	2.447352851	1.339171843	1.322879557
S1_77141661	0.323501956	0.292098044	0.118569173	0.030673189	0.225665418	0.180169007	0.263237729	0.029708065	0.328616665	0.186587691	0.254152386	0.031600242	0.121486405	0.065375481	0.121239894	0.005200265	0.429551437	0.566806377	0.289630804	0.46365916	0.222609492	0.410566039	0	0.088746941	0.330603194	0.579510233	0	0.283550707	0.349325338	0.542841904	1.043261291	0.542617198
S1_77161313	0.327264017	0.085054513	0.11621454	1.66E-14	0.065480009	0.295661285	0.255398849	0.089937802	0.232139452	0.190964218	0.118862036	0.016364733	0.538000618	0.383800644	0.068417559	0.170484991	0.433604092	0.897809925	0.284415196	0.406246082	0.140447482	0.284438568	0	0.045322986	0.330736671	0.601142726	0	0.232945755	0.609549743	1.366504988	1.120729342	0.765384145
S1_77161314	0.327264017	0.085054513	0.11621454	1.66E-14	0.065480009	0.295661285	0.255398849	0.089937802	0.232139452	0.190964218	0.118862036	0.016364733	0.538000618	0.383800644	0.068417559	0.170484991	0.433604092	0.897809925	0.284415196	0.406246082	0.140447482	0.284438568	0	0.045322986	0.330736671	0.601142726	0	0.232945755	0.609549743	1.366504988	1.120729342	0.765384145
S1_77162773	0.327264017	0.085054513	0.11621454	1.66E-14	0.222075227	0.286975031	0.261632127	0.02975348	0.236725952	0.189279083	0.119446049	0.016080667	0.152852476	0.178048082	0.055178398	0.021001946	0.433604092	0.897809925	0.284415196	0.406246082	0.3170147	0.403687619	0	0.134949483	0.439684037	0.605237379	0	0.304012381	0.28551573	0.912124511	0.978034482	0.429542935
S1_77163266	0.145218717	0.186658084	0	0.015822827	0.222075227	0.286975031	0.261632127	0.02975348	0.149232437	0.192470957	0.118759798	0.016614632	0.035160412	0.134170665	0.146960183	0.001895663	0.438058747	0.732063018	0.278474002	0.380372748	0.139537169	0.403687619	0	0.044892204	0.338331521	0.601756745	0	0.221631664	0.433567747	0.5541308	0.872350545	0.366542282
S1_77205936	0.327264017	0.085054513	0.11621454	1.66E-14	0.14072182	0.420874737	0.119159487	0.120336208	0.233785014	0.191352723	0.118460107	0.016432807	0.396064212	0.659524777	0.076113412	0.406536614	0.433604092	0.897809925	0.284415196	0.406246082	0.065868501	0.178737698	0	3.90E-14	0.326438636	0.597574186	0	0.183679076	1.115054946	1.697045036	1.215932891	1.218937959
S1_77214310	0.143614046	0.085054513	0.11621454	0.077386023	0.140669543	0.177703517	0.263808187	0.088530531	0.147957753	0.186319605	0.119708663	0.080870303	0.034897961	0.105313533	0.1473082	0.015168309	0.433604092	0.897809925	0.284415196	0.406246082	0.138717632	0.413246705	0	0.073608198	0.334417911	0.763380709	0	0.271629127	0.430880915	0.658657331	0.872350545	0.388362416
S1_77494021	0.228915981	0.084300977	0.117610134	2.14E-14	0.139417052	0.292689371	0.2590087	0.074483789	0.146004217	0.188240403	0.119384485	0.015914238	0.132201086	0.418396482	0.068700647	0.152258359	0.820269941	0.910335119	0.287115481	0.655814274	0.66386631	0.287891015	0	0.364529264	0.826999643	0.603595209	0	0.519070738	0.603651583	1.415190227	1.120729342	0.871430127
S1_77494092	0.142118062	0.564756766	0	0.122277791	0	0.554189647	0	0.224238514	0	0.574230454	0	0.127711346	0.444617855	0.304702508	0	0.586234637	0.429551437	0.292587168	0.289630804	0.261340104	0.3170147	0.173311617	0	0.134949483	0.432196221	0.295702005	0	0.192985056	0.220899408	0.516409023	1.120729342	0.188551728
S1_77495831	0.327264017	0.085054513	0.11621454	1.66E-14	0.139417052	0.082942283	0.2590087	0.224142641	0.235039934	0.086100977	0.119192082	0.04841524	0.309436108	0.032433774	0.061463951	0.367078896	0.682534714	0.897809925	0.284415196	0.536243001	0.66386631	0.556904486	0	0.424543452	0.696933203	0.759372746	0	0.560194185	0.412976198	0.684636124	1.043261291	0.316796227
S1_77495927	0.327264017	0.085054513	0.11621454	1.66E-14	0	0.292689371	0	0.194378024	0.147152473	0.190276525	0	0.048575527	0.798340043	0.2798259	0.189575891	0.451117974	0.682534714	0.897809925	0.284415196	0.536243001	0.224066087	0.287891015	0	0.225843234	0.555375178	0.603721749	0	0.394300684	0.979870371	1.156138183	1.043261291	0.704041217
S1_77500136	0.226476814	0	0.119085897	0.030282818	0.065865374	0.180169007	0.263237729	0.029708065	0.1449474	0.086427318	0.256584529	0.031312567	0.131674773	0.415638424	0.137616349	0.00792176	0.812145823	0.718049108	0	0.503871587	0.658815843	0.410566039	0	0.390827204	0.816719072	0.582922704	0	0.449860521	0.575527261	0.726544593	4.15E-15	0.341080959
S1_77521268	0.319997296	0	0.119159487	0.030193727	0.065865374	0.180169007	0.263237729	0.133663138	0.228901675	0.085628263	0.258635899	0.047588008	0.391394187	0.520383453	0.156253254	0.429527711	0.959061587	0.723647671	0.294093468	0.775641565	0.658815843	0.410566039	0.300667587	0.468300437	0.823855116	0.584239323	0.297460056	0.65919061	0.741924422	0.918042963	0.272225053	0.659160869
S1_77544178	0.066074901	0	0.119085897	0.135669269	0.065020492	0.289575013	0.114821198	0.458041386	0	0.08839496	0.12263593	0.248525297	0.161403386	0.410462291	0.153947191	0.497320201	0.544449397	0.414371312	0.291957839	0.534651736	0.313127516	0	0	0.164378036	0.44122138	0.189572533	0	0.367732198	0.395954266	1.011850035	0.921769354	0.453386802
S1_77544250	0.226476814	0	0.119085897	0.030282818	0	0.289575013	0.114821198	0.22025939	0.144948104	0.08839496	0.12263593	0.082447681	0.234231215	0.410462291	0.153947191	0.359382196	0.812145823	0.718049108	0.291957839	0.683996272	0.528559924	0	0	0.252307047	0.69537165	0.317135326	0	0.537910678	0.578787572	1.852881267	0.921769354	0.563223073
S1_77544440	0.142118062	0.082826674	0.118569173	0.030673189	0.140669543	0.177703517	0.263808187	0.088530531	0.145901523	0.086758453	0.256229717	0.064361694	0.038320773	0.147290401	0.108540306	0.031473083	0.675686898	0.566806377	0.289630804	0.572338663	0.792214796	0.177076755	0	0.467153145	0.695636394	0.443518309	0	0.519285663	0.479101886	0.760290654	0.978034482	0.727563575
S1_77619351	0.541145925	0.083662063	0.119159487	0.045410839	0.225665418	0.180169007	0	0.014664902	0.432529631	0	0.121628234	4.43E-14	0.4699347	1.331727415	0.467005937	0.44890744	0.669477814	0.723647671	0.294093468	0.613940462	0.419551196	0.176010041	0.300667587	0.327844056	0.551830932	0.442966986	0.297460056	0.511565067	0.574357103	1.618580758	0.272225053	0.548741607
S1_77621559	0.427535106	0.082934423	0.119085897	0.015114068	0.422850546	0	0.255398849	0.030253158	0.429844004	0	0.11928768	0.015515834	0.164359467	0.273213348	0.095507929	0.080576213	0.544449397	0.718049108	0.291957839	0.534651736	0.539826278	0.549863963	0.296034795	0.579427775	0.548160822	0.575119229	0.293823382	0.570877391	0.278860778	0.746776863	0.281137486	0.28355978
S1_77654851	0.541145925	0.083662063	0.119159487	0.045410839	0.225665418	0	0.263237729	0.029708065	0.432529631	0	0.258635899	0.015762704	0.4699347	0.482173821	0.156253254	0.399273225	0.669477814	0.723647671	0.294093468	0.613940462	0.419551196	0.176010041	0	0.195886659	0.551830932	0.442966986	0	0.443685468	0.574357103	1.618580758	1.215932891	0.972873755
S1_77655469	0.427535106	0.082934423	0.119085897	0.015114068	0.425825297	0.0821526	0.263237729	0.089195823	0.438198401	0.084259394	0.256584529	0.031205518	0.200339428	0.033227333	0.137616349	0.115049138	0.544449397	0.718049108	0.291957839	0.534651736	0.658815843	0.410566039	0	0.468300437	0.556189374	0.582922704	0	0.516823233	0.348996201	0.726544593	1.120729342	0.38893099
S1_77655533	0.664439652	0.177726633	0.255398849	0.059800033	0.319845286	0.177703517	0	4.32E-14	0.547692591	0	0.122617865	0.015649675	0.525251682	1.291771954	0.464262432	0.456184186	0.804793215	0.883865627	0.296034795	0.724539257	0.531907145	0.177076755	0.301807605	0.390174254	0.67912012	0.58577703	0.299104075	0.589018025	0.623091456	1.668865682	0.273681604	0.608975771
S1_77656567	0.541145925	0.083662063	0.119159487	0.045410839	0.319845286	0.177703517	0	4.32E-14	0.438059519	0	0.122166175	4.61E-14	0.285483499	0.95892888	0.346493289	0.210744089	0.669477814	0.723647671	0.294093468	0.613940462	0.531907145	0.177076755	0.301807605	0.390174254	0.672232374	0.580132093	0.298237096	0.52971508	0.393073661	1.307494774	0.266925776	0.394793986
S1_77656923	0.664439652	0.177726633	0.255398849	0.059800033	0.54080429	0	0.263808187	0.044413436	0.672232374	0.084297163	0.261621345	0.046863012	0.362628052	0.562020565	0.157838877	0.064817967	0.804793215	0.883865627	0.296034795	0.724539257	0.792214796	0.413246705	0.301807605	0.545162858	0.81693113	0.735659323	0.299104075	0.671551942	0.521184806	0.965964216	0.273681604	0.558532171
S1_77656978	0.541145925	0.083662063	0.119159487	0.045410839	0.424069517	0.082857803	0.113182691	0.01462289	0.550422037	0	0.122630149	0.015709688	0.30471355	0.639840921	0.249356674	0.096852143	0.959061587	0.723647671	0.294093468	0.775641565	0.654293879	0.283186232	0.302742577	0.468749179	0.830319521	0.586124301	0.298984649	0.697983423	0.740087493	1.145603599	0.261690381	0.533959587
S1_77687934	0.664439652	0.177726633	0.255398849	0.059800033	0.424069517	0	0.420891896	0.029586157	0.555898729	0.085021513	0.262739327	0.031288715	0.373887471	0.342054241	0.140454472	0.175371801	0.804793215	0.883865627	0.296034795	0.724539257	0.654293879	0.283186232	0	0.326560519	0.684710064	0.590346411	0	0.583215476	0.54877892	1.347509974	1.120729342	0.897705786
S1_77740260	0.806975475	0.083662063	0.119159487	0.045410839	0.425825297	0.0821526	0.263237729	0.089195823	0.680754281	0.084692114	0.258635899	0.045918614	0.604626794	0.033387974	0.156253254	0.213837673	0.959061587	0.723647671	0.294093468	0.775641565	0.942877209	0.410566039	0	0.632936645	0.973747757	0.584239323	0	0.740647686	0.648166292	0.918042963	1.215932891	0.605624996
S1_77790097	0.95153634	0.177726633	0.255398849	0.059800033	0.424069517	0	0.420891896	0.029586157	0.689861414	0.085021513	0.262739327	0.031288715	0.87089466	0.342054241	0.140454472	0.175371801	0.804793215	0.883865627	0.296034795	0.724539257	0.654293879	0.283186232	0	0.326560519	0.684710064	0.590346411	0	0.583215476	0.54877892	1.347509974	1.120729342	0.897705786
S1_77790228	0.95153634	0.177726633	0.255398849	0.059800033	0.797503398	0	0.2590087	0.059191933	0.817537229	0.084189879	0.257192044	0.060472386	0.890742866	0.581706674	0.225718817	0.304917541	0.804793215	0.883865627	0.296034795	0.724539257	0.66386631	0.556904486	0.297779157	0.672151234	0.797503398	0.731414436	0.296841974	0.692947015	0.804793215	1.212802521	0.290337713	0.667328326
S1_77887659	1.27064287	0.181012227	0.261632127	0.120251344	0.538632294	0	0.427870614	0.08834712	0.963998712	0.086075898	0.264321373	0.063083805	1.687083126	0.559361679	0.159268507	1.307697718	1.106855619	1.062078173	0.299324141	0.9641782	0.528559924	0.286191583	0	0.252307047	0.816972193	0.742879372	0	0.598128791	1.634350869	1.828385295	1.215932891	1.609585832
S1_77887830	0.425825297	0.0821526	0.263237729	0.029708065	0.224067118	0.080775329	0.116065496	0.014966075	0.326373866	0	0.265528373	0.030722419	0.41691344	0.517423403	0.459942689	0.046462814	0.419551196	0.410566039	0	0.195886659	0.41447207	0.173274467	0	0.222372911	0.425480328	0.29539712	0	0.183133407	0.187623218	0.671549037	3.76E-15	0.076633855
S1_77887878	0.319845286	0.082857803	0.263808187	0.01462289	0.224067118	0.080775329	0.116065496	0.014966075	0.321268038	0	0.267686081	0.030631896	0.247350896	0.764454776	0.70565342	0.198456419	0.531907145	0.413246705	0	0.238880792	0.41447207	0.173274467	0	0.222372911	0.427669221	0.296839612	0	0.212680205	0.306833563	0.938651418	7.33E-15	0.152133273
S1_77888065	0.664439652	0	0.255398849	0.030253158	0.319845286	0	0	0.088530531	0.547692591	0	0.122617865	0.062635498	0.525251682	0	0.464262432	0.429874297	0.804793215	0.549863963	0.296034795	0.724539257	0.314962732	0.177076755	0	0.326804418	0.551713695	0.423635724	0	0.525910141	1.356678319	0.770623381	1.215932891	1.159803921
S1_77888487	0.95153634	0.177726633	0.255398849	0.059800033	0.319845286	0	0.263808187	0.088530531	0.680983573	0.084297163	0.261621345	0.032050192	1.548893898	0.562020565	0.157838877	1.266325745	1.116556952	0.883865627	0.296034795	0.906126764	0.531907145	0.177076755	0	0.238880792	0.823664839	0.58577703	0	0.581838129	1.644745427	1.668865682	1.215932891	1.585551374
S1_77941005	0.95153634	0.177726633	0.255398849	0.059800033	0.538632294	0	0.427870614	0.029475851	0.822263392	0.085620802	0.263656574	0.031582431	0.681551571	0.181079557	0.125062914	0.073764872	1.116556952	0.883865627	0.296034795	0.906126764	0.786908424	0.286191583	0	0.449024775	0.98149806	0.593803485	0	0.68442774	0.874798327	1.139861693	1.043261291	0.919666169
S1_78010750	0.664439652	0.177726633	0.255398849	0.030253158	0.54080429	0.082857803	0.263808187	0.044413436	0.672232374	0.085021513	0.261621345	0.015480397	0.362628052	0.103273362	0.157838877	0.022964752	0.804793215	0.549863963	0	0.531066865	1.098158959	0.413246705	0	0.704018259	0.9651338	0.556100878	0	0.616838852	0.715833735	0.382914127	2.80E-15	0.75874623
S1_78024807	0.664439652	0	0	0.015033127	0.225665418	0.180169007	0	0.044850552	0.434757462	0.084627797	0	3.42E-14	0.985976244	0.772556317	1.69E-15	0.831889275	0.804793215	0.549863963	0.296034795	0.724539257	0.419551196	0	0	0.195886659	0.668819316	0.298485418	0	0.47662585	1.174917394	1.995565912	1.339171843	1.472756454
S1_78101457	0.806975475	0.083662063	0.119159487	0.045410839	0.319845286	0	0.263808187	0.088530531	0.56021412	0	0.260202608	0.032026709	0.778891098	0.307802114	0.139287356	0.736344385	0.959061587	0.723647671	0.294093468	0.775641565	0.531907145	0.177076755	0	0.238880792	0.817369239	0.580132093	0	0.534594011	0.890435272	1.307494774	1.120729342	1.015606435
S1_78164863	0.95153634	0.177726633	0.255398849	0.059800033	0.54080429	0.177703517	0	4.32E-14	0.817369239	0	0.122617865	0.015649675	0.722110448	1.291771954	0.464262432	0.456184186	1.116556952	0.883865627	0.296034795	0.906126764	0.792214796	0.177076755	0.301807605	0.545162858	0.973662374	0.58577703	0.299104075	0.758650232	0.866086273	1.668865682	0.273681604	0.754673026
S1_78164963	0.95153634	0.177726633	0.255398849	0.059800033	0.536746323	0	0.116902461	0.014755488	0.700753935	0	0.123529806	0.016335427	0.673193965	0.331148881	0.155470355	0.308409371	1.116556952	0.883865627	0.296034795	0.906126764	0.782211153	0.175711638	0	0.416414886	0.989500353	0.592147147	0	0.689749644	0.820621523	1.290047337	0.921769354	0.722101743
S1_78169250	0.806975475	0.083662063	0.119159487	0.045410839	0.666394412	0	0.420891896	0.029586157	0.821726545	0	0.261591333	0.016006035	0.512542598	0.152775629	0.124236431	0.055653026	0.959061587	0.723647671	0.294093468	0.775641565	0.936024502	0.283186232	0	0.528380877	0.981459424	0.586124301	0	0.667721975	0.635097351	1.145603599	1.043261291	0.915601182
S1_78169361	0.664439652	0	0.255398849	0.030253158	0.422534409	0	0.43321423	0.088604042	0.560054001	0	0.264359909	0.047125556	0.344344729	7.28E-15	0.166941261	0.027675235	0.804793215	0.549863963	0.296034795	0.724539257	0.929939394	0.403376637	0	0.552342716	0.833381699	0.432543554	0	0.651608781	0.575544037	0.313053637	0.978034482	0.837812714
S1_78546708	1.005340578	0	0	0.271285672	0.669355024	0	0.263237729	0.074465025	1.024769087	0	0.118674527	0.204988959	0.651595901	0.096487182	0.13673984	0.110974157	0.97475997	0.580750093	0.275240661	0.41613083	0.942877209	0	0	0.390827204	1.02018248	0.325685552	0	0.402582166	0.646562202	1.050567915	0.788688697	0.307651452
S1_78550710	0.828144949	0	0.11621454	0.092980333	1.106073898	0.180193753	0.2590087	0.209206644	0.993124189	0.082757015	0.119192082	0.142109949	0.647238893	0.245273865	0.061463951	0.133526284	0.682534714	0.557111071	0.284415196	0.406246082	0.950540077	0.287891015	0	0.424543452	0.838727905	0.436080034	0	0.473297427	0.620694883	0.44084187	1.043261291	0.362657061
S1_78550753	0.976420921	0.182729375	0.117610134	0.123277879	0.657091552	0	0.261632127	0.104776212	0.843593778	0.087260672	0.119518954	0.097648182	0.7312041	0.183352581	0.061621278	0.474361579	0.820269941	0.565108908	0.287115481	0.50004409	0.535654524	0.173311617	0	0.134949483	0.696109501	0.433844647	0	0.320205422	0.618116251	0.990786099	1.043261291	0.579285105
S1_78558955	1.341517799	0.085054513	0	0.362337811	0.54080429	0	0	0.044413436	1.036487517	0	0	0.18861277	1.20928235	0.17718545	0	0.488785883	1.15234859	0.738683819	0.281533469	0.602155257	0.792214796	0.177076755	0.301807605	0.390174254	1.026095602	0.603149159	0.292596828	0.572510527	0.908860092	0.848222961	0.234638499	0.360892944
S1_78637721	1.321721583	0.182729375	0.117610134	0.309298848	0.657091552	0	0	0.074522226	1.008545757	0.087260672	0	0.147454127	1.429349597	0.183352581	0.189890871	0.544431524	1.139228019	0.291577366	0.287115481	0.516488914	0.798163784	0	0	0.286426919	0.999483136	0.18469521	0	0.423992678	0.94954906	0.746755976	1.043261291	0.354175783
S1_78641623	1.341517799	0.301449271	0	0.346815643	1.303381339	0.082934423	0	0.229440429	1.358771431	0.191607332	0	0.338269366	1.017714035	0.663874294	0.327242959	0.241006912	1.15234859	0.425357886	0.281533469	0.602155257	1.127324316	0.177395648	0.291957839	0.683996272	1.16942695	0.305672398	0.286122949	0.653979253	0.852036535	0.687339559	0.262163727	0.35478837
S1_78641677	1.952768989	0.422030517	0.11621454	0.421383536	1.286387393	0.415344452	0.255398849	0.423652185	1.75340903	0.429316469	0.118862036	0.373676432	1.941059276	0.202322585	0.068417559	0.79887153	1.325073926	0.557111071	0.284415196	0.735958558	1.116556952	0.284438568	0	0.531066865	1.338808049	0.433307767	0	0.64052468	1.011102739	0.527741152	1.120729342	0.494999312
S1_78667970	1.150913785	0.422030517	0.11621454	0.295556216	0.806975475	0.295750284	0.119159487	0.381128546	1.002190416	0.30612069	0.118460107	0.303983126	0.88672943	0.271226205	0.076113412	0.397406348	0.978908871	0.557111071	0.284415196	0.536243001	0.959061587	0.178737698	0	0.397546519	0.993232102	0.429849852	0	0.504761215	0.655186069	0.781501392	1.215932891	0.427881056
S1_78681583	1.362894421	0.187612399	0	0.222800263	0.535176503	0.180193753	0.2590087	0.239544658	1.041154366	0.192708857	0.117511294	0.204427423	1.472150874	0.10730755	0.094488619	0.463894296	0.97475997	0.298966497	0.275240661	0.41613083	0.66386631	0.081713749	0	0.194922687	0.860452511	0.192565315	0	0.347582814	0.594793755	0.318591085	0.872350545	0.322624637
S1_78687404	1.187012724	0.186726152	0	0.176219704	0.672336498	0.082934423	0.119085897	0.151146186	1.035297916	0.089036515	0	0.165688559	1.114385218	0.150257747	4.82E-17	0.071518516	0.828459263	0.297469464	0.271837463	0.340452644	0.812145823	0.177395648	0.291957839	0.338756032	0.854567795	0.190260964	0.280731903	0.355452206	0.510377491	0.175983633	0.241087205	0.172751217
S1_78706037	1.005340578	0	0	0.127009886	0.547557944	0	0.118569173	0.107117882	0.858564253	0	0	0.114674492	1.005867759	0	0	0.241817517	0.97475997	0.084456614	0.275240661	0.41613083	0.675686898	0	0	0.229954348	0.849981318	0.084825358	0	0.324646114	0.664945771	0.337262115	1.120729342	0.694441004
S1_78733514	0.990332986	0.301449271	0	0.218452082	0.541145925	0.083662063	0.119159487	0.166693777	0.843951265	0.191936133	0.117857911	0.162779387	0.972746126	0.461314652	0.067873039	0.293732982	1.526815226	0.425357886	0.281533469	0.875455427	0.959061587	0.178737698	0.294093468	0.397546519	1.358281003	0.30612069	0.287241711	0.697095047	1.546932699	0.489805836	0.257453329	0.807848916
S1_78775095	0.689973692	0.085054513	0	0.062090083	0.422850546	0	0	0.015033127	0.571217289	0	0	0.049087803	0.541046609	0.154364736	0.188610679	0.10936624	0.990369038	0.179942019	0.278474002	0.429982781	0.804793215	0.080832418	0	0.380468495	1.008771978	0.086423907	0	0.379587264	0.722464428	0.144583587	0.978034482	0.524587767
S1_78826454	1.005340578	0.187612399	0	0.127009886	0.963515205	0	0.119085897	0.015114068	1.023967172	0.08938602	0	0.082373687	0.698207167	0.797276906	2.41E-16	0.137348521	1.151731483	0.297469464	0.271837463	0.517100322	0.675686898	0	0.289630804	0.229954348	1.009959274	0.188449776	0.279477459	0.345561955	0.898814455	0.763450986	0.245349029	0.618056925
S1_78863523	0.828144949	0	0	0.015549363	0.657091552	0.081529345	0	1.96E-14	0.708001691	0	0	2.34E-14	0.507048397	0.090119505	1.51E-14	0.01531255	0.555174245	0	0	0.17348377	0.798163784	0	0	0.316662927	0.702449113	0	0	0.231473487	0.494128521	0.052556062	1.16E-14	0.139136384
S1_78978971	1.134826376	0	0	0.061053929	0.95153634	0	0	0.059800033	0.99147592	0	0	0.061727313	0.852614905	0.124613418	0	0.037297356	0.549554083	0.082612646	0	0.154871539	0.804793215	0.080832418	0	0.304928069	0.685540091	0.083446257	0	0.217151217	0.552410957	0.03314789	1.31E-14	0.091159257
S1_79102897	0.828144949	0.180161347	0	0.061557979	0.672336498	0.082934423	0	0.106138577	0.824175959	0.086107074	0	0.063228435	0.528449415	0.213715026	0	0.045017176	0.549554083	0.291577366	0	0.186255526	0.669477814	0.178737698	0	0.275016688	0.675202128	0.292817455	0	0.202067255	0.393381542	0.351945414	0	0.072166341
S1_79725668	0.963515205	0.292924157	0	0.151146186	0.54080429	0.082857803	0	0.102926544	0.832749045	0.188506143	0	0.127475776	0.7057317	0.309013758	0	0.112867772	1.127324316	0.718049108	0	0.503871587	0.792214796	0.177076755	0.675529801	0.296333652	0.990234723	0.444033784	0.361027925	0.384164352	0.877738222	0.979439935	1.393303369	0.633571605
S1_79782113	0.680830155	0	0	2.14E-14	0.806290946	0.082857803	0	0.102926544	0.835885647	0	0	0.031649293	0.531770149	0	1.08E-14	0.075165772	0.549554083	0.291577366	0	0.154871539	0.792214796	0.177076755	0.675529801	0.296333652	0.695425047	0.298298525	0.370356487	0.227619109	0.490798068	0.165707215	1.276120097	0.126274318
S1_79782344	0.976420921	0.182729375	0	0.077158276	0.418482861	0	0	0.104776212	0.701998688	0.087260672	0	0.064748988	1.117894098	0.183352581	6.03E-15	0.088395879	0.549554083	0.565108908	0	0.186255526	0.535654524	0.173311617	0	0.134949483	0.560900592	0.433844647	0	0.162468167	0.349096897	0.990786099	1.43E-14	0.090855747
S1_79921443	0.672336498	0.082934423	0	0.030282818	0.225665418	0	0	0.133663138	0.441235227	0	0	0.063908396	0.753659973	0.305029556	5.69E-15	0.195111512	0.544449397	0.177395648	0	0.152115097	0.222609492	0.081315646	0.690253057	0.135148449	0.432529631	0	0.364516253	0.099614695	0.702730507	0.892679802	1.476345036	0.643856351
S1_80169988	0.547557944	0	0	0.030673189	0.316728571	0.292689371	0	0.120428166	0.437487655	0	0	0.047765285	0.473688018	1.339475231	9.35E-15	0.495324914	0.429551437	0.082890491	0	0.076780428	0.224066087	0	0	0.014989526	0.328362241	0	0	0.032506887	0.418348151	0.504723805	0	0.19659722
S1_80170046	0.427535106	0.082934423	0	0.135669269	0.319845286	0	0	0.251969287	0.434589628	0	0	0.20635145	0.201331825	0.126486409	0	0.15996644	0.225681265	0	0	3.90E-14	0.138717632	0.080057941	0.675529801	5.01E-14	0.226444023	0	0.356547324	5.68E-14	0.175144315	0.292404728	1.468658207	0.063439328
S1_80311066	0.422850546	0	0	3.03E-14	0.319845286	0	0	0.088530531	0.427470038	0	0	0.030875076	0.189585026	0	0	0.207199566	0.539826278	0.080832418	0	0.106797853	0.531907145	0.080057941	0.675529801	0.149287888	0.547478026	0	0.352182518	0.125250266	0.334099338	0.500122254	1.561775231	0.156608121
S1_80423026	0.226476814	0.082934423	0	0.135669269	0.140669543	0	0	0.251969287	0.229897808	0	0	0.20635145	0.060257896	0.126486409	0	0.15996644	0.321823073	0	0	0.045394397	0.138717632	0.080057941	0.675529801	5.01E-14	0.231592926	0	0.361027925	0.016081023	0.28475235	0.123445124	1.393303369	0.096948205
S1_80490155	0.14072182	0	0	0.120336208	0.140669543	0	0	0.251969287	0.14395786	0	0	0.170291613	0.043381569	0	3.57E-15	0.205856546	0.225681265	0	0	3.90E-14	0.531907145	0	0	0.149287888	0.326815877	0	0	0.046169829	0.414031524	0	0	0.050464591
S1_80490208	0.226476814	0.082934423	0	0.135669269	0.140669543	0	0	0.251969287	0.229897808	0	0	0.20635145	0.060257896	0.126486409	0	0.15996644	0.321823073	0	0	0.045394397	0.531907145	0	0	0.149287888	0.4345511	0	0	0.07815697	0.28475235	0	5.79E-16	0.018827274
S1_80493822	0.224201131	0	0	0.089937802	0.140195914	0	0.114821198	0.414205921	0.144912402	0	0	0.20628089	0.040685001	0	0	0.50399992	0.319296626	0.080832418	0	0.045322986	0.313127516	0	0.646811538	0.015007196	0.325678755	0	0.345233658	0.047006277	0.139842862	0.12297325	1.378195951	0.039547384
S1_80495754	0.319997296	0.083662063	0	0.105264943	0.425825297	0.0821526	0	0.193542384	0.328252359	0.084692114	0	0.138830858	0.311507175	0.033387974	5.83E-15	0.05231077	0.425873954	0	0	0.091594101	0.314962732	0	0	0.073608198	0.427470038	0	0	0.077253958	0.219513269	0	0	0.065609859
S1_80550768	0.226476814	0.082934423	0	0.135669269	0.224812666	0	0.113182691	0.222944663	0.233146374	0	0	0.19075056	0.094675669	0.089533951	0	0.084370969	0.425873954	0	0	0.091594101	0.313127516	0.174263572	0.646811538	0.117904799	0.330506081	0	0.349542422	0.065138189	0.207833111	0.485958674	1.314977033	0.280223685
S1_80554855	0.427535106	0.082934423	0	0.030282818	0.140195914	0.082156351	0.114821198	0.22025939	0.330619354	0	0	0.082447681	0.270544811	0.305162769	0	0.359382196	0.225681265	0	0	3.90E-14	0.313127516	0.174263572	0.646811538	0.117904799	0.232014745	0	0.349542422	0.01668779	0.094383989	0.485958674	1.314977033	0.352596569
S1_80556097	0.432565218	0	0	2.14E-14	0.316728571	0.082942283	0	0.074483789	0.333267771	0	0	0.015914238	0.201678741	0.309630782	0	0.152258359	0.227465162	0.082890491	0	0.015329673	0.139537169	0.081874422	0.705230213	0.120134373	0.228738249	0	0.372634143	0.016272896	0.176219382	0.931788205	1.484170373	0.441282004
S1_80558615	0.432565218	0	0	2.14E-14	0.316728571	0.082942283	0	0.074483789	0.333267771	0	0	0.015914238	0.201678741	0.309630782	0	0.152258359	0.429551437	0.082890491	0	0.076780428	0.139537169	0.081874422	0.705230213	0.120134373	0.327100607	0	0.372634143	0.066548386	0.60580473	0.931788205	1.484170373	0.606209272
S1_80568646	0.432565218	0	0	2.14E-14	0.427535106	0.082934423	0	0.030282818	0.434890888	0	0	1.78E-14	0.165726981	0	0	0.080887262	0.429551437	0.082890491	0	0.076780428	0.669477814	0.178737698	0	0.227164845	0.548350359	0.177414566	0	0.137621637	0.713499875	0.102425654	0	0.141674547
S1_80603257	0.541145925	0.083662063	0	0.030193727	0.657091552	0	0	1.96E-14	0.551993112	0.084231697	0	3.87E-14	0.337713186	0.166895999	6.99E-15	0.051002749	0.319296626	0.080832418	0	0.045322986	0.222609492	0	0	0.015069411	0.318376183	0	0	0.015773806	0.21730665	0.119482499	6.17E-15	0.180791097
S1_80603258	0.319997296	0	0	0.015033127	0.538632294	0	0.114821198	0.08834712	0.437637543	0	0	0.03110669	0.401300615	0	0	0.065560819	0.140447482	0	0	3.51E-14	0.220136022	0	0	5.14E-14	0.144380764	0	0	5.70E-14	0.037774282	0	7.52E-15	3.89E-14
S1_80627796	0.316728571	0	0	0.074483789	0.224812666	0.082857803	0.113182691	0.088140174	0.230084688	0	0	0.076816823	0.073204792	0.481323951	0	0.079919282	0.224066087	0.081713749	0	0.014989526	0.064722415	0	0	4.29E-14	0.142124289	0	0	7.41E-14	0.308937429	0.463114582	0	0.179514844
S1_80750285	0.139417052	0.082942283	0	0.120428166	0	0.414696251	0	0.223818719	0.066595055	0.187603577	0	0.170598851	0.10473682	0.863344358	3.42E-15	0.3008332	0.06544627	0	0	5.88E-14	0	0.281137456	0	0.059027653	0	0.084341149	0	0.031024046	0.077326509	0.836196376	1.14E-14	0.183046083
S1_80752702	0.224201131	0	0	0.089937802	0.222075227	0.081529345	0	0.163498569	0.225313847	0	0	0.122572662	0.098526643	0.271437974	1.69E-15	0.157528492	0.06544627	0	0	5.88E-14	0.065065008	0.081315646	0	2.34E-14	0.065812062	0	0	4.92E-14	0.031789871	0.262636502	0	7.27E-14
S1_80752931	0.319997296	0.083662063	0	0.105264943	0.224812666	0.082857803	0.113182691	0.088140174	0.325065198	0	0	0.079448088	0.120594136	0.639840921	0	0.13552155	0.425873954	0	0	0.091594101	0.137983742	0.174263572	0	0.059297923	0.325254957	0	0	0.03318718	0.497244489	0.485958674	0	0.369527464
S1_80752992	0.323501956	0	0	0.030673189	0.318657508	0.082156351	0.114821198	0.044109564	0.3352801	0	0	0.048306954	0.153673807	0.216142425	0.044730044	0.034476645	0.227465162	0	0	0.015329673	0.220136022	0.081353542	0	0.044584199	0.234680342	0	0	0.016908894	0.098530791	0.121958476	0	0.085237482
S1_80778208	0.319997296	0.083662063	0	0.105264943	0.424069517	0	0.113182691	0.07370364	0.330805948	0	0	0.108511083	0.222998379	0.152775629	0	0.016598246	0.425873954	0	0	0.091594101	0.313127516	0	0	0.015007196	0.330506081	0	0	0.063860552	0.207833111	0.085234142	0	0.048018433
S1_80805298	0.547557944	0	0	0.030673189	0.425825297	0.180169007	0	0.044850552	0.556924765	0	0	0.016320472	0.306987984	0.74629933	0	0.097365069	0	0	0	0.015196928	0.065065008	0.081315646	0	2.34E-14	0	0	0	0.015952379	9.33E-14	0.296327758	4.15E-15	0.083230868
S1_81091263	0.427535106	0.082934423	0	0.135669269	0.535176503	0	0	0.224142641	0.435223625	0	0	0.153768367	0.252024769	0.125352999	0	0.094953621	0.065868501	0	0	3.90E-14	0.139537169	0	0	0.030114482	0.06663183	0	0	0.015065688	0.025439913	0.118594652	0	0.004685935
S1_81095164	0.319997296	0	0	0.120336208	0.225665418	0.180169007	0	0.163831304	0.323348455	0.085628263	0	0.171182868	0.095843098	0.520383453	5.83E-15	0.126573812	0.065868501	0	0	3.90E-14	0.065065008	0.081315646	0	2.34E-14	0.066598491	0	0	6.19E-14	0.023986804	0.465882068	0	0.100113502
S1_81270915	0.065480009	0.083662063	0	0.151346972	0.065642471	0.29242141	0.113182691	0.207594295	0.066980001	0.188187197	0	0.186718975	0.021434369	0.412565155	1.02E-14	0.068489532	0	0	0	3.51E-14	0.064722415	0.17648554	0	0.030189021	0	0.084604316	0	0.031237927	7.03E-14	0.361690565	1.36E-14	0.090545888
S1_81280515	0.323501956	0	0	0.030673189	0.065865374	0.180169007	0	0.163831304	0.232510474	0	0	0.081082261	0.328948711	0.74629933	0	0.37922328	0	0	0	0.015196928	0	0.281137456	0	0.059027653	0	0.085021514	0	0.016391247	6.16E-14	0.7507953	5.79E-16	0.365586521
S1_81313934	0.226476814	0.082934423	0	0.135669269	0.140195914	0.082156351	0.114821198	0.22025939	0.231074636	0	0	0.146261912	0.071005068	0.305162769	0	0.129931481	0.065868501	0	0	3.90E-14	0.313127516	0	0	0.015007196	0.144456493	0	0	3.24E-14	0.225691648	0.085234142	0	0.136140019
S1_81315080	0.319997296	0	0	0.015033127	0	0.289575013	0.114821198	0.312245687	0.145826197	0.08799337	0	0.098491318	0.441215963	0.540409411	0	0.635622552	0.065868501	0	0	3.90E-14	0.137983742	0.174263572	0	0.059297923	0.067521031	0	0	3.24E-14	0.018820051	0.485958674	0	0.331329544
S1_81421857	0.14072182	0	0	0.120336208	0.13978468	0	0.116902461	0.11861791	0.145757928	0	0	0.127652006	0.034443589	2.26E-14	0.045206794	0.031454443	0.065868501	0	0	3.90E-14	0.525591042	0	0	0.104102594	0.232988796	0	0	0.015504603	0.603643757	0	0	0.286631668
S1_81424405	0.139417052	0.180193753	0	0.224142641	0	0.178951054	0.116902461	0.191253363	0.067376693	0	0	0.145453234	0.075380221	1.183291407	1.63E-14	0.462316042	0.3170147	0.173311617	0	0.044892204	0.311496986	0.080699424	0	0.07477895	0.323493648	0	0	0.032550531	0.119556686	0.674389786	1.63E-14	0.368017321
S1_81442419	0.316728571	0	0	0.194378024	0.140195914	0.289575013	0.114821198	0.312245687	0.229948574	0.086563298	0	0.25486926	0.175965213	0.990615478	1.88E-14	0.40452917	0.224066087	0.081713749	0	0.014989526	0.137983742	0.174263572	0	0.059297923	0.143270321	0	0	5.14E-14	0.129711812	0.922944814	0	0.429129834
S1_81448187	0.224201131	0	0	0.271103543	0	0.284043854	0.116065496	0.251506001	0.067805295	0.08687913	0	0.256133873	0.381463094	0.568001394	8.68E-16	0.163418184	0.06544627	0	0	5.88E-14	0.220136022	0.081353542	0	0.044584199	0.142100996	0.082782037	0	0.015334648	0.119928186	0.177247161	4.05E-15	0.087188987
S1_81615423	0.224201131	0	0	0.089937802	0.13978468	0.41810876	0	0.220918837	0.146015423	0.190511178	0	0.113913342	0.053319092	1.04221971	0.09922572	0.291306637	0.319296626	0.080832418	0	0.106797853	0.137330762	0.283758755	0	0.07477895	0.231462615	0	0	0.08130967	0.24968022	0.885504057	1.62E-14	0.250796584
S1_81622127	0.226476814	0.082934423	0	0.135669269	0.223424963	0.176532786	0.117323192	0.044398055	0.236262188	0	0	0.081269922	0.077922304	0.397995018	0.133790979	0.116290838	0.225681265	0	0	0.091594101	0.316746194	0	0	0.268212392	0.330217132	0	0	0.148909648	0.161963668	0.170001284	0	0.255316521
S1_81627301	0.226476814	0.082934423	0	0.319866703	0.065020492	0.560111684	0	0.566752757	0.067979119	0.091568675	0	0.33320591	0.565801225	1.806067311	0.048831375	0.997633674	0.065868501	0.081229225	0	3.90E-14	0.065243807	0.700597369	0	0.044472943	0	0.310658968	0	3.53E-14	0.34206431	1.316586511	0	0.335607918
S1_81687857	0.224201131	0	0.118794014	0.271103543	0.223424963	0.411799047	0	0.278665211	0.233002971	0.089696844	0.113350034	0.244425815	0.067795634	0.787236933	0.092287427	0.29477569	0.06544627	0.176331873	0	0.014989526	0	0.411799047	0	0.207298041	0.066975313	0.304682412	0	0.114366511	0.017591596	0.513639311	7.18E-15	0.240624735
S1_81696967	0.06492313	0.081529345	0.116785573	0.224238514	0	0.291376935	0	0.208302042	0	0.1892607	0	0.220530725	4.60E-14	0.438356774	1.94E-14	0.107676163	0.065065008	0.286187659	0	0.135148449	0.065209632	0.409669295	0	0.252562573	0.067048364	0.41902182	0	0.19041825	0.018695555	0.254568025	0	0.098896812
S1_81722869	0	0	0.115173322	0.163831304	0	0.411799047	0	0.278665211	0	0.188670335	0	0.21948136	2.97E-14	0.805960759	0	0.231897641	0.138717632	0.281137456	0	0.180818261	0	0.411799047	0	0.207298041	0.06657169	0.417527723	0	0.189214637	0.085219181	0.515637477	0	0.18310698
S1_81915150	0	0	0	0.132180212	0	0.284043854	0.116065496	0.251506001	0	0.085426335	0.114043378	0.183939252	0.07733503	0.859391944	0.081911729	0.310141852	0.314962732	0.080057941	0	0.296333652	0.220136022	0.286382673	0	0.417397355	0.226562376	0.181621436	0	0.36160968	0.188801338	0.883815997	7.33E-15	0.419841576
S1_81915639	0.14072182	0.083662063	0	0.271621228	0	0.180169007	0	0.403249737	0.066707878	0	0	0.319412444	0.261365372	1.331727415	5.83E-15	0.712788594	0.140447482	0	0	0.091165443	0.065065008	0.286187659	0	0.135148449	0.140074463	0.17957835	0	0.079083267	0.159650687	0.890776985	6.17E-15	0.223260335
S1_81977912	0.06492313	0.081529345	0	0.224238514	0.065447518	0.284043854	0.116065496	0.251506001	0.066576362	0.086172937	0	0.247386369	0.021311868	0.413331665	0	0.093126535	0.139537169	0.081874422	0	0.195562717	0.220136022	0.286382673	0	0.417397355	0.142762814	0.18396281	0	0.316934006	0.042796315	0.39794196	8.15E-15	0.257691769
S1_82174451	0.226476814	0	0	0.182966193	0	0.411799047	0	0.278665211	0.069086755	0.193841545	0	0.199387659	0.28520181	0.520131773	0	0.163140364	0.066334215	0.176034292	0	0.076780428	0.139433578	0.411799047	0	0.328704881	0.146665004	0.31126126	0	0.204718615	0.07610174	0.442526555	1.81E-14	0.173422308
S1_82178466	0.065480009	0.177726633	0	0.255474304	0	0.411799047	0	0.278665211	0	0	0	0.214793784	0.051118186	1.381560181	0	0.670561363	0.319296626	0	0	0.226203884	0.139433578	0.411799047	0	0.328704881	0.233777802	0.191530712	0	0.234253653	0.151777288	0.850671223	0	0.283147307
S1_82192817	0.226476814	0.082934423	0	0.135669269	0	0.178951054	0	0.191253363	0.145643056	0	0	0.133655566	0.195365588	0.558117949	0	0.18765627	0.141454178	0.082421824	0	0.092220381	0.139433578	0.411799047	0	0.328704881	0.147186804	0.307329237	0	0.202359337	0.046708676	0.52988439	1.98E-14	0.175154131
S1_82414048	0.065865374	0	0.115173322	0.044850552	0	0.411799047	0	0.278665211	0	0.188670335	0	0.129038828	0.182086058	0.805960759	0	0.428927584	0.3170147	0.081874422	0	0.165768731	0.139433578	0.411799047	0	0.328704881	0.231012024	0.302074665	0	0.214523928	0.132442069	0.679441462	0	0.387258298
S1_82414116	0.065480009	0.177726633	0	0.255474304	0.065137548	0.41810876	0	0.354008892	0	0	0	0.231506055	0.160803869	1.640428148	0.09922572	0.895693161	0.224066087	0	0	0.105344056	0.137330762	0.54778817	0	0.299314068	0.144352771	0.190996514	0	0.181432403	0.112604477	1.309832541	0	0.356463862
S1_82630311	0.222075227	0	0	0.163498569	0.223424963	0.56414565	0	0.431653578	0	0.195999843	0	0.182800421	1.222932655	1.799998654	0.098779442	0.882213932	0.3170147	0.081874422	0	0.165768731	0	0.708224304	0	0.119032428	0.143857932	0.439734773	0	0.099261275	0.594320802	1.146529611	1.11E-14	0.930863397
S1_82681465	0	0.083662063	0.118794014	0.34846115	0.065137548	0.41810876	0	0.354008892	0.067132491	0.305944877	0.114349007	0.334379333	0.017553194	0.49760271	0.047481476	0.183597517	0	0.411076562	0	5.88E-14	0.139433578	0.712203349	0	0.176070726	0.067590482	0.592578037	0	0.049661689	0.194968304	0.760220126	7.18E-15	0.231178433
S1_82808810	0	0.082942283	0	0.300996517	0.065279543	0.56414565	0	0.683047976	0	0.317178465	0	0.480837014	0.051371783	0.910516232	3.65E-14	0.545492144	0	0.176331873	0	5.88E-14	0	0.708224304	0	0.119032428	0	0.445171596	0	0.04942728	7.55E-14	0.977761578	0	0.146711085
S1_82913500	0.141812883	0.295661285	0	0.576178465	0.222882354	0.41810876	0	0.579790408	0.230519522	0.434665551	0	0.621112473	0.088914168	0.22637942	0.09922572	0.307484059	0.065552501	0.416546945	0	0.179846296	0.065209632	0.54778817	0	0.044219276	0.067590482	0.56794417	0	0.061889742	0.017744023	0.273035994	1.62E-14	0.186065756
S1_83063432	0.142487001	0.182685381	0	0.506382921	0.316746194	0.712203349	0	0.777655195	0.237154357	0.457172688	0	0.705995307	0.158179946	0.692109634	0	0.481557438	0.065724836	0.290609263	0	0.045394397	0	0.712203349	0	0.176070726	0.067831121	0.597946629	0	0.082930273	0.01569076	0.701361211	1.98E-14	0.186121505
S1_83227196	0.676443607	1.107533753	0	1.356396373	0.222435357	0.560111684	0.114821198	0.819272257	0.440899526	0.742131686	0	1.15754667	0.88005352	0.8925568	0	0.880021855	0.539572653	1.286476473	0	0.471416004	0.065243807	0.700597369	0	0.208987269	0.326631362	0.905437191	0	0.326169492	0.791677835	1.002470169	0	0.183177468
S1_83227203	0.226629185	0.082942283	0	0.300996517	0.65968934	0.41810876	0	0.579790408	0.439749362	0.191781395	0	0.437825458	0.578405921	0.669209334	0.111534335	0.461354422	0	0.176331873	0	5.88E-14	0.065209632	0.54778817	0	0.089552236	0.066613394	0.305590079	0	0.047563697	0.074846061	0.679965982	0	0.189978194
S1_83237925	0.322713587	0.573255504	0.118794014	0.927669433	0.795144448	0.879360546	0	1.006999779	0.560192659	0.761692825	0.115243479	1.027587337	0.674319897	0.601657328	0.053374951	0.65937291	0.319179278	0.883670721	0	0.150842997	0.13947228	0.888480138	0	0.268491405	0.23252104	0.935305472	0	0.224217529	0.125678977	0.702109725	1.40E-15	0.162486343
S1_83238823	0.066117179	0.082942283	0	0.300996517	0.316011344	0.284043854	0	0.428153634	0.227938622	0.184568159	0	0.318868212	0.282227433	0.272476543	0.182055779	0.319153113	0	0.178373444	0	3.51E-14	0	0.286382673	0	0.073922016	0	0.296016006	0	0.047707692	0.055805691	0.22983437	7.52E-15	0.03938151
S1_83254681	0.226629185	0.082942283	0.117998281	0.559456414	0.535136474	0.411799047	0	0.490038083	0.435818957	0.191530712	0	0.558142512	0.377847827	0.468255636	2.83E-14	0.311421054	0	0.411076562	0	0.044768009	0.137330762	0.708224304	0	0.162525894	0.067249665	0.589097871	0	0.082237703	0.067563895	0.571007885	0	0.170680953
S1_83262572	0.322713587	0.295661285	0.118794014	0.576178465	0.420095256	0.724092897	0	0.865888554	0.435818957	0.594970508	0.114349007	0.767699271	0.196362332	0.725012168	0.047481476	0.572730911	0.224466778	0.720951462	0	0.150347371	0.065209632	0.878646186	0	0.221885854	0.144818242	0.912831973	0	0.190335809	0.106706336	0.637161636	1.62E-14	0.072117507
S1_83270683	0.228905083	0.082826674	0	0.477560013	0.420095256	0.41810876	0	0.579790408	0.337738279	0.196761923	0	0.550611315	0.207728967	0.470424302	0	0.368345025	0	0.41006393	0	0.076780428	0	0.54778817	0	0.044219276	0	0.444288818	0	0.03255761	8.63E-14	0.314897995	7.28E-15	0.119622596
S1_83271088	0.326277858	0.298130549	0.268591125	0.728073183	0.065020492	0.289575013	0	0.312245687	0.234349522	0.308020523	0.119187867	0.54460157	0.348312697	0.126247464	0.141433137	0.304938772	0.22591968	0.725909936	0	0.046118664	0	0.553410627	0	0.073922016	0.145895902	0.744380082	0	0.065458334	0.141772124	0.432258748	1.14E-14	0.021464347
S1_83273392	0.142487001	0	0	0.380904639	0.315416041	0.29242141	0	0.401561981	0.23262595	0.188107807	0	0.386593635	0.133118443	0.606348125	0.165678129	0.253351717	0	0.290609263	0	0.015196928	0.065243807	0.700597369	0	0.088653613	0	0.443936204	0	0.048473942	0.161073349	0.6709276	2.46E-14	0.085259387
S1_83405449	0.435218252	0.301304077	0.271207322	0.831204089	0.656915491	0.717155295	0.419646718	0.735232593	0.567943705	0.459636821	0.281667122	0.838172983	0.345670415	0.539224818	0.259960861	0.499717134	0.42633986	0.725909936	0	0.076633437	0.065312233	0.867849982	0	0.118925914	0.234038574	0.760358909	0	0.129340446	0.43456268	0.581604749	2.52E-14	0.032673669
S1_83414632	0.324405758	0.182685381	0	0.863429274	0.941764312	0.899815522	0	1.101142183	0.569479175	0.464914384	0	1.043135576	0.917939815	1.300754339	0.048831375	1.018710203	0	0.41006393	0	0.076780428	0.223288129	1.064014838	0	0.328443035	0.068439954	0.614816599	0	0.118478617	0.325806332	1.08622587	2.20E-14	1.141262287
S1_83414687	0.549141713	0.427798193	0.260343621	1.159881813	0.941764312	0.899815522	0.261847438	1.101142183	0.703786241	0.614816599	0.274379418	1.209992645	0.638359377	0.825149592	0.274103647	0.840167886	0.225125547	0.562169402	0	0.228764922	0.065243807	1.064014838	0	0.237700726	0.145197674	0.773104918	0	0.241905278	0.107192819	0.856618932	2.46E-14	0.096361817
S1_83585739	0.435218252	0.301304077	0.271207322	0.831204089	0.793421896	0.566319331	0	0.912710582	0.578159795	0.458572599	0.254813303	0.949785917	0.451773049	0.441568656	0.189144086	0.553068603	0.321542208	0.736555933	0	0.263699397	0.13958848	0.711709901	0	0.268905663	0.236126491	0.763930838	0	0.265423723	0.115498629	0.452866303	0	0.189572676
S1_83736742	0.230224866	0.301304077	0	0.546857325	0.322713587	0.573255504	0	0.576178465	0.328325715	0.449650206	0	0.579000604	0.200028675	0.63577525	7.43E-15	0.328123015	0.22591968	0.725909936	0	0.247970584	0.065552501	0.720951462	0	0.150347371	0.143588539	0.742604859	0	0.234396847	0.166161659	0.589085173	1.31E-14	0.083214395
S1_83743699	0.328335874	0.183930277	0.11621454	0.424734763	0.543272604	0.554189647	0	0.618632319	0.449902479	0.31620615	0	0.51898032	0.422512741	0.571843094	6.75E-15	0.386852368	0.066175497	0.565812147	0	0.14126251	0.223941786	0.557890678	0	0.240066792	0.145288748	0.591550197	0	0.082863323	0.197807336	0.37894845	1.16E-14	0.882134205
S1_83746614	0.067055281	0.085054513	0	0.358891252	0.222079881	0.177703517	0	0.340380077	0.146574176	0.186319605	0	0.372547859	0.102747898	0.105313533	0	0.117451788	0	0.42473148	0	0.139527259	0.138717632	0.281137456	0	5.01E-14	0	0.421602591	0	0.04782483	0.153273177	0.234206968	1.17E-14	0.101787368
S1_83815977	0	0	0	0.380904639	0.535136474	0.712203349	0	0.777655195	0.236951492	0.321532132	0	0.530994856	0.767505031	1.099951152	0	0.73887132	0.065724836	0.290609263	0	0.045394397	0	0.712203349	0	0.389742078	0.067831121	0.597946629	0	0.173740239	0.01569076	0.701361211	1.98E-14	0.523136421
S1_83894467	0.432497606	0.292098044	0.118569173	0.599233601	0.419175973	0.289575013	0.427870614	0.58339974	0.445786912	0.304273957	0.259904566	0.630966708	0.242310712	0.160875169	0.20042504	0.297209475	0	0.419531605	0	0.061499329	0	0.405795011	0	0.044472943	0	0.432945209	0	0.033102216	7.41E-14	0.222170445	0	0.054648089
S1_83898437	0.324405758	0	0.119085897	0.674565575	0.222435357	0.082156351	0.427870614	0.458041386	0.328407737	0.08469521	0.261542624	0.616161662	0.144181987	0.080874868	0.211318256	0.276405375	0	0.290609263	0	0.045394397	0.137983742	0.174263572	0	6.23E-14	0.067357587	0.288707249	0	3.78E-14	0.071094243	0.164199473	2.46E-14	0.017796286
S1_84027768	0.143232317	0.084300977	0.117610134	0.277271737	0.656915491	0.177703517	0.263808187	0.223818719	0.336275479	0.087286418	0.253655616	0.275557802	0.738766526	0.082933211	0.210221624	0.129574768	0.065932386	0.419531605	0	0.046118664	0.138717632	0.281137456	0	0.088673506	0	0.298367367	0	0.048261171	0.324121836	0.193685545	2.52E-14	0.040629428
S1_84030961	0.430030999	0.180120227	0.119159487	0.593311468	0.939914807	0.414696251	0.263808187	0.797697272	0.684145248	0.301015622	0.260202608	0.692175499	0.848044528	0.493068669	0.139287356	0.73994472	0.065724836	0.290609263	0	0.106802217	0.065312233	0.54195214	0	0.118925914	0.067179554	0.42827895	0	0.082313779	0.020140971	0.437744583	5.79E-16	0.409412504
S1_84308329	0.067055281	0	0.11621454	0.247243067	0.315416041	0	0.420891896	0.462915644	0.148768344	0	0.119708663	0.345304106	0.18166848	0	0.14234215	0.206241679	0.066846171	0.181479933	0	0.015766423	0.416865146	0	0	0.118834224	0.234497426	0.084591853	0	0.047588861	0.346388083	0.121670188	0	0.031094205
S1_84308576	0.228905083	0.082826674	0.118569173	0.477560013	0.532706848	0.29242141	0.420891896	0.68716155	0.33587676	0.190677156	0.258151832	0.592290489	0.343736062	0.472261409	0.211186066	0.425772838	0	0.179592512	0	0.015563229	0.137983742	0.405795011	0	0.059297923	0.068201936	0.304273957	0	4.87E-14	0.048717152	0.301913345	0	0.170498877
S1_84433874	0.142487001	0	0.119085897	0.380904639	0.316011344	0.284043854	0.43321423	0.533562474	0.234847885	0.088262582	0.262823644	0.457094899	0.153000889	0.29256712	0.256020401	0.239887738	0.066334215	0.176034292	0	2.08E-14	0.311496986	0.283758755	0	0.07477895	0.147272229	0.188931899	0	3.56E-14	0.173830867	0.187046852	7.28E-15	0.196226638
S1_85017987	0.228905083	0.082826674	0.445149041	0.477560013	0.314954303	0	0.651192473	0.569162186	0.234029955	0	0.627748057	0.538008289	0.101288717	3.71E-15	0.385342712	0.419559503	0	0.179592512	0.287115481	0.015563229	0.222609492	0.081315646	0.300667587	0.044670961	0.067933934	0.179298292	0.294195998	5.13E-14	0.227635245	0.05730285	0.252052513	0.018092658
S1_85270647	0	0.180161347	0.435699474	0.278999784	0.222079881	0.177703517	0.652354429	0.340380077	0.068086589	0	0.449471111	0.238626252	0.311356715	0.712818757	0.376995374	0.389249009	0.142563421	0	0.287115481	0.12326084	0.416865146	0.17648554	0.302742577	0.05876115	0.235277538	0.086366665	0.296033948	0.083710984	0.241561254	0.285957405	0.242533349	0.208379208
S1_85270710	0	0	0.441354203	0.200872914	0.138717353	0	0.651192473	0.297693045	0.06774673	0	0.448803811	0.242696943	0.076042038	0.088765297	0.357887111	0.113369021	0.066334215	0.176034292	0.289630804	0.015329673	0.531907145	0.080057941	0.301807605	0.149287888	0.232445306	0.083884978	0.296252104	0.062438193	0.753490024	0.028812165	0.253721452	0.036176809
S1_85270773	0	0	0.447031449	0.182966193	0.138902405	0.082857803	0.857018761	0.252266633	0.067681115	0.085420544	0.643266709	0.20696722	0.075638206	0.117545172	0.496787681	0.101537502	0.227465162	0.176034292	0.289630804	0.076780428	0.528559924	0.174263572	0.303471172	0.117904799	0.333784913	0.182370139	0.297930434	0.08121271	0.29159658	0.075236462	0.243984323	0.016354434
S1_85282762	0.228905083	0	0.445149041	0.397627927	0.314954303	0	0.651192473	0.297693045	0.234029955	0	0.627748057	0.373594361	0.101288717	0.127409169	0.385342712	0.334702291	0.141454178	0.082421824	0.291957839	0.121794191	0.314962732	0.080057941	0.301807605	0.073608198	0.229893473	0.083191354	0.297287521	0.111406366	0.16078821	0.031094417	0.260273432	0.146279455
S1_85294356	0.138717353	0.0821526	0.651192473	0.133663138	0.139140292	0.080775329	0.88392157	0.13362091	0.141354888	0	0.856479143	0.124206353	0.048073101	0.517423403	0.630409293	0.123038419	0.3170147	0	0.299324141	0.044892204	0.41447207	0.081353542	0.303992346	0.044584199	0.32509739	0	0.302264585	0.062790762	0.153326562	0.295199311	0.270387074	0.106437358
S1_85390641	0.143232317	0	0.117610134	0.092729915	0.138902405	0.082857803	0.420891896	0.088140174	0.146850539	0	0.255836955	0.113537371	0.034669495	0.242403724	0.200007864	0.051520378	0.142563421	0.179592512	0.287115481	0.031157136	0.221302277	0.411625534	0.302742577	0.103549492	0.146822998	0.306504481	0.296033948	0.067213799	0.050858336	0.367744573	0.242533349	0.146592132
S1_85390680	0.066711229	0.428442033	0.441354203	0.107785096	0.14072182	0.573832306	0.446984478	0.166693777	0.067552197	0.431898246	0.446438157	0.107408867	0.025956234	0.315117396	0.282351861	0.048210532	0.229428997	0	0.284415196	0.123881676	0.425873954	0	0.294093468	0.165513296	0.328908112	0	0.288795539	0.157208499	0.287175611	0.068182898	0.264538224	0.061478219
S1_85390782	0	0.301449271	0.272740897	0.124898496	0.222435357	0.082156351	0.427870614	0.133440019	0.069970019	0.092015253	0.450140292	0.085949624	0.153103773	0.843355917	0.172308086	0.26389395	0	0.082934027	0.281533469	0.031767149	0.221302277	0.411625534	0.302742577	0.103549492	0.069214268	0.19431347	0.293609123	4.81E-14	0.126483253	0.439674357	0.23021591	0.454327451
S1_86066011	0.066117179	0	0	0.029796437	0.535136474	0.176532786	0	0.278665211	0.327436133	0	0	0.130833936	0.69269005	0.331124225	0.099183741	0.397053307	0.224466778	0.416546945	0.296034795	3.51E-14	0.139433578	0.712203349	0.304409736	0.176070726	0.230969213	0.596580983	0.30222805	0.065768969	0.067385086	0.624917473	0.24726685	0.16158638
S1_86066826	0.430030999	0	0	0.212845521	0.793421896	0.29242141	0	0.416987446	0.56242581	0.088163336	0	0.301714194	0.5354441	0.766878435	0.187000235	0.293140908	0.319179278	0.883670721	0.294093468	0.243326613	0.317133499	0.711709901	0.302742577	0.268905663	0.327590781	0.739593821	0.298984649	0.288373671	0.140719879	0.509951164	0.261690381	0.15646725
S1_86113154	0.142487001	0	0.260343621	0.166966179	0.53379313	0.548317315	0	0.428153634	0.333769369	0.196075713	0.117311298	0.249252419	0.447634755	0.886006502	0.143597574	0.333636254	0.320259054	0.707522724	0.289630804	0.045945713	0.420929453	1.064014838	0.303471172	0.237700726	0.334836164	0.776872343	0.297930434	0.13438824	0.222880375	0.825146755	0.243984323	0.197178329
S1_86113244	0.143232317	0.084300977	0.268591125	0.246649709	0.532706848	0.566319331	0	0.416987446	0.333402849	0.319298453	0.119409129	0.33047914	0.448295748	0.95206231	0.146621003	0.162230751	0.22591968	0.725909936	0.287115481	0.046118664	0.42146531	1.263595505	0.301807605	0.374910498	0.331033149	0.968637562	0.295127497	0.167829511	0.288663425	1.053937905	0.24726685	0.530661683
S1_86224282	0.42780972	0.292689371	0.117998281	0.57502445	0.421212202	0.291376935	0	0.431653578	0.443931401	0.305677031	0	0.54127866	0.240646647	0.186532189	0.04504873	0.223872944	0.14040578	0.883670721	0.294093468	0.150842997	0	0.411799047	0.304409736	0.207298041	0	0.724362119	0.301638678	0.159142462	0.243868105	0.428837991	0.241357991	0.172754045
S1_86227112	0.418446674	0.177703517	0.113182691	0.371856987	0.535136474	0.712203349	0	0.518666478	0.434655409	0.438205394	0	0.470765694	0.304931404	1.242215813	0	0.494764528	0.065312233	0.54195214	0.301807605	0.059027653	0.139433578	0.712203349	0.304409736	0.176070726	0.141618865	0.722806419	0.303840973	0.094094884	0.129690733	0.764422568	0.27174062	0.132124799
S1_86247738	0.546047988	0.573255504	0.118794014	0.576178465	0.946977606	0.56414565	0	0.683047976	0.838881079	0.598584174	0	0.686367411	0.658864316	0.386750817	0.088414732	0.331065988	0.804302834	1.286476473	0.294093468	0.338331604	0.139433578	0.712203349	0.304409736	0.176070726	0.44405844	1.102029893	0.301638678	0.257143301	0.917228701	0.835006211	0.241357991	0.2221775
S1_86415631	0.067055281	0.180161347	0.11621454	1.66E-14	0.658140202	0.289575013	0.114821198	0.327037675	0.241255518	0	0.120541788	0.052480767	0.787970417	0.916415878	0.044560316	0.604344313	0	0	0.284415196	0.092399536	0.223288129	0.700597369	0.303471172	0.088653613	0.069193717	0.316738121	0.295803766	0.035051084	0.299953588	1.070370953	0.231802859	0.403225398
S1_86462563	0.143232317	0	0.117610134	0.061387545	0.543272604	0	0.261632127	0.388298815	0.333057954	0	0.119518954	0.176713527	0.886166082	0	0.061621278	0.465133414	0	0	0.287115481	0.12326084	0	0.081315646	0.300667587	0.298120124	0	0	0.294195998	0.126401687	0.038100675	0.087032875	0.252052513	0.390969193
S1_86753048	0.067055281	0	0.11621454	1.66E-14	0.138717353	0.0821526	0.263237729	0.193542384	0.068837173	0	0.119619679	0.032361626	0.017973178	2.53E-14	0.049495481	0.216433549	0.066175497	0.082934027	0.281533469	0.108859641	0.3170147	0.173311617	0.299324141	0.270907445	0.067691238	0	0.290508528	0.11121103	0.866337464	0.353088232	0.243621125	0.390414825
S1_86780987	0.066711229	0	0.118569173	0.030673189	0.418446674	0	0.263808187	0.566810692	0.232065327	0	0.256229717	0.209289988	0.463728952	0.088735818	0.108540306	0.857057144	0.065932386	0.419531605	0.287115481	0.076633437	0	0.281137456	0.301807605	0.133972795	0	0.298367367	0.295127497	0.095314618	0.053274862	0.193685545	0.24726685	0.034286687
S1_86865785	0.145218717	0.084288213	0.273151094	0.04695701	0.138902405	0.412008077	0.857018761	0.477375731	0	0.187063035	0.450106989	0.199686225	0.405275849	0.262661186	0.473143189	0.441377746	0	0.180696234	0.275240661	0.047756616	0.221302277	0	0.302742577	0.311704454	0	0.086289211	0.290784041	0.146670604	0.29710715	0.044046644	0.218238205	0.119356882
S1_86907854	0	0	0.445149041	0.229461491	0.314954303	0	0.263237729	0.133663138	0.06800814	0	0.45241042	0.161263867	0.724884813	0.127409169	0.540517911	0.191110778	0.065932386	0.419531605	0.287115481	0.139509384	0.065415058	0.557890678	0.299324141	0.075001996	0.067346519	0.574230454	0.29324127	0.084345068	0.02018834	0.54505796	0.256891499	0.396340853
S1_86917961	0	0	0.435699474	0.10861632	0.222079881	0.082857803	0.652354429	0.356015422	0.068086589	0	0.449471111	0.197000817	0.311356715	0.025661422	0.376995374	0.152100254	0.066175497	0.082934027	0.281533469	0.108859641	0	0	0.301807605	0.133972795	0	0	0.292596828	0.131560034	0.032667489	0.073863924	0.234638499	0.024283668
S1_86930433	0	0	0.447031449	0.135669269	0.420095256	0.178951054	0.436830385	0.310968388	0.148167508	0.087976547	0.466256133	0.232426467	0.530594463	0.202637128	0.344286817	0.18765627	0	0.176034292	0.289630804	2.08E-14	0.064416367	0.286382673	0.303992346	0.014716697	0	0.189359708	0.298724753	5.04E-14	0.032385728	0.274970525	0.239196421	6.35E-14
S1_87098221	0.066117179	0	0.640353049	0.224142641	0.139140292	0	0.88392157	0.471882553	0.142509197	0	0.654609221	0.354319059	0.040087889	5.40E-15	0.469367543	0.285818341	0	0.178373444	0.296034795	3.51E-14	0.220136022	0.081353542	0.303992346	0.104475114	0.067278691	0.179780734	0.301087882	0.031335078	0.225859933	0.057435929	0.257640767	0.004300298
S1_87098232	0.418446674	0.177703517	0	0.132180212	0.536746323	0.081897937	0.255900504	0.429894442	0.439271006	0.084638148	0.116823652	0.266057083	0.303976276	0.02958865	0.054054219	0.434864986	0.139782462	0.286187659	0.300667587	2.34E-14	0	0.173274467	0.632800824	0.029698498	0	0.181183642	0.30415974	3.36E-14	0.32003261	0.134507819	0.25437222	0.003707523
S1_87177084	0	0.083662063	0.446984478	0.197923621	0.316746194	0	0.43865491	0.337548758	0.068960916	0	0.46718014	0.281809555	0.49519434	0.174711697	0.345077544	0.210632386	0.065724836	0.082421824	0.291957839	0.197409427	0	0.080699424	0.304305351	0.133473551	0	0.084861066	0.300300702	0.176758468	0.032243247	0.024845368	0.240365936	0.05161259
S1_87177138	0.314954303	0.0821526	0.263237729	0.133663138	0.422534409	0.080775329	0.259354236	0.356392159	0.333693389	0.084698874	0.274370089	0.241904049	0.223169168	0.024879892	0.253878899	0.184571276	0	0.081315646	0.300667587	0.044670961	0.13958848	0	0.661051977	0.073347474	0.066845369	0	0.304572285	0.048057313	0.243177616	0.073317878	0.243530373	0.01249709
S1_87177651	0.222079881	0.292463777	0.652354429	0.719897313	0.538632294	0.178959045	0.261847438	0.627711553	0.334284328	0	0.490682552	0.625676863	0.480157945	1.405301858	0.852868042	1.244864997	0.138717632	0.080057941	0.301807605	0.342694839	0.065243807	0.081300945	0.646811538	0.044472943	0.142269907	0.083897126	0.304515476	0.131229831	0.035076837	0.078743581	0.254651419	0.465232847
S1_87177703	0.138717353	0.289686785	0.651192473	0.49628825	0.422534409	0.179769704	0.259354236	0.384741864	0.234903531	0	0.487721135	0.403277996	0.394005132	1.429151399	0.855102997	1.040707244	0	0.081874422	0.299324141	0.302288848	0	0.175711638	0.619012539	0.014642231	0	0.181544136	0.303567494	0.14760901	6.32E-14	0.134452079	0.253907286	0.468830884
S1_87178409	0.066074901	0.292924157	0.447031449	0.199108161	0.661573783	0.08259468	0.251537485	0.475479187	0.149999957	0	0.462145619	0.3614189	1.580709199	0.736705382	0.569827487	0.545572544	0	0.176034292	0.289630804	0.137993715	0	0.176532786	0.304409736	0.029328361	0	0.188119287	0.300212885	0.067129162	7.13E-14	0.115443045	0.229776118	0.063889691
S1_87183449	0	0	0.119085897	0.182966193	0.53379313	0.080775329	0.43321423	0.13362091	0.234264757	0	0.262823644	0.174901293	0.893013898	0	0.256020401	0.045578056	0.140836513	0.41006393	0.289630804	2.08E-14	0	0.174263572	0.303471172	0.103043373	0.067449594	0.29306096	0.297930434	0.031020828	0.170383675	0.1559204	0.243984323	0.019350292
S1_87188054	0.066074901	0	0.119085897	0.135669269	0.222882354	0.178951054	0	0.191253363	0	0.087976547	0	0.133655566	0.481508627	0.202637128	0.396677514	0.18765627	0.140836513	0.41006393	0.289630804	0.137993715	0.064416367	0.553410627	0.303992346	0.044584199	0	0.445499682	0.298724753	2.57E-14	0.244595547	0.42748526	0.239196421	0.755978142
S1_87258886	0.227707794	0	0.119159487	0.120336208	0.420095256	0	0.436830385	0.325217895	0.334032	0	0.264553317	0.206473085	0.223632943	2.26E-14	0.257164268	0.304820414	0	0.082421824	0.291957839	0.121794191	0.064416367	0	0.303992346	0.387323622	0	0	0.299596679	0.251431626	4.49E-14	0.049865491	0.245257915	0.107897849
S1_87274699	0	0.081529345	0.261632127	0.02975348	0.799840189	0.558254973	0	0.325217895	0.335365395	0.311278325	0.1270065	0.148345958	1.702647936	0.913156571	0.592521567	0.618777623	0.065552501	0.178373444	0.296034795	0.135672174	0.064416367	0.403376637	0.632800824	7.58E-14	0.067865513	0.304151544	0.303200387	0.033557087	0.015698245	0.261235135	0.237134964	0.229928242
S1_87484992	0.067392664	0	0.272740897	0.015549363	0.141812883	0	0.630898799	3.03E-14	0	0	0.444528869	4.78E-14	0.693406012	7.81E-15	0.319440271	5.71E-14	0	0.084077804	0.278474002	0.062903145	0.140447482	0	0.296034795	3.51E-14	0	0.084355384	0.286739145	0.032733149	0.173170529	0.028963547	0.245987362	0.021997506
S1_87573785	0	0.082934423	0.119085897	0.030282818	0.420095256	0	0.436830385	0.594132626	0.148167508	0	0.263894823	0.216657527	0.530594463	0.176817803	0.244467037	0.833899614	0	0.081229225	0.294093468	0.07641641	0	0.175711638	0.619012539	0.07477895	0	0.086568407	0.302206862	0.081760289	7.18E-14	0.116404163	0.236420222	0.007846483
S1_87619778	0.142118062	0	0.445149041	0.030673189	0.064927272	0	0.652354429	0.566810692	0	0	0.633211213	0.209289988	0.364642805	0.088735818	0.495562548	0.857057144	0	0.41006393	0.289630804	2.08E-14	0.221302277	0.17648554	0.302742577	0.088196723	0.067319257	0.295100667	0.297105533	0.030953673	0.340890164	0.165702381	0.248825599	0.007402731
S1_87864058	0	0	0.441354203	2.14E-14	0.316011344	0.080775329	0.43321423	0.62840009	0.147534807	0	0.460809457	0.189928069	0.317028267	0.073155639	0.277531663	1.183647579	0	0.176034292	0.289630804	0.045945713	0	0.176532786	0.304409736	0.090014733	0	0.188119287	0.300212885	0.098733344	7.13E-14	0.115443045	0.229776118	0.015575607
S1_87977272	0.066711229	0.082826674	0.445149041	0.076366785	0.316011344	0.080775329	0.88392157	0.342813271	0.148234758	0.085127318	0.647012582	0.146597727	0.196399633	0.024997158	0.567381172	0.493607086	0	0.41006393	0.289630804	0.045945713	0	0.080699424	0.304305351	0.252562573	0	0.183111236	0.29948633	0.11024771	8.63E-14	0.262458655	0.234460728	0.078668719
S1_88189128	0	0.082934423	0.447031449	0.030282818	0.141207796	0	0.647164884	0.02975348	0.06743681	0.083618567	0.62889751	0.031422756	0.288285822	0.03298925	0.314381646	0.047443548	0	0.082421824	0.291957839	0.121794191	0.065065008	0.081315646	0.300667587	0.059542773	0	0.083571392	0.296459019	0.095075571	9.33E-14	0.032921043	0.265396231	0.125744823
S1_88218776	0	0.182685381	0.119085897	0.166966179	0.066117179	0.082942283	0.2590087	0.029796437	0.066586168	0.179782918	0.119271549	0.090740395	0.105340416	0.081720008	0.085518738	0.040535191	0.065724836	0.562169402	0.291957839	0.015196928	0.065415058	0.288474833	0.299324141	0.075001996	0.066675478	0.419588654	0.295604327	0.046309754	0.02401318	0.34625989	0.270580179	0.158484233
S1_88218876	0.066074901	0.082934423	0.447031449	0.030282818	0	0.083662063	0.446984478	0.105264943	0	0.083413311	0.447483751	0.046290866	0.107384465	0.065262912	0.380175798	0.301405109	0.141454178	0.082421824	0.291957839	0.121794191	0	0	0.296034795	0.273452838	0.066638036	0.081636833	0.293823382	0.182872726	0.401766959	0.049321788	0.281137486	0.366888115
S1_88631058	0	0	0.445149041	0.153025987	0.658140202	0.082156351	0.114821198	0.312245687	0.148565802	0	0.291332472	0.215608696	1.57789073	0.216142425	0.669315129	0.34984209	0.140836513	0.41006393	0.289630804	0.045945713	0	0.081353542	0.303992346	0.014716697	0.068357109	0.290371542	0.298724753	0.031987673	0.064983149	0.24678743	0.239196421	0.008128082
S1_88695401	0.066711229	0	0.117610134	0.061387545	0.314954303	0	0	0.403249737	0	0	0.119041497	0.150744534	0.926153589	0.088765297	0.228912483	0.676713874	0.065932386	0.179592512	0.287115481	0.107204565	0	0.281137456	0.301807605	0.030026465	0	0.18630796	0.295127497	0.016536363	0.053274862	0.137549703	0.24726685	0.373128158
S1_90624504	0.141812883	0	0.255398849	0.089937802	0.314954303	0	0.263237729	0.133663138	0.228157608	0	0.260315649	0.106455648	0.190331297	0.123690452	0.177548404	0.064289946	0.065552501	0.178373444	0.296034795	3.51E-14	0	0.281137456	0.301807605	0.044826475	0	0.181553046	0.299104075	0.030702371	0.096097508	0.176056656	0.273681604	0.010354213
S1_91036508	0	0.082934423	0.447031449	0.030282818	0.222079881	0.082857803	0.652354429	0.356015422	0.067931902	0.084775642	0.638905276	0.143448869	0.243974166	0.031964637	0.461055684	0.435926474	0	0.290609263	0.291957839	0.015196928	0.221302277	0.17648554	0.302742577	0.088196723	0.067573049	0.291502532	0.298087962	0.04596241	0.226682892	0.11378857	0.255210357	0.026993113
S1_91331379	0.228915981	0.182729375	0.441354203	0.107785096	0.138717353	0.0821526	0.651192473	0.372518549	0.067843422	0.087342031	0.448803811	0.195885839	0.964418095	0.147857558	0.357887111	0.373951245	0.066334215	0.176034292	0.289630804	0.107437328	0.064722415	0.17648554	0.302742577	0.134266927	0.067814299	0.183805311	0.297105533	0.112655306	0.01779944	0.136113096	0.248825599	0.110239747
S1_91339025	0.066711229	0	0.441354203	0.061387545	0.418446674	0.177703517	0.263808187	0.537118509	0.068540064	0	0.451728967	0.217342101	1.255549834	0.334110172	0.337772233	0.693099738	0.065932386	0.419531605	0.287115481	0.015563229	0.065312233	0.54195214	0.301807605	0.103787433	0.067856265	0.437363069	0.295127497	0.032896938	0.017809828	0.250783279	0.24726685	0.077641399
S1_91342264	0	0	0.640353049	0.224142641	0.222079881	0.177703517	0.652354429	0.251969287	0.066434968	0	0.649921505	0.247757274	0.685243228	0.730240361	0.374305833	0.345262443	0	0	0.296034795	0.273452838	0	0.281137456	0.301807605	0.133972795	0	0.084789688	0.299104075	0.189323313	8.02E-14	0.541589745	0.273681604	0.200792174
S1_91379911	0.06492313	0.081529345	0.261632127	1.96E-14	0.139140292	0.548317315	0.116065496	0.103904231	0	0.19130523	0.263065324	0.015680287	0.440470215	1.112848986	0.420878981	0.627138549	0.06544627	0.176331873	0.297779157	5.88E-14	0.137983742	0.405795011	0.303471172	0.059297923	0.066792267	0.294763798	0.301142086	0.015293027	0.021248862	0.475729757	0.269422832	0.08382806
S1_91501574	0.065480009	0.177726633	0.255398849	0.030253158	0.536746323	0.081897937	0.255900504	0.489385904	0.148092795	0	0.267596138	0.138208455	1.365740155	0.395560488	0.088881657	1.169952824	0.140447482	0	0.296034795	3.51E-14	0	0.403376637	0.632800824	7.58E-14	0.068483225	0.189870284	0.303200387	6.09E-14	0.077375667	0.480340719	0.237134964	0.051568495
S1_91501582	0.065480009	0	0.255398849	0.089937802	0.223424963	0.08259468	0.251537485	0.250479044	0.067664679	0	0.265231541	0.196759273	0.496236403	0.173217165	0.187015783	0.157999825	0.065868501	0.081229225	0.294093468	3.90E-14	0.065209632	0.409669295	0.619012539	5.08E-14	0.068483225	0.192077416	0.302206862	5.02E-14	0.015832596	0.457011788	0.236420222	0.048396391
S1_91502094	0.315416041	0.082857803	0.113182691	0.088140174	0.421212202	0.291376935	0	0.208302042	0.32682371	0.186931499	0	0.155409423	0.198699725	0.447121426	0.274295594	0.270396064	0.138717632	0.281137456	0.301807605	0.088673506	0.065209632	0.175711638	0.619012539	0.059542189	0.141343765	0.180700052	0.304116191	0.045833436	0.039930108	0.062937098	0.265969179	0.011722613
S1_91502310	0	0	0.119085897	0.182966193	0.315416041	0.082857803	0.420891896	0.252266633	0.144790426	0.085420544	0.260066322	0.20696722	0.401766491	0.117545172	0.109891355	0.101537502	0	0.41006393	0.289630804	2.08E-14	0.138717632	0.54195214	0.301807605	5.01E-14	0	0.433500706	0.296252104	3.69E-14	0.171522213	0.314675055	0.253721452	0.008370182
S1_91686089	0	0	0.446984478	0.120336208	0.065020492	0	0.872178482	0.414205921	0	0	0.650333247	0.222854542	0.056892266	0	0.496166065	0.421482618	0	0.290609263	0.291957839	5.06E-14	0.221302277	0.17648554	0.302742577	0.088196723	0.067573049	0.291502532	0.298087962	0.031000143	0.226682892	0.11378857	0.255210357	0.004255736
S1_92050516	0	0.082826674	0.445149041	0.015203367	0.222079881	0.177703517	0.263808187	0.132180212	0.067535678	0.086758453	0.455555748	0.048963146	0.383616805	0.147290401	0.425617896	0.241282071	0	0.179592512	0.287115481	0.015563229	0	0.54195214	0.301807605	0.015123407	0	0.308134679	0.295127497	0.016434866	8.33E-14	0.518526256	0.24726685	0.001934472
S1_92264953	0	0.180120227	0.119159487	0.060823829	0.065020492	0.082156351	0.427870614	0.22025939	0	0.085253051	0.262788567	0.048590794	0.056892266	0.029790037	0.166144066	0.716628281	0	0.290609263	0.291957839	0.015196928	0.137983742	0.174263572	0.303471172	6.23E-14	0.067357587	0.288707249	0.298858372	4.07E-14	0.071094243	0.164199473	0.250205627	0.001901146
S1_92305041	0	0.082826674	0.445149041	0.076366785	0	0.286975031	0.261632127	0.089489944	0	0.087112242	0.449008771	0.078823505	0.065070767	0.417341617	0.591009553	0.020387808	0	0.179592512	0.287115481	5.45E-14	0	0.288474833	0.299324141	0.014982787	0	0.296476366	0.29324127	5.09E-14	8.42E-14	0.30242319	0.256891499	0.089100617
S1_92511144	0.066117179	0.566573412	0	0.300996517	0.139140292	0.548317315	0.116065496	0.251506001	0.142509197	0.573695353	0	0.233544249	0.040087889	0.341840468	0	0.23059624	0.065552501	0.416546945	0.296034795	0.121210605	0.064416367	0.286382673	0.303992346	0.029698498	0	0.420127607	0.301087882	0.091723514	0.187218002	0.200866419	0.257640767	0.015665124
S1_92542858	0.066398825	0.180120227	0.119159487	0.060823829	0.315416041	0.566319331	0.113182691	0.207594295	0.145371164	0.313939592	0.122630149	0.080234524	0.242406591	0.976269349	0.249356674	0.479830492	0	0.290609263	0.291957839	0.015196928	0	0.411625534	0.302742577	0.073347474	0	0.424293204	0.298087962	0.064052404	0.037924032	0.257326032	0.255210357	0.04127054
S1_92600323	0.066117179	0.292689371	0.2590087	0.029796437	0.65968934	0.41810876	0.116902461	0.414927217	0.330696013	0.428107564	0.262889623	0.162760025	1.119868066	0.318339574	0.353478218	0.893708864	0.065552501	0.178373444	0.296034795	3.51E-14	0.065209632	0.54778817	0.304305351	0.089552236	0.067590482	0.428107564	0.301677713	0.064166453	0.017744023	0.574743619	0.252422834	0.083389744
S1_92644206	0	0.180120227	0.119159487	0.015033127	0.419175973	0.289575013	0.427870614	0.22025939	0.144676167	0.188772979	0.262788567	0.09599993	0.998378544	0.204846693	0.166144066	0.273188849	0	0.082421824	0.291957839	0.015196928	0.065243807	0.405795011	0.303471172	0.1484959	0	0.188772979	0.298858372	0.064399233	0.161073349	0.401407883	0.250205627	0.092210954
S1_92681581	0.065480009	0.083662063	0.255398849	0.015033127	0.536746323	0.558254973	0	0.325217895	0.148092795	0.31822394	0.125461501	0.052380158	1.365740155	0.546082363	0.420842735	1.089593702	0.225681265	0	0.294093468	3.90E-14	0.064416367	0.696537485	0.632800824	0.119097855	0.06862329	0.198566683	0.302732001	3.64E-14	0.441901881	1.471127521	0.231537964	0.400006892
S1_92713539	0	0.081529345	0	0.163498569	0.538632294	0.418225159	0	0.428722564	0.237790259	0.195555045	0	0.28493141	0.764663967	0.489950873	1.91E-14	0.358782195	0	0.081874422	0.299324141	0.014982787	0.065243807	0.286191583	0.646811538	0.103043373	0.067068119	0.187878532	0.304204499	0.032987373	0.064604722	0.273077377	0.24325823	0.184969459
S1_92713586	0.141812883	0.083662063	0	0.074631516	0.799840189	0.558254973	0	0.594132626	0.450204053	0.31822394	0	0.238579383	0.927954775	0.546082363	5.59E-15	0.843992552	0.065868501	0.081229225	0.294093468	3.90E-14	0	0.286191583	0.646811538	0.07451946	0	0.190499977	0.303211417	0.050466452	0.044082813	0.285342481	0.226709982	0.041597954
S1_93208588	0.314954303	0	0.263237729	0.596985034	0.421212202	0.291376935	0.251537485	0.533157408	0.330264157	0.187203772	0.271428389	0.584353079	0.208109516	0.600758378	0.355311192	0.79773317	0.065065008	0	0.300667587	0.059542773	0	0.173274467	0.632800824	7.58E-14	0.066618884	0	0.30415974	0.016210562	0.017503206	0.298273678	0.25437222	0.181885522
S1_93329540	0.142487001	0.082934423	0.119085897	0.135669269	0.138717353	0	0.263237729	0.133663138	0.144093436	0	0.256584529	0.14038554	0.043417802	0.305029556	0.137616349	0.047762561	0	0.082421824	0.291957839	0.015196928	0.065065008	0.081315646	0.300667587	2.34E-14	0	0.083571392	0.296459019	0.015952379	9.33E-14	0.032921043	0.265396231	0.083230868
S1_93436940	0.066398825	0.180120227	0	0.120336208	0.420095256	0.724092897	0	0.354008892	0.234677606	0.455043796	0	0.198469784	0.395892279	1.048536279	1.75E-14	0.350325614	0.14040578	0.551517003	0.294093468	0.045536308	0.13947228	0.553410627	0.303992346	0.268491405	0.144967446	0.580677826	0.300383243	0.149186381	0.052936224	0.348505572	0.251405209	0.275661524
S1_93437770	0	0.082826674	0	0.015203367	0.420095256	0.724092897	0	0.354008892	0.147407499	0.327642142	0	0.120571382	0.721552394	1.136992148	0	0.571061435	0.140836513	0.41006393	0.289630804	0.045945713	0	0.553410627	0.303992346	0.192984192	0.068357109	0.445499682	0.298724753	0.133759609	0.064983149	0.42748526	0.239196421	0.142759825
S1_93440896	0.066398825	0.420874737	0	0.09055189	0.223424963	0.291376935	0.251537485	0.250479044	0.147686604	0.432318595	0	0.164632928	0.125096958	0.191678186	0.133782524	0.239763198	0.225125547	0.290609263	0.291957839	0.077008872	0.137330762	0.409669295	0.619012539	0.104102594	0.147620777	0.432318595	0.30159659	0.09872804	0.076403042	0.226250547	0.230744249	0.018117428
S1_93508069	0	0.182685381	0	0.045585074	0.419175973	0.899815522	0	0.566752757	0.146898278	0.464914384	0	0.202085565	0.619940483	1.300754339	0.048831375	0.971937615	0.225125547	0.290609263	0.291957839	0.077008872	0.13958848	0.711709901	0.302742577	0.239993932	0.228770933	0.444431855	0.298087962	0.13258018	0.074684297	0.793550063	0.255210357	0.445746043
S1_93549206	0	0	0	0.015033127	0.064927272	0.177703517	0	0.029327801	0	0.085021514	0	0.015480397	0.064923362	0.341860134	3.57E-15	0.002673519	0.065552501	0.416546945	0.296034795	3.51E-14	0.065243807	0.700597369	0.303471172	0.088653613	0.067049978	0.578111133	0.300460877	0.047815096	0.0201042	0.542198909	0.262922155	0.11406037
S1_93729818	0	0.082826674	0	0.015203367	0.222882354	0.178951054	0.116902461	0.191253363	0.068804261	0.088532742	0	0.050875983	0.284843262	0.143409428	0.090418485	0.242432472	0.140836513	0.41006393	0.289630804	0.045945713	0.137330762	0.54778817	0.304305351	0.014642231	0	0.444288818	0.29948633	0.032233656	0.347901162	0.314897995	0.234460728	0.020040543
S1_93878803	0	0	0.118569173	1.89E-14	0.065020492	0.289575013	0.114821198	0.044109564	0	0.087671772	0.122101533	4.48E-14	0.051529271	0.793134499	0.09376362	0.194424634	0	0.082421824	0.291957839	0.015196928	0	0.553410627	0.303992346	0.073922016	0	0.3118749	0.299596679	0.016913808	0.034371128	0.855680621	0.245257915	0.127026284
S1_93878999	0.14072182	0.083662063	0.119159487	0.045410839	0.138902405	0.082857803	0.113182691	0.088140174	0	0	0.122630149	1.41E-14	0.680883869	0.639840921	0.249356674	0.909862361	0.065868501	0.081229225	0.294093468	3.90E-14	0.137983742	0.405795011	0.303471172	0.059297923	0.067521031	0.187596911	0.299700728	3.24E-14	0.018820051	0.614000975	0.256517349	0.331329544
S1_93944841	0	0	0.119159487	0.015033127	0.139140292	0.548317315	0	0.175471777	0	0.19439228	0	0.064355827	0.162693054	1.050042821	0.578941039	0.245890739	0	0.178373444	0.296034795	3.51E-14	0.064416367	0.553410627	0.303992346	0.222372911	0	0.432665687	0.301087882	0.097272814	5.44E-14	0.749622731	0.257640767	0.288125183
S1_94117032	0.066117179	0.292689371	0.117998281	0.179636233	0.222882354	0.178951054	0	0.044364083	0.144888055	0.293346053	0.113047425	0.107383247	0.113168311	0.087593867	0.052428594	0.112815275	0.065415058	0.288474833	0.299324141	0.120134373	0.139433578	0.176532786	0.304409736	0.090014733	0	0.292455976	0.303176957	0.12223407	0.632417446	0.142059716	0.259331362	0.061214214
S1_94209930	0.138717353	0	0	0.014664902	0.538632294	0.418225159	0	0.428722564	0.333483533	0.194458185	0	0.101764293	0.609791611	0.659172068	0	1.005160559	0.065065008	0.286187659	0.300667587	0.074189332	0.13958848	0.283186232	0.661051977	0.044300328	0.143349889	0.297458525	0.304572285	0.046546043	0.064319843	0.120146285	0.243530373	0.067736527
S1_94209940	0.138717353	0	0	0.014664902	0.538632294	0.418225159	0	0.428722564	0.333483533	0.194458185	0	0.101764293	0.609791611	0.659172068	0	1.005160559	0.065065008	0.286187659	0.300667587	0.074189332	0.13958848	0.283186232	0.661051977	0.044300328	0.143349889	0.297458525	0.304572285	0.046546043	0.064319843	0.120146285	0.243530373	0.067736527
S1_94210176	0	0.083662063	0	3.03E-14	0.663804849	0.420286209	0	0.55005831	0.335265546	0.316199087	0	0.173199547	1.018465335	0.478909687	2.11E-14	0.881513168	0	0.176331873	0.297779157	5.88E-14	0.065243807	0.286191583	0.646811538	0.029550197	0	0.297810112	0.303947026	3.74E-14	0.092963861	0.235160389	0.237671792	0.011920877
S1_94273036	0.066117179	0.082942283	0.117998281	0.120428166	0.316746194	0.411799047	0	0.369085723	0.230519522	0.191530712	0	0.208116057	0.232161708	0.468255636	2.83E-14	0.246951303	0.065415058	0.081874422	0.299324141	4.98E-14	0	0.175711638	0.619012539	5.08E-14	0	0.181544136	0.303567494	4.05E-14	0.05303368	0.134452079	0.253907286	7.57E-14
S1_94423489	0	0.083662063	0.118794014	0.074631516	0.222882354	0.178951054	0	0.044364083	0.143563117	0.185328728	0.114349007	0.062969077	0.233177801	0.138723595	0.047481476	0.020116665	0.065552501	0.178373444	0.296034795	3.51E-14	0.137330762	0.080699424	0.304305351	0.07477895	0	0.178423445	0.301677713	0.047623885	0.322078085	0.106846813	0.252422834	0.035346055
S1_94423550	0.066398825	0	0	0.015033127	0.222882354	0	0.116902461	0.11861791	0.146314492	0	0	0.063761866	0.101824907	2.26E-14	0.045206794	0.092656187	0	0.285757217	0.294093468	3.90E-14	0.139433578	0.176532786	0.304409736	0.029328361	0.067360351	0.294693338	0.301638678	0.015712856	0.260114272	0.096340655	0.241357991	0.006494651
S1_94563375	0.066398825	0	0	0.015033127	0	0	0.116065496	3.66E-14	0.067240388	0	0	3.36E-14	0.071440358	1.24E-14	5.64E-15	3.38E-14	0	0.285757217	0.294093468	0.045536308	0.316746194	0	0.304409736	0.090014733	0.143867805	0.17919379	0.301638678	0.015589475	0.708984936	0.14519847	0.241357991	0.396224203
S1_94928978	0.141812883	0.083662063	0	0.089937802	0.316746194	0	0.117323192	0.577399452	0.234678895	0.08344339	0	0.24326367	0.152661759	0.050376277	0.045206794	0.63825385	0.065552501	0.178373444	0.296034795	3.51E-14	0	0.411799047	0	3.26E-14	0	0.30649819	0	2.42E-14	0.118941064	0.366677247	0.872350545	8.00E-14
S1_94929197	0.141207796	0.081529345	0.116785573	0.089489944	0.536746323	0.28859341	0.116902461	0.594132626	0.334201352	0.187806877	0.122116519	0.299833925	0.480369759	0.317811991	0.143083368	0.803768868	0.065415058	0.288474833	0	0.104965693	0	0.553087089	0	0.38891572	0	0.4416113	0	0.247633111	0.047992159	0.424877713	0	0.324395197
S1_94929338	0.656915491	0.414696251	0.113182691	0.449117789	0.944114519	0.724092897	0	0.954731347	0.81198154	0.584790222	0	0.723131259	0.71758333	0.891753237	0	0.973240276	0.223549243	0.54195214	0	0.281816236	0.316842948	0.888480138	0	0.268491405	0.31874388	0.737033485	0	0.287388827	0.246175542	1.283178307	7.33E-15	0.186702734
S1_94975194	0.418446674	0.177703517	0.113182691	0.612599903	0.65968934	0.724092897	0	0.954731347	0.544409794	0.44211022	0	0.750404701	0.521752555	1.657453379	0	1.077948988	0.223549243	0.54195214	0	0.059027653	0.316842948	0.888480138	0	0.192984192	0.31874388	0.737033485	0	0.12434423	0.246175542	1.283178307	7.33E-15	0.25129491
S1_95233036	0.321195387	0.286975031	0	0.480748557	0.65968934	0.724092897	0	0.954731347	0.549220101	0.449848874	0	0.697442044	0.469161114	1.08466942	0.181124467	0.889598325	0.422271271	0.288474833	0	0.150265709	0.316842948	0.553410627	0	0.192984192	0.427720235	0.431265827	0	0.156057004	0.218962859	0.603204297	8.15E-15	0.173923536
S1_95491136	0.066117179	0.082942283	0.117998281	0.120428166	0.316746194	0.176532786	0	0.909216047	0.230519522	0.086339745	0	0.42638245	0.232161708	0.082068657	2.83E-14	1.466874262	0.140054686	0.411076562	0	0.120102718	0	0.176532786	0	0.029328361	0.067514722	0.29456114	0	0.061421887	0.070597009	0.191677442	7.18E-15	0.020875274
S1_95560988	0	0	0	0.074483789	0.31762636	0.28859341	0	0.489385904	0.145396753	0.088460944	0	0.214855905	0.526458183	0.580475794	2.05E-14	0.520090861	0	0.176331873	0	0.014989526	0.065209632	0.175711638	0	0.147803949	0	0.183342167	0	0.096005279	0.151588427	0.075500589	0	0.07745792
S1_95833834	0.315416041	0.29242141	0	0.401561981	0.31762636	0.28859341	0	0.489385904	0.325858064	0.298064848	0	0.433243006	0.140643998	0.096204739	0	0.344333476	0.065312233	0.281137456	0	0.088673506	0	0.176532786	0	0.029328361	0	0.285941164	0	0.060758494	0.241017405	0.097533051	0	0.01186743
S1_95833946	0.226629185	0.292689371	0.117998281	0.300996517	0.316011344	0.284043854	0	0.251506001	0.324456659	0.296016006	0.114045877	0.233544249	0.12030888	0.095688765	0.058978937	0.23059624	0.224466778	0.416546945	0	0.121210605	0	0.081353542	0	0.029698498	0.14296958	0.288055629	0	0.091723514	0.245794159	0.428640232	7.52E-15	0.015665124
S1_95849433	0.222079881	0.177703517	0.113182691	0.132180212	0.422534409	0.420286209	0	0.55005831	0.329552588	0.310249695	0	0.325991146	0.303426977	0.559794001	1.95E-14	0.547367944	0.139782462	0.286187659	0	0.119368164	0.064416367	0.403376637	0	0.104475114	0.067431952	0.299604319	0	0.07950429	0.088092919	0.193330199	1.08E-14	0.060498817
S1_96013129	0.064927272	0	0.113182691	0.029327801	0.318657508	0.418225159	0.114821198	0.372164448	0.146412527	0.192943208	0.118899875	0.150324103	0.374952051	0.844941733	0.092199343	0.63573803	0	0.552803653	0	0.312802179	0	0.286191583	0	0.38891572	0	0.42309234	0	0.334060477	4.04E-14	0.28465443	3.57E-15	0.236804199
S1_96649349	0.222079881	0	0.113182691	0.132180212	0.663804849	0.420286209	0.116065496	0.471882553	0.438992939	0.193980945	0.119788893	0.277349542	0.767235564	1.043132841	0.151271504	0.586953933	0	0.54195214	0	0.26742177	0	0.286191583	0	0.38891572	0	0.419710817	0	0.362001505	8.29E-14	0.2205102	6.51E-15	0.190499754
S1_96649433	0.141207796	0.081529345	0	0.358824545	0.535136474	0.176532786	0	0.369085723	0.330638745	0.085897432	0	0.366510323	0.519185917	0.145903674	0.111266521	0.231075789	0.065415058	0.288474833	0	0.104965693	0	0.175711638	0	0.133473551	0	0.290586099	0	0.11159629	0.05303368	0.164079012	1.11E-14	0.069062172
S1_96680064	0.418446674	0.177703517	0.113182691	0.223818719	0.799840189	0.28859341	0	0.822313326	0.560742727	0.187396528	0	0.478260489	0.732941578	0.203611571	0	1.100765068	0.065312233	0.54195214	0	0.359052489	0.137983742	0.553087089	0	0.07451946	0.067476874	0.575268123	0	0.200355713	0.017715885	0.321195851	6.51E-15	0.265300738
S1_96823867	0.222079881	0	0	0.251969287	0.222882354	0.178951054	0	0.310968388	0.226590704	0.085012103	0	0.291897824	0.072283776	0.556973303	0.320586429	0.225397633	0	0.281137456	0	0.059027653	0	0.409669295	0	0.119032428	0	0.298785823	0	0.093827287	3.55E-14	0.36542788	0	0.06427303
S1_96831474	0.314954303	0	0	0.297693045	0.663804849	0.728322689	0.116065496	0.471882553	0.444880157	0.325594621	0	0.38180271	0.570066243	1.640053204	0.478682989	0.800936556	0	0.286187659	0	0.119368164	0.064722415	0.546823611	0	0.311704454	0	0.436689281	0	0.180795765	4.25E-14	0.377749341	0	0.301837479
S1_98843658	0.315416041	0	0.113182691	0.088140174	0.663804849	0.728322689	0.116065496	0.471882553	0.440052713	0.320849469	0	0.227945586	0.577790159	2.27419216	0.624817479	0.820574117	0.138717632	0.281137456	0	0.088673506	0.064722415	0.546823611	0	0.311704454	0	0.431916687	0	0.19581043	0.305858328	0.415201198	1.98E-14	0.242147398
S1_100532267	0.222079881	0	0	0.340380077	0.663804849	0.420286209	0	0.55005831	0.438992939	0.193980945	0	0.451154943	0.767235564	1.043132841	0.048606422	0.315161611	0	0.54195214	0	0.088673506	0.064722415	0.546823611	0	0.088196723	0	0.570518845	0	0.063487036	0.050653578	0.337310075	1.98E-14	0.035220558
S1_121342723	0.141207796	0	0.261632127	0.661029148	0.799840189	0.28859341	0.255900504	0.822313326	0.445555158	0.087522566	0.271536176	0.777404085	0.998441518	0.785252546	0.199587043	0.787557561	0	0.288474833	0	0.014982787	0	0.403376637	0	0.014716697	0	0.420572393	0	4.37E-14	5.94E-14	0.206141083	1.53E-14	0.039399187
S1_123494110	0.658140202	0.289575013	0.114821198	0.58339974	0.950367475	0.420286209	0	0.897867488	0.826391382	0.430747065	0	0.747429119	0.718209973	0.446544333	0.187251469	0.581755865	0.13958848	0.411625534	0	0.073347474	0	0.553087089	0	0.103043373	0.066772543	0.568830326	0	0.062248397	0.187539764	0.395800069	0	0.168007443
S1_123754629	0.315416041	0	0.420891896	0.462915644	0.419175973	0.082156351	0.427870614	0.716984031	0.320466912	0	0.424573891	0.63895531	0.373460889	0.522618722	0.362276519	0.850925548	0	0.411625534	0	0.073347474	0.065209632	0.54778817	0	0.089552236	0.06561582	0.550289374	0	0.075675463	0.103293739	0.445874135	1.79E-14	0.086868468
S1_123754654	0.53379313	0.284043854	0	0.533562474	0.536746323	0.28859341	0	0.822313326	0.546608946	0.292819223	0	0.678345844	0.309042613	0.223157663	4.36E-14	0.697650015	0.13947228	0.553410627	0	0.192984192	0.064416367	0.696537485	0	0.104475114	0.06624792	0.567207772	0	0.121250925	0.118113303	0.421302217	0	0.067416883
S1_123833529	0.419175973	0.082156351	0.114821198	0.458041386	0.536746323	0.28859341	0	0.822313326	0.434532495	0.185075004	0	0.679532228	0.304785931	0.45145534	0.212727747	0.658761318	0.065243807	0.405795011	0	0.044472943	0.137983742	0.553087089	0	0.07451946	0.066883773	0.430747065	0	0.047352012	0.020057023	0.467893234	8.53E-15	0.045135339
S1_124007838	0.315416041	0	0.113182691	0.252266633	0.661573783	0.291376935	0.117323192	0.745117149	0.435291842	0.087297448	0	0.46391353	0.721620398	1.026384333	0.980143019	1.025719943	0	0.411625534	0	0.030189021	0.220136022	0.696537485	0	0.358080417	0.066969536	0.573519535	0	0.178249465	0.239921612	0.539039501	4.34E-15	0.47818086
S1_124389548	0.314954303	0.0821526	0.263237729	0.569162186	0.53379313	0.080775329	0.116065496	0.669574364	0.426899692	0	0.265528373	0.683443593	0.466319461	0.517423403	0.459942689	0.504285797	0.065065008	0.286187659	0	0.015069411	0.065209632	0.54778817	0	0.044219276	0	0.426500636	0	7.96E-14	0.45510458	0.598078482	1.28E-14	0.266616573
S1_125559659	0.066117179	0	0.2590087	0.194378024	0.315416041	0.082857803	0	0.207594295	0.143751682	0	0	0.171358435	0.335865552	0.481323951	1.242455688	0.417408857	0.224066087	0.176331873	0	0.105344056	0.064722415	0.411625534	0	0.326560519	0.142124289	0.296868783	0	0.197216072	0.308937429	0.675310527	0	0.75571718
S1_125770848	0.656915491	0.177703517	0.113182691	0.449117789	1.10544712	0.712203349	0	1.233892319	0.827899804	0.438205394	0	0.858069732	0.99914025	1.242215813	0	1.446436561	0.065312233	0.867849982	0	0.26742177	0.137330762	0.708224304	0	0.119032428	0.066902217	0.732764589	0	0.184447857	0.02006226	0.506255355	0	0.078648719
S1_128125497	0.141207796	0	0.647164884	0.661029148	0.535136474	0.712203349	0	0.808443234	0.330638745	0.197369041	0.300978337	0.701260442	0.519185917	2.230593006	1.683334302	1.557798352	0	0.288474833	0	0.014982787	0.137330762	0.708224304	0	0.119032428	0	0.581912262	0	0.049124232	0.160585938	0.699131914	1.11E-14	0.210505737
S1_128234476	0.141207796	0	0.261632127	0.358824545	0.421212202	0.291376935	0	0.745117149	0.328330927	0.088201174	0.126283822	0.548429041	0.286316398	0.978389876	0.635025993	0.786984016	0.065065008	0.552803653	0	0.074189332	0	1.083621051	0	0.445010137	0.066213902	0.934014463	0	0.277807643	0.019866752	1.254434471	0	0.549720613
S1_128237863	0.222079881	0	0	0.340380077	0.31762636	0.28859341	0	0.325217895	0.23219059	0.087492187	0	0.364619308	0.132724434	0.56736726	0.164042652	0.2143086	0	0.711709901	0	0.239993932	0.065243807	0.553087089	0	0.179777728	0	0.718619195	0	0.181407408	0.169367758	0.425484855	0	0.30352368
S1_128237958	0.222435357	0	0.114821198	0.22025939	0.224067118	0	0.259354236	0.384741864	0.22956525	0	0.117653194	0.330111266	0.079776222	0.125941642	0.060722444	0.246670011	0.137983742	0.700597369	0	0.252307047	0.223288129	0.553087089	0	0.179777728	0.143094627	0.568830326	0	0.213089591	0.139201066	0.398702445	8.53E-15	0.074637428
S1_128254546	0.316011344	0	0.116065496	0.669574364	0.425825297	0.0821526	0.115173322	0.511320956	0.43765563	0	0.12072508	0.604606167	0.256928455	0.239223149	0.092603685	0.33388646	0.220136022	0.286382673	0	0.133614627	0.223941786	0.403687619	0	0.18088492	0.231178202	0.300340388	0	0.175948919	0.08405223	0.18022405	1.54E-14	0.04484646
S1_128282704	0.06492313	0.181012227	0.647164884	0.388298815	0.139433578	0.08259468	0.43865491	0.577399452	0	0.185877144	0.664718574	0.491860824	0.361523121	0.176118677	0.557072199	0.270099596	0.224066087	0.411076562	0	0.014989526	0.139433578	0.411799047	0	0.029328361	0.229920645	0.431597786	0	0.031462657	0.088340159	0.248342049	7.18E-15	0.005513046
S1_128327038	0.064927272	0.292463777	0.652354429	0.356015422	0.424069517	0.176540249	0	0.371650898	0.234930837	0	0.309260647	0.269969536	0.592236066	1.15739556	1.279906829	0.709819194	0.314962732	0.281137456	0	0.030026465	0.223549243	0.413246705	0	0.210582204	0.234147784	0.306130781	0	0.100318691	0.113661951	0.350859622	0	0.235718938
S1_129003530	0.138717353	0.0821526	0.263237729	0.133663138	0	0.179769704	0.43321423	0.190185839	0.066107777	0.176872026	0.420613526	0.166071307	0.141665306	0.141802483	0.234884079	0.061660915	0.139537169	0.288474833	0	0.120134373	0.528559924	0.174263572	0	0.223345204	0.319152642	0.283514523	0	0.183445633	0.83807375	0.217029634	2.31E-15	0.345813095
S1_129090256	0	0.289686785	0.651192473	0.193542384	0.13978468	0	0.255900504	0.206011664	0.067346075	0.185933722	0.485376902	0.206623422	0.178993202	0.435465538	0.90986938	0.150595569	0.419551196	0.081315646	0	0.088746941	0.420661962	0.175711638	0	0.329900942	0.435158796	0.179325752	0	0.189213588	0.225046552	0.171389696	0	0.242372418
S1_129121728	0.141812883	0.177726633	0.630898799	0.255474304	0.316746194	0	0.117323192	0.250479044	0.234678895	0.085740743	0.467719653	0.243850473	0.152661759	0.266341827	0.792215455	0.124929589	0.140447482	0.178373444	0	3.51E-14	0.316746194	0.176532786	0	0.268212392	0.232913709	0.184979832	0	0.096394728	0.239672051	0.127017331	0	0.336239995
S1_129207659	0.066117179	0	0.2590087	0.194378024	0.222882354	0.081897937	0.116902461	0.11861791	0.144888055	0	0.262889623	0.140495044	0.113168311	0	0.353478218	0.025858684	0.06544627	0.411076562	0	0.120102718	0.525591042	0.080699424	0	0.345275835	0.230235093	0.281962287	0	0.185053555	0.749287653	0.456489269	0	0.856714942
S1_129537284	0.066117179	0	0.2590087	0.194378024	0.223424963	0	0.251537485	0.222606188	0.146230119	0	0.267627478	0.222666647	0.101433834	0	0.198916355	0.064901536	0.06544627	0.411076562	0	0.120102718	0.420661962	0.175711638	0	0.329900942	0.232131048	0.29347829	0	0.154564691	0.584253714	0.181528826	0	0.555446412
S1_129843953	0.065020492	0	0.114821198	0.044109564	0.318657508	0.178959045	0	0.235469924	0.145022649	0	0	0.126210299	0.419257006	0.529066681	0.165127123	0.225741769	0.41447207	0.286382673	0.632800824	0.417397355	0.42146531	0.177076755	0.301807605	0.436387353	0.432911469	0.290461115	0.30434191	0.398932627	0.224931466	0.113239504	0.260273432	0.227838449
S1_129847741	0.322713587	0.083662063	0	0.34846115	0.222882354	0.178951054	0	0.414927217	0.328330927	0.185328728	0	0.413497201	0.143892426	0.138723595	0.09922572	0.16576675	0.065552501	0.720951462	0.735982346	0.410253817	0.139433578	0.411799047	0.304409736	0.328704881	0	0.573552235	0.6734159	0.307462383	0.461924314	0.415491199	0.497805854	0.683236973
S1_130212487	0.314954303	0	0	0.403249737	0.421212202	0.291376935	0	0.416948703	0.330264157	0.187203772	0	0.413114108	0.208109516	0.600758378	0.1105958	0.26350881	0.065065008	0.552803653	0.690253057	0.359037774	0.13947228	0.403376637	0.303992346	0.253738711	0.142342115	0.423952037	0.634865196	0.293661537	0.106445017	0.246675238	0.489733233	0.209036977
S1_130365602	0.064927272	0	0	0.132180212	0.065279543	0.08259468	0	0.08768429	0.066735973	0	0	0.106993046	0.019950073	0.1519977	0.185390997	0.016389573	0.138717632	0.54195214	0.675529801	0.359052489	0.223157747	0.708224304	0.304305351	0.599504442	0.225879337	0.579999896	0.634323535	0.4922914	0.159509153	0.570841638	0.520554238	0.384627362
S1_130627250	0.141207796	0.286975031	0.116785573	0.418832306	0.139433578	0	0	0.044398055	0.144751959	0.083394367	0	0.180100463	0.038054909	0.319512361	0	0.394557996	0.06544627	1.078753541	0.72047018	0.409611205	0.535136474	0.411799047	0.304409736	0.504611432	0.323866004	0.722065405	0.665082318	0.403349788	1.028380363	0.88214293	0.508529719	0.608190353
S1_130733044	0.658140202	0.560111684	0.646086966	0.598596268	0.318657508	0.418225159	0.427870614	0.372164448	0.437975622	0.431916687	0.440600553	0.496306296	0.419257006	0.206279041	0.414446252	0.385959068	0	1.064014838	0.646811538	0.645852179	0.13958848	1.281671236	0.302742577	0.513303793	0.066772543	1.142775977	0.304575276	0.61930456	0.187539764	1.00012901	0.260462092	0.336934568
S1_130739740	0.222435357	0.082156351	0	0.133440019	0.224812666	0	0.113182691	0.044645393	0.232160904	0	0	0.108889526	0.107236226	5.06E-15	0.048790801	0.021662834	0.416865146	0.711709901	0.661051977	0.48350569	0.317133499	0.877640349	0.302742577	0.721171577	0.329664121	0.750377012	0.30463412	0.596991043	0.176255647	0.604708421	0.254744525	0.38157799
S1_130739806	0.222079881	0.177703517	0.113182691	0.223818719	0.065279543	0.291376935	0.117323192	0.208302042	0.142876698	0.18745202	0.12122596	0.218612673	0.120592556	0.275359512	0.246837256	0.056871215	0.065065008	0.552803653	0.690253057	0.135148449	0.223157747	0.708224304	0.304305351	0.345275835	0.143407779	0.725606677	0.641984937	0.268453619	0.243897428	0.542202815	0.50970055	0.286011497
S1_130746206	0.139433578	0.176532786	0.251537485	0.278665211	0.224067118	0.179769704	0.116065496	0.281394575	0.224073012	0.182488456	0.117317824	0.301608077	0.217336377	0.256847767	0.084172404	0.177377733	0.137330762	1.281838371	0.619012539	0.723748198	0.065243807	1.297255313	0.303471172	0.493997713	0.066314748	1.326933514	0.304407151	0.596519446	0.023889563	1.103464215	0.278375668	0.299125528
S1_130841545	0.139140292	0.284043854	0.259354236	0.428153634	0.425825297	0.289686785	0.263237729	0.388102712	0.330028316	0.299907806	0.274370089	0.441828358	0.442835614	0.159480685	0.253878899	0.153814451	0.41447207	0.553410627	0.632800824	0.614162694	0.223941786	1.503326283	0.299324141	0.932910196	0.328776856	1.164213499	0.303910898	0.825428311	0.203560404	1.545761385	0.248550119	0.688329262
S1_130847097	0.065447518	0.179769704	0.43321423	0.220846509	0.140195914	0.418225159	0.427870614	0.266872107	0.139548108	0.297479552	0.430849413	0.209898904	0.226748393	0.786431453	0.36720002	0.450330787	0.420929453	0.888140809	0.303471172	1.204552582	0.317133499	1.281671236	0.302742577	1.023110328	0.419175973	1.104544089	0.303139249	1.068903063	0.476047316	1.530919868	0.296444603	1.046095397
S1_130968637	0.138717353	0.421233498	0.428398796	0.418780888	0.139140292	0.284043854	0.259354236	0.266403669	0.141354888	0.29407445	0.264007054	0.320485506	0.048073101	0.267998469	0.159102294	0.173160185	0.139537169	0.557890678	0.705230213	0.530536443	0.313127516	0.405795011	0.646811538	0.541302996	0.225459604	0.546995261	0.677977709	0.524169056	0.188120255	0.382871519	0.588446548	0.275930507
S1_131197943	0.065865374	0	0	0.014664902	0	0.176532786	0.251537485	5.92E-14	0.066965855	0	0.115650092	1.98E-14	0.075213201	0.264364811	0.053549876	0.050083359	0.3170147	0	0	0.165768731	0.797279762	0	0.304409736	0.693426767	0.553397868	0	0.326477118	0.365464775	0.945057894	0	1.293075192	0.902625001
S1_131216066	0	0.180169007	0.115173322	0.163831304	0.31762636	0.28859341	0.116902461	0.147491667	0.144393255	0.296760127	0.121391495	0.172641074	0.616518125	0.167267598	0.153200009	0.052261003	0.3170147	0.288474833	0	0.165768731	0.065209632	0.708224304	0.304305351	0.252562573	0.22988446	0.581912262	0.322931837	0.18152632	0.230944458	0.699131914	1.231537964	0.316125299
S1_131289457	0.065480009	0.083662063	0	0.045128325	0.222882354	0.41810876	0.629018077	0.368787949	0	0.305944877	0.136563047	0.165514345	0.546318318	0.49760271	1.400939983	0.49790408	0.539826278	0	0	0.380468495	0.311496986	0.878646186	0.619012539	0.857227612	0.437786668	0.319355744	0.338171804	0.585819352	0.376326165	1.852226629	1.245896114	1.118231975
S1_131480220	0.224201131	0.083662063	0.118794014	0.045128325	0.140195914	0.289575013	0.261847438	0.073205291	0.144912402	0.187596911	0.268908367	0.046645698	0.040685001	0.276034616	0.387871984	0.007566888	0.669477814	0.081229225	0	0.565483207	0.416865146	0.17648554	0	0.179371388	0.555898729	0.085021513	0	0.389413052	0.488592554	0.151251099	0	0.379217922
S1_131560701	0.535176503	0.082942283	0.117998281	0.150035105	0	0.411799047	0.616883772	0.161979726	0.231074636	0.191530712	0.291702592	0.066249558	1.284454465	0.468255636	0.776408848	0.927568708	0.319296626	0	0	0.091165443	0	0.878646186	0.619012539	0.162525894	0.144848677	0.319355744	0.338171804	0.098042817	0.59547222	1.852226629	1.245896114	0.475725266
S1_131895144	0.222075227	0.081529345	0.435633949	0.059341585	0	0.289575013	0.261847438	0.044109564	0.067001104	0.183826274	0.422113099	0.031553384	0.286020585	0.601724275	0.235541873	0.421307149	0.224066087	0.176331873	0	0.014989526	0.221302277	0.411625534	0	0.014894054	0.226905268	0.296868783	0	0.015381763	0.072531217	0.675310527	0	0.003535134
S1_131899153	0.225665418	0	0.428398796	0.059657239	0	0.082156351	0.261847438	0.044109564	0.142124289	0.082464802	0.416535905	0.03130888	0.742054649	0.165187942	0.266841758	0.858665898	0.3170147	0.081874422	0	0.044892204	0.221302277	0.411625534	0.661051977	0.103549492	0.227389592	0.293541917	0.340375727	0.062806424	0.189437384	0.932850315	1.675529801	0.214279818
S1_131899225	0.139417052	0.082942283	0.441215068	0.044410638	0	0.082156351	0.646086966	0.073205291	0.066982413	0.084266015	0.655772839	0.076989947	0.086353719	0.033229791	0.749281711	0.017630078	0.224066087	0.176331873	0	0.014989526	0.137983742	0.405795011	0.646811538	0.252307047	0.143270321	0.294763798	0.341035157	0.129433922	0.129711812	0.475729757	1.453681051	0.527818341
S1_131905528	0.065865374	0	0.428398796	0.059657239	0	0.411799047	0.616883772	0.116776768	0	0.188670335	0.4611645	0.079283233	0.182086058	0.805960759	0.533713995	0.36911259	0.222609492	0.081315646	0	0.015069411	0.139433578	0.411799047	0.304409736	0.207298041	0.227001355	0.298747062	0.322569674	0.097054072	0.05984205	0.819589361	1.356476701	0.407744336
S1_131905557	0.225665418	0.0821526	0.115173322	4.98E-14	0.065447518	0.080775329	0.259354236	3.66E-14	0.143270321	0	0.122976551	6.42E-14	0.335175364	0.517423403	0.390881835	0.025517362	0.3170147	0.081874422	0	0.044892204	0.137983742	0.405795011	0	6.23E-14	0.226920369	0.290765001	0	0.015414545	0.359601585	0.626305639	2.31E-15	0.145024986
[truncated: 4,034 more rows]
