# Supplementary material for: Using Genotyping by Sequencing to Map Two Novel Anthracnose Resistance Loci in Sorghum bicolor
Source: G3 (Bethesda). 2016 May 18;6(7):1935–46. doi: 10.1534/g3.116.030510 (PMC4938647; doi:10.1534/g3.116.030510)
Supplement: Supplemental Material [file supp_g3.116.030510_FileS5.csv]

Marker	Live_Oak_2015_anth_1gene_SNP_H_B	Live_Oak_2015_anth_2gene_SNP_H_B	Live_Oak_2015_anth_45_SNP_H_B	Live_Oak_2015_anth_consistent_SNP_H_B	Live_Oak_2015_anth_1gene_SNP_H_A	Live_Oak_2015_anth_2gene_SNP_H_A	Live_Oak_2015_anth_45_SNP_H_A	Live_Oak_2015_anth_consistent_SNP_H_A	Live_Oak_2015_anth_1gene_SNP_H_N	Live_Oak_2015_anth_2gene_SNP_H_N	Live_Oak_2015_anth_45_SNP_H_N	Live_Oak_2015_anth_consistent_SNP_H_N	Live_Oak_2015_anth_1gene_SNP	Live_Oak_2015_anth_2gene_SNP	Live_Oak_2015_anth_45_SNP	Live_Oak_2015_anth_consistent_SNP
S1_20433	0.083425778	0.407740012	0	0.107736307	0.566360416	1.464089191	0	0.871197762	0.299719953	0.910732532	0	0.415316013	0.750510987	2.096077076	2.42E-14	1.306381112
S1_20441	0.083425778	0.407740012	0	0.107736307	0.566360416	1.464089191	0	0.871197762	0.299719953	0.910732532	0	0.415316013	0.750510987	2.096077076	2.42E-14	1.306381112
S1_127019	0.082582187	0.175155865	0	0.162790993	0.424670667	0.40901957	0	0.180584696	0.298818919	0.299306244	0	0.158697662	0.448438148	0.261408305	2.49E-14	0.131092541
S1_298181	0	0.407412526	0	0.51340999	0.421797587	0.407983033	0	0.360333471	0.184814372	0.427345814	0	0.460313496	0.925796368	0.226923248	3.01E-14	0.52190232
S1_298247	0	0.174967836	0	0.162848846	0.421797587	0.407983033	0.10622156	0.360333471	0.184814372	0.297475779	0.109319507	0.272190635	0.925796368	0.400267922	0.280218334	0.3587418
S1_351803	0	0.283479316	0	0.389694878	0.18045667	0.704112849	0	1.095326055	0.084839113	0.436270991	0	0.638223689	0.345516534	0.727052061	2.84E-14	0.778941443
S1_392101	0.419183766	0.279572291	0	0.05386203	0.735614481	0.706171187	0	0.381813364	0.57684857	0.550369163	0	0.205295196	0.715497724	1.14219803	0.167364076	0.544624237
S1_450880	0.292671272	0.171608157	0.231472248	0.017876779	0.424670667	0.40901957	0.106942582	0.180584696	0.42750807	0.291574281	0.235870181	0.073919925	0.256439392	0.451909714	0.191948506	0.164566516
S1_784683	0.292671272	0.171608157	0.231472248	0.017876779	1.140346101	0.560238504	0.103939328	0.582352196	0.762121156	0.428734813	0.113662868	0.304420626	1.513262379	0.643087994	0.191052894	1.171129451
S1_784684	0.18045667	0.17517717	0.10622156	0.035675266	1.109754234	0.715906406	0	0.612649122	0.59086147	0.569906051	0.111248075	0.223158096	1.427758292	0.751703947	0.154416483	1.135238248
S1_784686	0.292671272	0.171608157	0.231472248	0.017876779	1.140346101	0.560238504	0.103939328	0.582352196	0.762121156	0.428734813	0.113662868	0.304420626	1.513262379	0.643087994	0.191052894	1.171129451
S1_841841	0.17766032	0.080783926	0.105630617	0.433096757	0.419183766	0.538486904	0	0.950791049	0.293700035	0.290486769	0.106529835	0.693570192	0.455051571	0.910842327	0.224479323	0.999260062
S1_912071	0	0.283909101	0	0.235359139	0.18045667	0.407983033	0.10622156	0.215312838	0.084015184	0.412522267	0.105254118	0.226475369	0.338497809	0.304387076	0.054025085	0.418828689
S1_1010644	0.082582187	0	0	0.341254248	0.735614481	0.706171187	0	0.381813364	0.428527178	0.302672966	0	0.305820294	1.275548077	1.228774103	2.49E-14	1.300582152
S1_1010740	0.419183766	0.279572291	0	0.05386203	0.91607892	0.552937491	0	0.384594817	0.731449329	0.422451563	0	0.248480582	0.9744381	0.517450801	0.043850574	0.559672425
S1_1010750	0.292671272	0.398747869	0	0.090148	0.91607892	0.552937491	0	0.384594817	0.583664988	0.426975967	0	0.218068227	1.043458173	0.354766237	2.38E-14	0.790845611
S1_1209573	0	0.080726197	0	0.492607772	0.17766032	0.283985609	0	0.433096757	0	0.180393197	0	0.439338881	0.378421791	0.387660244	0.0429425	0.758423946
S1_1209584	0	0.080726197	0	0.492607772	0.17766032	0.283985609	0	0.433096757	0	0.180393197	0	0.439338881	0.378421791	0.387660244	0.0429425	0.758423946
S1_1326090	0	0.175089053	0.105669604	0.217528174	0.082948509	0.398747869	0.105630617	0.57855373	0	0.291232824	0.109140952	0.39272144	0.085184854	0.213435255	0.042569625	0.252858151
S1_1472950	0	0.283909101	0.103257241	0.341246871	0.292671272	0.398747869	0	0.307650688	0.180317146	0.292442637	0	0.379364433	0.432464246	0.14719543	3.37E-14	0.220041498
S1_1472985	0	0.547618584	0.103257241	0.801947514	0.419183766	0.861490384	0	0.47160142	0.183527797	0.728227958	0	0.71177031	0.666559278	0.522089588	0.086542043	0.66006871
S1_1488613	0.083416769	0.407412526	0	0.51340999	0.082948509	0.686884454	0	0.560368715	0	0.569590847	0	0.546168601	0.295700199	0.382468948	2.36E-14	0.686720713
S1_1491206	0	0.175089053	0	0.217528174	0.411434265	0.873937947	0.105669604	0.600509445	0.086344338	0.439145288	0	0.436896351	0.496058291	1.038939646	1.38E-14	0.396699203
S1_1491207	0	0.175089053	0	0.217528174	0.411434265	0.873937947	0.105669604	0.600509445	0.086344338	0.439145288	0	0.436896351	0.496058291	1.038939646	1.38E-14	0.396699203
S1_1531373	0	0.080765558	0	0.089154443	0.411434265	0.545694209	0	0.600509445	0.185237211	0.299641912	0	0.288768104	0.421219355	0.590983613	0.116196914	0.497793203
S1_1776544	0.082314572	0.283746757	0.229088773	0.254604507	0	0.398747869	0.231472248	0.57855373	0	0.296883371	0.238578283	0.379417656	0.0793713	0.177181095	0.083335941	0.23746936
S1_1779216	0	0.546663251	0.105879343	0.460570288	0.082582187	0.407923836	0.379748331	0.453354037	0	0.55614224	0.232256404	0.466574518	0.085333197	0.2664548	0.222240721	0.230845446
S1_1857391	0.083416769	0.407412526	0.107018424	0.51340999	0	0.398747869	0.559488465	0.944067003	0	0.42315793	0.238778531	0.753741644	0.023807601	0.186526304	0.436572557	0.499764168
S1_1873206	0.17766032	0.877400656	0	0.853671456	0.181562787	0.40901957	0.106942582	0.566720979	0.186648657	0.719060834	0	0.741853769	0.053588383	0.776185826	0.125432633	0.558922318
S1_1874840	0	0.703612132	0	0.788345935	0.292671272	0.686884454	0	0.560368715	0.084699491	0.722943821	0	0.714117316	0.609791561	0.440294448	2.42E-14	0.702766739
S1_1883094	0.18045667	0.407983033	0	0.360333471	0.289253075	0.403880675	0.103257241	0.454967992	0.292617548	0.415596271	0	0.441911972	0.1073037	0.235594206	2.32E-14	0.207087515
S1_1893536	0.181562787	0.080726197	0.229088773	0.922273178	0	0.407983033	0.10622156	0.942832236	0.085392807	0.290260944	0.23496959	0.949350098	0.140457975	0.665792441	0.083847434	0.788277146
S1_2000290	0.176510312	0.175089053	0	1.050360988	0.082101204	0.403880675	0.103257241	0.741342632	0	0.296963804	0	0.943164322	0.29612558	0.261190073	3.13E-14	0.713924494
S1_2022709	0	0.080726197	0.229088773	0.922273178	0	0.17517717	0.389626556	0.429888256	0	0.178619995	0.375544344	0.764188704	0.08372634	0.160911634	0.269365999	0.737238376
S1_2026022	0	0.407740012	0.105669604	1.160017816	0	0.686884454	0	1.115876833	0	0.56320854	0	1.209570843	0	0.41196969	0.085634631	0.766250487
S1_2079180	0	0.283909101	0.103257241	0.801947514	0.289253075	0.403880675	0.103257241	0.454967992	0.085590221	0.296963804	0	0.636580015	0.210367921	0.177173982	0.160286744	0.47180971
S1_2083551	0	0.175089053	0	0.618768266	0.179466948	0.861490384	0	0.950791049	0.084172549	0.431476994	0	0.782783599	0.234630667	1.044331913	3.39E-14	0.774420225
S1_2266545	0	0.283909101	0	0.341246871	0	0	0.10622156	0.10831201	0	0.17635568	0.105254118	0.225323368	0	0.503660401	0.054025085	0.314621679
S1_2266572	0	0.283909101	0	0.341246871	0	0	0.10622156	0.10831201	0	0.17635568	0.105254118	0.225323368	0	0.503660401	0.054025085	0.314621679
S1_2274535	0.082582187	0.175155865	0.103877716	0.341254248	0	0.279572291	0	0.597182807	0	0.180091901	0	0.443924511	0.08905699	0.086323742	0.04394079	0.229917594
S1_2292621	0	0.283909101	0	0.341246871	0	0.279572291	0	0.597182807	0	0.291534214	0	0.42805924	0	0.106910592	3.63E-14	0.247892049
S1_2308456	0.082582187	0.407923836	0	0.453354037	0	0.171608157	0	0.468421118	0	0.286603822	0	0.438041426	0.172904873	0.542462837	3.16E-14	0.575289124
S1_2308508	0	0.283909101	0	0.341246871	0.082948509	0.398747869	0	0.57855373	0.083568552	0.292442637	0	0.447447364	0.029182668	0.14719543	0.043689213	0.220041498
S1_2369344	0	0.283746757	0	1.014791289	0	0.283909101	0	1.227134363	0	0.287935093	0	1.081258018	0.07771491	0.12031207	1.65E-14	0.780886316
S1_2369728	0.083425778	0.703612132	0	1.407645911	0.18058455	0.547618584	0	1.387745925	0.179548789	0.695106551	0	1.433633034	0.103273962	0.703612132	1.99E-14	1.285386702
S1_2578842	0.083425778	0.703612132	0	1.407645911	0.421797587	0.704112849	0.10622156	0.76155653	0.295748491	0.7280234	0.10424486	1.14572761	0.624318043	0.481976612	0.0429425	1.230504461
S1_2634675	0	0.547251409	0	1.206007549	0.17766032	0.547794803	0.105630617	0.634240841	0	0.565501894	0	1.012240182	0.378421791	0.356453113	2.28E-14	1.042655926
S1_2853586	0.084022233	0.875299899	0	1.204074957	0.414523467	0.877400656	0.105630617	0.853671456	0.187297265	0.923883506	0	1.122445406	0.294521616	0.647605891	0.124918712	0.891242807
S1_2853975	0	0.702958386	0	1.220221286	0.18045667	0.704112849	0.10622156	0.76155653	0.085535163	0.740545697	0	1.092014785	0.210544892	0.562584154	0.125795137	0.835657805
S1_2860737	0.082314572	0.87636711	0.106942582	1.435734814	0.18045667	0.704112849	0	0.76155653	0.18115667	0.898387656	0	1.161304684	0.169430831	0.576766049	0.128109061	1.091357872
S1_2860742	0	0.702958386	0.232315623	1.220221286	0.18045667	0.704112849	0	0.76155653	0.085535163	0.740545697	0.104775123	1.092014785	0.210544892	0.562584154	0.16321832	0.835657805
S1_2974887	0	0.703612132	0.105669604	1.407645911	0.18045667	0.704112849	0	0.76155653	0.083710955	0.7280234	0	1.14572761	0.405494332	0.481976612	3.13E-14	1.230504461
S1_3007885	0	0.547251409	0.229088773	1.206007549	0	0.398747869	0.559488465	0.57855373	0	0.426288809	0.382129886	0.940477849	0	0.276266619	0.419329539	0.82494118
S1_3007891	0	0.547251409	0.229088773	1.206007549	0	0.398747869	0.559488465	0.57855373	0	0.426288809	0.382129886	0.940477849	0	0.276266619	0.419329539	0.82494118
S1_3045599	0	0.283746757	0.229088773	0.624948708	0.082948509	0.171608157	0.231472248	0.21561388	0	0.182193814	0.238578283	0.454565055	0.183488871	0.126750225	0.083335941	0.415605046
S1_3071704	0	0.407740012	0.233903404	0.382092685	0.179466948	0.279572291	0.569592194	0.304921966	0.084172549	0.296003075	0.390822708	0.38480964	0.234630667	0.179003514	0.468033808	0.113462566
S1_3078312	0	0.547251409	0.229088773	0.624948708	0	0.279572291	0.569592194	0.304921966	0	0.423951861	0.387736574	0.478371565	0	0.361245959	0.481764777	0.31511008
S1_3079713	0.17766032	0.547794803	0	0.634240841	0.179466948	0.279572291	0	0.304921966	0.181938391	0.41294017	0	0.473112601	0.072033882	0.647789982	3.15E-14	0.492329718
S1_3151563	0	0.547251409	0.229088773	0.624948708	0	0.279572291	0.569592194	0.597182807	0	0.423951861	0.387736574	0.6251713	0	0.361245959	0.481764777	0.326950867
S1_3169933	0.17766032	0.283985609	0.105630617	0.270212406	0.411434265	0.282967074	0.105669604	0.252262378	0.295606428	0.29339742	0.109140952	0.267120099	0.225334491	0.1335989	0.042569625	0.090404493
S1_3313160	0	0.407740012	0.233903404	0.382092685	0.082101204	0	0.750355668	0.071013945	0	0.181378139	0.393782414	0.195286096	0.023687289	0.666524457	0.517858432	0.281303381
S1_3313235	0.17766032	0.283985609	0.38712339	0.270212406	0.294527864	0.286370944	0.232315623	0.331452701	0.188883245	0.298973209	0.253837872	0.333206373	0.125867523	0.138641771	0.34653696	0.091577408
S1_3313281	0.17766032	0.283985609	0.38712339	0.270212406	0.294527864	0.286370944	0.232315623	0.331452701	0.188883245	0.298973209	0.253837872	0.333206373	0.125867523	0.138641771	0.34653696	0.091577408
S1_3358044	0.082314572	0.547251409	0	1.206007549	0.179466948	0.538486904	0	0.706954418	0.086500854	0.57123154	0	1.067240814	0.073714424	0.310687264	2.51E-14	0.717967195
S1_3358076	0.082314572	0.547251409	0	1.206007549	0.179466948	0.538486904	0	0.706954418	0.086500854	0.57123154	0	1.067240814	0.073714424	0.310687264	2.51E-14	0.717967195
S1_3358080	0.082314572	0.547251409	0	1.206007549	0.179466948	0.538486904	0	0.706954418	0.086500854	0.57123154	0	1.067240814	0.073714424	0.310687264	2.51E-14	0.717967195
S1_3529324	0.290186973	0.87636711	0	1.128074268	0.292671272	0.398747869	0.231472248	0.307650688	0.303355995	0.572230429	0.104438621	0.715151744	0.130692469	0.701404428	0.162712292	1.160597509
S1_3620181	0.561318067	0.87636711	0	0.644169952	0.419183766	0.538486904	0.235104167	0.47160142	0.446859181	0.734138525	0.105771929	0.605179981	0.248330619	0.566048783	0.266266779	0.314019132
S1_3740331	0.290186973	0.87636711	0	0.644169952	0.292671272	0.686884454	0	0.727807838	0.303355995	0.738563854	0	0.684673286	0.130692469	0.561451781	2.18E-14	0.515943973
S1_3740332	0.290186973	0.87636711	0	0.644169952	0.292671272	0.686884454	0	0.727807838	0.303355995	0.738563854	0	0.684673286	0.130692469	0.561451781	2.18E-14	0.515943973
S1_3752391	0.294597449	0.703612132	0	0.491962741	0.421797587	0.407983033	0.10622156	0.360333471	0.429651024	0.564075485	0.10424486	0.448867592	0.256111443	0.422682975	0.0429425	0.314000496
S1_3869698	0.422157811	1.276635568	0	1.075162892	0.566360416	0.686884454	0.231472248	0.560368715	0.571789134	0.902701462	0.106196678	0.858300012	0.319639945	1.395833139	0.089256973	0.933959102
S1_4056475	0.290186973	0.87636711	0	0.644169952	0.566360416	0.686884454	0	0.560368715	0.433296355	0.738563854	0	0.659434351	0.403734337	0.561451781	2.18E-14	0.319034008
S1_4060965	0.18058455	0.547618584	0.103257241	0.511245445	0.566360416	0.686884454	0	0.560368715	0.421451616	0.565796217	0	0.533032082	0.733988618	0.38476735	3.37E-14	0.348891254
S1_4060985	0.18058455	0.547618584	0.103257241	0.511245445	0.566360416	0.686884454	0	0.560368715	0.421451616	0.565796217	0	0.533032082	0.733988618	0.38476735	3.37E-14	0.348891254
S1_4060996	0.18058455	0.547618584	0.103257241	0.511245445	0.566360416	0.686884454	0	0.560368715	0.421451616	0.565796217	0	0.533032082	0.733988618	0.38476735	3.37E-14	0.348891254
S1_4194621	0.4232326	0.702958386	0	0.474756782	0.421797587	0.704112849	0.10622156	0.76155653	0.441087215	0.740545697	0	0.64508606	0.236333006	0.562584154	0.125795137	0.416995414
S1_4239927	0.4232326	1.06627635	0	0.867397841	0.294597449	0.703612132	0	0.788345935	0.425137497	0.891785579	0	0.820882881	0.288747641	0.997239126	2.11E-14	0.783866649
S1_4267795	0.4232326	1.06627635	0	0.867397841	0.422157811	0.877059939	0	0.955565189	0.431796089	1.067919821	0	0.921323524	0.173020804	0.716368615	2.47E-14	0.617136193
S1_4293374	0.297030635	0.875299899	0	1.204074957	0.083425778	0.407740012	0	1.160017816	0.187170446	0.705464664	0	1.183264692	0.30634408	0.831470575	1.36E-14	1.294272815
S1_4374365	0.425002444	1.103713532	0.107137206	1.479892983	0.4232326	1.06627635	0	1.490510321	0.433231618	1.118402283	0	1.518078479	0.143805788	0.922174453	1.24E-14	1.151371288
S1_4707063	0.186800828	0.735614481	0.236511369	0.931952435	0.180963715	0.702958386	0	0.666930028	0.190641139	0.751269984	0.10792751	0.82722845	0.058304369	0.479810262	0.17903509	0.565914278
S1_4707066	0.186800828	0.735614481	0.236511369	0.931952435	0.290186973	0.87636711	0	0.826230748	0.19189806	0.919597366	0.106831685	0.951475032	0.054866529	0.601754333	0.166121355	0.520797822
S1_4707079	0.299996136	0.911828666	0.109193522	0.665108925	0.290186973	0.87636711	0	0.826230748	0.306348463	0.934435344	0	0.737197061	0.114037728	0.647153959	0.129707333	0.460335506
S1_4891936	0.438619722	1.119720956	0	0.756955598	0.901639663	0.87636711	0	0.644169952	0.603474049	1.131145327	0	0.770000748	0.600795243	0.767766383	2.09E-14	0.403066607
S1_4983689	0.431107073	0.701990867	0.103939328	0.408405674	1.078680699	0.703612132	0	0.491962741	0.742268294	0.726331505	0	0.488307462	0.980361738	0.487866349	1.25E-14	0.295924739
S1_5024670	0.737150321	1.103713532	0	0.850304941	1.116936864	0.702958386	0.107018424	0.474756782	0.923795403	0.916554201	0.104646668	0.66328853	0.901300372	1.207953394	0.053731572	0.722940007
S1_5085760	0.183993488	0.701990867	0.103939328	0.408405674	0.29121649	0.407923836	0.103877716	0.453354037	0.302007459	0.574710968	0	0.383292215	0.104898531	0.351552124	0.161166096	0.306615759
S1_5099324	0.297030635	0.875299899	0.105879343	0.6731381	0.082582187	0.407923836	0.103877716	0.779362673	0.18920446	0.717786933	0.108359195	0.688027538	0.317052546	0.638730684	0.04228767	0.629171664
S1_5617347	0.299996136	0.911828666	0	0.665108925	0.290186973	0.547251409	0	0.364688616	0.306348463	0.747758966	0	0.572162799	0.114037728	0.732814098	1.96E-14	0.366675773
S1_5692334	0.58245977	1.330882364	0.109193522	0.967157229	0.084022233	0.875299899	0	0.6731381	0.312033771	1.124392352	0.107019762	0.869156746	1.258542243	1.427385033	0.054877019	0.996466505
S1_5695582	0.58245977	1.330882364	0	0.967157229	0.58245977	1.330882364	0	0.967157229	0.58245977	1.330882364	0	0.967157229	0.58245977	1.330882364	0	0.967157229
S1_5792348	0.186800828	0.735614481	0	0.458805456	0.297030635	0.875299899	0.105879343	0.6731381	0.301323518	0.752919379	0	0.547122783	0.192211374	0.556421033	9.84E-15	0.312105815
S1_5792349	0.186800828	0.735614481	0	0.458805456	0.297030635	0.875299899	0.105879343	0.6731381	0.301323518	0.752919379	0	0.547122783	0.192211374	0.556421033	9.84E-15	0.312105815
S1_5792350	0.186800828	0.735614481	0	0.458805456	0.297030635	0.875299899	0.105879343	0.6731381	0.301323518	0.752919379	0	0.547122783	0.192211374	0.556421033	9.84E-15	0.312105815
S1_5864708	0.575843934	0.875299899	0.237725731	0.592661087	0.716644635	0.877400656	0.231472248	0.853671456	0.597857109	0.923883506	0.243622159	0.727842833	0.401697607	0.647605891	0.084787282	0.473400162
S1_5887994	0.575843934	0.875299899	0.237725731	0.592661087	0.419183766	0.538486904	0.103877716	0.706954418	0.599989692	0.745306497	0.110912094	0.563290244	0.387058241	0.558774297	0.103938743	0.633037005
S1_5888009	0.4232326	0.702958386	0.232315623	0.474756782	0.289253075	0.403880675	0	0.741342632	0.315185183	0.579947792	0.109942659	0.566436809	0.202684195	0.364337002	0.068296041	0.577268613
S1_6297941	0.570505627	0.703612132	0.105669604	0.562734021	0.292671272	0.398747869	0.105630617	0.57855373	0.44282716	0.560986657	0.109140952	0.546678148	0.499263754	0.498355614	0.042569625	0.508837016
S1_6349337	0.425002444	0.725722386	0.107137206	0.473729159	0.082582187	0.407923836	0	0.453354037	0.306042206	0.728899315	0.10767144	0.424322791	0.398621631	0.520200357	0.039274905	0.460437072
S1_6354101	0	0.406908526	0	0.388459182	0	0	0.233903404	0.200033276	0	0.180393197	0.107454426	0.284409169	0.060174816	0.737074956	0.089887331	0.449461943
S1_6370261	0.431107073	1.498927492	0.240318089	1.151184376	0.422157811	0.547618584	0.103257241	0.801947514	0.443471071	1.095611872	0.232887285	0.843397304	0.25569608	1.737025352	0.220389851	1.464327267
S1_6385525	1.135014327	1.350529882	0.593169335	0.898451865	0.561318067	1.275439827	0.106942582	1.128074268	0.811254673	1.399820006	0.400297511	1.017723124	0.808056587	1.029301439	0.497027542	0.779224906
S1_6449797	0.084022233	0.875299899	0	0.6731381	0.414523467	0.877400656	0	1.175329918	0.187297265	0.923883506	0	0.931672656	0.294521616	0.647605891	2.89E-14	0.624413289
S1_6516056	0.181579448	0.41940567	0	0.395857258	0.414523467	0.877400656	0	1.175329918	0.303351444	0.751721948	0	0.714284641	0.212396066	0.642617903	0.075504061	0.692990981
S1_6516086	0.181579448	0.41940567	0	0.395857258	0.414523467	0.877400656	0	1.175329918	0.303351444	0.751721948	0	0.714284641	0.212396066	0.642617903	0.075504061	0.692990981
S1_7305005	0.181579448	0.41940567	0	0.698170178	0.290186973	0.547251409	0	0.624948708	0.187007994	0.56393403	0	0.666471828	0.09190835	0.270059917	0.043556273	0.448815575
S1_9273158	0.447341818	0.300259954	0.110209214	0.422034178	0.4232326	0.407412526	0	0.276444057	0.463181846	0.313420726	0	0.450111425	0.271152337	0.164118734	2.03E-15	0.187611449
S1_9783393	0.425002444	0.41940567	0	0.091827057	0.29121649	0.407923836	0.103877716	0.162790993	0.312948081	0.435440819	0	0.178721365	0.178226598	0.239805126	1.80E-14	0.023667765
S1_10759985	0.737150321	0.725722386	0	0.546124067	1.116936864	1.06627635	0	0.760008363	0.923795403	0.91666436	0	0.682818892	0.901300372	0.698233464	0.166741272	0.838331689
S1_11084013	0.299996136	0.567605622	0	0.132220387	0.414523467	0.877400656	0.105630617	0.451085093	0.315737567	0.772376083	0	0.277857327	0.158628435	0.615672385	2.16E-14	0.181576826
S1_11371212	0.737150321	1.103713532	0.107137206	0.473729159	1.078680699	1.503289469	0	0.825439298	0.768974327	1.361152323	0	0.631087178	0.589331104	1.126307599	0.087062699	0.533666418
S1_11762716	0.737150321	0.725722386	0.107137206	0.206904667	0.18045667	0.17517717	0.10622156	0.035675266	0.462947283	0.57871875	0	0.142077322	0.55488325	0.710376476	0.35202604	0.119499376
S1_11762729	0.926601788	0.546663251	0	0.239298199	0.414523467	0.283985609	0.105630617	0.072109932	0.766363137	0.426764949	0	0.151837881	0.934502335	0.252387878	0.124918712	0.13189695
S1_12166480	0.926601788	0.546663251	0	0.239298199	1.537022141	0.877400656	0.105630617	0.486068503	1.16681572	0.740883686	0	0.343017701	1.074391028	0.703641027	0.124918712	0.355930311
S1_12226359	0.731024518	0.283909101	0	0.036045744	1.102817453	0.861490384	0.235104167	0.417458025	0.938753714	0.56827798	0.106855492	0.205206649	0.72382067	0.835572486	0.129929846	0.406442071
S1_13239369	0.294597449	0.175089053	0.233903404	0.306719881	0.725248163	0.538486904	0.569592194	0.489114716	0.57697409	0.298104879	0.390822708	0.397234491	0.510191817	0.400331253	0.468033808	0.390132498
S1_13239374	0.294597449	0.175089053	0.233903404	0.306719881	0.725248163	0.538486904	0.569592194	0.489114716	0.57697409	0.298104879	0.390822708	0.397234491	0.510191817	0.400331253	0.468033808	0.390132498
S1_13347404	0.181579448	0.179544976	0.239925806	0.091827057	0.90463205	0.175155865	0.379748331	0.269246377	0.438297508	0.185675829	0.247976113	0.160079889	1.313524494	0.048715906	0.081605343	0.142310392
S1_14060626	0.425002444	0.179544976	0	0.223859074	0.563325751	0	0.379748331	0.107245946	0.447486689	0.180234565	0.108200738	0.1977331	0.274139391	0.21364155	0.312379606	0.064580033
S1_14127013	0.4232326	0.174967836	0.107018424	0.349399261	0.725248163	0.279572291	0.569592194	0.435452628	0.594614189	0.185369064	0.382984908	0.412371652	0.38390899	0.113317283	0.482808187	0.179643749
S1_14127556	0.747981592	0	0	0.632421687	0.421797587	0	0.389626556	0.289133412	0.77029208	0	0.235423382	0.468688911	0.564760663	0	0.409057294	0.373909859
S1_14292342	0.4232326	0.174967836	0.107018424	0.349399261	0.716644635	0.080783926	0.38712339	0.414422435	0.57872769	0.177980694	0.236697026	0.384569559	0.437656006	0.054123116	0.225592326	0.157107293
S1_14338122	0.299996136	0.083095841	0.236511369	0.206767899	1.078680699	0.407740012	0.233903404	0.544581186	0.587910512	0.186575577	0.244094307	0.337742216	1.143583134	0.305710557	0.084922525	0.411377997
S1_14427976	0.183993488	0	0.379110816	0.054832174	0.082582187	0	0.379748331	0.018065448	0.188009209	0	0.39396992	0.037882265	0.158443645	2.99E-15	0.122821502	0.038305121
S1_14477778	0.084742032	0	1.038232494	0.095163314	0.29121649	0.175155865	0.758941964	0.144141613	0.18911889	0.084705834	0.869644932	0.059593349	0.189274054	0.224201239	0.799194881	0.223655601
S1_14709481	0	0.41208234	1.650234907	0.415272172	0.292671272	0.171608157	0.559488465	0.142974039	0.087624679	0.087624679	1.250309449	0.120963251	0.444207519	0.900173077	1.61337396	0.826137484
S1_14982935	0.084742032	0.41208234	1.650234907	0.415272172	0.083425778	0.282967074	1.598191031	0.343513558	0.087250458	0.3021668	1.715291285	0.396899244	0.02709337	0.179489514	1.401249505	0.17832074
S1_14989056	0.082521576	0.560238504	2.802577548	0.486285926	0.292671272	0	1.563407197	0.178958715	0.085330335	0.30231361	2.34687544	0.220636022	0.596246332	1.069268804	2.472881512	0.942748551
S1_15050456	0.186800828	0.290186973	2.412683802	0.404307107	0	0.403880675	2.612118563	0.287595057	0.089578524	0.305460499	2.55617609	0.425698726	0.190253376	0.16139451	2.307651997	0.128710354
S1_15151589	0	0.732896847	2.100775553	0.710598288	0.29121649	0	1.257387785	0.107245946	0.088252477	0.314209792	1.950619438	0.265364073	0.332354805	1.403985118	1.929578546	1.200855887
S1_15151693	0.084742032	0	0.575749202	0.095163314	0.563325751	0	0.103877716	0.378841237	0.303863522	0	0.266660417	0.202988353	0.626159416	0	0.662679954	0.201756206
S1_15151695	0.084742032	0	0.575749202	0.095163314	0.563325751	0	0.103877716	0.378841237	0.303863522	0	0.266660417	0.202988353	0.626159416	0	0.662679954	0.201756206
S1_15268510	0.084873109	0.901639663	1.612703428	0.738575158	0.180963715	0.286370944	0.789464612	0.420021605	0	0.590924322	1.41242238	0.649380607	0.565406317	0.909363449	1.533897077	1.113073092
S1_15570309	0.299996136	0.712362383	1.038232494	1.35609945	0.731024518	0	0.235931997	1.187039596	0.446744947	0.306807732	0.658853211	1.241530538	0.594581736	1.222795156	1.177048245	1.371864564
S1_17876220	0	0.422971644	0.818252245	1.103840882	0.294597449	0.080525073	0.566879926	0.694144531	0.087772093	0.303863522	0.843251904	0.935796847	0.504910318	0.390663515	0.661127935	0.791856476
S1_18028822	0.307386346	0.180854882	0.818252245	0.917368601	0.561318067	0	0.229088773	0.75362153	0.451437753	0.086485168	0.641095497	0.867307032	0.228883113	0.095355936	1.033058493	0.640440281
S1_19071322	0	0.422971644	0.404650695	0.561126807	0.180963715	0.286370944	0.393234069	0.903656638	0	0.429189276	0.416371394	0.75351054	0.212689074	0.207264466	0.205697082	0.559900393
S1_19899256	0.084742032	0	0.109193522	0.34099447	0.29121649	0	0.235104167	1.023721155	0.18911889	0	0.2486874	0.68000523	0.189274054	0	0.186609837	0.738506956
S1_20352663	0.084873109	0.082314572	0	0.404307107	0.083425778	0.080525073	0.105669604	0.713035254	0	0.084942482	0	0.598869012	0.300025512	0.024193962	0.12079917	0.385228853
S1_20820581	0.084873109	0.082314572	0	0.404307107	0	0	0.232315623	0.420021605	0	0	0	0.419706973	0.086103471	0.082653965	0.426176645	0.200701904
S1_21088058	0	0	0	0.464820766	0.083425778	0	0.105669604	0.343513558	0	0	0	0.448005587	0.072414542	4.15E-15	0.111792261	0.154721043
S1_21554502	0.183797146	0.180854882	0.10951115	0.311232249	0	0	0.103257241	0.287595057	0	0.087079971	0	0.336682952	0.160494522	0.129505211	0.323745257	0.159674884
S1_21640415	0	0.082314572	0.110005701	0.404307107	0.083425778	0	0.105669604	0.694144531	0.086582235	0	0	0.579417145	0.048785294	0.071811301	0.620004137	0.412314959
S1_22253800	0	0.084146529	0.107693002	0.157224413	0	0.177545518	0	0.312355034	0	0.086583227	0	0.251198377	0	0.076777108	0.29281579	0.191743985
S1_23204331	0	0.082232759	0	1.130206223	0.082101204	0.403880675	0	1.326289024	0	0.182448235	0	1.187409311	0.201364035	0.301582044	2.14E-14	0.90280402
S1_23204346	0.084022233	0	0	0.965709079	0	0.279572291	0	1.081102141	0	0.083612568	0	1.056587256	0.255762636	0.215347264	2.37E-14	0.760653618
S1_23204373	0.084022233	0	0	0.965709079	0	0.279572291	0	1.081102141	0	0.083612568	0	1.056587256	0.255762636	0.215347264	2.37E-14	0.760653618
S1_24844832	0.421819157	0.414189614	0.105879343	0.514624855	0.419183766	0.538486904	0.103877716	0.950791049	0.436366262	0.426663941	0.108359195	0.71963862	0.199260483	0.240279754	0.04228767	0.672684709
S1_24930732	0.183797146	0.422971644	0.10951115	0.311232249	0.558992285	0.696505468	0.235931997	1.207354644	0.320748339	0.587172775	0.240583207	0.67021848	0.442011186	0.35030727	0.143667747	0.945014395
S1_24979422	0.752261963	1.082973937	0.236511369	0.496209169	0.181562787	0.706171187	0.229088773	1.070137201	0.441483409	0.932798546	0.241487934	0.616824548	0.983658122	0.705308096	0.085771194	2.249785669
S1_24990242	0.300348321	0.561318067	0.110005701	0.366402389	0.419183766	0.861490384	0.379748331	1.537469841	0.320054883	0.748042776	0.246468273	0.912058843	0.205310646	0.543476654	0.143899298	1.422094861
S1_24990365	1.14627335	1.082973937	0.236511369	0.609498678	0.710541987	1.272229192	0.233903404	0.896416871	0.959926722	1.145314829	0.244094307	0.597060727	0.854754672	0.922064496	0.084922525	1.69690449
S1_25052021	0.433603396	0.712362383	0.236511369	0.475190012	0.710541987	0.873937947	0.233903404	0.896416871	0.59572938	0.751172648	0.244094307	0.651134144	0.406823975	0.569343857	0.084922525	0.587239973
S1_25062835	0.752261963	0.712362383	0	0.322640965	0.570211698	0.886474612	0.107018424	0.589362096	0.749646841	0.743299846	0	0.329199273	0.410541801	0.557128024	8.97E-15	1.328501773
S1_25160277	0.433603396	0.712362383	0	0.188394853	0.570211698	0.886474612	0	0.295456858	0.447239847	0.743299846	0	0.254661865	0.295593686	0.557128024	0.043556273	0.132092005
S1_25262431	0.433603396	0.712362383	0.236511369	0.188394853	0.411434265	0.873937947	0.233903404	0.600509445	0.442268506	0.751172648	0.244094307	0.328908513	0.210555316	0.569343857	0.084922525	0.684203313
S1_25262442	0.433603396	0.712362383	0.236511369	0.188394853	0.289253075	0.696505468	0.235931997	0.88363392	0.435286721	0.743581131	0.246222423	0.412170281	0.202874661	0.409096117	0.081133853	1.210788621
S1_25460525	0.562280952	0.560238504	0	0.35089979	0.424670667	1.071936964	0.229088773	0.789704809	0.437596745	0.882373591	0.106773667	0.528753757	0.20421449	1.051993094	0.054758384	0.980563962
S1_25498703	0.433603396	1.082973937	0.575749202	0.762994414	0.179466948	0.538486904	0.103877716	0.950791049	0.311791932	0.770557205	0.266660417	0.91208797	0.264677581	0.753246058	0.662679954	0.902391163
S1_25498746	0.433603396	1.082973937	0.575749202	0.762994414	0.179466948	0.538486904	0.103877716	0.950791049	0.311791932	0.770557205	0.266660417	0.91208797	0.264677581	0.753246058	0.662679954	0.902391163
S1_25912287	0.729928852	0.715906406	0.388648969	0.426054237	0.18045667	0.407983033	0.10622156	0.76155653	0.441004174	0.584690307	0.253648645	0.61547543	0.589400188	0.430010067	0.306642877	0.738963775
S1_25938102	1.109754234	1.087775058	0.388648969	0.780411716	0.419183766	0.861490384	0.379748331	0.798809448	0.751269984	1.09733045	0.39924239	0.819757594	1.156123647	0.783333495	0.272458601	0.786465928
S1_25938103	1.109754234	1.087775058	0.388648969	0.780411716	0.419183766	0.861490384	0.379748331	0.798809448	0.751269984	1.09733045	0.39924239	0.819757594	1.156123647	0.783333495	0.272458601	0.786465928
S1_25938104	1.109754234	1.087775058	0.388648969	0.780411716	0.419183766	0.861490384	0.379748331	0.798809448	0.751269984	1.09733045	0.39924239	0.819757594	1.156123647	0.783333495	0.272458601	0.786465928
S1_26076291	0.938755409	0.875837111	0.239925806	0.60046423	0.082948509	0.398747869	0.105630617	0.727807838	0.582607858	0.593289795	0.247435697	0.605112448	1.552960083	0.57729935	0.223673402	1.33857384
S1_26248719	0.582446781	0.561318067	0.110005701	0.248788523	0	0.706171187	0.229088773	0.566720979	0.305881797	0.587640728	0.112546549	0.23355749	0.969162483	0.408305973	0.043017603	1.308500852
S1_26894816	0.300526507	0.28316814	0	0.129199612	0.082948509	0.398747869	0.105630617	0.307650688	0.191038339	0.301058987	0.107033687	0.186382311	0.18832085	0.159636166	0.036258112	0.301212813
S1_26895058	0.300526507	0.546391512	0	0.129199612	0	0.704112849	0.10622156	0.580558888	0.190516626	0.592444533	0.108488494	0.259536689	0.248767286	0.431435698	0.033431232	0.668368427
S1_26895306	0.583137451	0.875837111	0.584145574	0.509785377	0	0.407983033	0.10622156	1.095326055	0.309337923	0.749118452	0.435957473	0.764140059	0.758796768	0.561445576	0.621154696	1.177430418
S1_27014104	0.433603396	0.712362383	0.575749202	0.475190012	0	0.407983033	0.10622156	1.578009051	0.193026584	0.599953372	0.431352631	0.945785317	0.375274462	0.401307757	0.417511586	1.761519056
S1_27393617	0.294527864	0.886474612	0.107018424	0.589362096	0.179466948	1.25296033	0.379748331	1.537469841	0.294100308	1.095539391	0.234682547	0.992821248	0.188510595	0.866166296	0.193277892	1.990870083
S1_28222150	0.300526507	1.276588426	0.584145574	0.974359958	0.176510312	0.873937947	0.233903404	1.105291383	0.297706865	1.124761293	0.42556333	1.093221106	0.227305643	0.817547088	0.75469836	1.038759335
S1_28971283	0.745481981	1.116432577	0.404650695	0.503198713	0.294527864	0.886474612	0.393234069	1.075363239	0.589882923	1.136080313	0.416371394	0.705346985	0.52080159	0.742128371	0.205697082	1.016822915
S1_29323795	0.778218295	1.359181241	0.805024595	0.716443703	0.582446781	1.316557374	0.819075096	1.131383938	0.764641273	1.368237634	0.818804953	0.819537915	0.550073959	1.247459925	0.605042714	1.644468001
S1_30536789	0.582446781	0.901639663	0.406211721	0.638846161	0.411434265	0.873937947	0.233903404	1.105291383	0.452320231	0.940291946	0.420270001	0.939597033	0.275438638	0.626666443	0.3984474	0.950673563
S1_30536791	0.582446781	0.901639663	0.406211721	0.638846161	0.411434265	0.873937947	0.233903404	1.105291383	0.452320231	0.940291946	0.420270001	0.939597033	0.275438638	0.626666443	0.3984474	0.950673563
S1_30536792	0.582446781	0.901639663	0.406211721	0.638846161	0.411434265	0.873937947	0.233903404	1.105291383	0.452320231	0.940291946	0.420270001	0.939597033	0.275438638	0.626666443	0.3984474	0.950673563
S1_30536794	0.582446781	0.901639663	0.406211721	0.638846161	0.411434265	0.873937947	0.233903404	1.105291383	0.452320231	0.940291946	0.420270001	0.939597033	0.275438638	0.626666443	0.3984474	0.950673563
S1_30708128	0.936734317	1.316557374	0.406211721	0.658643606	0.570211698	0.886474612	0.107018424	0.295456858	0.773675494	1.151987746	0.410054785	0.539038142	0.538968473	0.938022971	0.640380596	0.426368903
S1_30796194	0.583137451	1.276588426	0.584145574	0.974359958	0.424670667	1.071936964	0.554172392	0.789704809	0.585863778	1.130559547	0.596091122	0.910138801	0.324667745	0.907036368	0.433805017	0.670486788
S1_30797424	0.778218295	1.359181241	0.805024595	0.716443703	0.433603396	1.082973937	0.575749202	0.863335826	0.606406109	1.344563431	0.625998082	0.774743446	0.74561142	1.139461931	0.659153562	1.261559823
S1_30807215	0.965405451	1.579080191	0.818252245	0.843858279	0.570211698	0.886474612	0.393234069	1.075363239	0.949610511	1.387848963	0.641426805	0.948154359	0.774380485	1.295007178	0.739194351	1.296334343
S1_30807835	0.300526507	0.546391512	0.584145574	0.638485942	0.424670667	0.706171187	0.554172392	0.789704809	0.435123218	0.57250534	0.596091122	0.707059096	0.258824237	0.428543024	0.433805017	0.440760795
S1_31631972	0.433603396	0.712362383	0.236511369	0.475190012	0	0.080525073	0.233903404	0.713035254	0.187806466	0.430184251	0.244094307	0.549520747	0.883999201	0.977454548	0.084922525	1.434923281
S1_38811026	0.290891428	0.289799556	0.379110816	0.486285926	0.082101204	0.173587122	0.235931997	0.741342632	0.184491078	0.292902122	0.247127532	0.619812926	0.171122518	0.215106686	0.174289715	0.606579953
S1_39495063	0.430291081	0.732896847	0.404650695	0.561126807	0.421819157	1.087775058	0.780502374	0.985266437	0.44266161	0.93160941	0.580061816	0.703918498	0.201996457	0.77079063	0.529747419	0.66960867
S1_39781105	0.745481981	0.732896847	0.404650695	0.503198713	0	0.282967074	0.233903404	1.326443344	0.310910818	0.590650791	0.414532463	0.744740845	1.437879151	0.538241575	0.226458396	2.669150233
S1_41202910	0.300348321	0.901639663	0.406211721	0.738575158	0.083416769	0.552937491	0.393234069	1.819542882	0.189274334	0.755023629	0.416808689	1.240493562	0.173445331	0.561097692	0.278193693	1.748474636
S1_41697415	0.745481981	1.116432577	0.818252245	0.809606861	0.181562787	0.706171187	0.229088773	1.070137201	0.451724547	0.963564331	0.641095497	1.021873419	0.626872266	0.845316064	1.033058493	1.300638516
S1_42205508	0.083416769	0.552937491	0.789464612	1.819542882	0.179466948	0.861490384	0.758941964	2.110472581	0.085892195	0.720706665	0.811558388	2.036020867	0.091248396	0.517450801	0.70538124	1.641442246
S1_42239814	0.433603396	1.082973937	0.236511369	0.475190012	0.082101204	0.403880675	0	0.741342632	0.302814818	0.761617992	0.114611552	0.596262583	0.454177645	0.920895003	0.191537979	0.898635981
S1_42256776	0.582446781	0.901639663	0.819075096	0.638846161	0.179466948	0.279572291	0.103877716	0.304921966	0.443528398	0.602287031	0.467443037	0.478537591	0.392431988	0.760637918	1.241457462	0.497040643
S1_42577756	0.752261963	0.712362383	0.236511369	0.322640965	0.421819157	0.715906406	0.388648969	0.514624855	0.589026485	0.732316115	0.241402331	0.305783051	0.688193695	0.444725611	0.114497852	1.698946039
S1_42581622	0.583137451	0.546391512	0	0.190130344	0.411434265	0.545694209	0	0.252262378	0.576876271	0.566719251	0	0.163076308	0.40820731	0.328021467	1.76E-14	0.749650767
S1_43039737	0.936734317	0.901639663	0.819075096	0.440946978	0.294527864	0.552937491	0.393234069	0.331452701	0.598019305	0.755023629	0.833739045	0.335117955	1.061696007	0.561097692	0.943243013	1.266697502
S1_43142660	0.745481981	1.116432577	0.404650695	0.503198713	0.424670667	0.706171187	0.554172392	0.381813364	0.610902037	0.963564331	0.418149591	0.503044594	0.404429925	0.845316064	0.232219082	0.359621629
S1_43410997	0.778218295	1.359181241	0.805024595	0.716443703	0.294527864	0.886474612	0.393234069	1.296883876	0.610902037	1.191438209	0.641320199	0.900722351	0.683409506	0.98928822	0.627937541	1.750265434
S1_43732418	0.290891428	0.289799556	0.760866785	0.910595088	0	0.279572291	0.379748331	1.081102141	0.08627303	0.29821654	0.605891091	1.098909968	0.211686236	0.153488722	0.683920506	1.049090344
S1_43732431	0.290891428	0.289799556	0.760866785	0.910595088	0	0.279572291	0.379748331	1.081102141	0.08627303	0.29821654	0.605891091	1.098909968	0.211686236	0.153488722	0.683920506	1.049090344
S1_43961008	0.300348321	0.901639663	0.406211721	0.366402389	0.176510312	0.545694209	0.233903404	0.860137298	0.192071463	0.761672741	0.420270001	0.600328748	0.12752233	0.600600809	0.3984474	0.728444838
S1_43961062	0.300348321	0.901639663	0.406211721	0.366402389	0.176510312	0.545694209	0.233903404	0.860137298	0.192071463	0.761672741	0.420270001	0.600328748	0.12752233	0.600600809	0.3984474	0.728444838
S1_44031227	0.083416769	0.286370944	0.107018424	0.551823333	0.083416769	0.286370944	0.107018424	0.551823333	0.083416769	0.286370944	0.107018424	0.551823333	0.083416769	0.286370944	0.107018424	0.551823333
S1_44074418	0.582446781	0.901639663	0.406211721	0.34675791	0.294527864	0.886474612	0.789464612	1.296883876	0.444877169	0.932654418	0.589509795	0.62249389	0.352182921	0.646537922	0.533615738	2.194465376
S1_44082254	0.433603396	0.712362383	0.236511369	0.188394853	0.176510312	0.282967074	0.233903404	0.401838375	0.306375005	0.570258669	0.244094307	0.230502028	0.325902522	0.569343857	0.084922525	0.669508451
S1_44082270	0.433603396	0.712362383	0.236511369	0.188394853	0.176510312	0.282967074	0.233903404	0.401838375	0.306375005	0.570258669	0.244094307	0.230502028	0.325902522	0.569343857	0.084922525	0.669508451
S1_45565403	0.782161835	0.593773051	0.610569668	0.426681513	0.290891428	0.289799556	0	0.148197505	0.60939695	0.59563053	0.443873178	0.243261668	0.668121122	0.397321025	0.88329388	0.660278808
S1_45588984	0.605778779	0.434465058	0.613848237	0.296166869	0.180509505	0.414189614	0.388648969	0.312355034	0.452833461	0.448357715	0.631671535	0.156882814	0.579897773	0.245501075	0.584923507	1.04805702
S1_45596798	0.582446781	0.561318067	0.819075096	0.248788523	0.176510312	0.282967074	0.233903404	0.144578678	0.311451361	0.438297508	0.65422837	0.146213039	0.512972427	0.365971051	1.075191116	0.560523553
S1_45596831	0.582446781	0.561318067	0.819075096	0.248788523	0.176510312	0.282967074	0.233903404	0.144578678	0.311451361	0.438297508	0.65422837	0.146213039	0.512972427	0.365971051	1.075191116	0.560523553
S1_45596834	0.582446781	0.561318067	0.819075096	0.248788523	0.176510312	0.282967074	0.233903404	0.144578678	0.311451361	0.438297508	0.65422837	0.146213039	0.512972427	0.365971051	1.075191116	0.560523553
S1_45597335	0.582446781	0.901639663	0.819075096	0.34675791	0.176510312	0.545694209	0.233903404	0.144578678	0.311451361	0.761672741	0.65422837	0.206546669	0.512972427	0.600600809	1.075191116	0.446526507
S1_45597353	0.582446781	0.901639663	0.819075096	0.34675791	0.181562787	0.706171187	0.229088773	0.235584107	0.440488327	0.761924234	0.648895346	0.265417199	0.412521008	0.574234878	1.335335182	0.406742415
S1_45860038	0.300348321	0.290186973	0.110005701	0.076639642	0.180509505	0.414189614	0.105879343	0.055573566	0.189794515	0.29983943	0.112106057	0.03990568	0.124819669	0.214462727	0.143046395	0.264491482
S1_45931781	0.44711347	0.297555397	0.107693002	0.254942702	0.294527864	0.886474612	0.393234069	0.331452701	0.451885951	0.580874157	0.237508957	0.175526737	0.207199261	0.877928832	0.358921276	0.967081519
S1_46026836	0.430291081	0.732896847	0.404650695	0.252669532	0.290891428	0.560238504	0	0.148197505	0.310402577	0.740994825	0.258306042	0.200502365	0.195127122	0.497194254	0.787015835	0.144365996
S1_46442376	0.778218295	0.929010669	0.805024595	0.514661235	0.294527864	0.552937491	0	0.092266603	0.610902037	0.779110122	0.448858927	0.311025983	0.683409506	0.609616082	1.735568839	0.514699932
S1_46442380	0.778218295	0.929010669	0.805024595	0.514661235	0.181562787	0.40901957	0	0.235584107	0.603712916	0.774175405	0.454311582	0.326150939	0.801776178	0.654910991	1.491463871	0.778504354
S1_46458043	0.300348321	0.561318067	0.110005701	0.114820061	0.176510312	0.545694209	0.566879926	0.860137298	0.192071463	0.583755529	0.2432983	0.370061024	0.12752233	0.315775037	0.442842237	1.149512074
S1_46684817	0	0.538486904	0.103877716	0.198600063	0.082948509	0.080783926	0	0.745530967	0	0.290486769	0	0.479987594	0.23662694	0.910842327	0.169127036	1.01162956
S1_46874002	0.300526507	0.546391512	0.239925806	0.277129959	0	0.398747869	0.105630617	0.944067003	0.184412694	0.437068792	0.247435697	0.53966272	0.522894426	0.244808943	0.223673402	1.30051822
S1_46874018	0.300526507	0.546391512	0.239925806	0.277129959	0	0.398747869	0.105630617	0.944067003	0.184412694	0.437068792	0.247435697	0.53966272	0.522894426	0.244808943	0.223673402	1.30051822
S1_46982086	0.300348321	0.561318067	0.406211721	0.114820061	0.082101204	0.403880675	0.235931997	0.287595057	0.191062293	0.443384668	0.424258993	0.191373079	0.165813266	0.314904559	0.264134319	0.343406502
S1_46982106	0.300348321	0.561318067	0.406211721	0.114820061	0.082101204	0.403880675	0.235931997	0.287595057	0.191062293	0.443384668	0.424258993	0.191373079	0.165813266	0.314904559	0.264134319	0.343406502
S1_47090679	0.430291081	0.732896847	0.404650695	0.252669532	0	0.175562122	0	0.109256568	0.191849967	0.446744947	0.259082887	0.146355134	0.458871432	0.711490142	0.858384966	0.401750044
S1_47091481	0.936734317	0.901639663	0.406211721	0.440946978	0.181562787	0.40901957	0.229088773	0.235584107	0.594456344	0.746176433	0.415501612	0.292455194	1.155770076	0.685973308	0.535547811	1.214563641
S1_47091482	0.936734317	0.901639663	0.406211721	0.440946978	0.181562787	0.40901957	0.229088773	0.235584107	0.594456344	0.746176433	0.415501612	0.292455194	1.155770076	0.685973308	0.535547811	1.214563641
S1_47945108	0.752261963	1.082973937	0.575749202	0.496209169	0.181562787	0.706171187	0.554172392	0.566720979	0.441483409	0.932798546	0.589525049	0.476978924	0.983658122	0.705308096	0.373962562	1.361581223
S1_48145774	0.582446781	0.901639663	0.406211721	0.34675791	0.176510312	0.545694209	0.233903404	0.401838375	0.311451361	0.761672741	0.420270001	0.335665445	0.512972427	0.600600809	0.3984474	0.72589696
S1_48715678	0.44711347	0.577070444	0.397475425	0.391449592	0.433603396	0.712362383	0.575749202	0.475190012	0.451600695	0.588125237	0.407125989	0.445143076	0.210026033	0.319343672	0.297601145	0.27355029
S1_49043435	0.449627527	0.305335076	0	0.20301543	0	0.414189614	0.105879343	0.57286744	0.196802302	0.442562456	0	0.118484116	0.59252781	0.186716973	8.73E-15	1.543054977
S1_49223922	0.087530064	0.434465058	0	0.138389708	0.084899594	0.546391512	0	0.435826842	0.08927882	0.444859723	0	0.230540185	0.029515159	0.249877181	7.43E-15	0.296147558
S1_49250135	0	0.180854882	0.10951115	0.561126807	0.180509505	0.414189614	0.388648969	0.710261627	0	0.298379474	0.238062815	0.608407403	0.261550395	0.393863175	0.228277216	0.410571071
S1_49250137	0	0.082314572	0	0.404307107	0.083416769	0.286370944	0.107018424	0.551823333	0	0.181708371	0	0.456350138	0.230560438	0.30306827	0.130328482	0.310338044
S1_49305229	0.084899594	0	0	0.169314246	0.082582187	0.079673541	0	0.524271897	0	0.083427505	0	0.267961114	0.298664345	0.023791676	0.116502871	0.679471546
S1_49346953	0.300348321	0.082314572	0	0.076639642	0.083416769	0.286370944	0	0.200043856	0.189274334	0.181708371	0	0.082594896	0.173445331	0.30306827	1.42E-14	0.630120193
S1_49934047	0.183797146	0	0	0.018815779	0.082314572	0	0	0.347363544	0	0	0	0.043217078	0.303317092	0	1.26E-14	0.925142551
S1_49934054	0.183797146	0	0	0.018815779	0.082314572	0	0	0.347363544	0	0	0	0.043217078	0.303317092	0	1.26E-14	0.925142551
S1_51347514	0	0	0.232315623	0.036136704	0	0	0.389626556	0.072292309	0	0	0.402675366	0.058232629	1.40E-15	2.80E-15	0.523728359	0.019511792
S1_51347549	0	0	0.232315623	0.036136704	0	0	0.389626556	0.072292309	0	0	0.402675366	0.058232629	1.40E-15	2.80E-15	0.523728359	0.019511792
S1_51682378	0	0.174967836	0	0.073516091	0	0.079673541	0.103877716	0.05386203	0	0.084951679	0	0.059532649	0	0.066697259	0.109712467	0.029841737
S1_51682381	0	0.174967836	0	0.073516091	0	0.079673541	0.103877716	0.05386203	0	0.084951679	0	0.059532649	0	0.066697259	0.109712467	0.029841737
S1_52517277	0.181562787	0.080726197	0.106942582	0.254604507	0.082582187	0.279572291	0.103877716	0.181294195	0.184631834	0.181940657	0.109530799	0.217390652	0.09911928	0.162603532	0.039899501	0.173001648
S1_52724191	0	0	0	0.177443968	0.082521576	0.289799556	0	0.506990907	0	0.18630974	0	0.362949859	0.048394049	0.313789112	0.074718184	0.286497181
S1_52724193	0	0	0	0.177443968	0.082521576	0.289799556	0	0.506990907	0	0.18630974	0	0.362949859	0.048394049	0.313789112	0.074718184	0.286497181
S1_53180207	0.17766032	0.283985609	0	0.597431505	0	0.414189614	0.105879343	0.258260517	0.086732177	0.430657222	0	0.407574006	0.139373092	0.181608774	0.109964851	0.336688868
S1_53180209	0.17766032	0.283985609	0	0.597431505	0	0.414189614	0.105879343	0.258260517	0.086732177	0.430657222	0	0.407574006	0.139373092	0.181608774	0.109964851	0.336688868
S1_53180210	0.17766032	0.283985609	0	0.597431505	0	0.414189614	0.105879343	0.258260517	0.086732177	0.430657222	0	0.407574006	0.139373092	0.181608774	0.109964851	0.336688868
S1_53682169	0	0.080765558	0.235931997	0.252515909	0.290891428	0.289799556	0	0.506990907	0.088788773	0.190467526	0	0.3714071	0.167777915	0.220979912	0.59766353	0.316432968
S1_54059909	0	0.175155865	0.379748331	0.233062904	0	0.286370944	0	0.05476109	0	0.296802362	0.117098599	0.114751382	0	0.136498937	0.562061601	0.136783862
S1_54711344	0.180509505	0.177545518	0.105879343	0	0	0.079673541	0.379748331	0.03610642	0.085174548	0.178610406	0.232256404	9.64E-17	0.113256011	0.161476361	0.222240721	0.172667257
S1_54711425	0.082521576	0	0.103939328	0.036605567	0.082582187	0	0.235104167	0.088981432	0.087639628	0	0	0.020258615	0.021375216	7.04E-15	0.448056584	0.174315955
S1_54711523	0.181562787	0	0.229088773	0	0.18058455	0.080765558	0.376715511	0.089154443	0.190460131	0.083093959	0.244052898	0.01982524	0.048097145	0.043591669	0.110429861	0.050300374
S1_55034578	0.180509505	0	0	0.018142124	0.17766032	0	0.231472248	0.107637925	0.188210752	0	0	0.019885933	0.0476176	0	0.331811129	0.190840963
S1_55345281	0.180509505	0	0.105879343	0.036794905	0.082948509	0.171608157	0.38712339	0.017876779	0.183601405	0.083348907	0.235059469	0.038653698	0.052841051	0.074214537	0.284014042	0.005280239
S1_55345296	0.180509505	0	0.105879343	0.036794905	0.082948509	0.171608157	0.38712339	0.017876779	0.183601405	0.083348907	0.235059469	0.038653698	0.052841051	0.074214537	0.284014042	0.005280239
S1_55345297	0.083416769	0	0	0.036136704	0	0	0.10622156	1.16E-14	0.085166024	0	0	0.0189607	0.026489302	0.048976726	0.125795137	0.002640808
S1_55345310	0.083416769	0	0	0.036136704	0	0	0.10622156	1.16E-14	0.085166024	0	0	0.0189607	0.026489302	0.048976726	0.125795137	0.002640808
S1_55717711	0.909708863	0.398747869	0.38712339	0.142974039	0.180963715	0.174967836	0	0	0.437735896	0.294227572	0.117467494	0.020302746	1.335918383	0.235680788	0.835854055	0.302343358
S1_56164573	0.082948509	0	0.105630617	0.053793728	0	0	0.105879343	0.091377082	0	0	0	0.079150673	0.071132013	0	0.448274444	0.023083464
S1_56640510	0.729928852	0.177545518	0.388648969	0.091377082	0.18058455	0	0.235931997	0.071013945	0.44818892	0.085670357	0	0.039544262	0.52612403	0.266914492	1.452035862	0.140830019
S1_57230235	0.289253075	0.173587122	0.103257241	0.018295567	0.084022233	0.283479316	0.105879343	0.109623426	0.190954217	0.187675806	0.111313426	0.020893956	0.109380374	0.103774327	0.032426606	0.116068975
S1_57610933	0.411434265	0.545694209	0.105669604	0.252262378	0.083425778	0.175089053	0	0.03629893	0.189354433	0.302974422	0	0.156094367	0.210328127	0.40696798	1.38E-14	0.192461265
S1_57610963	0.17766032	0.283985609	0.105630617	0.12545151	0.183993488	0.406908526	0.103939328	0.111240675	0.190527957	0.420190779	0	0.117908368	0.125398888	0.186531687	0.229779998	0.019791472
S1_58064887	1.111184163	1.068341482	0	0.691088313	0.733313839	0.702958386	0.232315623	0.237311433	0.948764251	0.927065508	0.104775123	0.390146332	0.841123266	0.907795098	0.16321832	0.477711777
S1_58414389	0.730263426	0.704112849	0	0.326976388	0.431107073	0.406908526	0	0.036605567	0.604114127	0.585194837	0	0.159008609	0.449644747	0.576587118	0.074718184	0.227268137
S1_58549625	1.307129771	1.056220628	0	0.70338813	0.570505627	0.703612132	0.105669604	0.234975979	0.949228026	0.925279967	0.107200046	0.437641316	0.948013056	0.745723586	0.039116272	0.631219351
S1_59619375	0.936734317	0.901639663	0	0.477336847	0.411434265	0.873937947	0	0.252262378	0.606660097	0.940291946	0	0.279454242	0.702252396	0.626666443	1.32E-14	1.125768077
S1_59619402	0.936734317	0.901639663	0	0.477336847	0.558992285	1.056220628	0	0.359989101	0.782483216	0.957416188	0	0.349000534	0.598200263	0.647538503	1.35E-14	0.890196158
S1_61773649	0.570211698	0.552937491	0	0.181544858	0.082582187	0.407923836	0.235104167	0.018065448	0.305336362	0.575186316	0.104639539	0.060233883	0.618469735	0.335366068	0.369518454	0.121105712
S1_62403171	0.424670667	0.706171187	0.106942582	0.312268317	0.18058455	0.547618584	0.103257241	0.036045744	0.308115517	0.734646233	0	0.143806668	0.238488091	0.454532231	0.262912631	0.335364711
S1_64319107	0.18045667	0.17517717	0	0.072292309	0.180963715	0.407412526	0.232315623	0.109767204	0.187792432	0.29621529	0.104775123	0.097486462	0.05386787	0.179006045	0.16321832	0.019511792
S1_64482443	0.289253075	0.696505468	0.103257241	0.379521288	0.180963715	0.407412526	0.232315623	0.109767204	0.191625574	0.582473494	0	0.257167831	0.089641893	0.404739017	0.38454944	0.150976492
S1_64482449	0.289253075	0.696505468	0.103257241	0.379521288	0.180963715	0.407412526	0.232315623	0.109767204	0.191625574	0.582473494	0	0.257167831	0.089641893	0.404739017	0.38454944	0.150976492
S1_64521523	0.414523467	0.547794803	0	0.377082445	0.183993488	0.406908526	0.240318089	0.203445894	0.307177594	0.435440819	0.108016561	0.280390604	0.177452889	0.316046153	0.310170882	0.201289889
S1_64532213	0.176510312	0.545694209	0.105669604	0.252262378	0.18058455	0.547618584	0.103257241	0.217119818	0.187667196	0.575454042	0	0.233138988	0.09928495	0.312470247	0.227821779	0.059075267
S1_64592513	0	0.080525073	0.105669604	0.144578678	0.082314572	0.080726197	0.106942582	0.035981433	0	0.084925261	0	0.0778387	0.044710712	0.021708919	0.383691827	0.015977608
S1_64592514	0	0.080525073	0.105669604	0.144578678	0.082314572	0.080726197	0.106942582	0.035981433	0	0.084925261	0	0.0778387	0.044710712	0.021708919	0.383691827	0.015977608
S1_64813895	0.082314572	0.080726197	0.106942582	0.126676177	0.082314572	0.080726197	0.106942582	0.035981433	0	0	0	0.040213595	0.153272289	0.14604714	0.446512178	0.061588626
S1_65400627	0.082314572	0.283746757	0.106942582	0.072898969	0	0.279572291	0	0.05386203	0	0.294996593	0	0.077546092	0	0.09292453	0.227805255	0.009275011
S1_65505896	0.292671272	0.171608157	0	0.142974039	0.084022233	0.283479316	0.237725731	0.128316252	0.189300714	0.184953215	0.105332032	0.139769354	0.187442743	0.113349317	0.370911083	0.059406777
S1_65505907	0.292671272	0.171608157	0	0.142974039	0.084022233	0.283479316	0.237725731	0.128316252	0.189300714	0.184953215	0.105332032	0.139769354	0.187442743	0.113349317	0.370911083	0.059406777
S1_65505908	0.292671272	0.171608157	0	0.142974039	0.084022233	0.283479316	0.237725731	0.128316252	0.189300714	0.184953215	0.105332032	0.139769354	0.187442743	0.113349317	0.370911083	0.059406777
S1_65505912	0.292671272	0.171608157	0	0.142974039	0.084022233	0.283479316	0.237725731	0.128316252	0.189300714	0.184953215	0.105332032	0.139769354	0.187442743	0.113349317	0.370911083	0.059406777
S1_65505936	0.419183766	0.279572291	0.379748331	0.181294195	0.290186973	0.080726197	0.787090605	0.072898969	0.307015257	0.181940657	0.574133383	0.113313495	0.177182322	0.162603532	0.612023461	0.136448103
S1_65505949	0.419183766	0.279572291	0.379748331	0.181294195	0.290186973	0.080726197	0.787090605	0.072898969	0.307015257	0.181940657	0.574133383	0.113313495	0.177182322	0.162603532	0.612023461	0.136448103
S1_65536442	0.300526507	0.546391512	0	0.334299777	0.29121649	0.407923836	0.235104167	0.144141613	0.318368025	0.447454961	0.110684306	0.228799355	0.147345181	0.241578152	0.098002366	0.092337601
S1_65561194	0.729928852	0.414189614	0.105879343	0.276020174	0.414523467	0.283985609	0.559488465	0.377082445	0.593051488	0.430657222	0.238852307	0.355863532	0.381704595	0.181608774	0.412272481	0.107413665
S1_65656390	0.181562787	0.175562122	0.229088773	0.091676942	0	0	0.376715511	6.27E-16	0.086774417	0.083837903	0.244052898	0.01992857	0.115306714	0.243656939	0.110429861	0.100298434
S1_65662436	0.176510312	0.080525073	0.233903404	0.054406679	0	0	0.232315623	0	0.086695294	0	0.249661804	0	0.064368695	0.020379123	0.136167882	0.105032963
S1_65662445	0.181562787	0.175562122	0.229088773	0.091676942	0.082314572	0.080726197	0.106942582	0.035981433	0.088197173	0.086401729	0.114124202	0.021267684	0.065377567	0.062116915	0.099229959	0.118914347
S1_65699010	0.294527864	0.081376619	0.232315623	0.092266603	0.294597449	0.407740012	0.105669604	0.234975979	0.315954818	0.296576938	0	0.182345436	0.172810259	0.308999697	0.481125136	0.06825826
S1_65699019	0.176510312	0.080525073	0.105669604	0.144578678	0.290186973	0.283746757	0.106942582	0.144555292	0.192309238	0.184344876	0	0.137956105	0.113882103	0.170825014	0.383691827	0.048541964
S1_66157067	0.084899594	0	0	0.169314246	0	0	0.10622156	1.16E-14	0.087645876	0	0.108488494	0.039465878	0.022546812	0.105309647	0.033431232	0.061592975
S1_66443992	0.083416769	0.081376619	0	0.018021053	0	0.17517717	0	0.141859612	0	0	0	0.019037226	0.18462729	0.779104384	3.01E-14	0.470218734
S1_66451864	0.082101204	0.173587122	0.235931997	0.144585282	0.082582187	0	0.569592194	0.018065448	0.084889347	0.083183126	0.39231787	0.075094867	0.028157896	0.133156579	0.324051973	0.065710986
S1_66633038	0.181562787	0.40901957	0.229088773	0.235584107	0	0	0.773666485	0.03629893	0.086344338	0.187080933	0.395335861	0.118381851	0.202506985	0.515662491	0.659968096	0.089202019
S1_66680232	0	0	0.229088773	0	0	0	0.392670845	0.018073628	0	0	0.246641263	0	0.043194226	0.040667304	0.173308341	0.001762604
S1_67030287	0.300526507	0.28316814	0	0.129199612	0	0.080783926	0.105630617	0.072109932	0.184412694	0	0.107033687	4.10E-15	0.522894426	0.664103731	0.036258112	0.531796249
S1_67061257	0.421819157	0.177545518	0.105879343	0.091377082	0.082582187	0.079673541	0.235104167	0.03610642	0.190687613	0	0.235499207	0.059791282	0.249872186	0.387711565	0.141218841	0.065300839
S1_68739068	0.083425778	0.175089053	0.105669604	0.16346302	0.176510312	0.282967074	0	0.182348589	0.08745509	0.185425637	0	0.138463911	0.024043706	0.113311745	1.38E-14	0.052058851
S1_68739069	0	0.080765558	0.103257241	0.107659195	0	0.175562122	0	0.091676942	0	0.181348888	0	0.059048663	0	0.089655949	2.61E-14	0.024699798
S1_70131553	0	0.283746757	0.106942582	0.035981433	0.289253075	0.696505468	0.103257241	0.379521288	0.084818607	0.436627291	0	0.140711897	0.426098435	0.504302525	0.262912631	0.513767653
S1_70539066	0	0.406908526	0.103939328	0.036605567	0.421797587	0.407983033	0.10622156	0.25156752	0.188962164	0.43414282	0	0.140645712	0.540757919	0.222731233	0.297108028	0.146959305
S1_70774834	0.290186973	0.547251409	0	0.144555292	0.414523467	0.283985609	0	0.160852967	0.300593633	0.419754045	0	0.135069521	0.188737927	0.32629718	0.0429425	0.321917144
S1_70896684	0.180963715	0.407412526	0.107018424	0.109767204	0.419183766	0.079673541	0.235104167	0.398348209	0.305833471	0.184496592	0.239043456	0.245104862	0.23735866	0.358902855	0.073254843	0.34247105
S1_71036662	0	0.407740012	0.105669604	0.107736307	0.181562787	0.175562122	0.106942582	0.091676942	0.086344338	0.300612524	0	0.061222833	0.202506985	0.216525328	0.383691827	0.150125082
S1_71036663	0	0.547251409	0.106942582	0.254604507	0.176510312	0.282967074	0.105669604	0.071967	0	0.431926767	0	0.144042288	0.179708427	0.283028478	0.383691827	0.193907002
S1_71405275	1.253574808	0.521162833	0.518044127	0.98751054	0.839180034	1.144572661	1.273085063	1.480105124	1.08971668	1.145634991	1.215261799	1.491723696	1.027713054	0.982083749	0.977523244	1.178431268
S1_71458872	0.800313287	0.765398986	0.622269226	1.012023937	0.376928463	0.920348536	0.135214174	0.909291896	0.541225274	0.939542666	0.319826652	1.002270641	0.460280704	0.615736682	0.506835711	0.682009015
S1_71735809	0.81737967	0.244005412	0.86429538	0.518647216	0.32420286	0.752290007	1.273085063	0.698167819	0.326928524	0.542007224	1.269971619	0.666418051	0.385081984	0.430101193	1.003839453	0.486154355
S1_71750600	0.635780863	0.194761558	0.262815053	0.650334574	0.376928463	0.521162833	0.518044127	0.667736935	0.386616788	0.376231885	0.510842057	0.763061173	0.314388263	0.187028179	0.268701918	0.394137449
S1_71750603	0.635780863	0.194761558	0.262815053	0.650334574	0.376928463	0.521162833	0.518044127	0.667736935	0.386616788	0.376231885	0.510842057	0.763061173	0.314388263	0.187028179	0.268701918	0.394137449
S1_71750606	0.17766032	0.547794803	0.231472248	0.233787817	0.421819157	0.414189614	0.105879343	0.276020174	0.305192568	0.575618371	0.110686507	0.241691692	0.236716291	0.359240412	0.037392848	0.11876642
S1_71842199	0.180963715	0.702958386	0.560905935	0.237311433	0.411434265	0.282967074	0.233903404	0.182348589	0.307819481	0.439303467	0.402041077	0.186996673	0.131000575	0.460611796	0.20735048	0.164232126
S1_71938658	0.561318067	0.547251409	0.392670845	0.21711509	0.563325751	0.703989521	0.569592194	0.359760942	0.574659185	0.705464664	0.579432209	0.27647042	0.338509252	0.503648394	0.561820286	0.149126699
S1_71980272	0.18058455	0.547618584	0.750355668	0.198719608	0.411434265	0.545694209	0.566879926	0.252262378	0.303318646	0.575454042	0.597086199	0.257962705	0.151410329	0.312470247	0.394360525	0.183276885
S1_72098030	0.181579448	0.41940567	0.392954941	0.091827057	0.294597449	0.703612132	0.387046302	0.234975979	0.188221567	0.579152891	0.405451051	0.156757931	0.17036574	0.44729715	0.273732871	0.176039245
S1_72238929	0.563325751	0.703989521	0.569592194	0.269246377	0.424670667	0.706171187	0.554172392	0.293588349	0.586337621	0.7440075	0.588131639	0.312256441	0.318804806	0.450250195	0.349225624	0.088408591
S1_72238935	0.563325751	0.703989521	0.569592194	0.269246377	0.570211698	0.886474612	0.393234069	0.384594817	0.601145068	0.925017848	0.581130271	0.336877347	0.336116502	0.596557805	0.29436227	0.149835715
S1_72326057	0.289253075	0.173587122	0.235931997	0.270036498	0.084873109	0.290186973	0	0.076639642	0.190990649	0.188676422	0.105649557	0.158011562	0.21574717	0.1149076	0.33428369	0.152343831
S1_72821927	0.17766032	0.283985609	0	0.072109932	0	0.286370944	0	0.200043856	0	0.298973209	0	0.13178742	0.225712571	0.138641771	2.37E-14	0.104582964
S1_73368710	0.297030635	0	0.237725731	0.073237085	0.17766032	0.171608157	0	0.053793728	0.30097997	0.083348907	0.107120151	0.058543371	0.207927633	0.074214537	0.201084637	0.010230076
S2_314327	0.086580718	0.180854882	0	0.272514332	0.18058455	0.173587122	0	0.613629996	0.192319339	0.187928939	0	0.469216631	0.068236872	0.044035932	2.45E-14	0.45222655
S2_319160	0.299996136	0	0.109193522	0.206767899	0	0	0.376715511	0.107659195	0.191468578	0	0.251741157	0.179749535	0.298725304	0	0.269429665	0.052252367
S2_501365	0.307386346	0.180854882	0	0.272514332	0.082314572	0.175562122	0	0.347363544	0.196491973	0.186702105	0	0.291415232	0.353045387	0.048944059	1.26E-14	0.380576779
S2_544724	0.084742032	0	0	0.360030753	0	0.40901957	0.229088773	0.417261492	0	0.084450168	0	0.355447667	0.202664965	0.939123074	0.129707333	0.653529261
S2_627288	0.190021816	0	0.110209214	0.202339518	0.180963715	0	0.232315623	0.533615039	0.196028119	0	0.117327261	0.375395949	0.049275802	0	0.114724523	0.433977128
S2_627306	0.190021816	0	0.110209214	0.202339518	0.180963715	0	0.232315623	0.533615039	0.196028119	0	0.117327261	0.375395949	0.049275802	0	0.114724523	0.433977128
S2_629250	0.085583797	0.084146529	0	0.137331599	0.082314572	0.175562122	0.106942582	0.435638854	0.088202054	0.087299172	0.114332661	0.235659728	0.024234188	0.068471458	0.151065684	0.344691756
S2_697067	0.590440745	0.183594594	0	0.814628599	0.082314572	0.175562122	0	0.75362153	0.325618922	0	0	0.889737597	0.717172513	0.719334606	1.44E-14	0.876703433
S2_701590	0.186800828	0.290186973	0	0.152460815	0.083425778	0.282967074	0	0.694144531	0.191612936	0.300737218	0	0.420738065	0.101263172	0.094302478	1.32E-14	0.668260274
S2_744028	0.447341818	0	0	0.768534836	0.183993488	0.082232759	0	1.089998861	0.322603507	0.084987429	0	0.992132763	0.27284924	0.076063692	1.66E-14	0.852755227
S2_1033719	0.303505233	0.183594594	0.248848196	0.317082512	0	0.082232759	0.103939328	0.054832174	0.193064015	0	0.239404629	0.203089769	0.353054838	0.866364157	0.226273139	0.521388909
S2_1033777	0.303505233	0.183594594	0.248848196	0.317082512	0	0.082232759	0.103939328	0.054832174	0.193064015	0	0.239404629	0.203089769	0.353054838	0.866364157	0.226273139	0.521388909
S2_1044928	0.438619722	0.181562787	0.236511369	0.597595605	0.422157811	0.080765558	0.376715511	0.39798361	0.456800814	0.185545602	0.255998199	0.526890356	0.26664512	0.09141005	0.190743674	0.208229602
S2_1044963	0.438619722	0.181562787	0.236511369	0.597595605	0.422157811	0.080765558	0.376715511	0.39798361	0.456800814	0.185545602	0.255998199	0.526890356	0.26664512	0.09141005	0.190743674	0.208229602
S2_1291168	0.303505233	0.084146529	0	0.616568151	0.082314572	0.175562122	0	0.435638854	0.196017212	0.087299172	0	0.599946802	0.219262759	0.068471458	1.44E-14	0.244356834
S2_1462274	0.190021816	0.185233399	0	0.642678869	0	0.545694209	0.233903404	0.343513558	0.091439881	0.313962787	0.112374912	0.546410237	0.200363759	0.363630204	0.103869747	0.315011873
S2_1477485	0.183993488	0.560238504	0	0.980532613	0	0.407983033	0	0.394610639	0.188277174	0.584306818	0	0.745566312	0.213887894	0.359983044	0.074718184	0.573078652
S2_1485612	0.438619722	0.290186973	0	1.460259275	0.176510312	0.873937947	0.233903404	0.713035254	0.091097406	0.437735896	0	1.041535897	1.645172237	0.838983466	0.194620356	1.376629577
S2_1496811	0.307386346	0.180854882	0	0.997199305	0	0.286370944	0.107018424	0.420021605	0.195183812	0.187297265	0	0.780814472	0.582117839	0.129967937	0.127679347	0.565334125
S2_1496967	0.303505233	0.084146529	0	0.616568151	0.083416769	0.286370944	0	0.144918832	0.090156596	0.186532799	0	0.401707376	0.788113793	0.216729137	1.05E-14	0.422828202
S2_1535160	0.303505233	0.084146529	0	0.616568151	0.083416769	0.286370944	0	0.144918832	0.090156596	0.186532799	0	0.401707376	0.788113793	0.216729137	1.05E-14	0.422828202
S2_1535723	0.303505233	0.084146529	0	0.616568151	0	0.40901957	0	0.347363544	0.091027104	0.189300714	0	0.514060025	0.48159608	0.368133028	1.44E-14	0.343711357
S2_1538077	0.085583797	0.297555397	0.107693002	0.535671503	0	0.40901957	0	0.347363544	0	0.31026297	0	0.493166183	0.118069261	0.163202582	0.076106394	0.18855219
S2_1588488	0.088492136	0.086070323	0	0.364085949	0.084899594	0.28316814	0	0.055994853	0	0.187506974	0	0.207036263	0.503339151	0.130931283	1.37E-14	0.18766695
S2_1655153	0.086580718	0.422971644	0.10951115	0.464820766	0.181562787	1.071936964	0.554172392	0.566720979	0	0.7397154	0.242234738	0.485092069	0.733337416	0.954635948	0.444993938	0.511718873
S2_1656396	0	0.290186973	0	0.385931998	0.083416769	0.552937491	0.107018424	0.420021605	0	0.425148365	0	0.400467505	0.230560438	0.421083518	0.130328482	0.275355054
S2_1674873	0.303505233	0.084146529	0	0.616568151	0.082314572	0.40901957	0	0.347363544	0.196017212	0.189300714	0	0.514060025	0.219262759	0.368133028	1.44E-14	0.343711357
S2_1674877	0.307386346	0	0.244123752	0.668130792	0.083425778	0.282967074	0.105669604	0.362515611	0.313789506	0.086188366	0.242234738	0.548191238	0.293686719	0.2713115	0.074051516	0.34291492
S2_1682330	0.086580718	0.180854882	0	0.154482308	0	0.414189614	0.105879343	0.18472897	0.086744742	0.298379474	0	0.199274066	0.29231254	0.393863175	0.088353857	0.114572318
S2_1683044	0.190021816	0	0.110209214	0.399797035	0.084022233	0.414189614	0.105879343	0.946712907	0.193246762	0.186003809	0	0.650950965	0.102625085	0.639121651	0.235754676	0.848081723
S2_1749710	0.307386346	0	0	0.668130792	0.082101204	0.696505468	0.235931997	0.287595057	0.091735335	0.188945492	0	0.44946251	0.788091018	1.042826646	0.392855307	0.811620082
S2_1749719	0.307386346	0	0	0.668130792	0.082101204	0.696505468	0.235931997	0.287595057	0.091735335	0.188945492	0	0.44946251	0.788091018	1.042826646	0.392855307	0.811620082
S2_1749771	0.438619722	0.082314572	0	0.951415891	0	0.696505468	0.235931997	0.57951047	0.312994854	0.300851311	0.105649557	0.816125698	0.651116972	0.880472679	0.33428369	0.939771455
S2_1788927	0.299996136	0.41208234	0	1.292630549	0	0.706171187	0.229088773	0.75362153	0.088503995	0.56582054	0	1.061274452	0.823334581	0.504238238	0.129707333	0.939822623
S2_1928784	0.307386346	0.180854882	0	0.997199305	0.176510312	0.545694209	0	0.343513558	0.091097406	0.305754942	0	0.640783536	1.047131112	0.416127457	1.92E-14	0.778610362
S2_1946287	0.307386346	0.180854882	0	0.997199305	0.083425778	0.282967074	0.105669604	0.749340727	0.313789506	0.188962164	0	0.930492193	0.293686719	0.115652904	0.111792261	0.499574683
S2_2004280	0.183993488	0	0.240318089	0.446831825	0	0.398747869	0	0.503935946	0.088213052	0.0845175	0.108016561	0.445624909	0.272893444	0.550738117	0.310170882	0.502181102
S2_2004284	0.183993488	0	0.240318089	0.446831825	0.082582187	0.279572291	0	0.616259465	0.188009209	0.083335768	0.229572019	0.500701328	0.158443645	0.428882176	0.242902633	0.495096621
S2_2004317	0.297030635	0	0.237725731	0.294250627	0.17766032	0.398747869	0	0.503935946	0.30097997	0.180058422	0.107120151	0.415195385	0.207927633	0.455121145	0.201084637	0.402130197
S2_2078361	0.431107073	0.082232759	0.103939328	0.632421687	0.082582187	0.538486904	0	0.524271897	0.310497258	0.294227486	0	0.625682325	0.652558872	0.510328184	2.45E-14	0.492916587
S2_2181637	0.438619722	0.082314572	0	0.951415891	0.084022233	0.177545518	0	0.553651841	0.312109701	0.08472668	0	0.863844129	0.752474434	0.149156504	0.04467516	0.584392237
S2_2201154	0.084742032	0.176685399	0	0.360030753	0	0.286370944	0	0.420021605	0.084964764	0.183086213	0	0.452362095	0.123794835	0.149981863	0.043556273	0.233243198
S2_2209079	0.425002444	0	0.107137206	0.415769949	0	0.545694209	0	0.343513558	0.19072883	0.182768784	0	0.36971654	0.951866336	1.022344172	0.087062699	0.641353697
S2_2209085	0.58245977	0	0.109193522	0.517180027	0.082314572	0.40901957	0	0.347363544	0.315242479	0.084450168	0	0.454237814	1.061134677	0.939123074	0.129707333	0.733589034
S2_2262778	0.299996136	0.176685399	0	0.823028094	0	0.286370944	0	0.420021605	0.188246529	0.183086213	0	0.675028118	0.567998848	0.149981863	0.043556273	0.46930609
S2_2262786	0.299996136	0.176685399	0	0.823028094	0	0.286370944	0	0.420021605	0.188246529	0.183086213	0	0.675028118	0.567998848	0.149981863	0.043556273	0.46930609
S2_2262795	0.299996136	0.176685399	0	0.823028094	0	0.286370944	0	0.420021605	0.188246529	0.183086213	0	0.675028118	0.567998848	0.149981863	0.043556273	0.46930609
S2_2275534	0.438619722	0.082314572	0	0.951415891	0.082314572	0.706171187	0.229088773	0.75362153	0.313141702	0.298222235	0	0.890939814	0.661677465	1.287798995	0.127833549	1.316964526
S2_2275540	0.438619722	0.290186973	0.110005701	0.85412448	0.083425778	0.545694209	0.233903404	0.694144531	0.317220208	0.428076092	0.24110755	0.83015103	0.458709385	0.340540134	0.079750721	0.474576787
S2_2275554	0.438619722	0.290186973	0.110005701	0.85412448	0.083425778	0.545694209	0.233903404	0.694144531	0.317220208	0.428076092	0.24110755	0.83015103	0.458709385	0.340540134	0.079750721	0.474576787
S2_2276648	0.58245977	0.176685399	0	0.823028094	0.083425778	0.545694209	0	0.694144531	0.44216539	0.298327889	0	0.779565259	0.657036048	0.51613721	1.68E-14	0.620849256
S2_2562313	0.299996136	0.176685399	0.236511369	0.823028094	0	0.696505468	0.235931997	0.57951047	0.191468578	0.301876228	0.246222423	0.718431903	0.298725304	0.779844664	0.081133853	0.704218083
S2_2562315	0.299996136	0.176685399	0.236511369	0.823028094	0	0.696505468	0.235931997	0.57951047	0.191468578	0.301876228	0.246222423	0.718431903	0.298725304	0.779844664	0.081133853	0.704218083
S2_2598427	0.181579448	0.28316814	0.239925806	0.718143154	0	0.403880675	0	0.613629996	0.087321308	0.298260556	0.114721875	0.709985408	0.106138662	0.180369537	0.333172554	0.347496453
S2_2614628	0.425002444	0.28316814	0	0.718143154	0.17766032	0.398747869	0	0.503935946	0.312145763	0.301058987	0	0.637404343	0.290569912	0.159636166	0.075504061	0.277475633
S2_2617648	0.438619722	0	0.236511369	0.717850481	0	0.403880675	0.103257241	0.252515909	0.312994854	0.084977575	0.112064762	0.44860171	0.651116972	0.759216074	0.03781929	0.6571147
S2_2632934	0.425002444	0	0.107137206	0.415769949	0.082948509	0.686884454	0	0.21561388	0.089999475	0.296802362	0	0.236583733	1.058165183	0.896022739	2.02E-14	0.489589545
S2_2788193	0.58245977	0	0.109193522	0.517180027	0	0.696505468	0	0.57951047	0.317371733	0.184962284	0	0.546804642	0.880950869	1.425918845	0.230347907	1.138631952
S2_2788194	0.58245977	0	0.109193522	0.517180027	0	0.696505468	0	0.57951047	0.317371733	0.184962284	0	0.546804642	0.880950869	1.425918845	0.230347907	1.138631952
S2_2788195	0.58245977	0	0.109193522	0.517180027	0	0.696505468	0	0.57951047	0.317371733	0.184962284	0	0.546804642	0.880950869	1.425918845	0.230347907	1.138631952
S2_2788196	0.58245977	0	0.109193522	0.517180027	0	0.696505468	0	0.57951047	0.317371733	0.184962284	0	0.546804642	0.880950869	1.425918845	0.230347907	1.138631952
S2_2792718	0.58245977	0	0.109193522	0.517180027	0	0.696505468	0	0.57951047	0.317371733	0.184962284	0	0.546804642	0.880950869	1.425918845	0.230347907	1.138631952
S2_2792719	0.58245977	0	0.109193522	0.517180027	0	0.696505468	0	0.57951047	0.317371733	0.184962284	0	0.546804642	0.880950869	1.425918845	0.230347907	1.138631952
S2_2823278	0.58245977	0	0.109193522	0.517180027	0	0.696505468	0	0.57951047	0.317371733	0.184962284	0	0.546804642	0.880950869	1.425918845	0.230347907	1.138631952
S2_2832770	0.086580718	0.180854882	0	0.484356157	0.289253075	1.056220628	0	0.741342632	0	0.44407446	0	0.583736638	0.718627557	1.268061206	2.45E-14	0.784495089
S2_2832771	0.086580718	0.180854882	0	0.484356157	0.289253075	1.056220628	0	0.741342632	0	0.44407446	0	0.583736638	0.718627557	1.268061206	2.45E-14	0.784495089
S2_2869206	0.186800828	0.290186973	0	0.85412448	0.176510312	0.873937947	0	0.713035254	0	0.437735896	0	0.832367661	0.778339863	0.838983466	1.32E-14	0.754333963
S2_3382035	0.438619722	0.082314572	0.236511369	0.951415891	0	0.552937491	0	0.814396986	0.307584597	0.291421425	0.10792751	0.945266051	0.957621236	1.061246879	0.17903509	1.189668745
S2_3382037	0.438619722	0.082314572	0.236511369	0.951415891	0	0.552937491	0	0.814396986	0.307584597	0.291421425	0.10792751	0.945266051	0.957621236	1.061246879	0.17903509	1.189668745
S2_3382038	0.438619722	0.082314572	0.236511369	0.951415891	0	0.552937491	0	0.814396986	0.307584597	0.291421425	0.10792751	0.945266051	0.957621236	1.061246879	0.17903509	1.189668745
S2_3398258	0	0.715906406	0.105879343	0.57286744	0.176510312	1.272229192	0.233903404	0.860137298	0.083791963	0.906968458	0.107597879	0.685881285	0.205706047	1.200752096	0.055155575	0.750721636
S2_3398520	0	0.546391512	0	0.354713552	0.289253075	1.487248638	0.235931997	0.88363392	0.087181158	0.914681212	0.107649032	0.559632476	0.513679597	1.67731083	0.203153976	0.990878065
S2_3436267	0	0.414189614	0	0.18472897	0.289253075	1.056220628	0	0.454967992	0.086408493	0.720562287	0	0.288416739	0.497067438	1.132867266	1.54E-14	0.456554645
S2_3477901	0	0.290186973	0	0.385931998	0	0.286370944	0	0.420021605	0	0.298695457	0	0.401631304	0	0.135860711	1.42E-14	0.191981084
S2_3477904	0	0.290186973	0	0.385931998	0.082314572	0.175562122	0	0.435638854	0	0.186840836	0	0.441505926	0	0.127264748	2.09E-14	0.213034437
S2_3486275	0.186800828	0.082314572	0	0.516417256	0	0.40901957	0	0.347363544	0.087969645	0.184814372	0	0.458944434	0.465727751	0.460934365	2.09E-14	0.376886756
S2_3486285	0.186800828	0.082314572	0	0.516417256	0	0.40901957	0	0.347363544	0.087969645	0.184814372	0	0.458944434	0.465727751	0.460934365	2.09E-14	0.376886756
S2_3486293	0.186800828	0.082314572	0	0.516417256	0	0.40901957	0	0.347363544	0.087969645	0.184814372	0	0.458944434	0.465727751	0.460934365	2.09E-14	0.376886756
S2_3486295	0.186800828	0.082314572	0	0.516417256	0	0.40901957	0	0.347363544	0.087969645	0.184814372	0	0.458944434	0.465727751	0.460934365	2.09E-14	0.376886756
S2_3486296	0.186800828	0.082314572	0	0.516417256	0	0.40901957	0	0.347363544	0.087969645	0.184814372	0	0.458944434	0.465727751	0.460934365	2.09E-14	0.376886756
S2_3765986	0	0.290186973	0	0.385931998	0.558992285	1.487248638	0.235931997	0.649844154	0.091097406	0.744649526	0.105649557	0.383081581	1.0915852	2.167034218	0.33428369	1.324735136
S2_3766017	0	0.290186973	0	0.385931998	0.558992285	1.487248638	0.235931997	0.649844154	0.091097406	0.744649526	0.105649557	0.383081581	1.0915852	2.167034218	0.33428369	1.324735136
S2_3766057	0	0.28316814	0.107137206	0.295920633	0.176510312	0.873937947	0	0.401838375	0	0.427822461	0	0.310732868	0.258423972	1.15574083	0.087062699	0.621025619
S2_3766061	0	0.28316814	0.107137206	0.295920633	0.176510312	0.873937947	0	0.401838375	0	0.427822461	0	0.310732868	0.258423972	1.15574083	0.087062699	0.621025619
S2_3767796	0	0.28316814	0.107137206	0.295920633	0.419183766	1.25296033	0.103877716	0.47160142	0.089382606	0.580487779	0	0.293282221	0.796026391	1.755554719	0.268995127	0.998920729
S2_3772220	0	0.176685399	0	0.095163314	0.558992285	1.056220628	0.235931997	0.359989101	0.194940508	0.433578636	0.10690927	0.118859523	0.828752201	1.675098125	0.310992422	0.841648765
S2_3772221	0	0.176685399	0	0.095163314	0.558992285	1.056220628	0.235931997	0.359989101	0.194940508	0.433578636	0.10690927	0.118859523	0.828752201	1.675098125	0.310992422	0.841648765
S2_3772223	0	0.176685399	0	0.095163314	0.558992285	1.056220628	0.235931997	0.359989101	0.194940508	0.433578636	0.10690927	0.118859523	0.828752201	1.675098125	0.310992422	0.841648765
S2_3772224	0	0.176685399	0	0.095163314	0.558992285	1.056220628	0.235931997	0.359989101	0.194940508	0.433578636	0.10690927	0.118859523	0.828752201	1.675098125	0.310992422	0.841648765
S2_3816405	0.084873109	0.290186973	0	0.133368105	0.421819157	0.414189614	0	0.055573566	0.191233252	0.29983943	0	0.096806418	0.568559133	0.214462727	0.04467516	0.090974115
S2_3818431	0.082521576	0.289799556	0.103939328	0.242499399	0.411434265	0.873937947	0	0.401838375	0.187252428	0.564024567	0	0.344212695	0.561325872	0.975384291	1.25E-14	0.473916106
S2_3818432	0	0.177545518	0	0.478266594	0.289253075	0.696505468	0	0.741342632	0.086408493	0.416669353	0	0.581709272	0.497067438	0.86933844	1.54E-14	0.716063725
S2_3818481	0.180509505	0.414189614	0.105879343	0.57286744	0.558992285	1.056220628	0.235931997	0.649844154	0.306620102	0.720562287	0.228945446	0.584879729	0.666768485	1.132867266	0.192289081	0.904594607
S2_3820557	0	0.176685399	0	0.34099447	0.289253075	0.696505468	0	0.454967992	0.088797629	0.301876228	0	0.357340687	0.251269079	0.779844664	1.42E-14	0.421074417
S2_3820621	0.082521576	0.289799556	0	0.27901831	0.181562787	0.706171187	0.229088773	0.566720979	0.08613499	0.550369163	0.106773667	0.425186729	0.174665034	0.686389813	0.054758384	0.452469931
S2_3820624	0.082521576	0.289799556	0	0.27901831	0.181562787	0.706171187	0.229088773	0.566720979	0.08613499	0.550369163	0.106773667	0.425186729	0.174665034	0.686389813	0.054758384	0.452469931
S2_3820639	0.082521576	0.289799556	0	0.27901831	0.181562787	0.706171187	0.229088773	0.566720979	0.08613499	0.550369163	0.106773667	0.425186729	0.174665034	0.686389813	0.054758384	0.452469931
S2_3820654	0.082521576	0.289799556	0	0.27901831	0.181562787	0.706171187	0.229088773	0.566720979	0.08613499	0.550369163	0.106773667	0.425186729	0.174665034	0.686389813	0.054758384	0.452469931
S2_3890344	0.180509505	0.414189614	0.105879343	0.57286744	0.421797587	1.504858434	0.389626556	1.325348784	0.31137713	0.924784458	0.237282649	0.966865194	0.423337927	2.081748217	0.391159915	1.472947289
S2_3890370	0.180509505	0.414189614	0.105879343	0.57286744	0.566360416	1.464089191	0.38712339	1.302016881	0.312565846	0.902057127	0.235059469	0.944956586	0.6008638	1.693367805	0.284014042	1.329621822
S2_3891316	0	0.41208234	0	0.34099447	0.294527864	0.886474612	0.107018424	0.551823333	0.087725589	0.572955204	0	0.414202735	0.534434586	0.98334104	8.97E-15	0.566854197
S2_3926337	0	0.290186973	0	0.385931998	0.424670667	1.071936964	0.229088773	0.566720979	0.089500748	0.578261292	0	0.402534207	1.215618111	1.56566763	0.127833549	0.884774975
S2_3926816	0	0.290186973	0	0.385931998	0.558992285	1.487248638	0.235931997	0.88363392	0.091097406	0.744649526	0.105649557	0.578405796	1.0915852	2.167034218	0.33428369	1.305704586
S2_3928943	0	0.546391512	0	0.658300665	0.419183766	0.861490384	0	0.304921966	0.089382606	0.584690307	0	0.442539613	0.796026391	0.47585654	0.116502871	0.461424592
S2_3928979	0	0.546391512	0	0.658300665	0.419183766	0.861490384	0	0.304921966	0.089382606	0.584690307	0	0.442539613	0.796026391	0.47585654	0.116502871	0.461424592
S2_3980575	0.183993488	0	0.240318089	0.632421687	0.179466948	0.538486904	0	0.597182807	0	0.179943295	0.229572019	0.573724185	1.169177638	1.153353147	0.242902633	1.051690136
S2_4012225	0.181579448	0.28316814	0	1.109234945	0.176510312	0.873937947	0.233903404	1.326443344	0	0.427822461	0.106857212	1.209702524	0.818880626	1.15574083	0.130505891	1.461512814
S2_4159624	0	0.082314572	0	0.385931998	0.179466948	0.861490384	0.379748331	0.706954418	0	0.305844824	0.106923858	0.559054329	0.295887688	1.138844172	0.463232466	0.735002061
S2_4160030	0	0.28316814	0	0.658300665	0.176510312	0.873937947	0.233903404	1.326443344	0	0.427822461	0.106857212	0.947091077	0.258423972	1.15574083	0.130505891	1.31267219
S2_4160452	0	0.082232759	0	0.546527369	0	0.686884454	0.105630617	0.944067003	0	0.298973209	0.108431069	0.770759738	0	0.802847987	0.039530294	0.746990356
S2_4212970	0.181579448	0	0	0.718143154	0	0.538486904	0.379748331	0.597182807	0.086225171	0.184651405	0.108200738	0.615525425	0.250023423	0.677507583	0.312379606	0.625739286
S2_4283245	0.183993488	0.082232759	0	0.546527369	0.18058455	0.403880675	0	1.041950974	0.18869014	0.182448235	0	0.885318713	0.057794875	0.301582044	2.14E-14	0.793172336
S2_4296772	0.181579448	0.28316814	0	1.109234945	0.18045667	0.704112849	0.389626556	0.580558888	0	0.438024265	0.232445121	0.73556445	0.714098331	0.66417168	0.49543168	1.073189419
S2_4344444	0	0.082232759	0	0.546527369	0.082101204	0.696505468	0.235931997	1.167353488	0	0.295633402	0.107902876	0.865862406	0.201364035	1.020514818	0.13129437	1.224089328
S2_4373422	0.084742032	0.176685399	0	0.724197305	0.179466948	0.861490384	0.379748331	1.081102141	0	0.430319226	0.107822835	0.910984832	0.4746154	1.00662707	0.30069595	0.960553047
S2_4373423	0.084742032	0.176685399	0	0.724197305	0.179466948	0.861490384	0.379748331	1.081102141	0	0.430319226	0.107822835	0.910984832	0.4746154	1.00662707	0.30069595	0.960553047
S2_4436828	0.082521576	0.289799556	0	0.56420717	0.558992285	1.056220628	0.235931997	0.88363392	0.191917458	0.572635585	0.107902876	0.699120943	0.909754771	1.280019265	0.13129437	0.961610754
S2_4436928	0	0.176685399	0	0.34099447	0.419183766	1.25296033	0.379748331	1.299217642	0.19301953	0.574026484	0.107822835	0.742971093	0.548357673	1.987556633	0.30069595	1.579061644
S2_4441201	0	0.176685399	0	0.34099447	0.289253075	0.403880675	0	0.287595057	0.088797629	0.29425518	0	0.355774518	0.251269079	0.29028151	1.42E-14	0.140360918
S2_4441215	0	0.176685399	0	0.34099447	0.289253075	0.403880675	0	0.287595057	0.088797629	0.29425518	0	0.355774518	0.251269079	0.29028151	1.42E-14	0.140360918
S2_4441294	0.294527864	0.286370944	0	0.200043856	0.18045667	0.704112849	0.10622156	0.580558888	0.30158246	0.562221643	0	0.415458457	0.10471857	0.674004039	0.125795137	0.388770872
S2_4822675	0.183797146	0.180854882	0.10951115	0.077775915	0.176510312	0.873937947	0.566879926	0.600509445	0.1897076	0.437170616	0.2435605	0.27665622	0.047936931	1.014332019	0.419590034	0.559904448
S2_4822681	0.183797146	0.180854882	0.10951115	0.077775915	0	0.706171187	0.554172392	0.566720979	0.088113099	0.426631049	0.242234738	0.253059315	0.074689792	0.788285223	0.444993938	0.560085391
S2_4822718	0.190084758	0.297555397	0.107693002	0.157224413	0.180509505	0.414189614	0.388648969	0.312355034	0.193574215	0.307355227	0.110925406	0.251198377	0.055272189	0.184417274	0.207117266	0.191743985
S2_4909686	0.084899594	0	0	0	0.176510312	0.545694209	0.233903404	0.252262378	0.086933052	0.182768784	0.106857212	0.08005952	0.028791006	1.022344172	0.130505891	0.499769712
S2_5005409	0.300348321	0.561318067	0.110005701	0.366402389	0.583137451	0.875837111	0.239925806	0.509785377	0.44033011	0.576007152	0.236019653	0.422842535	0.965921425	0.719223458	0.142634938	0.422089453
S2_5005421	0.300348321	0.561318067	0.110005701	0.366402389	0.583137451	0.875837111	0.239925806	0.509785377	0.44033011	0.576007152	0.236019653	0.422842535	0.965921425	0.719223458	0.142634938	0.422089453
S2_5005479	0.583137451	1.276588426	0.584145574	0.974359958	0.570211698	1.29167646	0.789464612	1.075363239	0.590716122	1.318918617	0.770522121	1.023501641	0.345595413	1.109120929	0.565749953	0.788746259
S2_5098735	0.300348321	0.561318067	0.110005701	0.366402389	0.176510312	0.545694209	0.233903404	0.252262378	0.192071463	0.583755529	0.24110755	0.382433609	0.12752233	0.315775037	0.079750721	0.107299093
S2_5294011	0.583137451	0.546391512	0	0.190130344	0.181562787	0.706171187	0.229088773	0.381813364	0.434540265	0.57250534	0.105848791	0.225285928	0.747772121	0.428543024	0.043556273	1.201848037
S2_5421597	0.562280952	0.560238504	0.379110816	0.427853535	0.558992285	1.487248638	0.572124929	0.991953113	0.582375998	0.920456382	0.396956139	0.577347976	0.344628431	1.555063863	0.327381598	1.395360311
S2_5997633	0.184996127	0.712362383	0.236511369	0.245544421	0.181562787	0.706171187	0.229088773	0.566720979	0.189773808	0.737962512	0.241487934	0.384592879	0.058078078	0.419792462	0.085771194	0.39294148
S2_6695235	0.180509505	0.177545518	0.105879343	0	0.18045667	0.17517717	0.10622156	0.035675266	0.189872714	0.184458431	0.110168009	0.019894307	0.125295071	0.04844472	0.040113143	0.030920067
S2_6822733	0	0.175562122	0.229088773	0.109256568	0	0.171608157	0.105630617	0.178958715	0	0.178497696	0.110055144	0.132547517	0	0.058459584	0.141074018	0.106868823
S2_6826363	0.180509505	0.177545518	0.388648969	0.055573566	0.082101204	0.403880675	0.235931997	0.287595057	0.085483692	0.291612144	0.394072951	0.157008663	0.029809076	0.209779649	0.308015021	0.342483498
S2_6826366	0.180509505	0.177545518	0.388648969	0.055573566	0.082101204	0.403880675	0.235931997	0.287595057	0.085483692	0.291612144	0.394072951	0.157008663	0.029809076	0.209779649	0.308015021	0.342483498
S2_6828062	0.421819157	0.414189614	0.388648969	0.220621544	0.179466948	0.538486904	0.379748331	0.304921966	0.301613336	0.426663941	0.39924239	0.256913379	0.227041363	0.240279754	0.272458601	0.352866059
S2_6830580	0.083416769	0.081376619	0.107018424	0.018021053	0	0.17517717	0.10622156	0.10831201	0.085166024	0.180058422	0.110365381	0.058398603	0.026489302	0.125646372	0.042248635	0.103155679
S2_6840611	0.082521576	0.289799556	0.379110816	0.27901831	0	0.17517717	0.10622156	0.394610639	0	0.301058987	0.252590767	0.405927616	0.048394049	0.137351814	0.187602081	0.302173236
S2_6899761	0.083425778	0.080525073	0.233903404	0.089600347	0	0.17517717	0.389626556	0.10831201	0.085015827	0.176522623	0.381306327	0.132008528	0.090278412	0.177024032	0.30602935	0.064748686
S2_7024896	0.083416769	0.286370944	0.107018424	0.05476109	0	0.398747869	0.38712339	0.21561388	0	0.295328037	0.236697026	0.060306104	0.085173746	0.134330084	0.225592326	0.627479957
S2_7024957	0	0.282967074	0.233903404	0.144578678	0	0.171608157	0.38712339	0.017876779	0	0.17932178	0.375061087	0.072819917	2.41E-16	0.198881507	0.163886243	0.062142833
S2_7050173	0	0.40901957	0.229088773	0.054117663	0	0.279572291	0.103877716	0	0	0.2919914	0.109667527	0.018519238	0	0.269178359	0.285096308	0.023321425
S2_7077263	0	0.175562122	0.229088773	0.054117663	0	0.398747869	0.38712339	0.21561388	0	0.288010131	0.237342552	0.095729625	0	0.207541755	0.24747171	0.30211933
S2_7693822	0.082582187	0.279572291	0.103877716	0.03610642	0	0.283985609	0.231472248	0.12545151	0	0.288139683	0.106529835	0.073911953	0.172904873	0.163702459	0.054640806	0.201331242
S2_7714384	0	0.279572291	0.103877716	0.05386203	0.082948509	0.398747869	0.105630617	0.090148	0.082240564	0.284829265	0.105013049	0.071919155	0.320107126	0.233365066	0.083933458	0.037905162
S2_7714385	0	0.279572291	0.103877716	0.05386203	0.082948509	0.398747869	0.105630617	0.090148	0.082240564	0.284829265	0.105013049	0.071919155	0.320107126	0.233365066	0.083933458	0.037905162
S2_7719717	0.179466948	0.538486904	0.103877716	0.05386203	0	0.283909101	0.376715511	0.089154443	0.084889347	0.420797284	0.230614895	0.058270964	0.112147443	0.324876045	0.219722932	0.215892384
S2_7720152	0	0.398747869	0.105630617	0.017876779	0	0.175089053	0.105669604	0.03629893	0	0.291232824	0.109140952	0.038038949	0	0.213435255	0.042569625	0.005836031
S2_7887388	0	0	0.103257241	0.089154443	0	0.175155865	0	0	0	0.082670084	0	1.78E-14	0	0.267721167	0.086542043	0.153205785
S2_7894092	0	0.080525073	0	0.03629893	0	0.17517717	0	1.16E-14	0	0.176522623	0	0.037559394	0.059439084	0.177024032	0.0429425	0.015411786
S2_7899266	0.176510312	0.282967074	0	0.054406679	0.082948509	0.398747869	0.105630617	0.017876779	0.084691008	0.28992859	0.102748933	0.056556389	0.035796994	0.164620413	0.052813242	0.069222897
S2_7959822	0	0.175562122	0.229088773	0.018073628	0.082948509	0.080783926	0	0.017876779	0	0.179943295	0.110936921	4.34E-16	0.183488871	0.09944622	0.281734575	0.198295652
S2_7968932	0.082101204	0.403880675	0	0.018295567	0.082101204	0.080765558	0.103257241	6.27E-16	0	0.183407645	0	1.81E-14	0.184445925	0.324566612	2.81E-14	0.007626441
S2_7987092	0	0.173587122	0.103257241	6.27E-16	0.419183766	0.079673541	0	0.05386203	0.183527797	0	0	0.019282957	0.666559278	0.496920272	0.086542043	0.086084181
S2_8249877	0.082582187	0.079673541	0	0.03610642	0.289253075	0	0	0.126859314	0.183527797	0	0	0.075251515	0.169549481	0.081126563	3.62E-14	0.114944997
S2_8267994	0.082582187	0.079673541	0.103877716	0	0.424670667	0	0	0.091676942	0.298818919	0	0	0.019626559	0.448438148	0.070772081	0.118257687	0.284604578
S2_8446416	0	0.279572291	0	0.125373246	0.082948509	0.080783926	0.105630617	0.017876779	0	0.178205572	0.106529835	0.037708099	0.23662694	0.199151021	0.224479323	0.286352086
S2_8450431	0	0.173587122	0.103257241	0.053245442	0.411434265	0	0	0.054406679	0.185237211	0.08401995	0	1.27E-14	0.421219355	0.093159369	3.13E-14	0.461891734
S2_8464782	0	0.279572291	0	0.05386203	0.289253075	0.080765558	0.103257241	0.053245442	0.083917212	0.180091901	0	7.67E-15	0.637330888	0.160749316	0.086542043	0.600901113
S2_8902276	0	0.173587122	0.103257241	0.018295567	0.419183766	0	0.103877716	0.125373246	0.183527797	0.083183126	0.106855492	3.25E-14	0.666559278	0.133156579	0.041744419	0.600901113
S2_8953430	0.290186973	0	0.106942582	0	1.102817453	0.279572291	0.103877716	0.435452628	0.587734813	0.083904093	0.109530799	0.139537013	1.390828763	0.428452527	0.039899501	1.029756614
S2_9092283	0	0.082232759	0.103939328	0	0.421797587	0.17517717	0	0.25156752	0.188962164	0	0	0.039826635	0.540757919	0.642577227	1.48E-14	0.437918556
S2_9185465	0.575843934	0.080660391	0.576340573	0.239298199	0.730263426	0.17517717	0.10622156	0.539964628	0.760878269	0.180234565	0.390039359	0.336341888	0.50629325	0.162855573	0.485562807	0.238441102
S2_9499161	0.58245977	0.083095841	0.109193522	0.170202422	0.294597449	0	0	0.126236232	0.452914822	0.084094794	0	0.158283197	0.352543014	0.074382605	0.126701941	0.032828078
S2_9509890	0.575843934	0.080660391	0	0.128316252	0.563325751	0	0.103877716	0.144141613	0.59283421	0.081767796	0	0.134580925	0.376776342	0.026782231	0.086842367	0.026123724
S2_9509893	0.575843934	0.080660391	0	0.128316252	0.563325751	0	0.103877716	0.144141613	0.59283421	0.081767796	0	0.134580925	0.376776342	0.026782231	0.086842367	0.026123724
S2_9509905	0.575843934	0.080660391	0	0.128316252	0.563325751	0	0.103877716	0.144141613	0.59283421	0.081767796	0	0.134580925	0.376776342	0.026782231	0.086842367	0.026123724
S2_9509908	0.575843934	0.080660391	0	0.128316252	0.563325751	0	0.103877716	0.144141613	0.59283421	0.081767796	0	0.134580925	0.376776342	0.026782231	0.086842367	0.026123724
S2_9509918	0.4232326	0.174967836	0.560905935	0.276444057	0.716644635	0.283985609	0.231472248	0.451085093	0.57872769	0.288513483	0.387744994	0.369151588	0.437656006	0.213443408	0.319924669	0.313519244
S2_9510788	0.731024518	0.080765558	0.376715511	0.217119818	0.566360416	0.171608157	0.105630617	0.288868523	0.743781689	0.082895992	0.233155001	0.241818976	0.489933223	0.029158124	0.192748831	0.114007213
S2_9534537	0.575843934	0.283479316	0.237725731	0.331234206	0.716644635	0.080783926	0.231472248	0.233787817	0.597857109	0.182378586	0.243622159	0.29514716	0.401697607	0.126745145	0.084787282	0.230066644
S2_9542648	0.290186973	0	0.106942582	0.035981433	0.421797587	0	0.10622156	0.141859612	0.423727547	0	0.110176181	0.077339792	0.31035804	0.080735852	0.0429425	0.12366026
S2_9543053	0.731024518	0.080765558	0.376715511	0.217119818	0.566360416	0.171608157	0.105630617	0.288868523	0.743781689	0.082895992	0.233155001	0.241818976	0.489933223	0.029158124	0.192748831	0.114007213
S2_9677411	0.297030635	0	0	0.018142124	0.421797587	0	0.10622156	0.141859612	0.43782994	0	0	0.078713993	0.202060501	0.092736683	0.22822216	0.06407177
S2_9677414	0.297030635	0	0	0.018142124	0.421797587	0	0.10622156	0.141859612	0.43782994	0	0	0.078713993	0.202060501	0.092736683	0.22822216	0.06407177
S2_9677418	0.297030635	0	0	0.018142124	0.421797587	0	0.10622156	0.141859612	0.43782994	0	0	0.078713993	0.202060501	0.092736683	0.22822216	0.06407177
S2_9685272	0.297030635	0.080660391	0	0.166045941	0.414523467	0	0.105630617	0.072109932	0.307355227	0	0	0.117857828	0.132063739	0.048901509	0.124918712	0.119328397
S2_9686597	0.290186973	0	0	0.035981433	0.29121649	0.079673541	0.103877716	0.018065448	0.296478907	0	0	0.037387525	0.108425587	0	1.96E-14	0.044988791
S2_10087942	0.297030635	0.080660391	0	0.166045941	0.414523467	0	0.105630617	0.072109932	0.307355227	0	0	0.117857828	0.132063739	0.048901509	0.124918712	0.119328397
S2_10166432	0.290186973	0	0	0.035981433	0.18045667	0	0.10622156	0.035675266	0.297478595	0	0	0.037962749	0.111609275	6.80E-15	0.128109061	0.005824768
S2_10580541	0.18058455	0	0	0.089154443	0.082948509	0	0	0.21561388	0.183145418	0	0	0.129648391	0.154163614	1.23E-14	0.043689213	0.048714857
S2_11085053	0.294597449	0.080525073	0	0.018031782	0.082948509	0.080783926	0.231472248	5.40E-15	0.18845539	0.083133046	0.105506799	0	0.316560822	0.027200965	0.174407923	0.023619684
S2_11104702	0.082582187	0.279572291	0.103877716	0	0.289253075	0.080765558	0	0.018295567	0.183527797	0.180091901	0	2.05E-14	0.169549481	0.160749316	0.368064482	0.078075034
S2_11566321	0.411434265	0	0	0.071967	0.570211698	0.081376619	0.107018424	0.181544858	0.429173041	0	0.107132986	0.150584256	0.390817826	0.425749357	0.426458696	0.299607061
S2_12523293	0.176510312	0.545694209	0.105669604	0.182348589	0.289253075	0	1.024419641	0.144585282	0	0.185237211	0.646302555	0.039233648	0.99885565	1.153853545	1.908474188	1.113177951
S2_13052952	0.18045667	0	0.780516545	0.035675266	0.181562787	0	0.554172392	0.054117663	0.187185718	0	0.750054316	0.057078045	0.057400847	6.85E-15	0.569856413	0.008597841
S2_13137750	0.083425778	0.080525073	0.387046302	0.03629893	0	0.080726197	0.229088773	0	0.08745509	0.084925261	0.245750589	0	0.067156459	0.021708919	0.178658033	0.00558155
S2_13403563	0	0	0.376715511	0.053245442	0.289253075	0.173587122	0.572124929	0.144585282	0.085590221	0	0.420999568	0.095199614	0.210367921	0.228575545	0.621909278	0.239970294
S2_17308473	0.18045667	0.407983033	0.10622156	0.25156752	0.083416769	0	0.393234069	0.018021053	0	0.183479212	0.253750171	0.058509038	0.788583475	0.855394107	0.473295575	0.828470149
S2_18322481	0.289253075	0.403880675	0.750355668	0.287595057	0	0.080765558	0.572124929	0.107659195	0.085590221	0.183407645	0.597086199	0.136390043	0.210367921	0.324566612	0.422383863	0.285185772
S2_18498135	0	0.861490384	0.235104167	0.417458025	0.176510312	0.175089053	1.01526674	0.018031782	0	0.431476994	0.642251203	0.151881901	0.207663496	1.044331913	1.319060182	0.587905964
S2_18577006	0.176510312	0.282967074	1.279290533	0.288640838	0	0	1.01526674	0.362515611	0	0.085508246	1.078657749	0.294420682	0.071070789	0.265272321	0.878777115	0.134133797
S2_18577010	0.176510312	0.282967074	1.279290533	0.288640838	0	0	1.01526674	0.362515611	0	0.085508246	1.078657749	0.294420682	0.071070789	0.265272321	0.878777115	0.134133797
S2_18814558	0.896736681	1.056220628	0.750355668	0.919003379	0.083425778	0.407740012	1.01526674	0.126236232	0.434305093	0.744649526	0.852347597	0.472091912	1.274434411	0.931397618	0.792135598	1.442829434
S2_21763101	0.083425778	0.407740012	0.566879926	0.126236232	0.084742032	0.293260578	1.038232494	0.206767899	0.087250458	0.425982743	0.861756897	0.155254718	0.02709337	0.205487129	0.884864147	0.094844786
S2_22105799	0.29121649	0.175155865	0.758941964	0.378841237	0.183993488	0.701990867	0.379110816	0.33311375	0.302007459	0.427345814	0.553590355	0.359594731	0.104898531	0.623654317	0.517515455	0.370511218
S2_22921314	0.181562787	0.40901957	0.787090605	0.312268317	0.18058455	0.547618584	0.572124929	0.39798361	0.190460131	0.567604956	0.804154106	0.361496703	0.048097145	0.333820817	0.56127814	0.224743092
S2_23164032	0.421819157	0.177545518	0.576340573	0.40893596	0.17766032	0.080783926	0.775010003	0.503935946	0.305192568	0.183840743	0.813965485	0.509804018	0.236716291	0.090228408	0.645241715	0.223995666
S2_26804232	0.181562787	0	0.787090605	0.199095835	0.29121649	0.175155865	0.379748331	0.378841237	0.302014472	0.083987425	0.574133383	0.290823554	0.150910173	0.186742591	0.612023461	0.110410246
S2_50026619	0.17766032	0	0.38712339	0.468421118	0	0.082232759	0.760866785	0.27901831	0.086532452	0.083427505	0.613401532	0.424536161	0.073844525	0.093789882	0.568053792	0.287599776
S2_50026625	0.17766032	0	0.38712339	0.468421118	0	0.082232759	0.760866785	0.27901831	0.086532452	0.083427505	0.613401532	0.424536161	0.073844525	0.093789882	0.568053792	0.287599776
S2_50026626	0.17766032	0	0.38712339	0.468421118	0	0.082232759	0.760866785	0.27901831	0.086532452	0.083427505	0.613401532	0.424536161	0.073844525	0.093789882	0.568053792	0.287599776
S2_50026636	0.17766032	0	0.38712339	0.468421118	0	0.082232759	0.760866785	0.27901831	0.086532452	0.083427505	0.613401532	0.424536161	0.073844525	0.093789882	0.568053792	0.287599776
S2_50279803	0.18045667	0.17517717	0.780516545	0.177443968	0.082521576	0.082232759	1.269883122	0.27901831	0	0	1.122368299	0.197716036	0.387699882	0.642577227	0.980518261	0.244894413
S2_50661513	0	0.175155865	0.758941964	0.03610642	0.084873109	0.082314572	0.819075096	0.20877917	0	0	0.868987501	0.122216368	0	0.392183298	0.71163331	0.092332847
S2_54599003	0.082582187	0.279572291	0.569592194	0	0.083416769	0.174967836	0.393234069	0	0.086976136	0.185369064	0.581130271	3.81E-15	0.02392144	0.113317283	0.29436227	0.012145721
S2_55365351	0.292671272	0.398747869	0.231472248	0.178958715	0.083416769	0	0.789464612	0.05476109	0	0.181323426	0.622053327	0	0.999975442	0.501077769	1.007213389	1.041549539
S2_55479624	0	0.173587122	0.750355668	6.27E-16	0.176510312	0	0.566879926	0.054406679	0.085590221	0.08401995	0.597086199	0	0.048097145	0.093159369	0.394360525	0.059075267
S2_56115918	0	0.079673541	0.235104167	0	0.083416769	0	0.393234069	0.05476109	0	0	0.411068228	1.13E-14	0.070736512	0.021440371	0.258830814	0.083405211
S2_56224763	0.176510312	0.282967074	0.105669604	0.054406679	0.082582187	0.407923836	0.103877716	0.018065448	0.086034194	0.415402489	0.108335436	0.019523481	0.026741147	0.202741313	0.041530733	0.07216862
S2_57018171	0.176510312	0.080525073	0	0.071967	0	0.080765558	0	0.036045744	0.085590221	0.08401995	0	0.057688213	0.048097145	0.023949116	0.116196914	0.009163262
S2_57018172	0.176510312	0.080525073	0	0.071967	0	0.080765558	0	0.036045744	0.085590221	0.08401995	0	0.057688213	0.048097145	0.023949116	0.116196914	0.009163262
S2_57018223	0.176510312	0.080525073	0	0.071967	0	0.080765558	0	0.036045744	0.085590221	0.08401995	0	0.057688213	0.048097145	0.023949116	0.116196914	0.009163262
S2_57469908	0	0.283909101	0.376715511	0.089154443	0.179466948	0.279572291	0.103877716	0.125373246	0.084889347	0.291534214	0.230614895	0.020176068	0.112147443	0.106910592	0.219722932	0.615176636
S2_57488031	0	0	0	0.054117663	0.082948509	0.171608157	0	0.107637925	0	0	0	0.039334012	0.183488871	0.228579309	2.18E-14	0.23746936
S2_58167536	0.180509505	0.080660391	0	0.147355595	0	0.175155865	0	0	0.085174548	0.084112262	0	0.058668599	0.113256011	0.134491446	2.37E-14	0.216034911
S2_58167537	0.180509505	0.080660391	0	0.147355595	0	0.175155865	0	0	0.085174548	0.084112262	0	0.058668599	0.113256011	0.134491446	2.37E-14	0.216034911
S2_58171118	0	0	0.107137206	0	0.422157811	0.283909101	0.103257241	0.107659195	0.18351353	0.181746996	0.108967461	1.51E-14	0.907915749	0.302800132	0.041754485	0.21372682
S2_58171139	0	0	0.107137206	0	0.422157811	0.283909101	0.103257241	0.107659195	0.18351353	0.181746996	0.108967461	1.51E-14	0.907915749	0.302800132	0.041754485	0.21372682
S2_58182337	0	0	0.107137206	0	0.082582187	0.175155865	0.235104167	0.018065448	0	0.085476317	0.114804049	5.79E-16	0.023988473	0.139871479	0.192218723	0.036888526
S2_58376125	0.084022233	0.080660391	0	0.018142124	0.292671272	0	0	0.107637925	0.189300714	0	0	0.019885933	0.187442743	0.021482547	1.40E-14	0.190840963
S2_58501919	0.561318067	0.080726197	0.106942582	0.273686082	0.566360416	0.171608157	0.38712339	0.324472611	0.58930826	0.084000613	0.252281259	0.289728807	0.346612627	0.024402912	0.47163937	0.120133843
S2_58512024	0.422157811	0.080765558	0.376715511	0.036045744	0.909708863	0.171608157	0.38712339	0.324472611	0.72966952	0.082895992	0.397074811	0.173260592	0.968476861	0.029158124	0.362516977	0.650369342
S2_58574117	0.294597449	0.175089053	0.105669604	0.018031782	0.725248163	0.079673541	0.103877716	0.398348209	0.57697409	0.083782023	0.108335436	0.16146846	0.510191817	0.074439496	0.041530733	0.587905964
S2_58605456	0.733313839	0.407412526	0.232315623	0.237311433	0.716644635	0.283985609	0	0.160852967	0.755211965	0.415273813	0.105847179	0.156681757	0.469112687	0.160301728	0.175442766	0.254267613
S2_58699698	0.747981592	0.174776672	0.240318089	0.203445894	0.909708863	0.398747869	0.38712339	0.341740609	0.972054503	0.297056985	0.413487378	0.282104074	0.64079892	0.261358324	0.217630077	0.133521533
S2_58699699	0.747981592	0.174776672	0.240318089	0.203445894	0.909708863	0.398747869	0.38712339	0.341740609	0.972054503	0.297056985	0.413487378	0.282104074	0.64079892	0.261358324	0.217630077	0.133521533
S2_58699701	0.926601788	0.283479316	0.576340573	0.331234206	1.102817453	0.538486904	0.758941964	0.489114716	1.167075666	0.430282075	0.624806358	0.467432561	0.822669699	0.30291729	0.497485626	0.222437822
S2_58724017	0.733313839	0.407412526	0.997905672	0.474756782	0.558992285	0.173587122	0.572124929	0.144585282	0.614738004	0.299076957	0.816069091	0.282207707	0.460325588	0.237692116	0.574806834	0.219665697
S2_58738858	0.561318067	0.283746757	0.392670845	0.144555292	0.735614481	0.175562122	0.554172392	0.180584696	0.611918337	0.187615653	0.423936766	0.160406508	0.440835314	0.103780325	0.307816877	0.040982055
S2_58738941	0.731024518	0.547618584	0.376715511	0.39798361	0.710541987	0.080525073	0	0.054406679	0.766065699	0.295214732	0.107200046	0.195158372	0.504245735	0.719490314	0.309016261	0.292225582
S2_58833655	0.733313839	0.407412526	0.232315623	0.237311433	0.896736681	0.403880675	0.235931997	0.379521288	0.78596033	0.431562893	0.251841146	0.283091778	0.506908026	0.215230081	0.180181859	0.138380174
S2_58843549	0.737150321	0.179544976	0.107137206	0.314737752	0.566360416	0.398747869	0	0.324472611	0.774157238	0.30609091	0	0.34006439	0.418017407	0.146042555	0.032995693	0.241255481
S2_58858889	0.4232326	0.407412526	0	0.237311433	0.421797587	0.407983033	0	0.25156752	0.441087215	0.427345814	0	0.23828576	0.236333006	0.226923248	3.01E-14	0.188450178
S2_58920907	0.438619722	0.181562787	0.236511369	0.22854499	0.901639663	0.547251409	0.106942582	0.644169952	0.603474049	0.305196411	0.239554428	0.365250498	0.600795243	0.434078015	0.083617757	0.445630766
S2_58981197	0.425002444	0.179544976	0.107137206	0.091827057	0.563325751	0.407923836	0	0.359760942	0.447486689	0.302841123	0.10767144	0.237750402	0.274139391	0.239805126	0.039274905	0.142310392
S2_59033499	0.733313839	0.407412526	0.232315623	0.349399261	0.566360416	0.398747869	0	0.142974039	0.758381917	0.42315793	0.103390001	0.193965556	0.478666794	0.186526304	0.226339938	0.170885952
S2_59103084	0.901639663	0.547251409	0.106942582	0.21711509	0.421797587	0.407983033	0	0.141859612	0.753061141	0.559967297	0	0.205339865	0.668138878	0.323629173	0.128109061	0.102022894
S2_59163306	1.354832651	0.546663251	0.576340573	0.443310454	0.90463205	0.407923836	0.569592194	0.269246377	1.183543478	0.55614224	0.597308802	0.384619124	1.228537022	0.2664548	0.41483483	0.238944375
S2_59186430	1.375253352	0.567605622	0.402194892	0.704548302	0.731024518	0.080765558	0.376715511	0.180959965	1.205196789	0.424014859	0.408561931	0.481153377	1.120617941	0.808245816	0.155781983	0.502179091
S2_59280147	0.4232326	0.174967836	0.232315623	0.109767204	0.716644635	0.080783926	0.231472248	0.160852967	0.57872769	0.177980694	0.240096795	0.133697674	0.437656006	0.054123116	0.128247473	0.030640164
S2_59504565	1.592647791	0.725722386	0.392954941	0.869697162	1.089230572	0.283985609	0.231472248	0.414422435	1.445579849	0.585013049	0.248099029	0.675797245	1.150919639	0.556399508	0.111960576	0.724235141
S2_59504578	1.865870806	0.875299899	0.237725731	0.74651595	1.089230572	0.283985609	0.231472248	0.414422435	1.663002885	0.573832064	0.243622159	0.644776273	1.894448413	0.729568316	0.084787282	0.49925398
S2_59504599	1.865870806	0.875299899	0.237725731	0.74651595	1.089230572	0.283985609	0.231472248	0.414422435	1.663002885	0.573832064	0.243622159	0.644776273	1.894448413	0.729568316	0.084787282	0.49925398
S2_59508124	1.592647791	0.725722386	0.392954941	0.869697162	1.522994354	0.703612132	0.387046302	0.975408699	1.634516269	0.74519272	0.405451051	0.893267949	1.319783454	0.475162011	0.273732871	0.822859367
S2_59540774	1.316835655	0.701990867	0.240318089	0.649818802	0.563325751	0.175155865	0.235104167	0.378841237	0.977740794	0.427345814	0.247051573	0.529025372	1.13999928	0.623654317	0.085767229	0.427293754
S2_59546851	1.124310562	0.41940567	0.392954941	0.491616624	1.078680699	0.407740012	0.387046302	0.65662621	1.152305384	0.429777649	0.405451051	0.601596952	0.758684535	0.216500532	0.273732871	0.544848363
S2_59546889	1.124310562	0.41940567	0.392954941	0.491616624	0.901639663	0.547251409	0.392670845	0.454544104	0.966731018	0.56393403	0.408974895	0.489777089	0.787655474	0.270059917	0.372476571	0.285570934
S2_60136643	1.652618455	0.735614481	0.571141548	0.893963091	0.901639663	0.283746757	0.106942582	0.454544104	1.45529309	0.580335809	0.391501981	0.750656302	1.705545678	0.712643066	0.428702256	0.588374231
S2_61284344	1.898130274	0.293260578	0.402194892	0.455101666	1.320198637	0.407923836	0	0.269246377	1.740506735	0.433310436	0.238985686	0.370886038	1.567307441	0.182562947	0.445057947	0.225819071
S2_61405778	2.40157754	0.406908526	0.240318089	0.649818802	1.112610787	0.080765558	0.103257241	0.323141012	1.946248667	0.288513483	0.232887285	0.50976807	2.450010607	0.328514678	0.220389851	0.780873669
S2_61656764	2.230934627	0.735614481	0.571141548	0.618550516	1.571875752	0.547618584	0.376715511	0.473859531	2.278029328	0.755051083	0.414621862	0.607775665	1.886997358	0.487652714	0.22724855	0.248793306
S2_61665451	2.906802967	1.119720956	0.571141548	0.893963091	1.571875752	0.547618584	0.103257241	0.39798361	2.693457413	0.947737253	0.243118129	0.751026652	2.808669381	0.90442258	0.415502975	0.494412477
S2_61817775	2.906802967	1.119720956	0.571141548	1.007604119	1.571875752	0.547618584	0.103257241	0.473859531	2.693457413	0.947737253	0.243118129	0.833948931	2.808669381	0.90442258	0.415502975	0.55837297
S2_61951542	2.305159699	1.370155031	0.405552256	1.291565194	2.658677559	0.703612132	0.105669604	0.915258698	2.709228766	1.190763794	0.252884452	1.250183106	2.34961831	1.029391251	0.175755044	0.803885122
S2_62180835	2.79967545	0.725722386	0.785048388	0.869697162	2.676953316	0.877400656	0.231472248	1.018915143	2.960797546	0.940077083	0.558384261	0.990578746	2.58283105	0.598945905	0.655562404	0.622700462
S2_62180875	3.084575694	0.701990867	0.58430692	0.963946583	2.736561228	0.704112849	0.10622156	1.250748544	3.266934798	0.753359658	0.395493534	1.232986644	2.85332399	0.504777711	0.604570849	0.808599666
S2_62193283	1.316835655	0.406908526	0.58430692	0.203445894	1.569382673	0.17517717	0.10622156	0.501526768	1.430336488	0.301030462	0.395493534	0.334095805	1.178447784	0.159210577	0.604570849	0.431870006
S2_62273865	2.465224054	2.29470559	1.611693549	1.66951136	2.736561228	2.017566223	0.780516545	2.257894113	2.891264811	2.404817262	1.29016521	1.999125257	2.530250954	2.013944768	1.25591673	1.709502206
S2_62276503	2.79967545	2.093219061	1.293921632	1.870914404	2.406114832	1.464089191	0.38712339	1.91511138	2.972482293	1.930893113	0.797906615	2.110571202	2.516459264	1.759124381	1.068402126	1.661024057
S2_62706994	2.465224054	2.29470559	1.029913342	1.868437315	2.126177076	1.510707118	0.554172392	1.266613829	2.692507965	1.964686174	0.812175555	1.769345573	2.242391177	1.783050641	0.616559494	1.360341492
S2_62788778	3.063482562	1.748343303	0.787090605	1.66151686	2.736561228	1.504858434	0.389626556	1.736802428	3.171300425	1.797820572	0.577409403	1.795151449	2.934252434	1.356907199	0.52252991	1.291832555
S2_62788824	3.063482562	1.748343303	0.787090605	1.66151686	2.736561228	1.504858434	0.389626556	1.736802428	3.171300425	1.797820572	0.577409403	1.795151449	2.934252434	1.356907199	0.52252991	1.291832555
S2_62788825	3.063482562	1.748343303	0.787090605	1.66151686	2.736561228	1.504858434	0.389626556	1.736802428	3.171300425	1.797820572	0.577409403	1.795151449	2.934252434	1.356907199	0.52252991	1.291832555
S2_63108144	2.514223574	1.829337619	0.80760956	2.166359953	2.064648272	0.877400656	0.231472248	1.50677132	2.607672571	1.606457402	0.572547311	2.078204768	2.150928554	1.549316678	0.709220059	1.650541624
S2_63156418	1.354832651	0.875299899	0.576340573	0.816977034	2.064648272	1.277240521	0.559488465	1.582082262	1.652798902	1.127935002	0.592832109	1.219335871	1.62455073	1.043571481	0.376395672	1.138568488
S2_63156419	1.354832651	0.875299899	0.576340573	0.816977034	2.064648272	1.277240521	0.559488465	1.582082262	1.652798902	1.127935002	0.592832109	1.219335871	1.62455073	1.043571481	0.376395672	1.138568488
S2_63156420	1.354832651	0.875299899	0.576340573	0.816977034	2.064648272	1.277240521	0.559488465	1.582082262	1.652798902	1.127935002	0.592832109	1.219335871	1.62455073	1.043571481	0.376395672	1.138568488
S2_63318254	2.514223574	1.829337619	0.80760956	1.76631248	3.063482562	2.298739434	0.787090605	2.234983228	2.883258172	2.16399229	0.834884961	2.068456921	2.667755456	2.017005806	0.755140471	1.982182424
S2_63318296	3.331144536	2.158810753	0.607819243	2.177513917	2.40157754	2.008447847	0.240318089	1.538750779	3.09431069	2.198190968	0.579166135	2.106210921	3.162308307	1.880054327	0.427802873	1.692640323
S2_63330131	3.641412385	2.449595096	1.059398453	2.378830354	2.126421234	2.012048217	0.997905672	1.349487744	3.125728712	2.459972569	1.081985471	2.094822169	3.472685548	2.125192791	0.787515172	1.810947363
S2_63630700	2.148664288	1.558055491	0.785048388	1.352852833	2.126421234	1.50140774	0.560905935	1.400643086	2.198405775	1.579425242	0.586274285	1.392589887	1.974846056	1.426952658	0.432703176	1.807323593
S2_63800483	2.79967545	1.558055491	0.785048388	1.740523153	2.113691687	1.750298822	0.376715511	1.502908249	2.628936631	1.85004634	0.574625421	1.756386252	2.345362817	1.514195193	0.574453603	1.247947938
S2_64189145	2.906802967	2.757563182	1.367245334	2.671458871	2.743195535	2.301821866	0.750355668	2.131330642	3.066617389	2.841036142	1.061754276	2.549117413	2.884796044	2.410036715	1.172190655	2.133438868
S2_64650628	3.158895253	3.638765057	1.611693549	4.665931671	3.824429872	2.609262723	1.018565425	2.998364005	3.627072961	3.366577402	1.314636155	4.203352567	3.617136282	3.291854031	1.145750379	4.051390245
S2_64650663	3.158895253	3.638765057	1.611693549	4.665931671	3.824429872	2.609262723	1.018565425	2.998364005	3.627072961	3.366577402	1.314636155	4.203352567	3.617136282	3.291854031	1.145750379	4.051390245
S2_65051161	2.580012587	2.800589624	1.093395133	2.80232165	3.063482562	2.298739434	1.305875944	2.817420399	2.992948408	2.85144375	1.412090603	3.052988551	2.710974619	2.427539884	1.091180151	2.485822088
S2_65051195	2.580012587	2.800589624	1.093395133	2.80232165	2.763646626	2.012048217	0.997905672	2.528907096	2.709121528	2.57466858	1.109300984	2.871756001	2.470602562	2.417138322	0.872545169	2.434383886
S2_65064094	2.514223574	2.411689712	0.80760956	2.810951199	2.658677559	2.606231359	0.387046302	2.42896101	2.622181304	2.760248386	0.587881301	2.804575055	2.304330064	2.400551764	0.58353502	2.288569232
S2_65103078	2.465224054	2.29470559	0.576340573	1.868437315	1.814819892	1.504460996	0.235104167	1.318227388	2.266509968	2.063334059	0.395222276	1.663508176	2.333207007	1.926206762	0.325476149	1.324372733
S2_65733114	2.854654247	2.449595096	1.059398453	2.355275515	1.865870806	1.273684092	0.576340573	0.74651595	2.638661967	1.907197517	0.816502885	1.695821563	2.555433463	2.617100412	0.769525451	2.321310943
S2_66317451	2.702596512	3.59030214	1.398386732	3.880285862	2.148664288	2.713754961	0.785048388	2.40212545	2.766470112	3.389517993	1.103088372	3.621679328	2.471218169	3.171752346	1.014744792	3.291022984
S2_66341971	2.305159699	3.969490192	1.766311138	3.490454806	2.126421234	2.60178277	0.997905672	2.528907096	2.407497466	3.675348774	1.390863788	3.421687983	2.038842927	3.510883518	1.569150085	3.417879458
S2_66388910	2.182191605	3.908726022	1.64980337	3.346618924	2.465224054	2.924500626	1.029913342	2.275879666	2.297589174	3.609740365	1.355677174	3.065662809	2.139853292	3.705082056	1.171344756	3.358965875
S2_66575167	2.580012587	4.367862085	1.718535243	3.941002787	1.814905952	2.596780301	1.04835984	2.174389429	2.360503523	3.660069904	1.383530355	3.421382284	2.437697827	4.389876194	1.355152879	3.597691352
S2_66609170	3.017174582	3.969490192	1.766311138	4.235841959	2.40157754	3.783049023	1.649758223	3.786332355	3.055389883	4.173908683	1.815299152	4.382215152	2.78750991	4.096524863	1.611167961	3.980825303
S2_66629979	3.641412385	4.785679656	2.362854268	4.065586145	3.158895253	4.441616746	1.611693549	3.89461508	3.726093021	4.892680392	2.035392459	4.238938036	3.560440148	4.69965973	1.786404218	3.709305762
S2_67727936	3.331144536	4.367862085	2.484310832	3.941002787	2.465224054	2.924500626	1.611693549	2.275879666	3.11928972	4.000233097	2.082916717	3.55521523	3.042810723	4.109394155	1.989600734	3.830626233
S2_67759968	4.058084338	3.082609668	0.80760956	3.66931507	3.063482562	2.298739434	0.392670845	2.192987931	3.824988349	2.813397662	0.589496236	3.208628012	3.859756745	2.912565576	0.580478298	3.42696122
S2_67788325	2.400173358	3.435066816	1.487857739	3.416659641	2.305159699	3.180288108	1.32937094	2.65722069	2.437105512	3.462441171	1.464236088	3.316656307	2.229544469	3.331742697	1.289881235	2.90507698
S2_67788328	2.400173358	3.435066816	1.487857739	3.416659641	2.580012587	3.535292944	1.093395133	3.010372172	2.460084744	3.765163582	1.451041706	3.51432167	2.391237233	3.492741806	1.273800968	2.987637617
S2_67788334	2.400173358	3.435066816	1.487857739	3.416659641	2.580012587	3.535292944	1.093395133	3.010372172	2.460084744	3.765163582	1.451041706	3.51432167	2.391237233	3.492741806	1.273800968	2.987637617
S2_67804684	2.854654247	3.131771917	1.64980337	2.485169713	3.084575694	2.008447847	1.04835984	1.538750779	2.965894182	2.778329927	1.366078376	2.195731153	2.796493972	3.255948613	1.148070013	2.300601569
S2_67821930	2.702596512	3.59030214	2.07740576	3.191211457	1.652618455	2.126177076	1.367245334	1.520250253	2.446928815	2.965209963	1.765710331	2.661416149	2.83322969	3.539199533	1.504917178	2.946606973
S2_68258064	1.995000568	3.22999321	1.453373187	2.826860676	2.182191605	2.449595096	1.64980337	1.831261961	2.063408399	2.99936793	1.505972675	2.555897276	1.823864036	2.908896162	1.339167684	2.271355595
S2_68418049	1.866484174	2.772758794	1.206658927	2.730570812	1.940251652	2.158810753	0.607819243	1.442796307	2.137355958	2.781201433	1.132520056	2.452548829	1.79926428	2.519397311	1.003006201	2.138276924
S2_68993529	0.590440745	1.605348542	0.607819243	1.00011219	0.737150321	1.103713532	0.392954941	0.491616624	0.608368224	1.39689374	0.587408348	0.80746536	0.358956384	1.247315439	0.443040712	0.617467741
S2_69128839	0.779926768	1.370155031	0.81019922	0.829305482	0.431107073	1.064661962	0.58430692	0.33311375	0.631056625	1.19039945	0.821608188	0.649195687	0.500035876	0.971088515	0.539821535	0.532302986
S2_69651836	0.938796967	0.567605622	0.402194892	0.782904807	0.901639663	0.87636711	0.392670845	0.845243613	0.962515341	0.747563741	0.413956811	0.836191787	0.648089494	0.588709295	0.321873625	0.464343936
S2_69657428	0.598094917	0.924616217	0.593169335	0.427412172	0.733313839	1.06627635	0.560905935	0.313721407	0.773320301	0.95959769	0.604473248	0.40603803	0.437923113	0.691472698	0.384656313	0.158788535
S2_70082585	0.297030635	0.283479316	0	0.073237085	0.083425778	0.175089053	0.105669604	0.018031782	0.187170446	0.18027571	0.106123379	0.056120024	0.30634408	0.066506599	0.226011175	0.012258084
S2_70202348	0	0.41940567	0.107137206	0.091827057	0.083425778	0.175089053	0.105669604	0.018031782	0	0.297834899	0.110001787	0.059514787	0.086142263	0.389925069	0.042879726	0.172490954
S2_70202457	0.431107073	1.064661962	0.240318089	0.33311375	0.18058455	0.547618584	0.376715511	0.180959965	0.310158387	0.89399611	0.391882487	0.287754275	0.412347781	0.815292649	0.220389851	0.176702136
S2_70414117	0.294597449	0.407740012	0.105669604	0.16346302	0.563325751	0.407923836	0.235104167	0.107245946	0.42567366	0.414077579	0.234659146	0.146277826	0.388570656	0.193464883	0.489343615	0.045301874
S2_70420721	0.570505627	0.407740012	0.105669604	0.16346302	0.566360416	0.171608157	0.105630617	0.395632884	0.591217527	0.290195438	0.109140952	0.274125827	0.404057393	0.381603188	0.042569625	0.320642544
S2_70437636	0.297030635	0.875299899	0.237725731	0.128316252	0.716644635	0.283985609	0.231472248	0.251821394	0.439762687	0.573832064	0.243622159	0.102689151	0.457514298	0.729568316	0.084787282	0.518581275
S2_70437638	0.183993488	0.701990867	0.240318089	0.036605567	0.563325751	0.175155865	0.235104167	0.233062904	0.429189276	0.427345814	0.247051573	0.061433029	0.406201331	0.623654317	0.085767229	0.490726735
S2_70443187	0.299996136	0.567605622	0.402194892	0.132220387	0.561318067	0.547251409	0.106942582	0.21711509	0.434774428	0.580737599	0.242228855	0.160843466	0.318028701	0.389164804	0.229790978	0.285927553
S2_70569050	0.563325751	0.407923836	0.569592194	0.560140751	0.896736681	0.696505468	0.572124929	0.57951047	0.745376056	0.56827798	0.594911529	0.596052991	0.526742762	0.439950869	0.460964713	0.311424467
S2_70569068	0.563325751	0.407923836	0.569592194	0.560140751	0.896736681	0.696505468	0.572124929	0.57951047	0.745376056	0.56827798	0.594911529	0.596052991	0.526742762	0.439950869	0.460964713	0.311424467
S2_70569086	0.563325751	0.407923836	0.569592194	0.560140751	0.896736681	0.696505468	0.572124929	0.57951047	0.745376056	0.56827798	0.594911529	0.596052991	0.526742762	0.439950869	0.460964713	0.311424467
S2_70571891	0.297030635	1.273684092	0.576340573	0.592661087	0.29121649	0.703989521	0.569592194	0.322826961	0.304963144	1.090462067	0.597308802	0.484655219	0.141609472	0.985106324	0.41483483	0.288234196
S2_70594661	0.084742032	0.567605622	0.402194892	0.170202422	0.294597449	0.703612132	0.105669604	0.126236232	0.188168649	0.737871227	0.241784557	0.158283197	0.296797248	0.459486201	0.330178331	0.032828078
S2_70609903	0.186800828	1.119720956	0.571141548	0.422885348	0.294597449	1.0674256	0.105669604	0.325252816	0.307458732	1.162740584	0.385677276	0.409580211	0.153556413	0.864632032	0.489900427	0.247338033
S2_70840831	0	0.735614481	0.571141548	0.22854499	0	0.407412526	0.560905935	0.162848846	0	0.583664988	0.589467424	0.137367359	0	0.587771449	0.37395077	0.245700474
S2_70896375	0.084742032	0.567605622	0.80760956	0.132220387	0.084022233	0.546663251	0.576340573	0.166045941	0.085953737	0.573049733	0.783434658	0.134510854	0.03630041	0.345861773	0.643545863	0.057025944
S2_71441022	0.307386346	0.924616217	0.593169335	0.231823313	0.180963715	0.407412526	0.560905935	0.036136704	0.313355287	0.750788279	0.604473248	0.1017126	0.269887486	0.821153765	0.384656313	0.142873055
S2_71441023	0.307386346	0.924616217	0.593169335	0.231823313	0.180963715	0.407412526	0.560905935	0.036136704	0.313355287	0.750788279	0.604473248	0.1017126	0.269887486	0.821153765	0.384656313	0.142873055
S2_71459286	0.186800828	0.424670667	0.571141548	0.327115595	0.561318067	0.283746757	0.392670845	0.273686082	0.309888892	0.428620407	0.417097545	0.321206491	0.383266432	0.207075177	0.284622098	0.100932696
S2_71539276	0.186800828	0.424670667	0.571141548	0.327115595	0.18058455	0	0.103257241	0.57951047	0.193704115	0.186699359	0.243118129	0.396655415	0.048785294	0.85536416	0.415502975	1.258607648
S2_71564672	0.084742032	0.567605622	0.402194892	0.170202422	0.083425778	0.175089053	0.387046302	0.018031782	0.087250458	0.429651558	0.411790798	0.097555801	0.02709337	0.628021746	0.204898826	0.122532299
S2_71623380	0	0.58248751	0.81019922	0.2208365	0.082521576	0.174776672	0.240318089	0.111240675	0	0.436723846	0.595596048	0.165525178	0.081801069	0.58560181	0.591641946	0.177345761
S2_71623388	0	0.58248751	0.81019922	0.2208365	0.082521576	0.174776672	0.240318089	0.111240675	0	0.436723846	0.595596048	0.165525178	0.081801069	0.58560181	0.591641946	0.177345761
S2_72093047	0.085583797	0.745559227	0.607819243	0.372815259	0	0.179544976	0.392954941	0.091827057	0	0.57807219	0.587408348	0.242673565	0.061433789	0.998351484	0.443040712	0.426814504
S2_72129714	0	0.300259954	0.405552256	0.07861229	0.082521576	0	0.240318089	0	0	0.186169905	0.410535538	0.020997979	0.081801069	0.470587831	0.165871926	0.082716827
S2_72575655	0.181579448	0.179544976	0.785048388	0.091827057	0.563325751	0	0.569592194	0.378841237	0.30697846	0.180234565	0.790420395	0.164998225	0.509223655	0.21364155	0.43746344	0.401062282
S2_72575656	0.181579448	0.179544976	0.785048388	0.091827057	0.563325751	0	0.569592194	0.378841237	0.30697846	0.180234565	0.790420395	0.164998225	0.509223655	0.21364155	0.43746344	0.401062282
S2_72595438	0.181579448	0.179544976	0.785048388	0.091827057	0.29121649	0.175155865	1.018565425	0.162790993	0.190207906	0.185675829	0.865915096	0.097268568	0.126759885	0.048715906	0.843189113	0.103099038
S2_72596445	0.299996136	0.293260578	0.80760956	0.170202422	0.18058455	0.080765558	0.750355668	0.036045744	0.307022062	0.185988827	0.821183471	0.15857244	0.152945876	0.263976374	0.575971335	0.043567796
S2_72619932	0.425002444	0.725722386	0.785048388	0.473729159	0.901639663	0.87636711	1.305875944	0.644169952	0.584295696	0.905116017	1.108799248	0.593182472	0.859485286	0.584640041	1.333993763	0.30831004
S2_73571728	0.297030635	0.875299899	0.576340573	0.592661087	0.563325751	0.703989521	1.018565425	0.578767526	0.435017412	0.89179465	0.847186849	0.620763115	0.345967281	0.522956307	0.990097305	0.301983945
S2_73574952	0.297030635	0.875299899	0.576340573	0.592661087	0.570505627	0.703612132	0.773666485	0.491962741	0.431234722	0.729174516	0.601025403	0.519590626	0.629704978	0.507935036	0.633200755	0.366682914
S2_73911913	0	0.181562787	0.236511369	0.057643201	0.084022233	0.283479316	0.237725731	0.166045941	0.085057967	0.185039382	0.245854608	0.095498548	0.02966999	0.088447844	0.253750216	0.02796111
S2_74675015	0.186800828	0.181562787	0.236511369	0.152460815	0.561318067	0.547251409	0.106942582	0.454544104	0.309888892	0.305196411	0.239554428	0.302036079	0.383266432	0.434078015	0.083617757	0.371795649
S2_74886683	0.083425778	0	0	0.089600347	0.292671272	0.398747869	0.105630617	0.142974039	0.185533114	0.179844815	0	0.056731015	0.168450973	0.606040645	0.415903983	0.317644585
S2_76450592	0.082314572	0.080726197	0.229088773	0	0.292671272	0	0.559488465	0.395632884	0.184834626	0	0.382129886	0.102016587	0.291417057	0.048368705	0.419329539	0.578318262
S2_76988336	0	0.174776672	0	0	0	0.283909101	0	0.089154443	0	0.183340888	0	8.15E-15	0	0.187426551	2.14E-14	0.040346109
S3_781414	0.716644635	0.080783926	0.231472248	0.072109932	0.180509505	0	0.105879343	0.18472897	0.446711495	0.084026715	0.110686507	0.115028453	0.720454414	0.043810443	0.037392848	0.157354641
S3_948429	0.180963715	0.286370944	0.560905935	0.092266603	0.082948509	0.080783926	0.105630617	0.053793728	0.186003809	0.184651405	0.377269345	0.037921816	0.09917307	0.210429301	0.482285507	0.104582964
S3_950881	0	0.17517717	0.389626556	0.072292309	0.294527864	0.081376619	0.107018424	0.200043856	0.184665871	0	0.238084676	0.057011956	0.289733861	0.779104384	0.369830571	0.509405017
S3_1130615	0.18058455	0.173587122	0.103257241	0.018295567	0.176510312	0	0.233903404	0.089600347	0.187667196	0.08401995	0.113443402	0.018929469	0.09928495	0.093159369	0.190438074	0.092499926
S3_1130628	0.294597449	0.080525073	0.105669604	0	0.289253075	0	0.235931997	0.071013945	0.308094387	0	0.244911394	0	0.176121537	0.071129471	0.26676388	0.077662094
S3_1130630	0.414523467	0	0.231472248	0	0.181562787	0	0.229088773	0.109256568	0.305801907	0	0.238578283	0.037749998	0.262546845	0	0.083335941	0.045588124
S3_1139702	0.082582187	0	0	0.018065448	0.083416769	0.081376619	0	0.200043856	0.086976136	0.083975386	0	0.075922021	0.02392144	0.043753357	1.86E-14	0.118666592
S3_1462973	0.183993488	0	0.103939328	0.054832174	0	0.17517717	0	0.035675266	0.188277174	0.084026715	0	0.03937507	0.213887894	0.289821157	1.48E-14	0.050661085
S3_1477607	0.29121649	0.279572291	0	0.05386203	0	0.283746757	0	0.072898969	0.186742664	0.294996593	0	0.019262141	0.294482148	0.09292453	2.49E-14	0.066939911
S3_1501634	0.084022233	0.177545518	0.576340573	0.055573566	0.18045667	0.17517717	0.10622156	0.035675266	0.186532799	0.184458431	0.390039359	0.058893439	0.099542991	0.04844472	0.485562807	0.007175585
S3_2053976	0.183993488	0.082232759	0.240318089	0.242499399	0	0	0.10622156	1.16E-14	0.188277174	0.0850301	0.244918852	0.115412528	0.213887894	0.044033131	0.110600169	0.130203956
S3_2176137	0	0.176685399	0.109193522	0.1134381	0	0.080783926	0.231472248	0.072109932	0	0	0.245021076	0.019508325	0	0.38673875	0.142414871	0.333244509
S3_2176138	0	0.176685399	0.109193522	0.1134381	0	0	0.10622156	0.035675266	0	0	0.115111614	0	0	0.206846651	0.100073176	0.25556128
S3_2466091	0	0.081376619	0.232315623	0.420021605	0.18045667	0	0.10622156	0.465515428	0.085535163	0	0.237141945	0.426064054	0.210544892	0.251367011	0.082920445	0.491496523
S3_2480055	0	0.286370944	0.232315623	0.903656638	0	0.080783926	0	0.35906849	0	0.184651405	0.103390001	0.580878423	0	0.210429301	0.226339938	0.500717959
S3_2485851	0	0.414189614	0.237725731	0.57286744	0	0	0	0.394610639	0	0.29425518	0.106384487	0.530020011	0.023623638	0.590925531	0.266928121	0.33431491
S3_2511965	0.290891428	0.560238504	0.103939328	0.486285926	0.18045667	0.17517717	0	0.215312838	0.303083763	0.437152682	0	0.357027411	0.092429529	0.458905452	1.48E-14	0.148138633
S3_2511966	0.290891428	0.560238504	0.103939328	0.486285926	0.18045667	0.17517717	0	0.215312838	0.303083763	0.437152682	0	0.357027411	0.092429529	0.458905452	1.48E-14	0.148138633
S3_2511972	0.180509505	0.715906406	0.237725731	0.514624855	0.17766032	0.283985609	0.105630617	0.270212406	0.188210752	0.584266497	0.238478942	0.377654322	0.0476176	0.553158566	0.07311346	0.174309437
S3_2511977	0.180509505	0.715906406	0.237725731	0.514624855	0.17766032	0.283985609	0.105630617	0.270212406	0.188210752	0.584266497	0.238478942	0.377654322	0.0476176	0.553158566	0.07311346	0.174309437
S3_2511998	0.084899594	0.546391512	0.107137206	0.435826842	0.082948509	0.171608157	0	0.21561388	0.088079647	0.305241853	0	0.337741767	0.02420299	0.410262802	2.02E-14	0.137105874
S3_2544336	0	0.177545518	0.105879343	0.57286744	0	0	0	0.107637925	0	0.085024292	0	0.286724952	0	0.243968605	0.109964851	0.37314966
S3_2546551	0.421819157	0.715906406	0.105879343	0.514624855	0.082582187	0.175155865	0.235104167	0.162790993	0.190687613	0.442734883	0.235499207	0.34021388	0.249872186	0.684185329	0.141218841	0.214756127
S3_2547015	0.180509505	0.414189614	0	0.312355034	0	0.171608157	0	0.017876779	0.084292998	0.298260556	0	0.152678154	0.264092448	0.402016455	2.89E-14	0.21200096
S3_2907935	0	0.081376619	0	0.144918832	0	0	0.235104167	0.088981432	0	0.083975386	0.104639539	0.117230572	0	0.043753357	0.369518454	0.021198834
S3_2927157	0	0.081376619	0.560905935	0.144918832	0	0	0.105630617	0.017876779	0	0	0.377269345	0.056374828	0	0.071493161	0.482285507	0.118751422
S3_2949712	0.180509505	0.414189614	0.237725731	0.312355034	0	0.171608157	0.231472248	0.21561388	0.084292998	0.298260556	0.243622159	0.29338802	0.264092448	0.402016455	0.084787282	0.114442359
S3_2951925	0.082314572	0	0.392670845	0.347363544	0	0	0.10622156	0.10831201	0.084130808	0	0.237902786	0.24490387	0.027922388	6.80E-15	0.226280079	0.127359382
S3_2965282	0.300526507	1.276588426	0	0.974359958	0.419183766	0.861490384	0.103877716	0.417458025	0.439554172	1.133906988	0	0.710798009	0.202497421	0.909123296	1.80E-14	0.585002234
S3_3150741	0	0.177545518	0.576340573	0.18472897	0	0	0.389626556	1.16E-14	0	0.085085321	0.586522617	0.075865805	0.023623638	0.139119321	0.347991048	0.123951154
S3_3248877	0	0.080525073	0.387046302	0.089600347	0	0.080765558	0.235931997	0.053245442	0	0.08401995	0.393782414	0.076356246	0	0.023949116	0.152149285	0.011279929
S3_3411253	0	0.40901957	0.392670845	0.417261492	0.17766032	0.283985609	0.105630617	0.12545151	0.086204743	0.420446413	0.237741628	0.264964152	0.10489983	0.203315258	0.324499711	0.158214015
S3_3441568	0.421819157	0.715906406	0.237725731	0.514624855	0.292671272	0.686884454	0.231472248	0.288868523	0.429955431	0.739196366	0.243622159	0.418987007	0.156441092	0.482303552	0.084787282	0.256188157
S3_3478576	0.083416769	0.552937491	0.232315623	0.331452701	0.716644635	0.877400656	0.105630617	0.486068503	0.315422624	0.743495906	0.110535911	0.420267862	0.898356558	0.615202652	0.040236399	0.40962888
S3_3694825	0.570211698	0.886474612	0.232315623	0.589362096	0.566360416	1.464089191	0	0.871197762	0.591013625	1.115875105	0.105847179	0.740483578	0.375508949	1.073170566	0.175442766	0.498924655
S3_3721489	0.570211698	0.552937491	0.232315623	0.295456858	1.327691168	1.464089191	0	1.096704094	0.967102608	0.911500469	0.105847179	0.620325794	1.54357199	1.54756195	0.175442766	1.201393179
S3_3770709	0.896736681	1.056220628	0.103257241	0.546945409	0.730263426	1.068341482	0	0.691088313	0.909430233	1.091638026	0	0.648240606	0.625326064	0.826647232	2.32E-14	0.37274076
S3_3785178	1.119720956	0.706171187	0	0.566720979	0.909708863	1.04063726	0	0.54202683	1.128023483	0.892449502	0	0.511679475	0.894552734	0.666237779	0.0429425	0.646749152
S3_3785179	1.119720956	0.706171187	0	0.566720979	0.909708863	1.04063726	0	0.54202683	1.128023483	0.892449502	0	0.511679475	0.894552734	0.666237779	0.0429425	0.646749152
S3_3785180	1.119720956	0.706171187	0	0.566720979	0.909708863	1.04063726	0	0.54202683	1.128023483	0.892449502	0	0.511679475	0.894552734	0.666237779	0.0429425	0.646749152
S3_3785181	1.119720956	0.706171187	0	0.566720979	0.909708863	1.04063726	0	0.54202683	1.128023483	0.892449502	0	0.511679475	0.894552734	0.666237779	0.0429425	0.646749152
S3_3929958	0.729928852	0.715906406	0	0.426054237	0.896736681	1.056220628	0	0.546945409	0.76361506	0.90578952	0	0.521271216	0.629353743	0.701884093	1.54E-14	0.304882431
S3_3929979	0.901898021	0.899107228	0.103939328	0.61523955	0.716644635	0.547794803	0.105630617	0.233787817	0.786848386	0.767824767	0.111823763	0.441728139	0.486085058	0.65703359	0.104450075	0.304881824
S3_4085639	0.938755409	0.875837111	0.107137206	0.60046423	1.307129771	1.056220628	0	0.70338813	1.183585559	0.930491626	0	0.67015845	0.939105404	0.705893792	0.124342253	0.336243735
S3_4296563	0.411434265	0.545694209	0.105669604	0.252262378	1.320198637	1.068112853	0.103877716	0.635346	0.78836688	0.891667616	0.108335436	0.415521207	1.805724784	0.902805792	0.041530733	0.595058091
S3_4350733	0.570211698	0.886474612	0	0.589362096	0.909708863	1.04063726	0	0.54202683	0.767512932	0.919296954	0	0.56572863	0.725208777	0.664290331	2.38E-14	0.350039718
S3_4350740	0.570211698	0.886474612	0	0.589362096	0.909708863	1.04063726	0	0.54202683	0.767512932	0.919296954	0	0.56572863	0.725208777	0.664290331	2.38E-14	0.350039718
S3_4350742	0.570211698	0.886474612	0	0.589362096	0.909708863	1.04063726	0	0.54202683	0.767512932	0.919296954	0	0.56572863	0.725208777	0.664290331	2.38E-14	0.350039718
S3_4350756	0.421819157	0.715906406	0	0.514624855	0.725248163	0.861490384	0	0.417458025	0.590135429	0.73933007	0	0.474766173	0.530157918	0.496550125	2.37E-14	0.277402414
S3_4408676	0.082101204	0.403880675	0.103257241	0.144585282	0.292671272	0.686884454	0	0.288868523	0.183269969	0.544053795	0	0.18389566	0.760924368	0.552546152	2.93E-14	0.198477327
S3_4485207	0.294527864	0.552937491	0	0.331452701	0.716644635	0.547794803	0.105630617	0.233787817	0.451441087	0.579768714	0	0.281791481	0.559199861	0.314252703	0.119160898	0.202643544
S3_4486179	0.424670667	0.40901957	0.106942582	0.180584696	0.18045667	0.407983033	0.10622156	0.141859612	0.302521745	0.423674654	0.110176181	0.189522862	0.22661296	0.214169586	0.0429425	0.055277047
S3_4486180	0.424670667	0.40901957	0.106942582	0.180584696	0.18045667	0.407983033	0.10622156	0.141859612	0.302521745	0.423674654	0.110176181	0.189522862	0.22661296	0.214169586	0.0429425	0.055277047
S3_4486181	0.424670667	0.40901957	0.106942582	0.180584696	0.18045667	0.407983033	0.10622156	0.141859612	0.302521745	0.423674654	0.110176181	0.189522862	0.22661296	0.214169586	0.0429425	0.055277047
S3_4486182	0.424670667	0.40901957	0.106942582	0.180584696	0.18045667	0.407983033	0.10622156	0.141859612	0.302521745	0.423674654	0.110176181	0.189522862	0.22661296	0.214169586	0.0429425	0.055277047
S3_4486203	0.176510312	0.282967074	0.105669604	0.071967	0.731024518	0.877059939	0.103257241	0.473859531	0.448924171	0.571698685	0	0.232622337	0.972811617	0.88204676	0.227821779	0.32516312
S3_4486207	0.176510312	0.282967074	0.105669604	0.071967	0.731024518	0.877059939	0.103257241	0.473859531	0.448924171	0.571698685	0	0.232622337	0.972811617	0.88204676	0.227821779	0.32516312
S3_4486435	0.294527864	0.552937491	0.232315623	0.331452701	0.716644635	0.877400656	0	0.486068503	0.451441087	0.743495906	0.103390001	0.420267862	0.559199861	0.615202652	0.226339938	0.40962888
S3_4519057	0.419183766	0.538486904	0	0.181294195	1.078680699	0.703612132	0	0.325252816	0.767352117	0.573389156	0	0.24571878	0.929911281	0.400331253	3.38E-14	0.198360253
S3_4577760	0.176510312	0.282967074	0.387046302	0.144578678	0.730263426	0.704112849	0.10622156	0.326976388	0.440188124	0.549986824	0.236818471	0.186710362	1.751512935	0.961118169	0.246681336	0.565237411
S3_4630738	0.294527864	0.552937491	0	0.331452701	0.17766032	0.283985609	0.105630617	0.072109932	0.188883245	0.432756448	0	0.209917796	0.125867523	0.314252703	0.119160898	0.181870742
S3_4661312	0.710541987	0.873937947	0	0.474417041	0.421797587	0.704112849	0	0.326976388	0.579595228	0.891772389	0	0.432198647	0.320753053	0.577828817	0.0429425	0.2211171
S3_4661313	0.710541987	0.873937947	0	0.474417041	0.421797587	0.704112849	0	0.326976388	0.579595228	0.891772389	0	0.432198647	0.320753053	0.577828817	0.0429425	0.2211171
S3_4661324	0.710541987	0.873937947	0	0.474417041	0.421797587	0.704112849	0	0.326976388	0.579595228	0.891772389	0	0.432198647	0.320753053	0.577828817	0.0429425	0.2211171
S3_4661338	0.710541987	0.873937947	0	0.474417041	0.421797587	0.704112849	0	0.326976388	0.579595228	0.891772389	0	0.432198647	0.320753053	0.577828817	0.0429425	0.2211171
S3_4669850	0.570211698	0.552937491	0	0.295456858	0.292671272	0.398747869	0.231472248	0.142974039	0.435955298	0.426975967	0.110697959	0.207780575	0.346111806	0.354766237	0.467682957	0.139724038
S3_4673816	0.424670667	0.706171187	0	0.381813364	0.414523467	0.283985609	0.105630617	0.160852967	0.438008466	0.56921882	0	0.264352265	0.235091003	0.588530458	0.241036114	0.315125715
S3_4684449	0.289253075	0.403880675	0.103257241	0.144585282	0.29121649	0.407923836	0.103877716	0.144141613	0.300489578	0.420797284	0.106855492	0.111846457	0.140014972	0.187782584	0.041744419	0.065710986
S3_4758523	0.294527864	0.886474612	0	0.589362096	0.179466948	0.538486904	0.235104167	0.181294195	0.294100308	0.731486806	0.111805379	0.412728964	0.188510595	0.797306624	0.647692926	0.364516924
S3_4758713	0.411434265	0.282967074	0.105669604	0.071967	0.17766032	0.283985609	0.105630617	0.072109932	0.295606428	0.29339742	0.109140952	0.076355083	0.225334491	0.1335989	0.042569625	0.011290354
S3_4761797	0.424670667	0.706171187	0.106942582	0.381813364	0.419183766	0.538486904	0.235104167	0.250846156	0.431170681	0.564858204	0.238842383	0.37073158	0.172736775	0.470433032	0.352421662	0.200383579
S3_4798004	0.294527864	0.286370944	0.232315623	0.092266603	0.419183766	0.861490384	0	0.417458025	0.304553776	0.556412827	0.10661917	0.247831289	0.225157469	0.967411632	0.08992249	0.409967053
S3_4874119	0.562280952	0.560238504	0.103939328	0.35089979	0.411434265	0.873937947	0.105669604	0.474417041	0.436497777	0.731486806	0.108217066	0.445846768	0.259143902	0.522932105	0.139636868	0.23563026
S3_4911457	0.292671272	0.686884454	0	0.288868523	0.29121649	0.407923836	0.103877716	0.144141613	0.297858165	0.556629584	0	0.183273805	0.108824606	0.403223744	0.169127036	0.116767459
S3_4911463	0.18045667	0.407983033	0.10622156	0.141859612	0.29121649	0.407923836	0.103877716	0.144141613	0.292907487	0.414235306	0.105906342	0.145648243	0.155225754	0.193490938	0.067776797	0.045128942
S3_4957318	0.289253075	0.696505468	0.376715511	0.359989101	0.422157811	0.547618584	0	0.217119818	0.308094387	0.575454042	0.107200046	0.266054561	0.261623031	0.399040423	0.201823397	0.17133445
S3_5043050	0.411434265	0.873937947	0.105669604	0.474417041	0.292671272	0.686884454	0	0.288868523	0.2996886	0.724496316	0	0.407250027	0.109352761	0.580219851	2.69E-14	0.222985273
S3_5068408	0.18045667	0.407983033	0.10622156	0.141859612	0.29121649	0.407923836	0.103877716	0.144141613	0.292907487	0.414235306	0.105906342	0.145648243	0.155225754	0.193490938	0.067776797	0.045128942
S3_5153035	0.289253075	0.696505468	0.103257241	0.359989101	0.566360416	1.04063726	0	0.54202683	0.429146046	0.871085299	0	0.423523334	0.933321487	0.985630825	2.93E-14	0.408008688
S3_5166244	0.570211698	0.286370944	0.232315623	0.092266603	0.292671272	0.686884454	0	0.288868523	0.435955298	0.423490288	0.105847179	0.190120881	0.346111806	0.471476625	0.175442766	0.106677319
S3_5166246	0.570211698	0.286370944	0.232315623	0.092266603	0.18045667	0.407983033	0.10622156	0.141859612	0.432765962	0.420744119	0.237141945	0.116142969	0.40557612	0.203637866	0.082920445	0.023864645
S3_5166249	0.570211698	0.286370944	0.232315623	0.092266603	0.18045667	0.407983033	0.10622156	0.141859612	0.432765962	0.420744119	0.237141945	0.116142969	0.40557612	0.203637866	0.082920445	0.023864645
S3_5203631	0.570211698	0.552937491	0.232315623	0.295456858	0.419183766	0.861490384	0.235104167	0.417458025	0.569283665	0.720706665	0.242374405	0.327378436	0.319985542	0.517450801	0.249439617	0.195707378
S3_5203638	0.570211698	0.552937491	0.232315623	0.295456858	0.419183766	0.861490384	0.235104167	0.417458025	0.569283665	0.720706665	0.242374405	0.327378436	0.319985542	0.517450801	0.249439617	0.195707378
S3_5203640	0.570211698	0.552937491	0.232315623	0.295456858	0.419183766	0.861490384	0.235104167	0.417458025	0.569283665	0.720706665	0.242374405	0.327378436	0.319985542	0.517450801	0.249439617	0.195707378
S3_5252894	0.411434265	0.282967074	0.387046302	0.071967	0.421797587	0.704112849	0.10622156	0.326976388	0.433429077	0.549986824	0.236818471	0.206738562	0.288886571	0.961118169	0.246681336	0.374830767
S3_5496182	0.91607892	0.886474612	0	0.589362096	0.730263426	1.504858434	0.10622156	1.060222183	0.942351646	1.316416319	0	0.822334338	0.651200116	1.378603674	0.125795137	0.669006012
S3_5506464	0.729928852	0.715906406	0.105879343	0.426054237	0.909708863	1.961064099	0.38712339	1.338349114	0.778681771	1.315748821	0.235059469	0.822638096	0.625695803	2.210364287	0.284014042	1.271587957
S3_5506493	0.729928852	0.715906406	0.105879343	0.426054237	0.909708863	1.961064099	0.38712339	1.338349114	0.778681771	1.315748821	0.235059469	0.822638096	0.625695803	2.210364287	0.284014042	1.271587957
S3_5511188	0.901898021	0.899107228	0	0.61523955	0.909708863	1.961064099	0.38712339	1.338349114	0.964776421	1.363232898	0.232370851	0.996229532	0.618608612	1.68386528	0.352097552	0.91303301
S3_5592964	0.570211698	1.29167646	0.107018424	0.941119882	0.558992285	1.487248638	0.235931997	0.973665059	0.577637204	1.322023448	0.232108354	0.977524156	0.340471531	1.188957761	0.110702589	0.671874158
S3_5592990	0.570211698	1.29167646	0.107018424	0.941119882	0.558992285	1.487248638	0.235931997	0.973665059	0.577637204	1.322023448	0.232108354	0.977524156	0.340471531	1.188957761	0.110702589	0.671874158
S3_5594259	0.570211698	0.886474612	0	0.589362096	0.725248163	1.25296033	0.103877716	0.895001104	0.591836278	1.095539391	0	0.751759622	0.379128816	0.866166296	1.36E-14	0.536208197
S3_5604785	0.91607892	1.29167646	0.107018424	0.979741465	0.421797587	1.068341482	0.10622156	0.691088313	0.750788279	1.336603173	0.110365381	0.843874645	0.682537698	0.990389479	0.042248635	0.530224601
S3_5607935	0.424670667	1.071936964	0	0.735108969	0.414523467	0.877400656	0	0.486068503	0.438008466	1.106909902	0	0.664718926	0.235091003	0.749919413	2.18E-14	0.366520763
S3_5627239	0.916979203	1.74472383	0.233903404	1.250833756	1.102817453	1.716884739	0.103877716	1.151471298	1.112903845	1.764672874	0.109755455	1.266252584	0.933413001	1.632546419	0.417365285	0.930477664
S3_5627684	0.292671272	0.686884454	0.105630617	0.288868523	0.29121649	0.703989521	0	0.359760942	0.297858165	0.713417605	0.106529835	0.295356768	0.108824606	0.469791939	0.224479323	0.143404586
S3_5627685	0.292671272	0.686884454	0.105630617	0.288868523	0.29121649	0.703989521	0	0.359760942	0.297858165	0.713417605	0.106529835	0.295356768	0.108824606	0.469791939	0.224479323	0.143404586
S3_5628799	0.179466948	0.538486904	0.103877716	0.181294195	0.29121649	0.407923836	0	0.144141613	0.186098782	0.420797284	0	0.146700456	0.156511649	0.264319342	0.04394079	0.063934981
S3_5644577	0.424670667	1.071936964	0.229088773	0.681621308	0.29121649	0.703989521	0	0.359760942	0.432715455	0.934079299	0.112148945	0.517509597	0.201256291	0.748475422	0.154011777	0.432181683
S3_5692053	0.570211698	1.29167646	0.107018424	0.941119882	0.419183766	1.25296033	0.103877716	0.725032511	0.569283665	1.321601198	0.109210782	0.83709436	0.319985542	1.001625413	0.139761425	0.545598993
S3_5692054	0.570211698	1.29167646	0.107018424	0.941119882	0.419183766	1.25296033	0.103877716	0.725032511	0.569283665	1.321601198	0.109210782	0.83709436	0.319985542	1.001625413	0.139761425	0.545598993
S3_5800193	0.29121649	0.407923836	0	0.144141613	0.294597449	0.703612132	0.105669604	0.325252816	0.298192769	0.555278084	0.103739448	0.220271834	0.199474492	0.601200195	0.066450265	0.231156013
S3_5801065	0.421797587	0.407983033	0.10622156	0.25156752	0.294597449	0.703612132	0.105669604	0.325252816	0.429651024	0.564075485	0.10963361	0.266291862	0.256111443	0.422682975	0.14070346	0.157191724
S3_5896365	0.421797587	0.407983033	0	0.25156752	0.422157811	0.877059939	0.103257241	0.473859531	0.431069495	0.70982592	0	0.338254157	0.172757826	0.946262383	2.32E-14	0.416661469
S3_6002284	0.896736681	0.696505468	0	0.379521288	0.422157811	0.547618584	0.103257241	0.39798361	0.589131196	0.575454042	0	0.342485923	0.647766545	0.399040423	2.81E-14	0.248222283
S3_6012560	0.730263426	0.704112849	0.10622156	0.326976388	0.294597449	0.703612132	0.105669604	0.325252816	0.572980977	0.7280234	0.10963361	0.372255975	0.850759641	0.481976612	0.14070346	0.179408041
S3_6012561	0.730263426	0.704112849	0.10622156	0.326976388	0.294597449	0.703612132	0.105669604	0.325252816	0.572980977	0.7280234	0.10963361	0.372255975	0.850759641	0.481976612	0.14070346	0.179408041
S3_6012607	0.566360416	0.686884454	0.105630617	0.288868523	0.294597449	0.703612132	0.105669604	0.325252816	0.435107022	0.722943821	0.109140952	0.297581217	0.37362757	0.440294448	0.042569625	0.158355572
S3_6047285	0.916979203	0.873937947	0.233903404	0.509505328	0.566360416	1.04063726	0.38712339	0.671846545	0.743149348	0.899319834	0.375061087	0.627971413	0.883863156	0.613106544	0.163886243	0.337314908
S3_6047692	0.735614481	0.706171187	0.229088773	0.381813364	0.716644635	0.877400656	0.231472248	0.671846545	0.760814162	0.902057127	0.238578283	0.51434532	0.482873187	0.645769892	0.083335941	0.402992688
S3_6251549	0.289253075	0.173587122	0	0.126859314	0	0.407412526	0	0.073516091	0.087227012	0.299076957	0	0.0822072	0.18148818	0.237692116	0.033840785	0.145727094
S3_6256749	0.294527864	0.081376619	0	0.05476109	0.18058455	0.547618584	0.376715511	0.217119818	0.305216774	0.300540982	0.106050423	0.139970162	0.135674403	0.542360921	0.41993119	0.107304548
S3_6256797	0.289253075	0.173587122	0.103257241	0.018295567	0.082582187	0.175155865	0	0.107245946	0.183527797	0.180091901	0	0.055905295	0.169549481	0.054675293	0.086542043	0.030692518
S3_6298342	0.181562787	0.175562122	0	0.054117663	0	0	0.105630617	0.017876779	0.085266667	0.08328041	0	1.06E-15	0.20926091	0.252100483	0.241036114	0.117035084
S3_6331882	0	0	0.376715511	0.107659195	0	0.283909101	0	0.036045744	0	0.083586492	0.107200046	1.92E-14	0.053837295	0.451845688	0.201823397	0.282697292
S3_6331927	0	0.079673541	0.235104167	0.03610642	0.083425778	0.407740012	0	0.126236232	0.08546618	0.181727198	0.106502817	0.018749766	0.105066006	0.505206666	0.200840605	0.309352727
S3_6500329	0.179466948	0.861490384	0	0.47160142	0.18045667	0.704112849	0.10622156	0.360333471	0.182940553	0.869697616	0.107623107	0.439351324	0.077270383	0.597762482	0.422893656	0.19361441
S3_6500405	0.419183766	1.25296033	0.103877716	0.798809448	0.17766032	0.877400656	0.231472248	0.451085093	0.293700035	1.092512803	0.106529835	0.652088423	0.455051571	0.994005019	0.054640806	0.412783483
S3_6608450	0.414523467	0.877400656	0.231472248	0.451085093	0.18058455	0.877059939	0.103257241	0.416428813	0.293417117	0.892450874	0.109276677	0.441699865	0.289859479	0.703989521	0.41884022	0.187965219
S3_6647264	0.082948509	0.398747869	0	0.090148	0.084022233	0.546663251	0.105879343	0.128316252	0.087539643	0.43352111	0	0.098939266	0.02406528	0.265899894	0.109964851	0.017741433
S3_6648801	0.18045667	0.704112849	0	0.360333471	0.083425778	0.703612132	0	0.234975979	0.183443592	0.7280234	0	0.333576117	0.090278412	0.481976612	0.0429425	0.154986736
S3_6739203	0	0.538486904	0.103877716	0.181294195	0.424670667	0	0.229088773	0.091676942	0.183042654	0.183042654	0	0.03916286	1.132037041	1.153381206	0.655030532	1.09542667
S3_6747254	0.180509505	0.715906406	0.105879343	0.514624855	0.17766032	0.398747869	0	0.21561388	0	0.578318291	0	0.352210527	0.819581015	0.620104994	0.242679993	0.431795211
S3_6766675	0.292671272	0.686884454	0.38712339	0.288868523	0.082314572	0.283746757	0.106942582	0.035981433	0.184834626	0.429003738	0.252281259	0.097665829	0.291417057	0.509097438	0.47163937	0.265371523
S3_6840424	0.566360416	0.686884454	0.105630617	0.341740609	0.297030635	0.283479316	0	0.294250627	0.445058955	0.435530953	0.109873911	0.305667139	0.314852652	0.480563535	0.148063133	0.374942876
S3_6840435	0.566360416	0.686884454	0.105630617	0.341740609	0.297030635	0.283479316	0	0.294250627	0.445058955	0.435530953	0.109873911	0.305667139	0.314852652	0.480563535	0.148063133	0.374942876
S3_6897692	0.176510312	0.282967074	0.105669604	0.071967	0.082582187	0.407923836	0	0.144141613	0.086034194	0.415402489	0	0.133507099	0.026741147	0.202741313	0.123849447	0.021275107
S3_6897824	0.421819157	0.414189614	0	0.276020174	0.421797587	0.704112849	0.10622156	0.539964628	0.446499691	0.579482173	0	0.390505976	0.248326885	0.45102516	0.22822216	0.182564851
S3_6940985	0.419183766	0.538486904	0	0.250846156	0.183993488	0.701990867	0.103939328	0.203445894	0.313962787	0.594116779	0	0.246585375	0.175031162	0.376862448	0.066239858	0.069859647
S3_6941006	0.419183766	0.538486904	0	0.250846156	0.183993488	0.701990867	0.103939328	0.203445894	0.313962787	0.594116779	0	0.246585375	0.175031162	0.376862448	0.066239858	0.069859647
S3_6941050	0.421797587	0.704112849	0.10622156	0.326976388	0.180963715	0.702958386	0	0.237311433	0.30311214	0.740545697	0.109319507	0.311722694	0.376508242	0.562584154	0.280218334	0.122545872
S3_6984878	0.419183766	0.538486904	0.103877716	0.250846156	0.297030635	0.546663251	0	0.239298199	0.439400791	0.57871875	0	0.27779358	0.225322167	0.30291729	0.034113271	0.073303867
S3_6997715	1.102817453	1.25296033	0.379748331	0.895001104	0.180963715	0.702958386	0	0.237311433	0.583881209	0.946283632	0.117098599	0.551272638	1.569754201	0.915605862	0.562061601	0.799446578
S3_6997732	1.102817453	1.25296033	0.379748331	0.895001104	0.180963715	0.702958386	0	0.237311433	0.583881209	0.946283632	0.117098599	0.551272638	1.569754201	0.915605862	0.562061601	0.799446578
S3_6997744	1.102817453	1.25296033	0.379748331	0.895001104	0.180963715	0.702958386	0	0.237311433	0.583881209	0.946283632	0.117098599	0.551272638	1.569754201	0.915605862	0.562061601	0.799446578
S3_7011420	0.414523467	0.547794803	0.231472248	0.233787817	0.290186973	0.87636711	0.392670845	0.329796081	0.300593633	0.726228911	0.38089257	0.306100527	0.188737927	0.548821994	0.306510338	0.160173661
S3_7011450	0.414523467	0.547794803	0.231472248	0.233787817	0.290186973	0.87636711	0.392670845	0.329796081	0.300593633	0.726228911	0.38089257	0.306100527	0.188737927	0.548821994	0.306510338	0.160173661
S3_7011552	0.566360416	1.464089191	0.38712339	0.88917868	0.290186973	0.87636711	0.106942582	0.329796081	0.433296355	1.132716792	0.252281259	0.623604383	0.403734337	1.06686467	0.47163937	0.641649039
S3_7011573	0.566360416	1.464089191	0.38712339	0.88917868	0.290186973	0.87636711	0.106942582	0.329796081	0.433296355	1.132716792	0.252281259	0.623604383	0.403734337	1.06686467	0.47163937	0.641649039
S3_7084779	0.289253075	1.056220628	0	0.546945409	0.570505627	1.0674256	0.387046302	0.637667993	0.448924171	1.123837748	0.231480828	0.634752963	0.530883806	0.799552287	0.350886222	0.463840927
S3_7092707	0.419183766	1.25296033	0.379748331	0.725032511	0.561318067	0.87636711	0.392670845	0.47370282	0.446859181	1.122286608	0.403790031	0.633541824	0.248330619	0.879121778	0.190051619	0.493812714
S3_7092715	0.419183766	1.25296033	0.379748331	0.725032511	0.561318067	0.87636711	0.392670845	0.47370282	0.446859181	1.122286608	0.403790031	0.633541824	0.248330619	0.879121778	0.190051619	0.493812714
S3_7121127	0.421797587	1.068341482	0.389626556	0.691088313	0.180963715	0.702958386	0.232315623	0.237311433	0.30311214	0.927065508	0.402675366	0.390146332	0.376508242	0.907795098	0.523728359	0.477711777
S3_7121129	0.421797587	1.068341482	0.389626556	0.691088313	0.180963715	0.702958386	0.232315623	0.237311433	0.30311214	0.927065508	0.402675366	0.390146332	0.376508242	0.907795098	0.523728359	0.477711777
S3_7121130	0.421797587	1.068341482	0.389626556	0.691088313	0.180963715	0.702958386	0.232315623	0.237311433	0.30311214	0.927065508	0.402675366	0.390146332	0.376508242	0.907795098	0.523728359	0.477711777
S3_7184041	0.730263426	0.704112849	0.10622156	0.539964628	0.575843934	0.875299899	0.576340573	0.443310454	0.760878269	0.910660731	0.390039359	0.507287118	0.50629325	0.519014229	0.485562807	0.209746805
S3_7184048	0.730263426	0.704112849	0.10622156	0.539964628	0.575843934	0.875299899	0.576340573	0.443310454	0.760878269	0.910660731	0.390039359	0.507287118	0.50629325	0.519014229	0.485562807	0.209746805
S3_7190010	0.558992285	0.696505468	0.235931997	0.379521288	0.561318067	0.87636711	0.392670845	0.47370282	0.59338127	0.751644568	0.400287993	0.491487032	0.3347639	0.550483072	0.222920427	0.167017057
S3_7260129	0.563325751	0.703989521	0.235104167	0.359760942	0.575843934	0.875299899	0.576340573	0.443310454	0.59283421	0.89179465	0.395222276	0.435160589	0.376776342	0.522956307	0.325476149	0.238944375
S3_7327221	0.566360416	0.686884454	0.105630617	0.341740609	0.901639663	0.87636711	0.392670845	0.717294192	0.768444798	0.738563854	0.237741628	0.568832449	0.594467382	0.561451781	0.324499711	0.416731734
S3_7327242	0.566360416	0.686884454	0.105630617	0.341740609	0.901639663	0.87636711	0.392670845	0.717294192	0.768444798	0.738563854	0.237741628	0.568832449	0.594467382	0.561451781	0.324499711	0.416731734
S3_7329526	0.725248163	0.861490384	0.379748331	0.489114716	0.422157811	0.877059939	0.750355668	0.473859531	0.583083342	0.905145762	0.557124119	0.501747666	0.438058012	0.605806458	0.412749373	0.235414592
S3_7368283	0.421797587	0.407983033	0.10622156	0.326976388	0.425002444	0.725722386	0.785048388	0.473729159	0.451894284	0.742432934	0.399254106	0.453786228	0.226734899	0.493200048	0.701930745	0.207849043
S3_7368429	0.421797587	0.407983033	0.389626556	0.326976388	0.290186973	0.547251409	0.392670845	0.329796081	0.423727547	0.559967297	0.406685226	0.348566062	0.31035804	0.323629173	0.317044465	0.141488791
S3_7422479	0.18045667	0.704112849	0.389626556	0.76155653	0	0.702958386	0.560905935	0.666930028	0.085535163	0.740545697	0.574676765	0.747995071	0.210544892	0.562584154	0.323822278	0.427368423
S3_7422480	0.18045667	0.704112849	0.389626556	0.76155653	0	0.702958386	0.560905935	0.666930028	0.085535163	0.740545697	0.574676765	0.747995071	0.210544892	0.562584154	0.323822278	0.427368423
S3_7422506	0.18045667	0.704112849	0.389626556	0.76155653	0	0.702958386	0.560905935	0.666930028	0.085535163	0.740545697	0.574676765	0.747995071	0.210544892	0.562584154	0.323822278	0.427368423
S3_7422518	0.18045667	0.704112849	0.389626556	0.76155653	0	0.702958386	0.560905935	0.666930028	0.085535163	0.740545697	0.574676765	0.747995071	0.210544892	0.562584154	0.323822278	0.427368423
S3_7546230	0.17766032	0.877400656	0	0.853671456	0	1.06627635	0.232315623	1.220221286	0.084357051	1.090462067	0.105847179	1.110573076	0.112835361	0.692597389	0.175442766	1.073301449
S3_7546231	0.17766032	0.877400656	0	0.853671456	0.082314572	0.87636711	0.106942582	0.826230748	0.084911613	0.907970506	0.10424486	0.829212302	0.029622154	0.606280663	0.0429425	0.625890892
S3_7777720	0.18045667	0.407983033	0	0.360333471	0.083425778	0.407740012	0	0.382092685	0.183443592	0.420697401	0	0.343748894	0.090278412	0.20939712	0.0429425	0.232687189
S3_7778082	0	0.877400656	0.231472248	1.175329918	0	0.702958386	0.232315623	0.666930028	0	0.89399611	0.240096795	0.90251557	0	0.63610641	0.128247473	0.606801714
S3_7814561	0.18045667	0.704112849	0	0.76155653	0	0.702958386	0	0.666930028	0.085535163	0.740545697	0	0.747995071	0.210544892	0.562584154	3.00E-14	0.427368423
S3_7814569	0.18045667	0.704112849	0	0.76155653	0	0.702958386	0	0.666930028	0.085535163	0.740545697	0	0.747995071	0.210544892	0.562584154	3.00E-14	0.427368423
S3_7817058	0	0.703989521	0.235104167	0.914340574	0.083416769	0.407412526	0.232315623	0.51340999	0.083311472	0.56584353	0.242374405	0.644410605	0.02909844	0.609428254	0.249439617	0.581094063
S3_7914160	0.292671272	1.04063726	0.105630617	1.057750235	0	0.877059939	0.103257241	0.955565189	0.180317146	0.908529096	0.107969511	1.063908309	0.432464246	0.664570935	0.138674475	0.7857162
S3_7936033	0	0.547618584	0	0.801947514	0	0.701990867	0.103939328	0.527162544	0	0.576271912	0	0.635541741	0	0.385134405	0.087419234	0.378952238
S3_7936150	0.082582187	0.703989521	0	0.914340574	0.180963715	0.702958386	0	0.666930028	0.181867448	0.727400491	0	0.816134368	0.121597779	0.484982834	0.043850574	0.450295144
S3_7936169	0.082582187	0.703989521	0	0.914340574	0.180963715	0.702958386	0	0.666930028	0.181867448	0.727400491	0	0.816134368	0.121597779	0.484982834	0.043850574	0.450295144
S3_7936263	0.082582187	1.068112853	0.235104167	1.188523695	0.180963715	1.06627635	0.560905935	0.867397841	0.181867448	1.106038474	0.391111637	1.066602603	0.121597779	0.831073183	0.309143131	0.695417007
S3_7960292	0	0.877059939	0.103257241	1.387745925	0.084742032	0.911828666	0.109193522	0.927112433	0.086471862	0.948430322	0.11071394	1.073683773	0.048583658	0.650732721	0.040296017	0.80878596
S3_8039979	0.18045667	0.704112849	0.10622156	0.76155653	0	0.546663251	0	0.460570288	0.084839113	0.728899315	0.111248075	0.693133107	0.345516534	0.472743388	0.154416483	0.445038021
S3_8046837	0.082948509	0.686884454	0.105630617	0.727807838	0	0.546663251	0	0.460570288	0	0.585013049	0.109873911	0.658303211	0.071132013	0.407560837	0.148063133	0.336688868
S3_8074813	0.17766032	0.547794803	0	0.634240841	0	0.546663251	0	0.460570288	0	0.574710968	0	0.56797937	0.235257702	0.326370007	2.89E-14	0.306916925
S3_8179945	0	0.686884454	0.105630617	1.115876833	0	1.064661962	0.103939328	0.947944347	0	0.928627079	0.111823763	1.156605456	0.045205086	0.702905731	0.104450075	0.688112552
S3_8503080	0	0.547794803	0	0.906984894	0.084022233	1.273684092	0.237725731	1.204074957	0.084987429	0.92240698	0.107120151	1.119705237	0.105401581	1.017029637	0.201084637	0.891242807
S3_8503083	0	0.547794803	0	0.906984894	0.084022233	1.273684092	0.237725731	1.204074957	0.084987429	0.92240698	0.107120151	1.119705237	0.105401581	1.017029637	0.201084637	0.891242807
S3_8526464	0.082948509	1.961064099	0.38712339	2.067473526	0.180509505	1.273684092	0	1.204074957	0	1.630473969	0.250492254	1.820298005	0.44912389	1.483357453	0.600989419	1.526535882
S3_8526507	0.082948509	1.961064099	0.38712339	2.067473526	0.180509505	1.273684092	0	1.204074957	0	1.630473969	0.250492254	1.820298005	0.44912389	1.483357453	0.600989419	1.526535882
S3_8567438	0.082948509	1.04063726	0.105630617	1.302016881	0.294527864	1.06627635	0	1.220221286	0.083552434	1.114610496	0	1.341144653	1.024975994	0.800862102	0.119160898	0.82991803
S3_8567440	0.082948509	1.04063726	0.105630617	1.302016881	0.294527864	1.06627635	0	1.220221286	0.083552434	1.114610496	0	1.341144653	1.024975994	0.800862102	0.119160898	0.82991803
S3_8567470	0.082948509	1.04063726	0.105630617	1.302016881	0.294527864	1.06627635	0	1.220221286	0.083552434	1.114610496	0	1.341144653	1.024975994	0.800862102	0.119160898	0.82991803
S3_8605227	0	0.538486904	0.103877716	0.706954418	0.424670667	0.87636711	0.392670845	1.206007549	0.183042654	0.734138525	0.236803318	1.067240814	1.132037041	0.566048783	0.390920582	0.717967195
S3_8605231	0.082101204	0.696505468	0.235931997	0.88363392	0.424670667	0.87636711	0.392670845	1.206007549	0.085852939	0.751644568	0.400287993	1.121327662	1.241718264	0.550483072	0.222920427	0.741219379
S3_8833409	0.17766032	0.877400656	0.231472248	1.175329918	0	1.273684092	0.576340573	1.026735986	0	1.125655123	0.393261574	1.08341017	0.235257702	0.857593037	0.470663411	0.81680803
S3_8915961	0	0.861490384	0.379748331	0.950791049	0	0.875299899	0.237725731	0.6731381	0	0.930875961	0.254745162	0.823872317	0	0.634998533	0.181797856	0.453157443
S3_8966187	0.082948509	0.877400656	0.231472248	1.175329918	0.290891428	1.064661962	0.240318089	0.947944347	0.18822884	0.940527477	0.24632939	1.179782739	0.10010009	0.745751961	0.081162652	0.677637855
S3_9057406	0	1.068341482	0.389626556	1.325348784	0.082521576	1.498927492	0.58430692	1.352645707	0.085539772	1.374479167	0.596451067	1.421212324	0.023554168	1.048842871	0.369965379	0.90336123
S3_9057409	0	1.068341482	0.389626556	1.325348784	0.082521576	1.498927492	0.58430692	1.352645707	0.085539772	1.374479167	0.596451067	1.421212324	0.023554168	1.048842871	0.369965379	0.90336123
S3_9057410	0	1.068341482	0.389626556	1.325348784	0.082521576	1.498927492	0.58430692	1.352645707	0.085539772	1.374479167	0.596451067	1.421212324	0.023554168	1.048842871	0.369965379	0.90336123
S3_9057441	0	0.861490384	0.103877716	1.299217642	0	0.877059939	0.376715511	0.955565189	0	0.905145762	0.230614895	1.162171186	0	0.605806458	0.219722932	0.791126838
S3_9057464	0	0.861490384	0.103877716	1.299217642	0	0.877059939	0.376715511	0.955565189	0	0.905145762	0.230614895	1.162171186	0	0.605806458	0.219722932	0.791126838
S3_9058165	0	1.068341482	0.10622156	1.132885488	0	1.50140774	0.560905935	1.240376581	0	1.346850715	0.383140506	1.267006764	1.35E-15	1.071732907	0.420867385	0.774668036
S3_9156308	0.292671272	1.04063726	0.105630617	1.057750235	0.082521576	1.064661962	0.240318089	0.785394517	0.085330335	1.130559783	0.242781961	0.947396985	0.596246332	0.751603758	0.143065472	0.520666574
S3_9156310	0.292671272	1.04063726	0.105630617	1.057750235	0.082521576	1.064661962	0.240318089	0.785394517	0.085330335	1.130559783	0.242781961	0.947396985	0.596246332	0.751603758	0.143065472	0.520666574
S3_9717290	0.083425778	1.503289469	0.387046302	1.427693353	0.084742032	1.330882364	0.402194892	0.967157229	0.087250458	1.585544624	0.411790798	1.24833009	0.02709337	1.13252061	0.204898826	0.886467739
S3_9739162	0.082582187	1.504460996	0.235104167	1.520203444	0.082521576	1.064661962	0.240318089	0.785394517	0	1.346113206	0.247051573	1.157153147	0.185505792	1.263292531	0.085767229	1.004829659
S3_9777916	0.082582187	1.504460996	0.235104167	1.520203444	0.084899594	1.103713532	0.107137206	1.072866641	0	1.385336389	0.114804049	1.44518782	0.298664345	1.141390029	0.192218723	1.040325214
S3_9803527	0	1.0674256	0.105669604	1.031686003	0.084899594	1.103713532	0.107137206	1.072866641	0.084214002	1.135179221	0.110001787	1.103111822	0.113823658	0.792001861	0.042879726	0.706602243
S3_9813666	0	1.275439827	0.106942582	1.435734814	0.184996127	0.911828666	0.109193522	0.927112433	0.086699322	1.138809397	0.111883671	1.12549747	0.142078235	0.909683855	0.043556273	0.831672797
S3_9854559	0.082101204	0.877059939	0.103257241	0.955565189	0.084899594	1.103713532	0.392954941	1.072866641	0.086701756	1.127935002	0.237253991	1.086039177	0.026934556	0.810024566	0.28781157	0.651084942
S3_9855810	0	1.275439827	0	1.435734814	0.180509505	0.875299899	0	1.047542275	0.084282438	1.081494733	0	1.223482478	0.157700181	1.34509418	1.66E-14	1.255907602
S3_9933452	0.082582187	1.504460996	0.235104167	1.520203444	0.084899594	1.103713532	0.392954941	1.072866641	0	1.385336389	0.395256696	1.44518782	0.298664345	1.141390029	0.152874925	1.040325214
S3_9952830	0.082314572	0.87636711	0.106942582	0.826230748	0.084899594	0.41940567	0.107137206	0.395857258	0	0.721317698	0.110784915	0.580155556	0.355368799	0.706945785	0.142486088	0.48081911
S3_9958077	0	0.407923836	0.103877716	0.453354037	0.082521576	0.701990867	0.103939328	0.527162544	0	0.574710968	0	0.532621404	0	0.351552124	0.161166096	0.226363206
S3_9988515	0.176510312	0.175089053	0.233903404	0.217528174	0.300348321	0.424670667	0	0.269332631	0.192071463	0.304143402	0	0.301994063	0.12752233	0.29179977	0.194620356	0.108787713
S3_10243990	0	0.407983033	0	0.580558888	0.433603396	0.293260578	0	0.284930178	0.193026584	0.441031012	0	0.428852333	0.375274462	0.247098617	3.02E-14	0.20586455
S3_10244038	0	0.407983033	0	0.580558888	0.433603396	0.293260578	0	0.284930178	0.193026584	0.441031012	0	0.428852333	0.375274462	0.247098617	3.02E-14	0.20586455
S3_10288059	0.082101204	0.877059939	0.103257241	1.387745925	0.583137451	0.41940567	0	0.698170178	0.305196411	0.736156413	0	0.98035616	0.96873736	0.67919448	0.245394424	0.835251318
S3_10288114	0.082101204	0.877059939	0.103257241	1.387745925	0.583137451	0.41940567	0	0.698170178	0.305196411	0.736156413	0	0.98035616	0.96873736	0.67919448	0.245394424	0.835251318
S3_10413437	0.082948509	1.04063726	0.38712339	1.057750235	0.562280952	0.701990867	0.240318089	0.868984191	0.086669849	0.925573559	0.413487378	1.001344959	1.455610905	0.679486991	0.217630077	0.886826317
S3_10413473	0.082948509	0.877400656	0	0.853671456	0.294527864	0.702958386	0.232315623	0.666930028	0.185868627	0.89399611	0.105847179	0.745298075	0.169861442	0.63610641	0.175442766	0.606801714
S3_10413479	0.082948509	0.877400656	0	0.853671456	0.294527864	0.702958386	0.232315623	0.666930028	0.185868627	0.89399611	0.105847179	0.745298075	0.169861442	0.63610641	0.175442766	0.606801714
S3_10413487	0.082948509	0.877400656	0	0.853671456	0.294527864	0.702958386	0.232315623	0.666930028	0.185868627	0.89399611	0.105847179	0.745298075	0.169861442	0.63610641	0.175442766	0.606801714
S3_10413491	0.082948509	0.877400656	0	0.853671456	0.294527864	0.702958386	0.232315623	0.666930028	0.185868627	0.89399611	0.105847179	0.745298075	0.169861442	0.63610641	0.175442766	0.606801714
S3_10522041	0.082948509	0.547794803	0	0.634240841	0.421819157	0.283479316	0.105879343	0.166045941	0.29804896	0.427547904	0	0.36238124	0.321872611	0.508976719	0.242679993	0.364633013
S3_10552580	0.17766032	0.398747869	0.231472248	0.57855373	0.752261963	0.293260578	0	0.554056933	0.454498262	0.311147964	0.108528509	0.650915869	0.648009483	0.180436657	0.130083615	0.306646395
S3_10565037	0.18045667	0.407983033	0	0.942832236	0.570211698	0.174967836	0.107018424	0.402020339	0.432765962	0.297475779	0	0.59408428	0.40557612	0.400267922	0.240152068	0.561179125
S3_10565041	0.18045667	0.407983033	0	0.942832236	0.570211698	0.174967836	0.107018424	0.402020339	0.432765962	0.297475779	0	0.59408428	0.40557612	0.400267922	0.240152068	0.561179125
S3_10565044	0.18045667	0.407983033	0	0.942832236	0.570211698	0.174967836	0.107018424	0.402020339	0.432765962	0.297475779	0	0.59408428	0.40557612	0.400267922	0.240152068	0.561179125
S3_10565045	0.18045667	0.407983033	0	0.942832236	0.570211698	0.174967836	0.107018424	0.402020339	0.432765962	0.297475779	0	0.59408428	0.40557612	0.400267922	0.240152068	0.561179125
S3_10738733	0	0.696505468	0.103257241	0.88363392	0.424670667	0.87636711	0.106942582	1.206007549	0.187988906	0.751644568	0	1.121327662	0.564095851	0.550483072	0.262912631	0.741219379
S3_10738739	0	0.696505468	0.103257241	0.88363392	0.424670667	0.87636711	0.106942582	1.206007549	0.187988906	0.751644568	0	1.121327662	0.564095851	0.550483072	0.262912631	0.741219379
S3_10762038	0.083425778	0.873937947	0	1.528050891	0.566360416	0.547794803	0.231472248	0.906984894	0.299719953	0.734562707	0.105506799	1.242850499	0.750510987	0.578312078	0.174407923	0.925067737
S3_10762051	0.083425778	0.873937947	0	1.528050891	0.566360416	0.547794803	0.231472248	0.906984894	0.299719953	0.734562707	0.105506799	1.242850499	0.750510987	0.578312078	0.174407923	0.925067737
S3_10794378	0	0.706171187	0	0.789704809	0.181562787	0.547251409	0	0.624948708	0	0.596082364	0	0.78864721	0.261013439	0.420433575	1.39E-14	0.512350511
S3_10794393	0.18045667	0.407983033	0	0.942832236	0.424670667	0.547251409	0.106942582	0.624948708	0.302521745	0.559967297	0	0.834016132	0.22661296	0.323629173	0.128109061	0.478660631
S3_10975429	0	0.686884454	0	0.560368715	0.421819157	0.546663251	0	0.460570288	0.186801674	0.585013049	0	0.574189592	0.545474594	0.407560837	1.35E-14	0.438884926
S3_11262931	0.29121649	0.279572291	0	0.597182807	0.729928852	0.546663251	0	0.835560052	0.448677059	0.429871128	0	0.798996545	0.458215633	0.281397962	2.50E-14	0.430785235
S3_11482603	0.18045667	0.407983033	0	0.580558888	0.421819157	0.283479316	0.237725731	0.166045941	0.307501336	0.421163941	0.106384487	0.325098963	0.17722991	0.285069809	0.266928121	0.274992227
S3_11482605	0.18045667	0.407983033	0	0.580558888	0.421819157	0.283479316	0.237725731	0.166045941	0.307501336	0.421163941	0.106384487	0.325098963	0.17722991	0.285069809	0.266928121	0.274992227
S3_11483090	0.292671272	0.547794803	0.105630617	1.391437996	0.583137451	0.41940567	0.107137206	0.698170178	0.449606694	0.584076012	0	1.029765769	0.316590681	0.361496235	0.266124161	0.771183923
S3_11730169	0.082948509	0.547794803	0	0.906984894	0.583137451	0.41940567	0.107137206	0.698170178	0.432065375	0.584076012	0	0.885751439	0.672390499	0.361496235	2.03E-14	0.47010737
S3_11828959	0	0.407923836	0.103877716	0.453354037	0.180509505	0.283479316	0	0.166045941	0.085174548	0.297339278	0	0.303734453	0.113256011	0.2664548	0.086842367	0.184471511
S3_11828968	0	0.407923836	0.103877716	0.453354037	0.180509505	0.283479316	0	0.166045941	0.085174548	0.297339278	0	0.303734453	0.113256011	0.2664548	0.086842367	0.184471511
S3_11971416	0.419183766	0.175155865	0.103877716	0.671052299	0.180509505	0.546663251	0	0.460570288	0.303854782	0.415273813	0	0.549025371	0.407296201	0.416108981	0.086842367	0.511329693
S3_12171255	0.18045667	0.407983033	0	0.942832236	0.083416769	1.06627635	0.232315623	0.867397841	0.186169905	0.737676085	0.104775123	0.885124078	0.157405901	0.855394107	0.16321832	0.961021246
S3_12878840	0	0.407983033	0	0.580558888	0.083416769	0.407412526	0	0.276444057	0.085166024	0.427345814	0	0.420858434	0.026489302	0.226923248	3.00E-14	0.254200773
S3_12883391	0.082582187	0.538486904	0.103877716	0.706954418	0.082101204	0.547618584	0.103257241	0.511245445	0.084889347	0.563852417	0.106855492	0.603279635	0.028157896	0.324876045	0.041744419	0.373994084
S3_12883457	0	0.861490384	0.103877716	0.950791049	0	1.0674256	0.387046302	0.825439298	0	0.921667289	0.234069016	0.87846448	4.68E-15	0.726128469	0.283827028	0.686212664
S3_13450583	0	0.538486904	0.103877716	0.47160142	0	0.407740012	0.105669604	0.382092685	0	0.427599144	0.108335436	0.483965705	4.68E-15	0.250611659	0.041530733	0.217907724
S3_16020305	0.082582187	0.861490384	0.379748331	0.950791049	0.424670667	0.283746757	0.392670845	0.254604507	0.298818919	0.574454259	0.403790031	0.56017659	0.448438148	0.772929822	0.190051619	0.683888531
S3_16372352	0	0.40901957	0.229088773	0.566720979	0	0.17517717	0.10622156	0.215312838	0	0.295633402	0.23496959	0.437052652	0.08372634	0.266825144	0.083847434	0.273171986
S3_32451497	0.082521576	0.560238504	0.379110816	0.910595088	0.17766032	0.398747869	0.38712339	0.57855373	0	0.570692462	0.399572213	0.77871973	0.321020265	0.33764831	0.153513201	0.548788965
S3_50827446	0	0.286370944	0	0.551823333	0.082948509	0.283985609	0.231472248	0.433096757	0.084596154	0.298973209	0	0.507301916	0.047960286	0.138641771	0.191798648	0.208683858
S3_50827647	0.300526507	0.875837111	0.584145574	0.974359958	0	0.171608157	0.105630617	0.307650688	0.184412694	0.443384668	0.43131288	0.682882148	0.522894426	0.971629756	0.750301382	0.607978939
S3_50827922	0.290891428	0.899107228	0.760866785	1.191907977	0	0.398747869	0.775010003	0.727807838	0.086107081	0.743581131	0.805018556	1.124019332	0.346397291	0.890555568	0.523932845	0.773180264
S3_51966236	0	0.289799556	0.379110816	0.667574963	0.290186973	0.175562122	0.554172392	0.75362153	0.085089551	0.291047808	0.392373397	0.759919858	0.342191716	0.273026805	0.287536066	0.907759433
S3_52003511	0	0.286370944	0.107018424	1.095880708	0.18045667	0.17517717	0.10622156	0.942832236	0.085535163	0.294227486	0.110365381	1.058563581	0.210544892	0.152510117	0.042248635	0.669996993
S3_52395961	0.082521576	0.289799556	0.379110816	0.910595088	0.082582187	0.079673541	0.379748331	0.597182807	0	0.184565709	0.39396992	0.76967578	0.185505792	0.303649119	0.122821502	0.763753481
S3_52396008	0.082521576	0.289799556	0.379110816	0.910595088	0.082582187	0.079673541	0.379748331	0.597182807	0	0.184565709	0.39396992	0.76967578	0.185505792	0.303649119	0.122821502	0.763753481
S3_52498920	0	0.177545518	0.105879343	0.710261627	0.18045667	0	0.10622156	0.796104422	0.084839113	0.085085321	0.110168009	0.789804374	0.345516534	0.139119321	0.040113143	0.899218101
S3_53500892	0.29121649	0.279572291	0.103877716	0.706954418	0.421819157	0.283479316	0	0.835560052	0.313067472	0.298502711	0	0.927114047	0.157487838	0.10500337	0.034113271	0.521432207
S3_53500900	0.29121649	0.279572291	0.103877716	0.706954418	0.421819157	0.283479316	0	0.835560052	0.313067472	0.298502711	0	0.927114047	0.157487838	0.10500337	0.034113271	0.521432207
S3_53500901	0.083425778	0.282967074	0.233903404	0.600509445	0.294527864	0.174967836	0	0.51340999	0.192248734	0.18825146	0.115444627	0.614382844	0.109905029	0.104725533	0.308189123	0.38227801
S3_53557483	0.294527864	0.286370944	0.107018424	0.589362096	0	0.283985609	0.231472248	0.451085093	0.086137196	0.298973209	0.235234188	0.606464358	0.369791094	0.138641771	0.07814778	0.239703575
S3_53582145	0.083416769	0.286370944	0.107018424	0.723325527	0	0.407983033	0.389626556	1.095326055	0.085166024	0.420744119	0.238084676	0.969991158	0.026489302	0.203637866	0.369830571	0.749386938
S3_54432448	0.084899594	0.28316814	0.239925806	0.638485942	0.17766032	0.080783926	0.231472248	0.270212406	0.089341356	0.187991073	0.25304288	0.506129061	0.042496242	0.104423438	0.137329454	0.239526538
S3_54562396	0	0.177545518	0.388648969	0.710261627	0	0.17517717	0.389626556	0.580558888	0	0.184458431	0.406811851	0.69387142	0	0.04844472	0.191414476	0.32138854
S3_54737606	0.181562787	0.40901957	0.554172392	0.789704809	0.421797587	0.407983033	0.389626556	0.65419764	0.307146946	0.423674654	0.570140097	0.811973648	0.409510946	0.214169586	0.366295115	0.476057208
S3_54946505	0.176510312	0.545694209	0.233903404	1.105291383	0	0.080765558	0.103257241	0.341246871	0.085590221	0.299641912	0.113443402	0.718189028	0.048097145	0.590983613	0.190438074	0.804695296
S3_54973157	0.082521576	0	0.103939328	0.27901831	0.18045667	0.17517717	0.389626556	0.177443968	0	0.085157908	0.258747331	0.197716036	0.387699882	0.266596655	0.650451215	0.244894413
S3_56070284	0.082314572	0	0.106942582	0.417261492	0.566360416	0.398747869	0.38712339	0.503935946	0.298222235	0.084536651	0.252281259	0.391283101	0.954613725	0.828209663	0.47163937	1.140539667
S3_56085699	0.083425778	0	0.387046302	0.343513558	0.558992285	0.173587122	0.235931997	0.667300427	0.303318646	0.08401995	0.393782414	0.53818844	0.477990928	0.093159369	0.152149285	0.660228724
S3_56085861	0.083416769	0.286370944	0.107018424	1.095880708	0.18045667	0	0.10622156	0.830090378	0	0.084352617	0	0.886789733	0.788583475	0.828980478	0.879599382	1.675551865
S3_56086899	0	0.175562122	0.106942582	0.883262013	0.17766032	0	0.231472248	0.925251415	0	0.082675038	0.235870181	0.886300588	0.378421791	0.297805564	0.191948506	1.192167334
S3_56101484	0.082521576	0.082232759	0	0.667574963	0	0.079673541	0.103877716	0.597182807	0	0.084325794	0.10708921	0.689056867	0	0.024490965	0.041088922	0.380300741
S3_56101485	0.082521576	0.082232759	0	0.667574963	0	0.079673541	0.103877716	0.597182807	0	0.084325794	0.10708921	0.689056867	0	0.024490965	0.041088922	0.380300741
S3_56136908	0	0.177545518	0.105879343	1.112445766	0	0	0.10622156	0.796104422	0	0.085085321	0.110168009	0.991859913	0.023623638	0.139119321	0.040113143	0.718526717
S3_56464627	0	0.081376619	0.232315623	0.551823333	0.725248163	0.079673541	0.379748331	1.262010499	0.300851311	0	0.253218133	0.923715216	1.374513147	0.201927211	0.18849778	2.023873063
S3_56464628	0	0.081376619	0.232315623	0.551823333	0.725248163	0.079673541	0.379748331	1.262010499	0.300851311	0	0.253218133	0.923715216	1.374513147	0.201927211	0.18849778	2.023873063
S3_56561948	0.083425778	0.080525073	0.105669604	0.713035254	0.292671272	0	0.105630617	0.745530967	0.185533114	0	0.109140952	0.770564673	0.168450973	0.08152587	0.042569625	0.606042297
S3_56563015	0	0	0.560905935	0.420021605	0.292671272	0.171608157	0.38712339	0.817452455	0.182263178	0.083341041	0.408234718	0.607940414	0.395507477	0.093376241	0.263727711	0.770546531
S3_56565236	0.083425778	0	0.387046302	0.694144531	0.421797587	0.17517717	0.389626556	0.982587831	0.295748491	0.083115205	0.404288153	0.82711154	0.624318043	0.357834117	0.368057764	1.100813755
S3_56664624	0	0	0.560905935	0.420021605	0.29121649	0	0.235104167	0.524271897	0.08472668	0	0.391111637	0.497478541	0.432952367	0	0.309143131	0.328374431
S3_56672428	0	0.080525073	0.387046302	0.713035254	0.419183766	0.079673541	0.379748331	0.689017639	0.181783638	0	0.398635375	0.72392127	0.899731724	0.226915094	0.161664271	0.719623354
S3_56672438	0	0.080525073	0.387046302	0.713035254	0.419183766	0.079673541	0.379748331	0.689017639	0.181783638	0	0.398635375	0.72392127	0.899731724	0.226915094	0.161664271	0.719623354
S3_56699098	0.082314572	0	0.392670845	0.75362153	0.725248163	0.079673541	0.379748331	1.262010499	0.302672966	0	0.403790031	1.117820149	1.190687336	0.070772081	0.190051619	1.155702731
S3_56739100	0.082314572	0	0.392670845	0.75362153	0.419183766	0.079673541	0.379748331	0.689017639	0.18718011	0	0.403790031	0.769339665	0.397832247	0.070772081	0.190051619	0.53604517
S3_56774344	0	0	0.560905935	0.420021605	0.29121649	0.175155865	0.235104167	0.616259465	0.08472668	0.082908609	0.391111637	0.51937391	0.432952367	0.327256638	0.309143131	0.808819319
S3_57010955	0.18058455	0	0.750355668	0.57951047	0.725248163	0.079673541	0.379748331	0.689017639	0.429825641	0	0.557124119	0.672023973	0.869616994	0.081126563	0.412749373	0.534114805
S3_57010957	0.18058455	0	0.750355668	0.57951047	0.725248163	0.079673541	0.379748331	0.689017639	0.429825641	0	0.557124119	0.672023973	0.869616994	0.081126563	0.412749373	0.534114805
S3_57010970	0.18058455	0	0.750355668	0.57951047	0.725248163	0.079673541	0.379748331	0.689017639	0.429825641	0	0.557124119	0.672023973	0.869616994	0.081126563	0.412749373	0.534114805
S3_57010972	0.18058455	0	0.750355668	0.57951047	0.725248163	0.079673541	0.379748331	0.689017639	0.429825641	0	0.557124119	0.672023973	0.869616994	0.081126563	0.412749373	0.534114805
S3_57017890	0.082314572	0.080726197	0.392670845	0.347363544	0.414523467	0.283985609	0.559488465	0.597431505	0.183338008	0.180393197	0.571192445	0.477425533	0.49472712	0.387660244	0.424170863	0.779145394
S3_57119484	0.082314572	0.080726197	0.392670845	0.347363544	0.558992285	0	0.235931997	1.148069691	0.300214353	0	0.400287993	0.848167422	0.614923683	0.021493894	0.222920427	0.84690591
S3_57119485	0.082314572	0.080726197	0.392670845	0.347363544	0.558992285	0	0.235931997	1.148069691	0.300214353	0	0.400287993	0.848167422	0.614923683	0.021493894	0.222920427	0.84690591
S3_57119532	0.180963715	0.174967836	0.560905935	0.420021605	0.18045667	0	0.10622156	0.394610639	0.187792432	0.083835339	0.383140506	0.424105167	0.05386787	0.074432228	0.420867385	0.178389565
S3_57119549	0.180963715	0.174967836	0.560905935	0.420021605	0.18045667	0	0.10622156	0.394610639	0.187792432	0.083835339	0.383140506	0.424105167	0.05386787	0.074432228	0.420867385	0.178389565
S3_57119550	0.180963715	0.174967836	0.560905935	0.420021605	0.18045667	0	0.10622156	0.394610639	0.187792432	0.083835339	0.383140506	0.424105167	0.05386787	0.074432228	0.420867385	0.178389565
S3_57194793	0.082314572	0.080726197	0.392670845	0.347363544	0.179466948	0.175155865	0.103877716	1.225592928	0.086500854	0	0.236803318	0.843479196	0.073714424	0.542699267	0.390920582	1.054715633
S3_57245577	0.17766032	0	0.231472248	0.925251415	0	0.080726197	0.229088773	0.511751113	0.086204743	0	0.238578283	0.665994473	0.10489983	0.048368705	0.083335941	0.499987742
S3_57259334	0.29121649	0	0.235104167	0.524271897	0.181562787	0.080726197	0.229088773	0.922273178	0.302014472	0	0.241633731	0.803520495	0.150910173	0.138564974	0.079893556	0.556255175
S3_57259344	0.29121649	0	0.235104167	0.524271897	0.181562787	0.080726197	0.229088773	0.922273178	0.302014472	0	0.241633731	0.803520495	0.150910173	0.138564974	0.079893556	0.556255175
S3_57301936	0.179466948	0.175155865	0.103877716	1.225592928	0.083416769	0.407412526	0	0.998861442	0.085892195	0.291959578	0	1.080700617	0.091248396	0.238488482	1.36E-14	0.854519301
S3_57331477	0.18058455	0	0.376715511	0.252515909	0.179466948	0	0.103877716	0.671052299	0.186098782	0	0.230614895	0.486486676	0.057115536	8.05E-15	0.219722932	0.483813403
S3_57354681	0.29121649	0	0.235104167	0.524271897	0.289253075	0.080765558	0	1.128813744	0.300489578	0	0.106855492	0.852788035	0.140014972	0.213358598	0.129929846	0.819395835
S3_57385931	0.290186973	0	0.392670845	0.109256568	0.082948509	0.283985609	0.105630617	0.433096757	0.188088089	0.178197211	0.237741628	0.27582377	0.15734478	0.452904965	0.324499711	0.322920409
S3_57405281	0.290186973	0.080726197	0.392670845	0.347363544	0	0.547251409	0	1.206007549	0.089548114	0.085664156	0.107952854	0.757094308	0.174866367	1.184670753	0.551352233	1.131072806
S3_57503267	0	0.279572291	0.235104167	0.304921966	0	0.175089053	0	0.618768266	0	0.182691422	0.106502817	0.474927529	4.68E-15	0.124855421	0.200840605	0.375897029
S3_57519524	0.17766032	0	0.559488465	0.468421118	0.181562787	0.080726197	0.229088773	0.511751113	0.186648657	0	0.382129886	0.543065263	0.053588383	0.048368705	0.419329539	0.226462371
S3_57519569	0.082582187	0.079673541	0.569592194	0.198600063	0.176510312	0.175089053	0.233903404	0.217528174	0.086034194	0.083782023	0.390822708	0.248598555	0.026741147	0.074439496	0.468033808	0.060012482
S3_57519619	0.17766032	0	0.231472248	0.468421118	0.294527864	0	0.107018424	0.402020339	0.188883245	0	0.235234188	0.468604145	0.125867523	6.12E-15	0.07814778	0.169649954
S3_57519622	0.18045667	0	0.10622156	0.796104422	0.421819157	0.080660391	0.105879343	0.729419028	0.307501336	0.083046805	0.110168009	0.83102689	0.17722991	0.023690423	0.040113143	0.434465028
S3_57519629	0.082582187	0.079673541	0.235104167	0.198600063	0.181562787	0.080726197	0.229088773	0.162782096	0.184631834	0.08353234	0.241633731	0.213058832	0.09911928	0.023819547	0.079893556	0.042764914
S3_57582089	0.17766032	0	0.231472248	0.468421118	0.084899594	0.41940567	0	1.331833135	0.089341356	0.187675806	0.109715637	1.000393577	0.042496242	0.665880286	0.101203594	0.928532104
S3_57615033	0	0.17517717	0.10622156	0.429888256	0	0.41940567	0	0.395857258	0	0.428345713	0.108488494	0.460005442	0.045207544	0.239305324	0.033431232	0.179889091
S3_57650118	0	0.17517717	0.10622156	0.429888256	0	0.725722386	0	0.831172934	0	0.57871875	0.108488494	0.697199175	0.045207544	0.710376476	0.033431232	0.492640755
S3_57650145	0	0.17517717	0.10622156	0.429888256	0	0.725722386	0	0.831172934	0	0.57871875	0.108488494	0.697199175	0.045207544	0.710376476	0.033431232	0.492640755
S3_57650157	0.17766032	0.171608157	0.231472248	0.468421118	0.082521576	0.701990867	0	0.868984191	0.088414272	0.429871128	0.110424486	0.715617932	0.067905218	0.588689624	0.068280739	0.505252338
S3_57779456	0.292671272	0	0.38712339	0.745530967	0.424670667	0	0.229088773	0.959333516	0.42750807	0	0.237342552	0.901512284	0.256439392	7.23E-16	0.24747171	0.65419424
S3_57779461	0.292671272	0	0.38712339	0.745530967	0.424670667	0	0.229088773	0.959333516	0.42750807	0	0.237342552	0.901512284	0.256439392	7.23E-16	0.24747171	0.65419424
S3_57964274	0.17766032	0	0.559488465	0.468421118	0	0.283746757	0.229088773	1.014791289	0.086204743	0.083648564	0.382129886	0.836344501	0.10489983	0.426441867	0.419329539	0.722546846
S3_57985829	0	0.407923836	0.379748331	0.779362673	0	0.283746757	0.229088773	1.014791289	0	0.40871268	0.236120056	0.970636424	0	0.302561921	0.112346692	0.718214626
S3_58051449	0	0	0.389626556	0.429888256	0.180509505	0.080660391	0.105879343	0.729419028	0.086624979	0.083046805	0.237282649	0.62617575	0.073723618	0.023690423	0.391159915	0.485759033
S3_58153507	0	0.279572291	0.235104167	0.304921966	0	0.283746757	0.229088773	1.014791289	0	0.294996593	0.241633731	0.719638835	0	0.09292453	0.079893556	0.815974079
S3_58160380	0.294597449	0	0.387046302	0.343513558	0	0	0.233903404	0.107736307	0.088870803	0	0.245750589	0.189642964	0.544901044	0	0.111080884	0.203304082
S3_58195831	0.084022233	0	0.237725731	0.18472897	0.082948509	0.080783926	0.105630617	0.433096757	0.087539643	0.084026715	0.238478942	0.318940842	0.02406528	0.043810443	0.07311346	0.194098139
S3_58199963	0.183993488	0	0.240318089	0.242499399	0	0	0.10622156	0.429888256	0.188277174	0	0.244918852	0.361936911	0.213887894	0	0.110600169	0.215556344
S3_58199996	0.297030635	0.080660391	0.237725731	0.18472897	0.082948509	0	0.105630617	0.35906849	0.192712728	0	0.238478942	0.262268513	0.261746018	0.021482547	0.07311346	0.172075814
S3_58345309	0.17766032	0.080783926	0.231472248	0.178958715	0.084022233	0.080660391	0.105879343	0.166045941	0	0	0.110686507	0.136556894	0.472658404	0.222702281	0.037392848	0.102305125
S3_58367647	0.290186973	0	0.106942582	0.347363544	0	0.175089053	0	0.618768266	0.088870803	0.084925261	0.107565197	0.566030328	0.339104322	0.105136685	0.033170682	0.367610525
S3_58433131	0.180963715	0	0.232315623	0.144918832	0.082582187	0.407923836	0	0.453354037	0	0.179981809	0	0.279923109	0.448094651	0.815175654	0.330755036	0.413001984
S3_58453996	0.083425778	0.080525073	0.105669604	0.144578678	0	0.175155865	0	0.162790993	0.08546618	0.178012214	0	0.173930842	0.105066006	0.099147358	0.123849447	0.032117002
S3_58483122	0.290186973	0.080726197	0.106942582	0.347363544	0.176510312	0	0	0.217528174	0.192309238	0	0.107565197	0.294505431	0.113882103	0.064051867	0.033170682	0.117180055
S3_58483130	0.290186973	0.080726197	0.106942582	0.347363544	0.176510312	0	0	0.217528174	0.192309238	0	0.107565197	0.294505431	0.113882103	0.064051867	0.033170682	0.117180055
S3_58483147	0.290186973	0.080726197	0.106942582	0.347363544	0.176510312	0	0	0.217528174	0.192309238	0	0.107565197	0.294505431	0.113882103	0.064051867	0.033170682	0.117180055
S3_58483159	0.290186973	0.080726197	0.106942582	0.347363544	0.176510312	0	0	0.217528174	0.192309238	0	0.107565197	0.294505431	0.113882103	0.064051867	0.033170682	0.117180055
S3_58495309	0.180963715	0	0.232315623	0.144918832	0	0.171608157	0	0.21561388	0.08602542	0	0.105847179	0.171360238	0.285740187	0.241705997	0.175442766	0.104799168
S3_58536487	0.17766032	0.171608157	0	0.21561388	0	0.283479316	0.237725731	0.460570288	0.086732177	0.184953215	0.105332032	0.40058755	0.139373092	0.113349317	0.370911083	0.223995666
S3_58537064	0.414523467	0	0	0.468421118	0.181562787	0.080726197	0	0.511751113	0.305801907	0	0	0.543065263	0.262546845	0.048368705	2.18E-14	0.226462371
S3_58607245	0.082582187	0.175155865	0	0.144141613	0.084899594	0	0.107137206	0.258817215	0	0.085476317	0.10767144	0.187820814	0.298664345	0.139871479	0.039274905	0.588658299
S3_58785581	0	0	0	0.162790993	0	0.083095841	0.109193522	0.284930178	0	0.085157908	0.109739362	0.243934162	0	0.044319381	0.037099252	0.099258682
S3_58872823	0	0.080726197	0	0.254604507	0.084873109	0.181562787	0.236511369	0.269332631	0.085906267	0.183093483	0.106831685	0.279992382	0.02670406	0.101432364	0.166121355	0.079723643
S3_58874949	0	0	0	0.162790993	0.084022233	0.546663251	0.237725731	0.592661087	0	0.28971717	0.107555525	0.328276153	0.255762636	1.051283068	0.174545213	0.643294896
S3_58919948	0.082582187	0	0	0.162790993	0.084742032	0.293260578	0.402194892	0.304973031	0.087791131	0.185719152	0.238985686	0.20281597	0.024129429	0.315907528	0.445057947	0.152303507
S3_58919969	0	0	0	0.12545151	0	0.179544976	0.392954941	0.206904667	0	0.085131763	0.231456889	0.177757506	0	0.289801614	0.368717432	0.123434367
S3_58927657	0	0	0.103257241	0.089154443	0.082521576	0.174776672	0.103939328	0.388459182	0	0.081916797	0.106883323	0.256512619	0.084326586	0.271274027	0.041754485	0.308235899
S3_58927659	0	0.079673541	0	0.088981432	0.180509505	0.080660391	0	0.389694878	0.085174548	0	0	0.217242758	0.113256011	0.18977534	2.36E-14	0.311255077
S3_58929507	0	0.079673541	0	0.088981432	0	0.293260578	0.109193522	0.434926988	0	0.085421589	0.109739362	0.244194443	0	0.775519613	0.037099252	0.401347363
S3_58929583	0.176510312	0	0.105669604	0.217528174	0	0.181562787	0.236511369	0.22854499	0	0.085796216	0.112429164	0.157683646	0.228332497	0.189777657	0.040869581	0.25201999
S3_58942101	0.179466948	0.079673541	0	0.287626853	0	0.41940567	0.392954941	0.546124067	0	0.181940657	0.234694072	0.4153097	0.227119371	1.468899805	0.355168158	1.062831322
S3_59011473	0.082314572	0.080726197	0.106942582	0.254604507	0.181579448	0.179544976	0.392954941	0.206904667	0.086674407	0.180305827	0.240435301	0.247427114	0.09190835	0.179760632	0.249643982	0.178681729
S3_59012171	0.289253075	0.173587122	0.103257241	0.270036498	0	0.179544976	0.392954941	0.206904667	0.087181158	0	0.237253991	0.134277507	0.513679597	1.134244261	0.28781157	1.039794114
S3_59130155	0.292671272	0	0	0.107637925	0.084899594	0.179544976	0.392954941	0.395857258	0.193357938	0.085131763	0.231456889	0.242713662	0.263223338	0.289801614	0.368717432	0.391741496
S3_59130157	0.292671272	0	0	0.107637925	0.084899594	0.179544976	0.392954941	0.395857258	0.193357938	0.085131763	0.231456889	0.242713662	0.263223338	0.289801614	0.368717432	0.391741496
S3_59130165	0.292671272	0	0	0.107637925	0.084899594	0.179544976	0.392954941	0.395857258	0.193357938	0.085131763	0.231456889	0.242713662	0.263223338	0.289801614	0.368717432	0.391741496
S3_59145582	0.179466948	0.079673541	0	0.088981432	0.084899594	0.179544976	0.392954941	0.395857258	0.187274455	0.083341041	0.234694072	0.240207987	0.09978928	0.621083301	0.355168158	0.305246189
S3_59206263	0.414523467	0.080783926	0	0.053793728	0	0.283479316	0.237725731	0.128316252	0.189958696	0	0.105332032	0.019039812	0.570967163	0.749334725	0.370911083	0.308594314
S3_59206336	0.082582187	0.175155865	0	0.144141613	0.299996136	0.567605622	0.402194892	0.455101666	0.193935833	0.435530953	0.238985686	0.29588838	0.215509256	0.485055579	0.445057947	0.189297829
S3_59206341	0.082582187	0.175155865	0	0.144141613	0.299996136	0.567605622	0.402194892	0.455101666	0.193935833	0.435530953	0.238985686	0.29588838	0.215509256	0.485055579	0.445057947	0.189297829
S3_59206363	0.082582187	0.175155865	0	0.144141613	0.299996136	0.567605622	0.402194892	0.455101666	0.193935833	0.435530953	0.238985686	0.29588838	0.215509256	0.485055579	0.445057947	0.189297829
S3_59334959	0.179466948	0.279572291	0	0.05386203	0.084742032	0.083095841	0.402194892	0.170202422	0	0	0.238985686	0.019874658	0.4746154	0.730930744	0.445057947	0.990478642
S3_59337427	0.294527864	0.081376619	0.232315623	0	0	0.181562787	0.571141548	0.22854499	0	0	0.396320111	0.080005089	0.799888064	0.82856463	0.324034107	0.44320105
S3_59352279	0.292671272	0.398747869	0	0.142974039	0	0	0.392954941	0.091827057	0.089057066	0.083975386	0.231456889	0	0.548285223	0.754275167	0.368717432	0.968782296
S3_59355996	0	0.174967836	0.232315623	0.073516091	0	0.181562787	0.571141548	0.22854499	0	0.184759996	0.396320111	0.11955647	0	0.055889193	0.324034107	0.091678198
S3_59466072	0.082948509	0.171608157	0	0.017876779	0	0	0.392954941	0.091827057	0	0	0.231456889	0.02001429	0.117216733	0.223444448	0.368717432	0.238986263
S3_59519263	0	0	0.389626556	0.035675266	0.180509505	0.080660391	0.576340573	0.166045941	0	0.083046805	0.586522617	0.09785466	0.297129831	0.023690423	0.347991048	0.07030459
S3_59556150	0.082948509	0	0.559488465	5.40E-15	0	0	0.560905935	0.073516091	0	0	0.582894771	0.037967396	0.25564393	0	0.368945485	0.035206638
S3_59609719	0.082948509	0.171608157	0.231472248	0.107637925	0.084022233	0.283479316	0.576340573	0.331234206	0	0	0.393261574	0.155041617	0.484410278	1.152208824	0.470663411	0.672645441
S3_59626617	0.176510312	0	0.387046302	0.03629893	0.183993488	0.406908526	0.58430692	0.203445894	0	0.180393197	0.569914818	0.076026838	1.428273867	0.737074956	0.431083061	0.477211829
S3_59661544	0.18045667	0	0.389626556	1.16E-14	0	0.406908526	1.04835984	0.408405674	0	0.084951679	0.792671367	0.140471908	0.428538754	0.771954845	0.931881045	0.921761831
S3_59729383	0.082582187	0	0.379748331	0.03610642	0.082101204	0.080765558	0.750355668	0.089154443	0.084889347	0	0.557124119	0.038248716	0.028157896	0.213358598	0.412749373	0.048817708
S3_59734615	0.18045667	0	0.389626556	0.10831201	0	0.179544976	0.785048388	0.206904667	0.088213052	0.084403314	0.604055806	0.180207075	0.317877932	0.369869771	0.420937587	0.192959606
S3_59773941	0.179466948	0.079673541	0.235104167	0	0.180509505	0.080660391	0.576340573	0.166045941	0.186042479	0	0.395222276	0.038625592	0.057100743	0.18977534	0.325476149	0.483114137
S3_59979548	0.716644635	0.283985609	0.38712339	0.251821394	0.558992285	0.173587122	0.376715511	0.270036498	0.587034569	0.284691602	0.397074811	0.266190501	0.351158441	0.236793923	0.362516977	0.141984746
S3_60123426	0.292671272	0.080783926	0.559488465	0.12545151	0.083416769	0.174967836	0.560905935	0.073516091	0.187995905	0.177980694	0.582894771	0.074328173	0.316580114	0.054123116	0.368945485	0.046425735
S3_60138881	0.082948509	0.171608157	0.231472248	0.107637925	0.082521576	0.174776672	0.58430692	0.203445894	0.086666772	0	0.39721298	0.117249734	0.048320501	0.527899383	0.483091607	0.243311477
S3_60138923	0.082948509	0.171608157	0.231472248	0.017876779	0.181579448	0.179544976	0.785048388	0.314737752	0	0	0.558384261	0.039159338	0.474868965	0.732242918	0.655562404	1.01904609
S3_60138933	0.082948509	0.171608157	0.231472248	0.017876779	0.181579448	0.179544976	0.785048388	0.314737752	0	0	0.558384261	0.039159338	0.474868965	0.732242918	0.655562404	1.01904609
S3_60138953	0.082948509	0.171608157	0.231472248	0.017876779	0.181579448	0.179544976	0.785048388	0.314737752	0	0	0.558384261	0.039159338	0.474868965	0.732242918	0.655562404	1.01904609
S3_60234038	0	0	0.235931997	6.27E-16	0	0.080726197	0.392670845	0.035981433	0	0	0.400287993	7.91E-15	0	0.021493894	0.222920427	0.036186709
S3_60234064	0	0	0.235931997	6.27E-16	0	0.080726197	0.392670845	0.035981433	0	0	0.400287993	7.91E-15	0	0.021493894	0.222920427	0.036186709
S3_60234077	0	0	0.235931997	6.27E-16	0	0.080726197	0.392670845	0.035981433	0	0	0.400287993	7.91E-15	0	0.021493894	0.222920427	0.036186709
S3_60234826	0.082948509	0	0.559488465	0.107637925	0.183993488	0.701990867	1.04835984	0.466330905	0	0.294996593	0.796995158	0.152793036	0.74643544	1.54296922	0.894424231	1.326417288
S3_60234832	0.082948509	0	0.559488465	0.107637925	0.183993488	0.701990867	1.04835984	0.466330905	0	0.294996593	0.796995158	0.152793036	0.74643544	1.54296922	0.894424231	1.326417288
S3_60238396	0.18058455	0.080765558	0.235931997	0.107659195	0.176510312	0.175089053	0.773666485	0.107736307	0.187667196	0	0.559478883	0.038840897	0.09928495	0.522286037	0.612538207	0.197094442
S3_60238630	0.18045667	0	0.389626556	1.16E-14	0.297030635	0.546663251	1.029913342	0.331234206	0	0.181302853	0.78009043	0.078392656	1.51531484	1.490785306	0.896327482	0.814586712
S3_60276022	0	0.080783926	0.559488465	0.072109932	0.180963715	0.702958386	0.997905672	0.474756782	0.08602542	0.416541766	0.77496595	0.24938479	0.285740187	1.136602444	0.682631619	0.557862483
S3_60276034	0	0.080783926	0.559488465	0.072109932	0.180963715	0.702958386	0.997905672	0.474756782	0.08602542	0.416541766	0.77496595	0.24938479	0.285740187	1.136602444	0.682631619	0.557862483
S3_60316184	0.082582187	0.079673541	0.758941964	0.05386203	0.083425778	0.407740012	1.279290533	0.234975979	0	0.181727198	1.012022004	0.134924114	0.482396463	0.505206666	0.912348896	0.152008047
S3_60316203	0.082582187	0.079673541	0.758941964	0.05386203	0.083425778	0.407740012	1.279290533	0.234975979	0	0.181727198	1.012022004	0.134924114	0.482396463	0.505206666	0.912348896	0.152008047
S3_60338677	0.29121649	0	0.758941964	0.03610642	0	0.175089053	0.773666485	0.107736307	0.087286444	0	0.800492291	0.056493768	0.538021097	0.351907412	0.619327061	0.102293017
S3_60456264	0.733313839	0.407412526	0.107018424	0.349399261	0	0.080783926	0.559488465	0.072109932	0.314505648	0.083356123	0.238778531	0.074831697	1.781656229	1.405422728	0.436572557	1.261816805
S3_60456272	0.733313839	0.407412526	0.107018424	0.349399261	0	0.080783926	0.559488465	0.072109932	0.314505648	0.083356123	0.238778531	0.074831697	1.781656229	1.405422728	0.436572557	1.261816805
S3_60456288	0.733313839	0.407412526	0.107018424	0.349399261	0	0.080783926	0.559488465	0.072109932	0.314505648	0.083356123	0.238778531	0.074831697	1.781656229	1.405422728	0.436572557	1.261816805
S3_60458934	0.082314572	0.080726197	0.554172392	0.126676177	0	0.175155865	1.018565425	0.453354037	0	0	0.776423517	0.199156854	0	0.542699267	0.787938928	0.848206881
S3_60461369	0	0	0.572124929	0.071013945	0	0.407740012	1.279290533	0.562734021	0	0.181378139	0.998204313	0.277043221	0	0.666524457	1.037074899	0.866978584
S3_60461374	0	0	0.572124929	0.071013945	0	0.407740012	1.279290533	0.562734021	0	0.181378139	0.998204313	0.277043221	0	0.666524457	1.037074899	0.866978584
S3_60461598	0.082582187	0	0.379748331	0.03610642	0.290186973	0.547251409	0.787090605	0.329796081	0	0.181116444	0.574133383	0.096931336	0.74234783	1.484902425	0.612023461	0.828258288
S3_60462480	0.414523467	0.080783926	0.38712339	0.053793728	0.180963715	0.407412526	0.997905672	0.237311433	0	0.083356123	0.751556164	0.058173202	1.534697552	1.405422728	0.780317332	0.775316765
S3_60597958	0.294597449	0.175089053	0.233903404	0.126236232	0	0.283909101	0.750355668	0.180959965	0.088239968	0	0.393782414	0	0.790148359	1.379061365	0.517858432	1.187950844
S3_60602743	0.290186973	0	0.554172392	0.126676177	0	0.547618584	1.23670659	0.416428813	0.087594312	0.291147743	0.786195851	0.156242385	0.46970674	0.887750334	0.879530675	1.096435126
S3_60602744	0.290186973	0	0.554172392	0.126676177	0	0.547618584	1.23670659	0.416428813	0.087594312	0.291147743	0.786195851	0.156242385	0.46970674	0.887750334	0.879530675	1.096435126
S3_60633426	0.082948509	0.080783926	0.998330766	0.433096757	0	0.283746757	0.787090605	0.624948708	0.084325878	0.17969655	1.019980776	0.552651367	0.089808656	0.177136716	0.765513084	0.313030521
S3_60653506	0	0	0.569592194	0.018065448	0.180963715	0.174967836	0.560905935	0.109767204	0.084668442	0.082777057	0.589356212	0.074433072	0.524010905	0.117034273	0.484533848	0.080387064
S3_60661793	0.17766032	0.171608157	0.775010003	0.21561388	0.084022233	0.546663251	1.029913342	0.331234206	0	0.300387956	1.0338992	0.193966463	0.472658404	0.432630584	0.739486085	0.417093372
S3_60662577	0.083425778	0.080525073	0.566879926	0	0.176510312	0.175089053	0.773666485	0.107736307	0.08745509	0.084925261	0.599391838	0.039562218	0.024043706	0.066702061	0.439777568	0.046137309
S3_60662583	0.083425778	0.080525073	0.566879926	0	0.176510312	0.175089053	0.773666485	0.107736307	0.08745509	0.084925261	0.599391838	0.039562218	0.024043706	0.066702061	0.439777568	0.046137309
S3_60684349	0	0	0.107018424	0.036136704	0.082582187	0.407923836	0.235104167	0.144141613	0	0.179981809	0.239043456	8.00E-15	0.115861586	0.815175654	0.073254843	0.302154365
S3_60684369	0	0	0.107018424	0.036136704	0.082582187	0.407923836	0.235104167	0.144141613	0	0.179981809	0.239043456	8.00E-15	0.115861586	0.815175654	0.073254843	0.302154365
S3_60684387	0	0	0.107018424	0.036136704	0.082582187	0.407923836	0.235104167	0.144141613	0	0.179981809	0.239043456	8.00E-15	0.115861586	0.815175654	0.073254843	0.302154365
S3_60698557	0.180963715	0	0.393234069	0.144918832	0	0.283746757	0.787090605	0.144555292	0.089548114	0.085907974	0.601840676	0.119857647	0.1033153	0.30073712	0.441972957	0.152819697
S3_60781004	0.180963715	0.174967836	0.393234069	0.218413968	0	0.175155865	1.018565425	0.453354037	0.087690035	0	0.766139709	0.220972925	0.16303523	0.703894032	0.880465836	1.02484737
S3_61086212	0	0	0.559488465	0.12545151	0.082314572	0.080726197	0.787090605	0.254604507	0	0	0.759574334	0.207109784	0.059220244	0.087809543	0.539858749	0.099610271
S3_61402130	0	0	0.775010003	0.21561388	0.180963715	0.407412526	0.997905672	0.474756782	0.086321188	0.181016304	0.82266271	0.333110975	0.248564161	0.592105961	0.568076547	0.378362663
S3_61407429	0.290186973	0.080726197	0.554172392	0.347363544	0.082101204	0.080765558	0.750355668	0.341246871	0.189184324	0	0.594735554	0.390728586	0.213049016	0.222434305	0.367513092	0.206864341
S3_61501028	0.18045667	0.407983033	0.389626556	0.326976388	0.180963715	0.407412526	0.997905672	0.474756782	0.187792432	0.427345814	0.764546683	0.456661924	0.05386787	0.226923248	0.670411545	0.332491459
S3_61532385	0.18045667	0.407983033	0.389626556	0.326976388	0.180963715	0.407412526	0.997905672	0.474756782	0.187792432	0.427345814	0.764546683	0.456661924	0.05386787	0.226923248	0.670411545	0.332491459
S3_61539666	0.082948509	0.398747869	0.38712339	0.288868523	0.082314572	0.283746757	0.787090605	0.364688616	0.085593918	0.296883371	0.576829552	0.33450571	0.026613474	0.177181095	0.576647284	0.265371523
S3_61622354	0.082948509	0.398747869	0.38712339	0.288868523	0.180963715	0.407412526	0.997905672	0.474756782	0.186003809	0.42315793	0.751556164	0.395278634	0.09917307	0.186526304	0.780317332	0.236187403
S3_61667379	0.084022233	0	0.388648969	0.57286744	0.082948509	0.398747869	0.775010003	0.727807838	0	0.180058422	0.570126842	0.664633925	0.484410278	0.455121145	0.573894941	0.505709741
S3_61673273	0	0.081376619	0.393234069	0.200043856	0.414523467	0.547794803	0.998330766	0.853671456	0.088566235	0.296766902	0.579821782	0.499899164	0.766257444	0.745083118	0.731000534	1.056726074
S3_61673304	0	0.081376619	0.393234069	0.200043856	0.414523467	0.547794803	0.998330766	0.853671456	0.088566235	0.296766902	0.579821782	0.499899164	0.766257444	0.745083118	0.731000534	1.056726074
S3_61711471	0	0.173587122	0.572124929	0.144585282	0.180963715	0.407412526	0.560905935	0.237311433	0	0.299076957	0.616363939	0.177472716	0.292874633	0.237692116	0.456292876	0.066241706
S3_61711510	0	0.173587122	0.572124929	0.144585282	0.180963715	0.407412526	0.560905935	0.237311433	0	0.299076957	0.616363939	0.177472716	0.292874633	0.237692116	0.456292876	0.066241706
S3_61725343	0.179466948	0.538486904	0.379748331	0.417458025	0.29121649	0.703989521	0.569592194	0.578767526	0.186098782	0.563852417	0.39231787	0.49577185	0.156511649	0.422742679	0.364136784	0.288621487
S3_61734216	0	0.17517717	0.389626556	0.360333471	0.297030635	0.546663251	0.576340573	0.592661087	0.190680989	0.422309607	0.586522617	0.507941362	0.320781746	0.36227016	0.347991048	0.244296247
S3_61734239	0	0.17517717	0.389626556	0.360333471	0.297030635	0.546663251	0.576340573	0.592661087	0.190680989	0.422309607	0.586522617	0.507941362	0.320781746	0.36227016	0.347991048	0.244296247
S3_61841940	0.422157811	0.547618584	1.23670659	0.722211745	0.926601788	1.273684092	1.611693549	1.355738231	0.764100063	0.907970506	1.320060619	1.048325236	1.022751522	1.325312173	1.182233579	1.165770175
S3_61894308	0	0.17517717	0.389626556	0.141859612	0.926601788	1.273684092	1.029913342	1.069162333	0.461178371	0.734138525	0.78009043	0.546460235	1.879961753	1.88224859	0.896327482	1.225791093
S3_61918102	0.17766032	0.283985609	0.559488465	0.451085093	0.4232326	0.702958386	0.997905672	0.760008363	0.305132056	0.558854943	0.77496595	0.641327416	0.405987646	0.499775387	0.682631619	0.421643218
S3_61924462	0.289253075	0.403880675	0.572124929	0.359989101	0.561318067	0.87636711	1.305875944	0.996240103	0.444785323	0.581637485	1.017140962	0.686484017	0.360191775	0.597082319	1.063357894	0.723343553
S3_61924503	0.289253075	0.403880675	0.572124929	0.359989101	0.561318067	0.87636711	1.305875944	0.996240103	0.444785323	0.581637485	1.017140962	0.686484017	0.360191775	0.597082319	1.063357894	0.723343553
S3_61931899	0	0.282967074	1.01526674	0.600509445	0.18058455	0.547618584	0.750355668	0.822719244	0.08676559	0.426129071	0.852347597	0.719632215	0.271509856	0.360206574	0.792135598	0.402034156
S3_61931902	0	0.282967074	1.01526674	0.600509445	0.18058455	0.547618584	0.750355668	0.822719244	0.08676559	0.426129071	0.852347597	0.719632215	0.271509856	0.360206574	0.792135598	0.402034156
S3_61972305	0.183993488	0.082232759	0.379110816	0.27901831	0.292671272	1.04063726	0.775010003	0.871197762	0	0.429148095	0.563043602	0.493085379	1.56870134	1.71492239	0.614207931	1.156971853
S3_62219990	0.561318067	0.080726197	0.229088773	0.347363544	0.083425778	0.407740012	0.773666485	0.562734021	0.090632976	0.084580976	0.395335861	0.39473391	1.426732904	0.95894583	0.659968096	0.763349217
S3_62228697	0.180963715	0.286370944	0.789464612	0.551823333	0.082582187	0.407923836	1.018565425	0.653317727	0	0.424819626	1.043633355	0.592379796	0.448094651	0.180877995	0.739057534	0.393747634
S3_62228700	0.180963715	0.286370944	0.789464612	0.551823333	0.082582187	0.407923836	1.018565425	0.653317727	0	0.424819626	1.043633355	0.592379796	0.448094651	0.180877995	0.739057534	0.393747634
S3_62329186	0.084022233	0.177545518	0.388648969	0.312355034	0.082582187	0.279572291	0.758941964	0.706954418	0.08598652	0.182330078	0.562677271	0.476851523	0.02849804	0.055258517	0.462818966	0.497311343
S3_62415290	0.084022233	0.177545518	0.388648969	0.312355034	0.179466948	0.538486904	0.758941964	0.417458025	0	0.295328037	0.562677271	0.340426344	0.813321522	0.38785385	0.462818966	0.364437582
S3_62441550	0.082314572	0.175562122	0.991980681	0.566720979	0.082582187	0.407923836	1.018565425	0.653317727	0	0.296832379	1.056922304	0.665294606	0.225139287	0.286073723	0.787938928	0.338573932
S3_62441742	0.180963715	0.081376619	0.393234069	0.200043856	0	0.175155865	0.569592194	0.453354037	0.087690035	0.181615745	0.581130271	0.320365043	0.16303523	0.089831672	0.29436227	0.195884592
S3_62441760	0.180963715	0.081376619	0.393234069	0.200043856	0	0.175155865	0.569592194	0.453354037	0.087690035	0.181615745	0.581130271	0.320365043	0.16303523	0.089831672	0.29436227	0.195884592
S3_62441766	0.180963715	0.081376619	0.393234069	0.200043856	0	0.175155865	0.569592194	0.453354037	0.087690035	0.181615745	0.581130271	0.320365043	0.16303523	0.089831672	0.29436227	0.195884592
S3_62441772	0.180963715	0.081376619	0.393234069	0.200043856	0	0.175155865	0.569592194	0.453354037	0.087690035	0.181615745	0.581130271	0.320365043	0.16303523	0.089831672	0.29436227	0.195884592
S3_62441787	0.18058455	0	0.572124929	0.287595057	0.082314572	0.283746757	0.392670845	0.364688616	0	0.084740174	0.607582913	0.390728586	0.447615575	0.287814276	0.443152309	0.206864341
S3_62441794	0.18058455	0	0.572124929	0.287595057	0.082314572	0.283746757	0.392670845	0.364688616	0	0.084740174	0.607582913	0.390728586	0.447615575	0.287814276	0.443152309	0.206864341
S3_62441826	0.082582187	0.079673541	0.758941964	0.304921966	0.180963715	0.407412526	0.560905935	0.474756782	0	0.184496592	0.620353632	0.3546939	0.448094651	0.358902855	0.521523076	0.241007016
S3_62442696	0	0.286370944	0.393234069	0.331452701	0.179466948	0	0.235104167	0.341254248	0.086206441	0.183709994	0.411068228	0.340698376	0.093221996	0.311682609	0.258830814	0.295370017
S3_62496393	0.183993488	0.082232759	0.760866785	0.667574963	0.17766032	0.547794803	0.559488465	0.853671456	0	0.302538466	0.624036459	0.785086096	0.757567283	0.545561121	0.496375772	0.637200502
S3_62505553	0	0.175562122	0.991980681	0.235584107	0.082582187	0.175155865	0.235104167	0.162790993	0.085267551	0.183279884	0.638037571	0.193782311	0.04793622	0.048181626	1.151303055	0.037700182
S3_62511418	0.084742032	0.176685399	0.575749202	0.415272172	0.082582187	0.175155865	0.235104167	0.162790993	0	0.18971205	0.440570074	0.309670817	0.202707316	0.077921336	0.359835347	0.133508518
S3_62511541	0.179466948	0.279572291	1.257387785	0.47160142	0.561318067	0.547251409	0.787090605	0.644169952	0.31244607	0.423951861	1.107084012	0.605179981	0.474766712	0.361245959	1.00076718	0.314019132
S3_62583270	0.290186973	0	0.554172392	0.417261492	0.082948509	0.080783926	0.231472248	0.433096757	0.188088089	0.082436476	0.410270638	0.462081344	0.15734478	0.073391083	0.52475657	0.174107746
S3_62585098	0.180963715	0.081376619	0.393234069	0.551823333	0.17766032	0.547794803	0.559488465	0.853671456	0	0.296766902	0.570890067	0.689172349	0.741036949	0.745083118	0.303824765	0.668915099
S3_62649403	0.297030635	0	0.388648969	0.57286744	0	0.407983033	0.389626556	0.76155653	0.088387972	0.183178278	0.406811851	0.65189792	0.76940989	0.674029912	0.191414476	0.64287237
S3_63211951	0	0.279572291	0.379748331	0.47160142	0.294597449	0.703612132	0.387046302	0.825439298	0.187851928	0.425065654	0.398635375	0.673122294	0.567411178	0.64437645	0.161664271	0.53513674
S3_63324783	0.297030635	0	0.105879343	0.18472897	0	0.080783926	0	0.270212406	0.08910315	0.084026715	0	0.234182415	0.521229187	0.043810443	0.109964851	0.139505409
S3_63324790	0.180963715	0.081376619	0.107018424	0.200043856	0.082582187	0.175155865	0	0.322826961	0	0.181615745	0.111121776	0.295001011	0.448094651	0.089831672	0.148184416	0.155736076
S3_63342217	0.181579448	0.28316814	0.584145574	0.435826842	0.082582187	0.279572291	0.103877716	0.304921966	0.087954956	0.294631342	0.425843158	0.41710665	0.0738383	0.070705579	0.887907094	0.128496576
S3_63342253	0.181579448	0.28316814	0.584145574	0.435826842	0.18058455	0.173587122	0	0.287595057	0.188160071	0.184565709	0.419664564	0.394109834	0.053957587	0.100751714	1.208386947	0.175617689
S3_63482849	0.183993488	0.082232759	0.760866785	0.667574963	0.082101204	0.403880675	0.572124929	0.649844154	0.086025245	0.182448235	0.603471478	0.674007456	0.818597892	0.301582044	0.568222555	0.602990106
S3_63539665	0.762634624	0	0.406211721	0.814502279	0.414523467	0	0	0.468421118	0.631678745	0	0.264160454	0.716630303	0.556388022	3.28E-15	0.896422452	0.340349547
S3_63802670	0.083425778	0.080525073	0.233903404	0.401838375	0.082948509	0.080783926	0	0.433096757	0.085821957	0.083133046	0.111907067	0.442519257	0.02844706	0.027200965	0.46559998	0.198219824
S3_64043917	0.183993488	0.082232759	0.760866785	0.667574963	0.082582187	0.407923836	0.235104167	0.653317727	0	0.299919341	0.442154732	0.731589888	0.485063478	0.310919685	0.551091282	0.436959498
S3_64198036	0.737150321	0	0.239925806	0.658300665	0.29121649	0.079673541	0.103877716	0.597182807	0.59563053	0	0.24389513	0.581505946	0.61754239	0.116763857	0.22903395	0.338700353
S3_64199676	0	0.286370944	0.393234069	0.331452701	0.082582187	0.407923836	0.235104167	0.653317727	0	0.424819626	0.411068228	0.524873953	0.115861586	0.180877995	0.258830814	0.332036818
S3_64199690	0.084022233	0.177545518	0.388648969	0.312355034	0	0.283985609	0.231472248	0.634240841	0	0.297007556	0.254540223	0.506813504	0.116458812	0.136672009	0.189132479	0.288058327
S3_64234769	0.290186973	0	0.229088773	0.417261492	0	0.17517717	0.10622156	0.580558888	0.184936707	0.083093212	0.23496959	0.497001523	0.341638014	0.240092481	0.083847434	0.324319949
S3_64364776	0	0.289799556	0.760866785	0.486285926	0	0.283985609	0.231472248	0.634240841	0	0.304884971	0.441014105	0.578907066	0.045205086	0.149735443	0.698005274	0.27235838
S3_64397455	0.575843934	0.080660391	0.105879343	0.478266594	0.082948509	0.080783926	0	0.433096757	0.317636062	0	0	0.467940582	0.647057027	0.222702281	0.109964851	0.298865673
S3_64401554	0.737150321	0	0.239925806	0.658300665	0.421797587	0	0.10622156	0.394610639	0.617559359	0	0	0.561772021	0.461294668	0	0.909925227	0.243220281
S3_64443535	0.575843934	0.080660391	0	0.18472897	0.179466948	0	0.103877716	0.341254248	0.450815935	0	0	0.264668741	0.53081416	0.063715252	0.034113271	0.193147419
S3_64493026	0.297030635	0	0.105879343	0.18472897	0.18045667	0	0.10622156	0.10831201	0.307114962	0	0	0.17504049	0.152059351	9.02E-15	0.652407701	0.034405864
S3_64809231	0.431107073	0	0	0.242499399	0.414523467	0.080783926	0.231472248	0.178958715	0.448357715	0	0	0.215965376	0.248765459	0.071866367	0.664197961	0.048212804
S3_64809232	0.431107073	0	0	0.242499399	0.422157811	0.080765558	0.376715511	0.107659195	0.443471071	0	0	0.150718881	0.25569608	0.082366229	1.146475284	0.105361548
S3_64861813	1.116936864	0.407412526	0.232315623	0.349399261	0.563325751	0.175155865	0.235104167	0.107245946	0.937389767	0.291959578	0.242374405	0.223886918	1.14590329	0.238488482	0.249439617	0.178444704
S3_64948860	0.926601788	0.283479316	0	0.294250627	0.082582187	0.079673541	0.103877716	0.05386203	0.45538988	0.082217784	0	0.095250755	2.16197491	0.951956715	0.086842367	0.741478464
S3_64985245	0.762634624	0	0.406211721	0.385931998	0.18058455	0	0	0.071013945	0.610854936	0	0.265889554	0.217340213	0.818011662	0	0.661729794	0.233983111
S3_65006591	0.926601788	0.283479316	0	0.294250627	0.17766032	0.171608157	0.105630617	0.21561388	0.603792559	0	0	0.194016216	1.525037041	1.152208824	0.124918712	0.707702726
S3_65447297	0.938796967	0	0.236511369	0.724197305	0.422157811	0	0.103257241	0.252515909	0.786536009	0	0	0.510149193	0.701737172	0	0.666631416	0.355743119
S3_65449890	0.598094917	0	0.404650695	0.464820766	0.290186973	0.175562122	0.229088773	0.417261492	0.464218551	0.084839113	0.260465686	0.445270972	0.571752256	0.165480913	0.35287931	0.220934338
S3_65647667	0.299996136	0	0.236511369	0.1134381	0.290186973	0.175562122	0.229088773	0.417261492	0.306348463	0.082859578	0.241487934	0.241660528	0.114037728	0.244175669	0.085771194	0.30459737
S3_65647938	0.181579448	0	0.239925806	0.169314246	0.29121649	0.079673541	0.103877716	0.597182807	0.190207906	0.083427505	0.24389513	0.291843514	0.126759885	0.023791676	0.22903395	0.522269964
S3_65659907	0.425002444	0	0	0.055994853	0.422157811	0	0.103257241	0.252515909	0.442169387	0	0	0.14022147	0.237801806	0.049425161	0.245394424	0.149782782
S3_65686158	0.58245977	0.083095841	0	0.095163314	0.082582187	0.079673541	0	0.05386203	0.320565712	0	0	0.059702857	0.653877899	0.245746461	0.075433955	0.065139166
S3_65859791	0.299996136	0	0.236511369	0.1134381	0	0.171608157	0	0.090148	0.191530355	0	0.114211012	0.119032638	0.364971867	0.065076223	0.35228965	0.03581198
S3_65938083	0.180963715	0	0.107018424	0.200043856	0	0.080783926	0	0.270212406	0.086321188	0	0.109604496	0.23301118	0.248564161	0.116031106	0.15424832	0.084227079
S3_66344293	0.181579448	0	0.239925806	0.169314246	0	0.171608157	0.105630617	0.307650688	0.087743063	0.0850301	0.247435697	0.221900894	0.140420123	0.066905156	0.223673402	0.137105874
S3_66344302	0.181579448	0	0.239925806	0.169314246	0	0.171608157	0.105630617	0.307650688	0.087743063	0.0850301	0.247435697	0.221900894	0.140420123	0.066905156	0.223673402	0.137105874
S3_66371833	0.083416769	0.286370944	0.393234069	0.295456858	0.082948509	0.398747869	0.105630617	0.288868523	0.08581429	0.295328037	0.253008059	0.310188085	0.028444685	0.134330084	0.575273371	0.102892518
S3_66439001	0.084022233	0	0.388648969	0.312355034	0	0.17517717	0.10622156	0.360333471	0	0.084484764	0.253648645	0.335137201	0.225194798	0.187783254	0.306642877	0.149270124
S3_66443417	0.082314572	0	0.229088773	0.235584107	0	0.080783926	0	0.270212406	0	0.082436476	0.110936921	0.290347089	0.0793713	0.073391083	0.281734575	0.065507294
S3_66443448	0.082314572	0	0.229088773	0.235584107	0	0.080783926	0	0.270212406	0	0.082436476	0.110936921	0.290347089	0.0793713	0.073391083	0.281734575	0.065507294
S3_66628092	0.297030635	0.080660391	0.105879343	0.18472897	0	0	0.103877716	0.162790993	0.191433209	0	0	0.175975927	0.363261507	0.063715252	0.31982035	0.065300839
S3_66628318	0	0.082232759	0.379110816	0.148197505	0.18045667	0	0.10622156	0.10831201	0.087299172	0	0	0.161831041	0.139289394	0.201924868	1.112976072	0.159895666
S3_66653777	0	0.080525073	0.105669604	0.071967	0	0.080765558	0.235931997	0.198719608	0	0.08401995	0.244911394	0.118786284	0	0.023949116	0.26676388	0.086583753
S3_66682691	0.083425778	0	0.105669604	0.144578678	0	0.080783926	0.105630617	0.270212406	0	0	0.109140952	0.190319085	0.255516195	0.240521232	0.042569625	0.109698595
S3_66720841	0	0.081376619	0.107018424	0.331452701	0.29121649	0.407923836	0	0.578767526	0.088092305	0.29359184	0.111121776	0.488923833	0.518167587	0.382785432	0.148184416	0.29046317
S3_67492891	0.307386346	0	0.404650695	0.561126807	0.290186973	0	0	0.417261492	0.316972745	0	0.259082887	0.546633007	0.179702347	0	0.858384966	0.204585203
S3_67665835	0.303505233	0.084146529	0.397475425	0.29694541	0.183993488	0.082232759	0.379110816	0.667574963	0.308409541	0.08598652	0.404784724	0.482343226	0.114986292	0.028073207	0.278112012	0.46484015
S3_67934747	0.303505233	0.084146529	0.397475425	0.29694541	0.297030635	0	0.105879343	0.57286744	0.3134011	0.085245809	0.258330837	0.437894235	0.134536258	0.02473983	0.389966121	0.325238625
S3_67953960	0.299996136	0	0	0.1134381	0.425002444	0	0	0.354713552	0.302753405	0	0	0.19145237	0.163509818	0	8.82E-15	0.481219769
S3_68032678	0.307386346	0	0.10951115	0.211557384	0.290186973	0	0	0.417261492	0.316972745	0	0	0.289171566	0.179702347	0	0.121149319	0.175223342
S3_68112206	0.438619722	0	0.110005701	0.404307107	0.297030635	0	0.105879343	0.57286744	0.442993818	0	0.112106057	0.47434937	0.262349128	0.060303853	0.143046395	0.272240908
S3_68113725	0.779926768	0.084838281	0	0.239259387	0.180963715	0.081376619	0	0.200043856	0.477586707	0	0	0.228209971	0.806776657	0.229315915	0.077325403	0.144811249
S3_68113727	0.779926768	0.084838281	0	0.239259387	0.180963715	0.081376619	0	0.200043856	0.477586707	0	0	0.228209971	0.806776657	0.229315915	0.077325403	0.144811249
S3_69503963	0.779926768	0	0	0.04025504	0.290186973	0.175562122	0	0.235584107	0.631902604	0.08701571	0	0.127818158	0.611718672	0.108236571	0.034250786	0.107491362
S3_69684251	0.195908364	0.446655897	1.094222123	0.393810206	0.299996136	0.41208234	0.575749202	0.572649377	0.317221495	0.455061309	0.909550126	0.459608486	0.109221982	0.238920011	0.979337249	0.368085808
S3_69684252	0.195908364	0.446655897	1.094222123	0.393810206	0.299996136	0.41208234	0.575749202	0.572649377	0.317221495	0.455061309	0.909550126	0.459608486	0.109221982	0.238920011	0.979337249	0.368085808
S3_69684254	0.195908364	0.446655897	1.094222123	0.393810206	0.299996136	0.41208234	0.575749202	0.572649377	0.317221495	0.455061309	0.909550126	0.459608486	0.109221982	0.238920011	0.979337249	0.368085808
S3_69711781	0.303505233	0.297555397	0.805024595	0.493527219	0	0.552937491	0.393234069	0.589362096	0.193147667	0.43782994	0.641320199	0.51157515	0.301862458	0.32134737	0.627937541	0.263585271
S3_69723222	0.315259328	0.305335076	0.610569668	0.224139941	0	0.875837111	0.584145574	0.509785377	0.198825307	0.450211638	0.626984709	0.354010563	0.564447132	0.649530461	0.494521698	0.295620767
S3_69723290	0.303505233	0.297555397	0.397475425	0.157224413	0.083416769	0.886474612	0.393234069	0.589362096	0.090156596	0.580874157	0.413607454	0.330298408	0.788113793	0.877928832	0.194455357	0.378114238
S3_69925298	0.324315253	0.598953258	0.874128871	0.494802229	0.438619722	0.290186973	0.110005701	0.576438997	0.334009893	0.467058613	0.685359092	0.599405145	0.189190489	0.35841797	1.144596707	0.410427777
S3_69941419	0.462750088	0.189856944	0.598004171	1.084223979	0.181579448	0.546391512	0.239925806	1.091775759	0.332366798	0.31474677	0.444884534	1.164997353	0.475704526	0.299033343	0.505614651	0.743865539
S3_69941428	0.462750088	0.189856944	0.598004171	1.084223979	0	0.560238504	0.379110816	1.191907977	0.333077814	0.317636062	0.446738405	1.148481996	0.731775357	0.452563336	0.346472097	0.854853244
S3_69960370	0.315259328	0.305335076	1.11208406	1.124406152	0.425002444	0.28316814	0.239925806	0.889422531	0.322834034	0.310497258	0.906758037	1.104160892	0.137520952	0.159485041	1.460792665	0.704406554
S3_69989407	0.195908364	0.446655897	1.094222123	0.856560362	0.183993488	0.289799556	0	0.486285926	0.201499113	0.457805436	0.701927309	0.756517963	0.072960438	0.232494578	1.636559224	0.398131618
S3_69989409	0.195908364	0.446655897	1.094222123	0.856560362	0.183993488	0.289799556	0	0.486285926	0.201499113	0.457805436	0.701927309	0.756517963	0.072960438	0.232494578	1.636559224	0.398131618
S3_70201045	0.195908364	0	0.115003033	0.123670455	0.084742032	0.176685399	0	0.1134381	0.198814972	0.087194188	0.117879929	0.127632763	0.16577399	0.07788947	0.296019732	0.023685024
S3_71257506	0.462750088	0.085705757	0	0.144427702	0.084022233	0	0	0	0.33551426	0	0	0.021222777	0.482056668	0.066144371	0.035301102	0.211373237
S3_71257520	0.462750088	0.085705757	0	0.144427702	0.084022233	0	0	0	0.33551426	0	0	0.021222777	0.482056668	0.066144371	0.035301102	0.211373237
S3_72165297	0.462750088	0.085705757	0.598004171	0.144427702	0.299996136	0.083095841	0	0.01904476	0.47080508	0.088173979	0.278435131	0.082689282	0.365296862	0.025529345	1.038868547	0.06368952
S3_72954974	0.532815855	0	0.976601214	1.11E-15	0.481021714	0.090252926	0.266922878	0.131524578	0.539514279	0	0.769548035	1.59E-14	0.369964736	0.094311982	0.967391125	0.037168786
S3_73359911	0.355789642	0.209362613	0.985212382	1.32E-14	0.457412338	0.313589014	0.878572349	0.208162754	0.361511461	0.213299484	1.001574836	3.05E-14	0.178041861	0.145201577	0.738716061	0.451827457
S3_73359967	0.502593342	0.093388621	0.47061552	0.023179329	0.19368408	0.08810094	0.430278183	0.041625883	0.358048971	0.094736563	0.477678542	0.0234456	0.42610322	0.030723161	0.313556048	0.029435841
S4_447763	0.084742032	0.176685399	0	0.1134381	0.294527864	0.552937491	0.107018424	0.295456858	0	0.295744499	0	0.134891186	1.403507367	0.811909953	8.97E-15	0.533045459
S4_711498	0.082521576	0.082232759	0	0.018861133	0.082101204	0.403880675	0.235931997	0.144585282	0.084845802	0.182448235	0.107902876	0.076368852	0.028144384	0.301582044	0.13129437	0.062515949
S4_716405	0.082521576	0.082232759	0	0.018861133	0.424670667	0.40901957	0.229088773	0.293588349	0.18871444	0.285101088	0.106773667	0.130955928	1.201548291	0.548885151	0.054758384	0.306136877
S4_716458	0.082314572	0	0.229088773	0.109256568	0	0.080783926	0.559488465	0.270212406	0	0.082436476	0.382129886	0.172508819	0.0793713	0.073391083	0.419329539	0.168338781
S4_716487	0	0.081376619	0.393234069	0.200043856	0	0.17517717	0.780516545	0.360333471	0	0.180058422	0.578064524	0.291236078	0.079018864	0.125646372	0.578978668	0.244773808
S4_765492	0.084873109	0.290186973	0.110005701	0.114820061	0.289253075	0.173587122	0.572124929	0.359989101	0.190990649	0.188676422	0.387884237	0.205006028	0.21574717	0.1149076	0.528287049	0.128710354
S4_804797	0.184996127	0.41208234	0.236511369	0.188394853	0.179466948	0.279572291	0.758941964	0.250846156	0.191970159	0.305241853	0.396802831	0.240437247	0.048417972	0.160463907	0.614266006	0.059189356
S4_808551	0.184996127	0.176685399	0.236511369	0.188394853	0.082101204	0	0.235931997	0.144585282	0.185658276	0.084976774	0.246222423	0.178943053	0.100006167	0.094572528	0.081133853	0.03486686
S4_1007583	0.084899594	0	0.239925806	0.074028652	0.176510312	0.080525073	0.566879926	0.071967	0.086933052	0.082967971	0.392770192	0.080242567	0.028791006	0.027150384	0.325519051	0.188179579
S4_1208874	0.084873109	0.082314572	0	0.076639642	0.179466948	0.079673541	0.379748331	0.125373246	0.089703056	0.085441803	0.106923858	0.061085343	0.068798401	0.021831453	0.463232466	0.016311195
S4_1279305	0.083416769	0.081376619	0	0.256623079	0.082101204	0	0.376715511	0.089154443	0	0	0.106050423	0.062669741	0.159544466	0.105404388	0.41993119	0.565186458
S4_1391428	0	0	0.107137206	0.037832259	0.082582187	0.175155865	0.103877716	0.088981432	0	0.085476317	0	0.058757726	0.023988473	0.139871479	0.268995127	0.007160015
S4_1392082	0.181579448	0	0.107137206	0	0	0.171608157	0.105630617	0.090148	0.087743063	0	0	3.52E-15	0.140420123	0.223444448	0.266124161	0.230606688
S4_2335714	0.083416769	0	0	0	0.082582187	0.175155865	0.235104167	0.144141613	0.086976136	0.083178229	0.104639539	0.020137425	0.02392144	0.243670165	0.369518454	0.23792773
S4_2509752	0.083416769	0	0	0.018021053	0	0	0.10622156	0.035675266	0.085166024	0	0	0.038207926	0.026489302	0.048976726	0.125795137	0.005221633
S4_2659668	0	0.407740012	0.105669604	0.107736307	0.294597449	0	0.105669604	0.16346302	0.088870803	0.084580976	0	0.03949261	0.544901044	0.837935702	0.264289838	0.338244457
S4_2659683	0	0.407740012	0.105669604	0.107736307	0.294597449	0	0.105669604	0.16346302	0.088870803	0.084580976	0	0.03949261	0.544901044	0.837935702	0.264289838	0.338244457
S4_2912718	0.421819157	0.080660391	0.237725731	0.370743071	0.414523467	0.283985609	0	0.414422435	0.442089536	0.083178229	0.105332032	0.400656509	0.212257344	0.772072278	0.370911083	0.486411878
S4_3079474	0.419183766	0.538486904	0.103877716	0.250846156	0.18058455	0.283909101	0.376715511	0.180959965	0.300489578	0.420797284	0.230614895	0.224703021	0.225387275	0.324876045	0.219722932	0.140770269
S4_3301417	0.179466948	0.079673541	0.103877716	0.125373246	0.294597449	0.407740012	0.387046302	0.306719881	0.302845799	0.181727198	0.234069016	0.210017129	0.262754813	0.505206666	0.283827028	0.188440285
S4_3623429	0.570211698	0	0.232315623	0.455773307	0.716644635	0.283985609	0	0.414422435	0.603550322	0.083971227	0.103390001	0.441074164	0.450936302	0.547734323	0.226339938	0.455030831
S4_3706888	0.421819157	0.080660391	0	0.370743071	0.716644635	0.080783926	0.231472248	0.251821394	0.598935147	0	0	0.300054989	0.403965153	0.222702281	0.331811129	0.191927911
S4_3711596	0.083416769	0	0	0	0	0	0.10622156	1.16E-14	0.085166024	0	0	4.44E-15	0.026489302	2.80E-15	0.125795137	0
S4_3783411	0.083416769	0.081376619	0	0.256623079	0.29121649	0.175155865	0.235104167	0.269246377	0.190853442	0.181615745	0.104639539	0.22107734	0.212555945	0.089831672	0.369518454	0.152195298
S4_3783421	0.083416769	0.081376619	0	0.256623079	0.29121649	0.175155865	0.235104167	0.269246377	0.190853442	0.181615745	0.104639539	0.22107734	0.212555945	0.089831672	0.369518454	0.152195298
S4_3783492	0.414523467	0	0.105630617	0.503935946	0.290186973	0.080726197	0	0.273686082	0.300593633	0	0	0.366778584	0.188737927	0.087809543	2.27E-14	0.715475698
S4_3783515	0.414523467	0	0.105630617	0.503935946	0.290186973	0.080726197	0	0.273686082	0.300593633	0	0	0.366778584	0.188737927	0.087809543	2.27E-14	0.715475698
S4_3816942	0.082101204	0.080765558	0.376715511	0.053245442	0.180963715	0	0	0.109767204	0.088507359	0	0.106050423	0.060785196	0.067880247	0.064388576	0.41993119	0.094307541
S4_3816946	0	0.175089053	0.387046302	0.03629893	0.082314572	0	0	0.072898969	0	0.084925261	0.107565197	0.019895924	0.044710712	0.105136685	0.455536626	0.06880016
S4_4106733	0.419183766	0.079673541	0	0.198600063	0	0.177545518	0.105879343	0.036794905	0.086928032	0	0.109710316	0.080093726	0.618564126	0.387711565	0.067836253	0.204024656
S4_4129651	0.422157811	0.080765558	0.235931997	0.180959965	0.58245977	0.293260578	0	0.378135395	0.597650457	0.185988827	0.10690927	0.316139317	0.348193704	0.263976374	0.310992422	0.132206955
S4_4247711	0.563325751	0	0.103877716	0.144141613	0.58245977	0.083095841	0	0.170202422	0.608836959	0.085157908	0	0.179808245	0.340380556	0.044319381	1.47E-14	0.038617026
S4_4248375	0.90463205	0	0.103877716	0.269246377	0.425002444	0	0	0.091827057	0.597138346	0	0	0.160079889	0.67408793	2.36E-15	1.80E-14	0.142310392
S4_4253695	0.414523467	0	0	0.160852967	0.297030635	0.080660391	0	0.239298199	0.307355227	0	0	0.213109992	0.132063739	0.048901509	2.89E-14	0.047825138
S4_4715694	0.575843934	0.283479316	0	0.331234206	0.186800828	0.181562787	0.236511369	0.22854499	0.307063182	0.185039382	0.10878216	0.278803284	0.673722	0.088447844	0.091972869	0.184507659
S4_4827928	0.570505627	0	0.233903404	0.362515611	0.086580718	0	0.10951115	0.058446135	0.312238809	0	0.11295975	0.170138436	0.609639137	3.81E-15	0.038095706	0.286762792
S4_4827943	0.570505627	0	0.233903404	0.362515611	0.086580718	0	0.10951115	0.058446135	0.312238809	0	0.11295975	0.170138436	0.609639137	3.81E-15	0.038095706	0.286762792
S4_4931147	0.422157811	0	0	0.252515909	0.084022233	0.080660391	0.105879343	0.036794905	0.292740733	0	0.107121191	0.117221769	0.559775475	0.087746219	0.089564609	0.313839472
S4_4988942	0.725248163	0.538486904	0.235104167	0.524271897	0.180963715	0.174967836	0.107018424	0.218413968	0.437170616	0.302619168	0.239043456	0.402008556	0.724725657	0.406954941	0.073254843	0.314698854
S4_4988943	0.725248163	0.538486904	0.235104167	0.524271897	0.180963715	0.174967836	0.107018424	0.218413968	0.437170616	0.302619168	0.239043456	0.402008556	0.724725657	0.406954941	0.073254843	0.314698854
S4_5045322	0.421797587	0.17517717	0.389626556	0.072292309	0.180963715	0.174967836	0.393234069	0.218413968	0.30311214	0.18259899	0.407574761	0.151519567	0.376508242	0.099617111	0.202832905	0.088062323
S4_5093934	0.725248163	0.079673541	0.235104167	0.689017639	0.4232326	0	0.393234069	0.814396986	0.594614189	0	0.411068228	0.794395709	0.38390899	0.021440371	0.258830814	0.454015665
S4_5093940	0.725248163	0.079673541	0.235104167	0.689017639	0.4232326	0	0.393234069	0.814396986	0.594614189	0	0.411068228	0.794395709	0.38390899	0.021440371	0.258830814	0.454015665
S4_5358814	0.725248163	0.538486904	0.103877716	0.435452628	0.926601788	0.875299899	0	0.74651595	0.968896928	0.745306497	0	0.68280864	0.598026371	0.558774297	0.034113271	0.348989917
S4_5358815	0.725248163	0.538486904	0.103877716	0.435452628	0.926601788	0.875299899	0	0.74651595	0.968896928	0.745306497	0	0.68280864	0.598026371	0.558774297	0.034113271	0.348989917
S4_5358816	0.725248163	0.538486904	0.103877716	0.435452628	0.926601788	0.875299899	0	0.74651595	0.968896928	0.745306497	0	0.68280864	0.598026371	0.558774297	0.034113271	0.348989917
S4_5426865	1.336898763	0.552937491	0.107018424	0.77841231	1.078680699	0.703612132	0	0.544581186	1.207025787	0.743752946	0	0.71197194	0.93497493	0.418034087	0.238712215	0.53584662
S4_5454603	1.814819892	0.703989521	0	0.987641317	1.814905952	1.064661962	0	1.874426466	1.912427952	0.923883506	0	1.490052994	1.60071425	0.677109132	0.286453322	1.204206924
S4_5600276	0.414523467	0.283985609	0	0.072109932	0.431107073	0.701990867	0	0.33311375	0.448357715	0.567057925	0	0.191435525	0.248765459	0.430781504	0.117393748	0.267526817
S4_5659989	1.327691168	0.686884454	0.105630617	0.709207921	0.561318067	0.283746757	0.229088773	0.273686082	0.930458879	0.429003738	0	0.476612253	1.513694194	0.509097438	0.876236174	0.536079237
S4_5724752	1.320198637	0.407923836	0.103877716	0.742689623	0.747981592	0.701990867	0	0.33311375	1.136080313	0.574710968	0.10708921	0.492690103	0.986816559	0.351552124	0.041088922	0.840326861
S4_5727813	0.563325751	0	0.758941964	0.524271897	0.297030635	0.283479316	0.388648969	0.294250627	0.435017412	0.177980694	0.562677271	0.392723312	0.345967281	0.323505081	0.462818966	0.779756299
S4_5727823	0.563325751	0	0.758941964	0.524271897	0.297030635	0.283479316	0.388648969	0.294250627	0.435017412	0.177980694	0.562677271	0.392723312	0.345967281	0.323505081	0.462818966	0.779756299
S4_5727846	0.563325751	0	0.758941964	0.524271897	0.297030635	0.283479316	0.388648969	0.294250627	0.435017412	0.177980694	0.562677271	0.392723312	0.345967281	0.323505081	0.462818966	0.779756299
S4_5865554	0.570505627	0.175089053	0.566879926	0.16346302	0.438619722	0.424670667	0.406211721	0.327115595	0.598542173	0.304143402	0.588653871	0.280672136	0.349938127	0.29179977	0.352383746	0.099796972
S4_5870354	0.422157811	0.283909101	0.235931997	0.323141012	0.425002444	0.179544976	0.584145574	0.149151801	0.442169387	0.296196623	0.426770021	0.239313934	0.237801806	0.153376044	0.627576712	0.186020667
S4_6140175	0.90463205	0.407923836	0.379748331	0.742689623	0.737150321	0.179544976	0.584145574	0.718143154	0.779110122	0.302841123	0.596479638	0.750864682	0.589804687	0.239805126	0.521074926	0.520307682
S4_6520919	1.078680699	0.175089053	0.233903404	0.437952735	0.438619722	0.181562787	0.406211721	0.152460815	0.757643886	0.186934292	0.420270001	0.308884812	0.72688854	0.048995618	0.3984474	0.214686055
S4_6520929	0.901639663	0.283746757	0.229088773	0.273686082	0.438619722	0.181562787	0.406211721	0.152460815	0.603474049	0.295530313	0.415501612	0.218983165	0.600795243	0.15412428	0.535547811	0.070864246
S4_6643239	0.731024518	0.283909101	0	0.180959965	0.425002444	0	0.584145574	0.055994853	0.587595878	0.181746996	0.419664564	0.117635683	0.542669347	0.302800132	1.208386947	0.244478373
S4_6777285	0.18045667	0	0.10622156	1.16E-14	0	0	0.393234069	0.018021053	0.085535163	0	0.253750171	2.12E-14	0.210544892	2.70E-15	0.473295575	0.012571635
S4_6986363	0.083425778	0	0.566879926	0	0.299996136	0	1.038232494	0.1134381	0.192247269	0	0.861756897	0.038156456	0.159105064	0	0.884864147	0.046767693
S4_7072974	0.90463205	0.407923836	0	0.269246377	0.297030635	0.283479316	0.105879343	0.073237085	0.579374136	0.297339278	0	0.154334751	1.012684474	0.2664548	0.369939455	0.16571074
S4_7230759	0	0	0.38712339	0.017876779	0	0	0.760866785	0.054832174	0	0	0.613401532	0.018881078	0	5.35E-15	0.568053792	0.063040811
S4_7559958	0.082582187	0.279572291	0.758941964	0.304921966	0	0.177545518	0.780502374	0.220621544	0	0.182330078	0.804185206	0.256913379	0.085333197	0.055258517	0.632475673	0.352866059
S4_8951451	0	0.175155865	0.235104167	0.162790993	0.082582187	0	0.103877716	0.03610642	0	0	0.106855492	0.092874824	0.08905699	0.609887882	0.137979499	0.306915259
S4_9463280	0.18058455	0.547618584	0.750355668	0.511245445	0.733313839	0.174967836	0.107018424	0.533615039	0.195266924	0.084580976	0.388919164	0.337932938	2.405188061	1.938038702	0.612312139	1.560657321
S4_9585774	0.176510312	0.175089053	0.387046302	1.050360988	0.18045667	0	0.389626556	0.796104422	0.184904284	0.082696966	0.404288153	1.035503484	0.155708453	0.14586057	0.368057764	0.678882104
S4_9717856	0.414523467	0.547794803	0.998330766	0.451085093	0.176510312	0.080525073	0.566879926	0.071967	0.299035775	0.291474625	0.773938609	0.232935715	0.344561894	1.039229373	0.682798564	0.631835315
S4_9911546	0.18045667	0	0.10622156	0.394610639	0	0.080765558	0	6.27E-16	0.084015184	0	0.105254118	0.098133152	0.338497809	0.374676249	0.054025085	1.504816624
S4_10326257	0.179466948	0.175155865	0	0.088981432	0.561318067	0.080726197	0.106942582	0.072898969	0.31244607	0	0	0.01995784	0.474766712	0.542699267	0.227805255	0.185594087
S4_10452345	0.082948509	0.283985609	0.231472248	0.12545151	0.18058455	0	0	6.27E-16	0.183145418	0.174983588	0.106196678	0.019158706	0.154163614	0.727707283	0.089256973	0.433677106
S4_11099434	0	0.283909101	0.103257241	0.036045744	0	0	0	0.199095835	0	0.179874884	0	0.06145308	0	0.310373992	2.61E-14	0.243187339
S4_11169885	0.17766032	0.171608157	0.105630617	0.017876779	0	0	0	0.127212132	0.084357051	0	0	8.39E-15	0.112835361	0.241705997	0.085362334	0.592997643
S4_11296323	0.419183766	0.279572291	0.103877716	0.524271897	0	0	0	0.199095835	0.186214643	0.082240966	0	0.39025444	1.187087598	0.407497534	1.95E-14	0.489935467
S4_11298922	0	0.547794803	0.231472248	0.270212406	0.180963715	0	0	0	0.086321188	0.182094012	0	0.040118715	0.248564161	1.458540811	0.191798648	0.843762291
S4_11801273	0.083425778	0.407740012	0	0.126236232	0	0.171608157	0	0.017876779	0	0.290195438	0	0.07610145	0.255516195	0.381603188	2.42E-14	0.052880653
S4_11925864	0.17766032	0	0.105630617	0.017876779	0.294597449	0	0	0.089600347	0.295680177	0	0.102748933	0.037271023	0.339505898	3.76E-15	0.052813242	0.008278463
S4_12149559	0.421797587	0	0	0.177443968	0.575843934	0.283479316	0	0.128316252	0.59750733	0.180675922	0	0.082205301	0.371448588	0.212854934	2.84E-14	0.419899982
S4_12149576	0.421797587	0	0	0.177443968	0.575843934	0.283479316	0	0.128316252	0.59750733	0.180675922	0	0.082205301	0.371448588	0.212854934	2.84E-14	0.419899982
S4_12149578	0.421797587	0	0	0.177443968	0.575843934	0.283479316	0	0.128316252	0.59750733	0.180675922	0	0.082205301	0.371448588	0.212854934	2.84E-14	0.419899982
S4_12151547	0.421797587	0	0	0.177443968	0.901639663	0.080726197	0	0.273686082	0.753061141	0	0	0.228795287	0.668138878	0.188804547	3.40E-14	0.12366026
S4_12151602	0.179466948	0	0.103877716	0	0.561318067	0.080726197	0	0.072898969	0.31244607	0	0	0.019339386	0.474766712	0.138564974	0.118257687	0.013539004
S4_12279778	0.414523467	0.080783926	0	0.053793728	0.575843934	0.283479316	0	0.128316252	0.584537004	0.182378586	0	0.05880494	0.375370371	0.126745145	2.89E-14	0.162420467
S4_12433955	0.294527864	0.174967836	0	0.402020339	0.17766032	0	0.105630617	0.017876779	0.188883245	0.083275253	0	0.202620246	0.125867523	0.162034852	0.119160898	0.419426258
S4_12477853	0.179466948	0.079673541	0.103877716	0	0.083425778	0	0	0.03629893	0.184497966	0	0	1.40E-14	0.053061342	5.59E-15	0.242363889	0.053007236
S4_12530458	0.294527864	0.174967836	0	0.402020339	0	0	0	0.018065448	0.180776522	0.082777057	0	0.139464114	0.46200212	0.117034273	0.043850574	1.194569228
S4_12945531	0.082101204	0.080765558	0.103257241	0.089154443	0.18058455	0	0	6.27E-16	0.08676559	0	0	2.18E-14	0.130576575	0.024408149	2.81E-14	0.137493181
S4_12945582	0	0	0	0.018065448	0	0	0	0.053245442	0	0	0	1.78E-14	0	8.00E-15	3.62E-14	0.153205785
S4_13071224	0.414523467	0.080783926	0	0.053793728	0.18058455	0.080765558	0	6.27E-16	0.293417117	0.081810816	0	0	0.289859479	0.038917925	0.291386237	0.173672492
S4_13115539	0	0	0	1.16E-14	0.290186973	0.080726197	0	0.035981433	0.184936707	0	0	0.018660586	0.341638014	0.188804547	3.40E-14	0.025860939
S4_13291752	0.17766032	0	0	5.40E-15	0	0	0	0.053245442	0.083130738	0	0	0.037047991	0.156066682	1.13E-14	0.291386237	0.184421715
S4_13420912	0.179466948	0	0.103877716	0	0.083425778	0	0	0.03629893	0.184497966	0	0	1.40E-14	0.053061342	0.048997837	0.242363889	0.053007236
S4_13420925	0.179466948	0	0.103877716	0	0.083425778	0	0	0.03629893	0.184497966	0	0	1.40E-14	0.053061342	0.048997837	0.242363889	0.053007236
S4_13424910	0.414523467	0.080783926	0.231472248	0.072109932	0.18058455	0.080765558	0.103257241	0.089154443	0.293417117	0.081810816	0.109276677	0.056336517	0.289859479	0.038917925	0.41884022	0.212560667
S4_13562627	0	0.17517717	0.10622156	0.035675266	0.180963715	0	0.107018424	0	0.086903881	0.082467513	0.110365381	1.27E-14	0.130676299	0.375603628	0.042248635	0.11945708
S4_13823252	0	0.171608157	0.105630617	0.017876779	0	0.080525073	0.233903404	0.054406679	0	0.082268496	0.234706457	0.056556389	9.64E-17	0.032510614	0.351159513	0.069222897
S4_13823253	0	0.171608157	0.105630617	0.017876779	0	0.080525073	0.233903404	0.054406679	0	0.082268496	0.234706457	0.056556389	9.64E-17	0.032510614	0.351159513	0.069222897
S4_13921272	0.176510312	0.175089053	0	0.03629893	0.082948509	0.283985609	0.231472248	0.12545151	0.084691008	0.285778349	0	0.09133426	0.035796994	0.269605957	0.94621898	0.065683249
S4_14240267	0.292671272	0	0.105630617	0.017876779	0.18058455	0	0	6.27E-16	0.295180515	0	0	0	0.188250814	1.23E-14	0.540499546	0.029720817
S4_14909873	0.082948509	0.080783926	0	0	0.082582187	0.079673541	0.103877716	0	0.084236217	0.081822781	0	0	0.035615465	0.03234444	0.169127036	0.026860682
S4_15890378	0.18045667	0.17517717	0.10622156	0.072292309	0.4232326	0.174967836	0	0.109767204	0.308669444	0.18259899	0.109319507	0.097486462	0.262559639	0.099617111	0.280218334	0.019511792
S4_16070975	0.725248163	0.279572291	0.103877716	0.83797295	0.290186973	0.080726197	0.229088773	0.347363544	0.43943139	0.181940657	0	0.620141044	0.586756933	0.162603532	0.655030532	0.734951596
S4_16071008	0.558992285	0.173587122	0	0.667300427	0.294597449	0.175089053	0	0.362515611	0.440722476	0.182131722	0	0.53520854	0.247548238	0.047924781	0.116196914	0.385739318
S4_17424208	0.082101204	0.173587122	0	6.27E-16	0.29121649	0.175155865	0	0.03610642	0.186098782	0.180091901	0	2.80E-14	0.313212976	0.054675293	3.63E-14	0.016241908
S4_17898659	0.419183766	0.079673541	0.103877716	0.287626853	0.294597449	0	0	0.089600347	0.432425296	0	0	0.195965748	0.181861644	5.59E-15	0.242363889	0.172632036
S4_18914802	0.29121649	0	0	0.03610642	0.290186973	0.080726197	0	0	0.296478907	0.080976466	0	0.018484203	0.108425587	0.032028618	0.167364076	0.041439553
S4_20513820	0.18045667	0	0	0.10831201	0.18058455	0.173587122	0.235931997	0.287595057	0.183992923	0.082337591	0.111676337	0.221334209	0.072745142	0.164038259	0.893739054	0.128932326
S4_20641283	0.17766032	0.283985609	0	0.053793728	0.294597449	0.407740012	0	0.16346302	0.295680177	0.410377254	0	0.073027794	0.339505898	0.23285432	0.221063303	0.019532237
S4_23136163	0.411434265	0	0.105669604	0.995966456	0	0	0.105630617	0.21561388	0.181107241	0	0.109140952	0.627276932	0.663995403	0	0.042569625	1.537405037
S4_32909926	0	0.175155865	0.235104167	0.779362673	0.083425778	0	0.233903404	0.343513558	0.08546618	0.081733325	0.243309443	0.5909236	0.105066006	0.375527519	0.084697649	0.517482655
S4_33896157	0	0.171608157	0.105630617	0.21561388	0.180963715	0	0.107018424	0.144918832	0.08602542	0	0.109915527	0.171360238	0.285740187	0.241705997	0.04284867	0.104799168
S4_34104563	0.289253075	0	0.103257241	0.562941211	0.18058455	0.080765558	0	0.107659195	0.187667196	0	0	0.318891635	0.078012309	0.024408149	2.81E-14	0.681720507
S4_35519571	0.083416769	0	0	0.402020339	0	0	0	0	0	0	0	0.140797476	0.085173746	0	2.38E-14	0.747085553
S4_37899976	0.082582187	0	0.103877716	0.03610642	0.180963715	0.174967836	0.107018424	0.036136704	0.181867448	0.082777057	0.109210782	0.019096236	0.121597779	0.117034273	0.139761425	0.01552848
S4_38311072	0.419183766	0.079673541	0.103877716	0.398348209	0.180963715	0.174967836	0.107018424	0.036136704	0.305833471	0.084951679	0	0.164678227	0.23735866	0.066697259	0.446352231	0.34247105
S4_39974898	0	0	0.10622156	0.035675266	0.180963715	0.174967836	0.107018424	0.036136704	0	0	0.110365381	1.84E-14	0.456829802	0.351791975	0.042248635	0.079563131
S4_40797381	0.176510312	0.080525073	0	0.200033276	0.082582187	0	0.103877716	0.198600063	0.086034194	0.08232756	0	0.250817109	0.026741147	0.023949116	0.242363889	0.085819919
S4_41062636	0.082101204	0	0.103257241	0.235359139	0	0	0.105630617	0.017876779	0	0	0.107969511	0.116392823	0	1.23E-14	0.138674475	0.319648937
S4_41459250	0.289253075	0	0	0.270036498	0.082314572	0.080726197	0	0	0.185944553	0	0	0.102594006	0.162918207	0.021493894	0.074503441	0.288134889
S4_41603824	0.292671272	0.171608157	0.105630617	0.395632884	0.18058455	0.080765558	0.103257241	0.107659195	0.295180515	0.082895992	0.107969511	0.231274201	0.188250814	0.029158124	0.138674475	0.380314675
S4_41871119	0.179466948	0.079673541	0.103877716	0.287626853	0	0.080765558	0	0.071013945	0.084889347	0.082670084	0	0.174227479	0.112147443	0.027059073	0.368064482	0.306890276
S4_41886391	0.082948509	0.171608157	0.105630617	0.107637925	0.083425778	0.175089053	0	0.089600347	0.085821957	0.179027706	0	0.095257363	0.02844706	0.054397205	0.415903983	0.018719343
S4_42957258	0.289253075	0.080765558	0.103257241	1.128813744	0.083425778	0	0	0.089600347	0.187667196	0	0	0.543526001	0.125193794	0.138408087	3.13E-14	1.350387793
S4_43376597	0.290891428	0	0	0.297165336	0.566360416	0.171608157	0.105630617	0.178958715	0.445573651	0	0.108431069	0.239524998	0.507017042	0.116653435	0.039530294	0.313691555
S4_44401858	0.084899594	0	0	0.258817215	0.419183766	0	0	0.287626853	0.193607551	0	0	0.276635623	0.37256185	2.56E-15	0.116502871	0.111830657
S4_45901151	0.421819157	0	0.105879343	0.370743071	0.566360416	0	0	0.395632884	0.447337084	0	0	0.410290901	0.349810407	2.89E-15	0.242679993	0.145787543
S4_48177815	0.411434265	0.282967074	0.233903404	0.054406679	0.422157811	0.080765558	0.103257241	0.107659195	0.440722476	0.183407645	0.113443402	0.076356246	0.201574482	0.186516425	0.190438074	0.011279929
S4_48444178	0.558992285	0.173587122	0	0.270036498	0.422157811	0.080765558	0.103257241	0.252515909	0.440722476	0.08401995	0	0.265667924	0.261623031	0.024408149	2.81E-14	0.112914455
S4_48444179	0.421819157	0	0.105879343	0.370743071	0.18045667	0	0	0.429888256	0.307501336	0	0	0.411075279	0.17722991	0.092736683	0.118872556	0.264901239
S4_48444180	0.424670667	0	0.229088773	0.199095835	0.29121649	0.079673541	0	0.198600063	0.432715455	0	0.112148945	0.214686257	0.201256291	0.070772081	0.154011777	0.139124755
S4_48856149	0.176510312	0	0	0.03629893	0.18045667	0	0.10622156	0.10831201	0.184904284	0	0.10424486	0.091744904	0.155708453	8.44E-15	0.0429425	0.024081993
S4_49816114	0.082101204	0.080765558	0	0.089154443	0.082948509	0.080783926	0.105630617	0.12545151	0.08377191	0.081810816	0.104057983	0.109637152	0.037714743	0.038917925	0.066645427	0.034931068
S4_50344127	0	0.283479316	0	0.166045941	0	0.407740012	0	0.382092685	0	0.293491471	0	0.243502988	0	0.238117193	1.36E-14	0.137006076
S4_50388928	0	0.407740012	0.387046302	0.382092685	0.082582187	0.279572291	0.103877716	0.304921966	0	0.296003075	0.234069016	0.38480964	0.079720292	0.179003514	0.283827028	0.113462566
S4_50388938	0	0.407740012	0.387046302	0.382092685	0.082582187	0.279572291	0.103877716	0.304921966	0	0.296003075	0.234069016	0.38480964	0.079720292	0.179003514	0.283827028	0.113462566
S4_50403506	0.082101204	0.080765558	0	0.235359139	0	0.080525073	0	0.144578678	0	0.08401995	0	0.19619673	0.023687289	0.023949116	0.116196914	0.157275453
S4_50710309	0.082101204	0.080765558	0.103257241	0.235359139	0.179466948	0.279572291	0.103877716	0.181294195	0	0.180091901	0.106855492	0.193504882	0.608885892	0.160749316	0.041744419	0.756446195
S4_50774530	0.083416769	0	0	0.127212132	0	0.079673541	0	0.05386203	0	0	0	0.099134271	0.070736512	0.021440371	1.87E-14	0.129583216
S4_50873498	0.084899594	0	0	0.037832259	0	0.283985609	0	0.270212406	0	0.184884739	0	0.119412059	0.071499791	0.313225259	0.075504061	0.187310115
S4_51020899	0.176510312	0	0	0.03629893	0.082101204	0.173587122	0.235931997	0.144585282	0	0.08401995	0.113443402	0.059436949	0.29612558	0.093159369	0.705861595	0.306220083
S4_51162123	0.176510312	0	0	0.03629893	0.082101204	0.173587122	0	0.144585282	0	0.08401995	0	0.059436949	0.29612558	0.093159369	0.116196914	0.306220083
S4_51423849	0	0	0.10622156	1.16E-14	0	0	0	0	0	0	0	1.01E-14	0	8.39E-15	0.595403925	0.026938696
S4_51423850	0	0	0.10622156	1.16E-14	0	0	0	0	0	0	0	1.01E-14	0	8.39E-15	0.595403925	0.026938696
S4_51434008	0	0.174967836	0	0.073516091	0	0.079673541	0	0.05386203	0	0.084951679	0	0.059532649	0	0.066697259	1.87E-14	0.029841737
S4_51434173	0.083416769	0	0	0	0	0.080783926	0	0.072109932	0	0.081916797	0	0.038075109	0.085173746	0.107403908	2.38E-14	0.093057328
S4_51622846	0.181562787	0	0	0.018073628	0	0	0	0.072292309	0	0	0	6.22E-15	0.60997806	0.080735852	3.40E-14	0.586940956
S4_51693364	0.082521576	0	0.103939328	0	0	0	0.10622156	0.072292309	0	0	0.112887896	0.020070584	0.048394049	0	0.148070982	0.092196432
S4_51739247	0	0	0.10622156	0.177443968	0.294527864	0.081376619	0.107018424	0.092266603	0.084590794	0	0	0.077996777	0.814617951	0.251367011	0.879599382	0.792971162
S4_51739284	0.179466948	0.079673541	0.103877716	0.125373246	0.176510312	0.080525073	0.233903404	0.071967	0	0	0	0.019652332	0.815268879	0.226915094	0.822169609	0.753385475
S4_51859166	0	0.080783926	0	5.40E-15	0.176510312	0.175089053	0	0.03629893	0	0.176101215	0	0.018366932	0.237702098	0.065159583	0.221063303	0.044203685
S4_51869581	0	0.080783926	0	0.053793728	0.294527864	0	0.107018424	0.05476109	0.08496602	0.081916797	0	2.15E-14	0.610947848	0.107403908	0.418208814	0.572066631
S4_51925231	0.082948509	0.398747869	0	0.142974039	0.294527864	0.081376619	0.107018424	0.092266603	0.083552434	0.083552434	0.109604496	0	1.024975994	1.104788379	0.15424832	1.072414175
S4_52015150	0.082948509	0.398747869	0.231472248	0.142974039	0.294527864	0.081376619	0.107018424	0.092266603	0.083552434	0.083552434	0.235234188	0	1.024975994	1.104788379	0.07814778	1.072414175
S4_52318287	0	0.080783926	0.105630617	0.053793728	0.294527864	0.081376619	0.107018424	0.092266603	0.08496602	0	0.109915527	0.019171227	0.610947848	0.527067285	0.04284867	0.572066631
S4_52439785	0	0.407983033	0	0.141859612	0.181562787	0	0.229088773	0.054117663	0	0.179096109	0.109498806	2.10E-14	0.60997806	1.55026017	0.468288139	0.918078976
S4_52938761	0	0.17517717	0.10622156	0.072292309	0.181562787	0	0.229088773	0.054117663	0	0.082352532	0	1.98E-14	0.60997806	0.548886735	1.094910761	0.558237996
S4_52938762	0	0.17517717	0.10622156	0.072292309	0.181562787	0	0.229088773	0.054117663	0	0.082352532	0	1.98E-14	0.60997806	0.548886735	1.094910761	0.558237996
S4_52938770	0	0.17517717	0.10622156	0.072292309	0.181562787	0	0.229088773	0.054117663	0	0.082352532	0	1.98E-14	0.60997806	0.548886735	1.094910761	0.558237996
S4_52938775	0	0.17517717	0.10622156	0.072292309	0.181562787	0	0.229088773	0.054117663	0	0.082352532	0	1.98E-14	0.60997806	0.548886735	1.094910761	0.558237996
S4_52944674	0.424670667	0.706171187	0.229088773	0.381813364	0	0	0	0	0.183042654	0.302672966	0.112148945	0.07862032	1.132037041	1.228774103	0.154011777	1.148734344
S4_52954272	0.424670667	0.40901957	0.229088773	0.293588349	0	0.080783926	0.231472248	5.40E-15	0.184702991	0.294006894	0.238578283	0.059464188	0.898536446	0.373798058	0.083335941	0.795944429
S4_52954280	0.424670667	0.40901957	0.229088773	0.293588349	0	0.080783926	0.231472248	5.40E-15	0.184702991	0.294006894	0.238578283	0.059464188	0.898536446	0.373798058	0.083335941	0.795944429
S4_53022610	0.294527864	0.552937491	0	0.384594817	0	0.080783926	0.105630617	0.053793728	0.086137196	0.301876228	0	0.17475688	0.369791094	0.615202652	0.119160898	0.468261358
S4_53022616	0.294527864	0.552937491	0	0.384594817	0	0.080783926	0.105630617	0.053793728	0.086137196	0.301876228	0	0.17475688	0.369791094	0.615202652	0.119160898	0.468261358
S4_53148981	0.181562787	0.706171187	0.229088773	0.381813364	0.17766032	0.283985609	0.231472248	0.160852967	0.186648657	0.56921882	0.238578283	0.264352265	0.053588383	0.588530458	0.083335941	0.315125715
S4_53581356	0.17766032	0.283985609	0.231472248	0.160852967	0	0	0	0.144918832	0.084357051	0.084234559	0.110697959	0.1318838	0.112835361	0.55442292	0.467682957	0.341362411
S4_53691709	0.18045667	0.17517717	0	0.25156752	0	0	0	0.036794905	0.084839113	0	0	0.078599143	0.345516534	0.388615702	2.84E-14	0.38768304
S4_53703976	0	0	0	0.018065448	0.290891428	0.082232759	0.103939328	0.018861133	0.08627303	0	0	6.36E-15	0.211686236	0.252752596	2.46E-14	0.177959883
S4_53703989	0	0.080783926	0.231472248	0.072109932	0.180509505	0	0.237725731	0	0.084292998	0	0.243622159	9.31E-15	0.264092448	0.22858839	0.084787282	0.175388335
S4_54551570	0	0.17517717	0	0.035675266	0.184996127	0.41208234	0	0.188394853	0.088950265	0.308341293	0	0.103796935	0.065842504	0.146476499	3.02E-14	0.09674137
S4_54551576	0	0.17517717	0	0.035675266	0.184996127	0.41208234	0	0.188394853	0.088950265	0.308341293	0	0.103796935	0.065842504	0.146476499	3.02E-14	0.09674137
S4_54590956	0	0	0.10622156	0.035675266	0.180963715	0.174967836	0.232315623	0.073516091	0.086903881	0.083835339	0.237141945	0.057943862	0.130676299	0.074432228	0.082920445	0.00776683
S4_54596440	0	0.080783926	0.231472248	0.072109932	0.084899594	0.28316814	0	0.169314246	0	0	0	3.23E-15	0.071499791	0.664103731	0.523830033	0.459891197
S4_54602385	0.179466948	0	0.235104167	0.088981432	0.300526507	0.28316814	0	0.129199612	0.304694961	0.084976774	0	0.038611627	0.152678698	0.432721341	0.669040249	0.285624108
S4_54773489	0.419183766	0.079673541	0.569592194	0.125373246	0.300526507	0.28316814	0.107137206	0.129199612	0.439554172	0.18315134	0.265277439	0.078153348	0.202497421	0.164206511	0.762489167	0.117382322
S4_56189665	0.082101204	0.080765558	0.750355668	0.036045744	0.290891428	0	0.240318089	0	0.184491078	0	0.425188696	0.01930014	0.171122518	0.082366229	0.699161534	0.087448312
S4_56275477	0	0.17517717	0.389626556	0.141859612	0.181562787	0	0.392670845	0	0.085392807	0.082352532	0.406685226	0.019171227	0.140457975	0.548886735	0.317044465	0.288748277
S4_56701532	0	0	0.235104167	0.107245946	0.300348321	0.082314572	0.571141548	0.037765829	0.188789599	0	0.411733672	0.020420071	0.227745794	0.085269705	0.221156351	0.16080645
S4_56701569	0	0	0.235104167	0.107245946	0.300348321	0.082314572	0.571141548	0.037765829	0.188789599	0	0.411733672	0.020420071	0.227745794	0.085269705	0.221156351	0.16080645
S4_56720562	0	0.283746757	0.392670845	0.144555292	0.184996127	0.083095841	0.402194892	0.01904476	0.086699322	0.184030311	0.413956811	0.059639748	0.142078235	0.162729813	0.321873625	0.114957379
S4_56720564	0	0.283746757	0.392670845	0.144555292	0.184996127	0.083095841	0.402194892	0.01904476	0.086699322	0.184030311	0.413956811	0.059639748	0.142078235	0.162729813	0.321873625	0.114957379
S4_56810842	0.17766032	0.283985609	0.559488465	0.233787817	0.084899594	0	0.785048388	0	0	0.084865336	0.605914148	0.020183734	0.428734192	0.685873342	0.443103914	0.550696295
S4_56810844	0.17766032	0.283985609	0.559488465	0.233787817	0.084899594	0	0.785048388	0	0	0.084865336	0.605914148	0.020183734	0.428734192	0.685873342	0.443103914	0.550696295
S4_56831616	0.083425778	0.175089053	0.773666485	0.306719881	0	0.083095841	0.80760956	0.01904476	0	0.182090784	0.829174694	0.102519831	0.184419487	0.074382605	0.58353502	0.302588044
S4_56846845	0.294597449	0.703612132	0.773666485	0.637667993	0	0.181562787	1.013278844	0.096197291	0.18568913	0.437218824	0.840712777	0.283334021	0.402235006	0.735192641	0.58043305	0.555802726
S4_56925981	0.294597449	0.407740012	0.773666485	0.544581186	0	0.183594594	1.093395133	0.019827589	0.086760038	0.309314101	1.080193304	0.15188216	0.608353063	0.221733615	0.8007131	0.742707994
S4_56961832	0.083425778	0.407740012	0.773666485	0.325252816	0	0.183594594	0.607819243	0.019827589	0	0.309314101	0.838543178	0.168944737	0.161537555	0.221733615	0.58818969	0.236118593
S4_57097019	0.082314572	0.080726197	0.392670845	0.273686082	0	0.08396557	0.593169335	0.058446135	0	0.086107081	0.596600035	0.144391185	0.024234188	0.024502508	0.312097628	0.119026846
S4_57201472	0.29121649	0	0.569592194	0.378841237	0.084742032	0	0.402194892	0.095163314	0.18911889	0	0.605949495	0.202988353	0.189274054	0	0.406973446	0.201756206
S4_57201474	0.29121649	0	0.569592194	0.378841237	0.084742032	0	0.402194892	0.095163314	0.18911889	0	0.605949495	0.202988353	0.189274054	0	0.406973446	0.201756206
S4_57201475	0.083425778	0.175089053	0.773666485	0.126236232	0	0	0.571141548	0	0.086582235	0.085766232	0.632345861	0.059698091	0.048785294	0.117319472	0.541393876	0.062422995
S4_57218181	0.176510312	0	0.387046302	0.018031782	0.082521576	0.174776672	0.240318089	0.036605567	0.08573911	0.082908609	0.397645757	0.019593666	0.091314813	0.118016937	0.308911676	0.015819134
S4_57218269	0	0.175155865	0.235104167	0.144141613	0.084899594	0	0.392954941	0	0.085941771	0.085476317	0.395256696	0.039024481	0.048509092	0.139871479	0.152874925	0.055002195
S4_57229959	0	0.283909101	0.750355668	0.217119818	0	0.283479316	0.576340573	0.128316252	0	0.292041906	0.600012544	0.154142725	0	0.147194182	0.490560823	0.110644958
S4_57274990	0.176510312	0.080525073	0.233903404	0.182348589	0.181562787	0	0.106942582	0.018073628	0	0	0.245750589	0.020962836	0.575372142	0.084522672	0.14178728	0.612132364
S4_57275013	0.176510312	0.080525073	0.233903404	0.182348589	0.181562787	0	0.106942582	0.018073628	0	0	0.245750589	0.020962836	0.575372142	0.084522672	0.14178728	0.612132364
S4_57284037	0	0.080765558	0.376715511	0.180959965	0.300526507	0	0.392954941	0	0.086055416	0	0.400885974	0.019637187	0.877985639	0.228596025	0.162577276	0.742488058
S4_57352748	0	0	0.10622156	0.289133412	0.083416769	0	0.232315623	0.036136704	0	0	0.237141945	0.137286804	0.18462729	2.70E-15	0.082920445	0.295117243
S4_57395075	0.411434265	0.282967074	0.233903404	0.401838375	0	0.080783926	0.559488465	0.072109932	0.181107241	0.181364852	0.38661167	0.195253882	0.663995403	0.160547134	0.320391408	0.767378568
S4_57395083	0.411434265	0.282967074	0.233903404	0.401838375	0	0.080783926	0.559488465	0.072109932	0.181107241	0.181364852	0.38661167	0.195253882	0.663995403	0.160547134	0.320391408	0.767378568
S4_57395088	0.411434265	0.282967074	0.233903404	0.401838375	0	0.080783926	0.559488465	0.072109932	0.181107241	0.181364852	0.38661167	0.195253882	0.663995403	0.160547134	0.320391408	0.767378568
S4_57440410	0.181562787	0.175562122	0.229088773	0.293588349	0	0	0.10622156	0.072292309	0.085392807	0.083688089	0.23496959	0.170991408	0.140457975	0.133827782	0.083847434	0.177076471
S4_57448045	0	0.171608157	0.105630617	0.090148	0	0.179544976	0.392954941	0.091827057	0	0.187854006	0.2462664	0.099520811	0	0.083515985	0.172629843	0.024057047
S4_57448066	0	0.171608157	0.105630617	0.090148	0	0.179544976	0.392954941	0.091827057	0	0.187854006	0.2462664	0.099520811	0	0.083515985	0.172629843	0.024057047
S4_57489849	0.563325751	0.407923836	0.569592194	0.857540459	0	0	0.402194892	0.095163314	0.184165367	0.086953115	0.605949495	0.355423564	1.281384729	0.66724466	0.406973446	1.437569122
S4_57547442	0.18058455	0.283909101	0.750355668	0.39798361	0.084873109	0	0.571141548	0	0	0.086953115	0.627115386	0.104513111	0.411808669	0.268958246	0.487955458	0.499601535
S4_57585655	0.29121649	0.407923836	0.569592194	0.506465906	0.084899594	0	0.392954941	0.055994853	0	0.085766232	0.426961092	0.140867738	1.034229996	1.092660442	0.43746344	1.209342964
S4_57592666	0.292671272	0.171608157	0.38712339	0.324472611	0	0	0.785048388	0.149151801	0.088039793	0.086281826	0.600219189	0.225555052	0.306235975	0.062134815	0.415146479	0.147854269
S4_57592687	0.292671272	0.171608157	0.38712339	0.324472611	0	0	0.58430692	0.054832174	0.187694457	0.08404376	0.590326554	0.163241969	0.226171774	0.127348925	0.320000194	0.254731687
S4_57592747	0.292671272	0.171608157	0.105630617	0.324472611	0.082314572	0.080726197	0.106942582	0.072898969	0.184834626	0.084000613	0.11000855	0.177512905	0.291417057	0.024402912	0.042122597	0.331831429
S4_57632133	0	0	0.376715511	0.323141012	0.084742032	0.083095841	0.402194892	0.206767899	0.086471862	0	0.408561931	0.285139504	0.048583658	0.117241562	0.155781983	0.161946728
S4_57779152	0.414523467	0.283985609	0.559488465	0.653669628	0.181579448	0.179544976	0.785048388	0.223859074	0.303351444	0.30102333	0.605914148	0.427490637	0.212396066	0.137350487	0.443103914	0.35865089
S4_57787802	0.422157811	0.283909101	0.750355668	0.761194628	0.084742032	0.293260578	0.80760956	0.170202422	0.18993358	0.303182275	0.821183471	0.351646071	0.402903072	0.163755107	0.575971335	0.759102904
S4_57814154	0.29121649	0.407923836	0.569592194	0.506465906	0.084022233	0.546663251	0.576340573	0.331234206	0.185471512	0.55614224	0.597308802	0.394383386	0.170043804	0.2664548	0.41483483	0.450769178
S4_57950241	0.082582187	0.175155865	0.569592194	0.269246377	0	0.406908526	1.04835984	0.203445894	0.085245809	0.296634937	0.798549103	0.218114998	0.026512462	0.179006554	0.739515126	0.182335731
S4_57950257	0.082582187	0.175155865	0.569592194	0.269246377	0	0.406908526	1.04835984	0.203445894	0.085245809	0.296634937	0.798549103	0.218114998	0.026512462	0.179006554	0.739515126	0.182335731
S4_57950262	0.082582187	0.175155865	0.569592194	0.269246377	0	0.406908526	1.04835984	0.203445894	0.085245809	0.296634937	0.798549103	0.218114998	0.026512462	0.179006554	0.739515126	0.182335731
S4_57958013	0.17766032	0	0.231472248	0.251821394	0.082314572	0	0.392670845	0.126676177	0.084911613	0	0.38089257	0.188588902	0.029622154	7.23E-16	0.306510338	0.135291671
S4_57958014	0.082582187	0.079673541	0.235104167	0.233062904	0.082314572	0	0.392670845	0.126676177	0.083885611	0	0.385551485	0.20607912	0.035475443	0	0.224001616	0.126078949
S4_57958742	0	0.080783926	0.559488465	0.160852967	0	0.174776672	1.04835984	0.130748985	0	0.179862396	0.796995158	0.157062859	0	0.047415578	0.894424231	0.027358581
S4_57966134	0	0	0.559488465	0.251821394	0.083416769	0.081376619	0.560905935	0.144918832	0	0	0.582894771	0.190977848	0.085173746	0.081938205	0.368945485	0.200276165
S4_57969621	0.414523467	0.080783926	0.559488465	0.414422435	0.181579448	0	0.785048388	0.149151801	0.303351444	0.0850301	0.605914148	0.243018991	0.212396066	0.044033131	0.443103914	0.21781926
S4_57969625	0.414523467	0.080783926	0.559488465	0.414422435	0.181579448	0	0.785048388	0.149151801	0.303351444	0.0850301	0.605914148	0.243018991	0.212396066	0.044033131	0.443103914	0.21781926
S4_58190399	0.082948509	0.171608157	0.38712339	0.324472611	0	0.174967836	0.560905935	0.109767204	0.084596154	0.180999491	0.408234718	0.202208703	0.047960286	0.047670983	0.263727711	0.16717873
S4_58431089	0	0.17517717	0.389626556	0.141859612	0	0.406908526	0.58430692	0.203445894	0	0.301030462	0.596451067	0.177189267	0.115948814	0.159210577	0.369965379	0.039699685
S4_58468570	0.18045667	0.407983033	0.389626556	0.326976388	0	0.174967836	0.560905935	0.073516091	0.085535163	0.297475779	0.574676765	0.192357111	0.210544892	0.400267922	0.323822278	0.318547616
S4_58548279	0.292671272	0.171608157	0.38712339	0.324472611	0.084022233	0.283479316	0.576340573	0.128316252	0.189300714	0.184953215	0.578345863	0.183218651	0.187442743	0.113349317	0.294394445	0.356604925
S4_58551148	0.179466948	0.279572291	0.379748331	0.435452628	0	0.175089053	0.387046302	0.126236232	0.084172549	0.182691422	0.398635375	0.275829718	0.234630667	0.124855421	0.161664271	0.390132498
S4_58632329	0	0	0.389626556	0.289133412	0.082314572	0.080726197	0.392670845	0.273686082	0.084130808	0.082217784	0.406685226	0.28834211	0.027922388	0.026920347	0.317044465	0.090135389
S4_58632331	0	0	0.389626556	0.289133412	0.082314572	0.080726197	0.392670845	0.273686082	0.084130808	0.082217784	0.406685226	0.28834211	0.027922388	0.026920347	0.317044465	0.090135389
S4_58632347	0.082948509	0	0.38712339	0.178958715	0.083425778	0	0.387046302	0.16346302	0.085821957	0	0.402120418	0.171958548	0.02844706	0	0.271019953	0.039756021
S4_58661258	0.181562787	0.175562122	0.229088773	0.293588349	0	0	0.387046302	0.018031782	0.086344338	0.085508246	0.245750589	0.101788876	0.202506985	0.148229191	0.178658033	0.223210251
S4_58809627	0	0.080783926	0.231472248	0.072109932	0.082521576	0	0.240318089	0	0	0	0.24632939	0.019500358	0.023662238	0.071866367	0.081162652	0.043160134
S4_58824966	0.289253075	0	0	0.435346869	0	0	0.387046302	0.018031782	0.085590221	0	0.231480828	0.18381521	0.343978789	1.08E-14	0.350886222	0.582746231
S4_58824968	0.289253075	0	0	0.435346869	0	0	0.387046302	0.018031782	0.085590221	0	0.231480828	0.18381521	0.343978789	1.08E-14	0.350886222	0.582746231
S4_58824987	0.17766032	0	0.231472248	0.251821394	0	0.286370944	0.232315623	0.420021605	0.084357051	0.178398184	0.240096795	0.302051995	0.112835361	0.580929008	0.128247473	0.487189127
S4_58838226	0.292671272	0.171608157	0.105630617	0.324472611	0.082314572	0	0.106942582	0.126676177	0.184834626	0	0.11000855	0.212115184	0.291417057	0.228579309	0.042122597	0.331831429
S4_58860377	0.18045667	0	0	0.289133412	0	0	0.240318089	0.054832174	0.087299172	0	0.107639384	0.182895728	0.139289394	0	0.333801744	0.171513116
S4_58860384	0.18045667	0	0	0.289133412	0	0	0.240318089	0.054832174	0.087299172	0	0.107639384	0.182895728	0.139289394	0	0.333801744	0.171513116
S4_58888625	0.17766032	0	0	0.251821394	0.084022233	0.080660391	0.237725731	0.073237085	0.086583227	0	0.107120151	0.179445409	0.026900231	0.048901509	0.201084637	0.144249592
S4_58892180	0	0.080783926	0	0.107637925	0.082314572	0	0.106942582	0.126676177	0	0.082436476	0	0.097247288	0.0793713	0.073391083	0.125432633	0.019488489
S4_58892190	0	0.080783926	0	0.107637925	0.082314572	0	0.106942582	0.126676177	0	0.082436476	0	0.097247288	0.0793713	0.073391083	0.125432633	0.019488489
S4_59036771	0	0	0.103257241	0.107659195	0.181579448	0	0.392954941	0.149151801	0.087321308	0	0.237253991	0.116322266	0.106138662	0.049425161	0.28781157	0.019538529
S4_59036773	0	0	0.103257241	0.107659195	0.181579448	0	0.392954941	0.149151801	0.087321308	0	0.237253991	0.116322266	0.106138662	0.049425161	0.28781157	0.019538529
S4_59036774	0	0	0.103257241	0.107659195	0.181579448	0	0.392954941	0.149151801	0.087321308	0	0.237253991	0.116322266	0.106138662	0.049425161	0.28781157	0.019538529
S4_59050337	0.082582187	0.175155865	0	0.088981432	0.082314572	0	0.106942582	0.126676177	0	0.083987425	0	0.096830604	0.225139287	0.186742591	0.227805255	0.028994763
S4_59050365	0.082582187	0.175155865	0	0.088981432	0.082314572	0	0.106942582	0.126676177	0	0.083987425	0	0.096830604	0.225139287	0.186742591	0.227805255	0.028994763
S4_59466570	0.082948509	0.171608157	0	0.017876779	0	0	0.106942582	0	0.084325878	0.081786972	0.10424486	0	0.089808656	0.116878928	0.0429425	0.006403295
S4_59479376	0.18045667	0.17517717	0	0.035675266	0.181562787	0.175562122	0.106942582	0.054117663	0.187185718	0.181189129	0	0.057078045	0.057400847	0.054961487	0.128109061	0.008597841
S4_59488088	0	0.175155865	0	0.287626853	0.083416769	0.081376619	0.232315623	0.018021053	0	0.181615745	0	0.14344159	0.070736512	0.089831672	0.330755036	0.317606115
S4_59753034	0.424670667	0.175562122	0.229088773	0.69970264	0.18058455	0.080765558	0.376715511	0.323141012	0.308115517	0.181348888	0.244052898	0.563401607	0.238488091	0.089655949	0.110429861	0.442754069
S4_59754943	0.176510312	0.080525073	0.233903404	0.288640838	0	0	0.387046302	0.089600347	0	0	0.245750589	0.19773001	0.071070789	0.021434183	0.111080884	0.179240022
S4_60209640	0.294527864	0.286370944	0	0.367588824	0.29121649	0.175155865	0.235104167	0.378841237	0.308928166	0.296802362	0.104639539	0.355662719	0.13897777	0.136498937	0.369518454	0.166138251
S4_60209653	0.294527864	0.286370944	0	0.367588824	0.29121649	0.175155865	0.235104167	0.378841237	0.308928166	0.296802362	0.104639539	0.355662719	0.13897777	0.136498937	0.369518454	0.166138251
S4_60376521	0.300526507	0	0	0.759938146	0	0	0.105630617	0.107637925	0.184412694	0	0.107033687	0.482557915	0.522894426	1.30E-15	0.036258112	0.887427371
S4_60376578	0.300526507	0	0	0.759938146	0	0	0.105630617	0.107637925	0.184412694	0	0.107033687	0.482557915	0.522894426	1.30E-15	0.036258112	0.887427371
S4_60491060	0.710541987	0.080525073	0	1.232999591	0.083425778	0	0.105669604	0.362515611	0.306368759	0	0	0.891247948	0.596975576	0.021434183	1.38E-14	1.180189294
S4_60491079	0.710541987	0.080525073	0	1.232999591	0.083425778	0	0.105669604	0.362515611	0.306368759	0	0	0.891247948	0.596975576	0.021434183	1.38E-14	1.180189294
S4_60495616	0.909708863	0.398747869	0	0.709207921	1.078680699	0.407740012	0.105669604	0.65662621	0.952991114	0.418008406	0	0.714075518	0.692960246	0.186703542	0.085634631	0.37580348
S4_60495634	0.909708863	0.398747869	0	0.709207921	1.078680699	0.407740012	0.105669604	0.65662621	0.952991114	0.418008406	0	0.714075518	0.692960246	0.186703542	0.085634631	0.37580348
S4_60495635	0.909708863	0.398747869	0	0.709207921	1.078680699	0.407740012	0.105669604	0.65662621	0.952991114	0.418008406	0	0.714075518	0.692960246	0.186703542	0.085634631	0.37580348
S4_60607211	0.558992285	0.080765558	0.103257241	1.148069691	0.563325751	0	0	1.098688162	0.583083342	0	0	1.198430417	0.374654646	0.213358598	0.086542043	0.864628421
S4_60646617	0.289253075	0.283909101	0.103257241	1.128813744	0.18058455	0	0.103257241	0.252515909	0.187667196	0.083586492	0	0.695075676	0.078012309	0.451845688	0.160286744	1.023181444
S4_60660913	0.179466948	0.175155865	0	1.206968124	0.4232326	0	0.232315623	0.885240008	0.311872796	0.083178229	0	1.164340032	0.288023453	0.243670165	0.330755036	0.813226467
S4_60660916	0.179466948	0.175155865	0	1.206968124	0.4232326	0	0.232315623	0.885240008	0.311872796	0.083178229	0	1.164340032	0.288023453	0.243670165	0.330755036	0.813226467
S4_60660917	0.179466948	0.175155865	0	1.206968124	0.4232326	0	0.232315623	0.885240008	0.311872796	0.083178229	0	1.164340032	0.288023453	0.243670165	0.330755036	0.813226467
S4_60660919	0.179466948	0.175155865	0	1.206968124	0.4232326	0	0.232315623	0.885240008	0.311872796	0.083178229	0	1.164340032	0.288023453	0.243670165	0.330755036	0.813226467
S4_60720428	0	0.283985609	0.105630617	0.781114826	0	0.282967074	0.105669604	0.713035254	0	0.29339742	0.109140952	0.793547751	0	0.1335989	0.042569625	0.442808636
S4_60736986	0	0	0.231472248	0.178958715	0.084022233	0	0.237725731	0.478266594	0.084987429	0	0.243622159	0.325865756	0.105401581	2.99E-15	0.084787282	0.203605833
S4_60778961	0.294527864	0.174967836	0	0.831759035	0	0.283985609	0	0.433096757	0.08496602	0.288513483	0	0.618032893	0.610947848	0.213443408	2.38E-14	1.206687845
S4_60948727	0.181562787	0.283746757	0	0.922273178	0.18058455	0	0.103257241	0.613629996	0.190460131	0.084740174	0	0.852163613	0.048097145	0.287814276	2.65E-14	0.574351645
S4_61016334	0.414523467	0	0.231472248	0.980555766	0.180963715	0.081376619	0.232315623	0.814396986	0.298379474	0	0.240096795	0.930748884	0.198212214	0.081938205	0.128247473	0.767753253
S4_61066901	0.730263426	0	0.10622156	1.461971144	0.425002444	0	0.392954941	0.718143154	0.602390747	0	0.247544967	1.169896724	0.531048979	0.044033131	0.179448081	0.992858343
S4_61087761	0.421797587	0	0.10622156	0.982587831	0.4232326	0.174967836	0.232315623	0.533615039	0.441087215	0.083835339	0.237141945	0.857790922	0.236333006	0.074432228	0.082920445	0.607483677
S4_61196848	0.414523467	0.171608157	0	0.925251415	0.431107073	0	0.240318089	1.089998861	0.448357715	0	0.108016561	1.076622217	0.248765459	0.116653435	0.310170882	0.663875074
S4_61200141	0	0.407923836	0.103877716	0.779362673	0	0.17517717	0.10622156	0.429888256	0	0.287299644	0.105906342	0.656700245	0.114974469	0.348580035	0.067776797	0.688335801
S4_61203291	0.083425778	0.080525073	0.105669604	0.694144531	0.183993488	0	0.240318089	0.546527369	0.187123389	0	0.235563957	0.603442371	0.156939777	0.088523076	0.195172855	0.380149729
S4_61271806	0.419183766	0	0.103877716	1.206968124	0.290186973	0.080726197	0.106942582	0.75362153	0.307015257	0	0.109530799	1.134556611	0.177182322	0.138564974	0.039899501	0.762211175
S4_61271808	0.419183766	0	0.103877716	1.206968124	0.290186973	0.080726197	0.106942582	0.75362153	0.307015257	0	0.109530799	1.134556611	0.177182322	0.138564974	0.039899501	0.762211175
S4_61271810	0.419183766	0	0.103877716	1.206968124	0.290186973	0.080726197	0.106942582	0.75362153	0.307015257	0	0.109530799	1.134556611	0.177182322	0.138564974	0.039899501	0.762211175
S4_61296099	0.424670667	0	0	0.959333516	0.294597449	0.175089053	0.105669604	0.749340727	0.445160214	0.084925261	0	0.918266949	0.225580482	0.105136685	1.35E-14	0.5461695
S4_61347805	0.290891428	0.174776672	0.103939328	1.31065393	0.414523467	0.283985609	0	0.597431505	0.314776112	0	0	1.030743618	0.181553622	0.921980463	2.86E-14	1.269792744
S4_61363564	0.180509505	0.080660391	0	0.729419028	0.90463205	0.175155865	0	1.098688162	0.464813796	0	0	0.976753135	0.982845979	0.348502383	2.49E-14	0.790778199
S4_61462774	0.421819157	0.080660391	0	1.374683095	0.18045667	0.17517717	0	0.465515428	0.307501336	0	0	1.055240427	0.17722991	0.617290969	2.84E-14	1.247844338
S4_61510553	0.176510312	0.175089053	0	1.050360988	0.294597449	0.175089053	0.105669604	0.749340727	0.192309238	0	0	0.927244994	0.261545893	0.724398919	1.38E-14	0.963631044
S4_61521791	0.181562787	0	0	0.959333516	0.561318067	0.283746757	0.106942582	0.864984424	0.319437612	0.085907974	0	1.025373105	0.34898247	0.20427062	0.033170682	0.6112091
S4_61521923	0	0.080726197	0.106942582	0.922273178	0	0.079673541	0.103877716	0.597182807	0	0.08353234	0.109530799	0.863850545	0	0.023819547	0.039899501	0.622821167
S4_61521965	0.082521576	0.406908526	0.240318089	1.373285343	0	0.175155865	0.235104167	0.779362673	0	0.296634937	0.247051573	1.197032422	0	0.179006554	0.085767229	0.928981439
S4_61521978	0.082521576	0.406908526	0.240318089	1.373285343	0	0.175155865	0.235104167	0.779362673	0	0.296634937	0.247051573	1.197032422	0	0.179006554	0.085767229	0.928981439
S4_61580203	0.083416769	0	0	0.831759035	0.18058455	0.080765558	0	0.613629996	0.188524649	0	0	0.81527616	0.112090733	0.064388576	0.033840785	0.45332907
S4_61586138	0.570211698	0	0	1.472508606	0.414523467	0.080783926	0	0.980555766	0.443920111	0	0	1.426877932	0.272189471	0.116031106	2.36E-14	1.026931528
S4_61586139	0.570211698	0	0	1.472508606	0.414523467	0.080783926	0	0.980555766	0.443920111	0	0	1.426877932	0.272189471	0.116031106	2.36E-14	1.026931528
S4_61586143	0.570211698	0	0	1.472508606	0.414523467	0.080783926	0	0.980555766	0.443920111	0	0	1.426877932	0.272189471	0.116031106	2.36E-14	1.026931528
S4_61668181	0.419183766	0.279572291	0.103877716	0.83797295	0.414523467	0.283985609	0	0.597431505	0.425667706	0.288139683	0	0.754931365	0.14205946	0.163702459	0.169127036	0.523332042
S4_61730659	0.181562787	0.080726197	0	0.922273178	0	0	0	0.394610639	0.085392807	0	0	0.732772815	0.140457975	0.188804547	3.40E-14	0.66854978
S4_61736847	0	0.080660391	0	0.729419028	0.082948509	0	0	0.745530967	0	0	0	0.806991843	0.080161802	0.048901509	2.89E-14	0.42392529
S4_61744210	0	0.293260578	0.402194892	1.152303139	0.179466948	0	0.235104167	1.206968124	0.088233601	0.185719152	0.404230268	1.202665232	0.164299216	0.315907528	0.22546535	0.88848382
S4_61744220	0	0.293260578	0.402194892	1.152303139	0.179466948	0	0.235104167	1.206968124	0.088233601	0.185719152	0.404230268	1.202665232	0.164299216	0.315907528	0.22546535	0.88848382
S4_61748102	0.083416769	0	0	0.402020339	0	0	0.105630617	0.468421118	0	0	0	0.468604145	0.023807601	6.22E-15	0.119160898	0.169649954
S4_61970385	0.424670667	0	0	0.959333516	0	0	0	0.57951047	0.187988906	0	0	0.836464383	0.564095851	6.51E-15	0.074503441	0.684798579
S4_61975845	0.181562787	0	0.106942582	0.959333516	0.082582187	0.079673541	0.103877716	1.005571928	0.184631834	0	0.109530799	1.06839434	0.09911928	0.070772081	0.039899501	0.737365545
S4_62150002	0.411434265	0	0.105669604	1.680126906	0.29121649	0.175155865	0.103877716	0.616259465	0.30511794	0.081733325	0.108335436	1.323661223	0.131249444	0.375527519	0.041530733	1.557162021
S4_62251674	0.566360416	0	0	2.124908923	0.422157811	0.080765558	0	1.187039596	0.571789134	0	0	1.813795693	0.319639945	0.087839743	0.043689213	1.849544037
S4_62280390	0.558992285	0.403880675	0	0.435346869	0.570505627	0.175089053	0.105669604	0.749340727	0.599443869	0.296963804	0.107200046	0.557912082	0.395111203	0.261190073	0.039116272	0.440309663
S4_62280392	0.558992285	0.403880675	0	0.435346869	0.570505627	0.175089053	0.105669604	0.749340727	0.599443869	0.296963804	0.107200046	0.557912082	0.395111203	0.261190073	0.039116272	0.440309663
S4_62280393	0.558992285	0.403880675	0	0.435346869	0.570505627	0.175089053	0.105669604	0.749340727	0.599443869	0.296963804	0.107200046	0.557912082	0.395111203	0.261190073	0.039116272	0.440309663
S4_62353537	0.91607892	0.081376619	0	1.632504392	0.909708863	0.398747869	0.105630617	0.980555766	0.952385425	0.181119128	0	1.448404349	0.637603655	0.299939648	0.085362334	1.342730267
S4_62803945	0.084899594	0.179544976	0.107137206	1.163702975	0.181562787	0.080726197	0	0.922273178	0.185596889	0.180305827	0	1.131767659	0.15672616	0.179760632	1.55E-14	0.818983756
S4_63083628	0.300526507	0	0.107137206	1.145755794	0.176510312	0.080525073	0	0.200033276	0.297706865	0	0	0.801104685	0.227305643	0.19069479	0.087062699	1.322110786
S4_65436447	0	0.547794803	0	1.391437996	0.083416769	0.286370944	0.232315623	0.551823333	0	0.428880104	0.103390001	1.019144393	0.023807601	0.359149936	0.226339938	1.102486777
S4_65441255	0	0.547251409	0.106942582	1.721697825	0	0.40901957	0.106942582	0.566720979	0	0.440529648	0	1.3162364	0.043194226	0.288809523	0.446512178	1.395986093
S4_65441263	0	0.547251409	0.106942582	1.721697825	0	0.40901957	0.106942582	0.566720979	0	0.440529648	0	1.3162364	0.043194226	0.288809523	0.446512178	1.395986093
S4_65484883	0.083416769	0.702958386	0.232315623	0.998861442	0.731024518	0.173587122	0	1.041950974	0.44974438	0.430413257	0.109942659	1.08227009	1.024368281	0.6316102	0.068296041	0.878666122
S4_65644725	0	0.875299899	0.237725731	1.047542275	0.29121649	0.538486904	0.103877716	1.081102141	0.089280113	0.745306497	0.110912094	1.126175289	0.339678575	0.558774297	0.103938743	0.682561373
S4_65647910	0.082101204	0.283909101	0.103257241	1.227134363	0.297030635	0	0	0.478266594	0.194682056	0.183398458	0	0.930918473	0.217999259	0.204953483	0.066001951	0.835442608
S4_65680245	0	0.546663251	0.237725731	1.047542275	0	0.080525073	0	0.144578678	0	0.303516323	0.110378447	0.561566422	0	0.441557172	0.129187136	0.814811241
S4_66408336	0.292671272	0	0.105630617	0.745530967	0.737150321	0.41940567	0.392954941	0.563961883	0.609864005	0.187675806	0.2462664	0.69517087	0.48422325	0.665880286	0.172629843	1.034860016
S4_66599340	0	0.175155865	0	0.341254248	0.299996136	0.083095841	0.109193522	0.206767899	0.195445497	0	0	0.21278338	0.266389496	0.412725103	0.125072262	0.417858733
S4_66705094	0	0	0	1.050360988	0.082314572	0	0	0.347363544	0	0	0	0.766857379	0.044710712	0	0.033170682	0.720551766
S4_66705102	0	0	0	1.050360988	0.082314572	0	0	0.347363544	0	0	0	0.766857379	0.044710712	0	0.033170682	0.720551766
S4_66705103	0	0	0	1.050360988	0.082314572	0	0	0.347363544	0	0	0	0.766857379	0.044710712	0	0.033170682	0.720551766
S4_66912365	0.294597449	0.407740012	0.105669604	0.788345935	0	0.173587122	0	0.57951047	0.088239968	0.295214732	0.107200046	0.699114588	0.790148359	0.287052319	0.039116272	0.672061961
S4_67845501	0	0	0.103257241	0.235359139	0.082948509	0	0.105630617	0.21561388	0.083568552	0	0.107969511	0.244953672	0.029182668	1.23E-14	0.138674475	0.161682935
S4_67845518	0	0	0.103257241	0.235359139	0.082948509	0	0.105630617	0.21561388	0.083568552	0	0.107969511	0.244953672	0.029182668	1.23E-14	0.138674475	0.161682935
S5_1053384	0.419183766	0.079673541	0.379748331	0.181294195	0.901898021	0.289799556	0.760866785	0.72343798	0.595079241	0.184565709	0.605891091	0.477655003	0.622971907	0.303649119	0.683920506	0.445548923
S5_1842078	0.566360416	0.171608157	0.38712339	0.288868523	1.140346101	0.560238504	0.379110816	1.051540341	0.956518438	0.428734813	0.399572213	0.687624674	0.928224932	0.643087994	0.153513201	0.809383459
S5_1842108	0.566360416	0.171608157	0.38712339	0.288868523	1.140346101	0.560238504	0.379110816	1.051540341	0.956518438	0.428734813	0.399572213	0.687624674	0.928224932	0.643087994	0.153513201	0.809383459
S5_2179366	1.316557374	0.283746757	0.392670845	0.47370282	2.126177076	1.071936964	0.991980681	1.547421139	1.699234882	0.602735055	0.650678092	0.998284896	1.643304389	1.005113461	0.725874804	1.364431932
S5_3672760	1.116936864	0.407412526	1.554132601	0.474756782	2.064648272	1.277240521	1.563407197	1.723034118	1.587181935	0.747758966	1.635624307	1.004929605	1.835484564	1.987223386	1.311591514	1.892999268
S5_4510080	2.064648272	0.877400656	0.998330766	1.19582018	2.126177076	1.510707118	0.991980681	2.15303672	2.212712255	1.335438072	1.041107861	1.779330792	1.884756181	1.230752517	0.772318086	1.630758255
S5_4865280	0.733313839	0.174967836	0.232315623	0.109767204	2.126177076	1.510707118	0.991980681	1.547421139	1.425651877	0.783537772	0.650678092	0.710921784	2.062182082	2.053133542	1.013217725	1.88781117
S5_5230868	0.901639663	0.283746757	0.106942582	0.21711509	1.841801629	1.272229192	0.566879926	1.250833756	1.40660265	0.762967003	0.422424753	0.673356651	1.72783639	1.43979882	0.615680133	1.257723727
S5_5267393	0.730263426	0.407983033	0.389626556	0.65419764	0.901898021	0.899107228	0.379110816	1.051540341	0.947773446	0.75930708	0.404269087	0.921678015	0.615071418	0.684078123	0.187602081	0.567402791
S5_5267420	0.730263426	0.407983033	0.389626556	0.65419764	0.901898021	0.899107228	0.379110816	1.051540341	0.947773446	0.75930708	0.404269087	0.921678015	0.615071418	0.684078123	0.187602081	0.567402791
S5_5267435	0.730263426	0.407983033	0.389626556	0.65419764	0.901898021	0.899107228	0.379110816	1.051540341	0.947773446	0.75930708	0.404269087	0.921678015	0.615071418	0.684078123	0.187602081	0.567402791
S5_5267441	0.730263426	0.407983033	0.389626556	0.65419764	0.901898021	0.899107228	0.379110816	1.051540341	0.947773446	0.75930708	0.404269087	0.921678015	0.615071418	0.684078123	0.187602081	0.567402791
S5_5267517	1.089230572	0.283985609	0.559488465	0.486068503	1.119720956	0.706171187	0.554172392	0.735108969	1.160785998	0.56921882	0.579845972	0.664718926	0.788038184	0.588530458	0.37005267	0.366520763
S5_5267557	2.113691687	0.877059939	0.750355668	0.844485948	1.581739817	1.071936964	0.554172392	1.108014706	1.99722786	1.118279383	0.594735554	1.052843791	1.750056361	0.723638911	0.367513092	0.799249889
S5_5283990	1.811357021	0.87636711	0.787090605	1.034006718	1.307129771	0.403880675	0.572124929	0.546945409	1.677925766	0.581637485	0.804154106	0.850783198	1.394831506	0.597082319	0.56127814	0.592976075
S5_5283992	1.811357021	0.87636711	0.787090605	1.034006718	1.307129771	0.403880675	0.572124929	0.546945409	1.677925766	0.581637485	0.804154106	0.850783198	1.394831506	0.597082319	0.56127814	0.592976075
S5_5283993	1.811357021	0.87636711	0.787090605	1.034006718	1.307129771	0.403880675	0.572124929	0.546945409	1.677925766	0.581637485	0.804154106	0.850783198	1.394831506	0.597082319	0.56127814	0.592976075
S5_5777312	1.579488305	1.06627635	0.997905672	0.796444427	1.814819892	1.068112853	1.018565425	0.932316484	1.633121695	1.106038474	1.056317171	0.872090935	1.378859975	0.831073183	0.96609797	0.565821141
S5_5866491	2.113691687	1.750298822	1.84931554	1.28680017	2.429790837	2.295489183	1.01526674	1.748186281	2.528645646	2.156347738	1.311189064	1.681693354	2.230625831	1.890582351	1.266837216	1.363170325
S5_5866510	2.113691687	1.750298822	1.84931554	1.28680017	2.429790837	2.295489183	1.01526674	1.748186281	2.528645646	2.156347738	1.311189064	1.681693354	2.230625831	1.890582351	1.266837216	1.363170325
S5_5900957	2.393380322	2.016903627	1.018565425	1.503346761	3.015960582	2.579191254	1.024419641	2.049653239	2.804857276	2.413117929	1.06995814	1.923241638	2.607624015	2.280784828	0.923439115	1.56901405
S5_5919357	1.811357021	1.275439827	0.392670845	0.807741095	2.709732918	2.257128626	0.758941964	1.718051026	2.223937656	1.854585845	0.61368492	1.307917341	2.299128605	1.976334334	0.527788336	1.325672198
S5_5953432	1.814819892	1.504460996	1.018565425	1.438809157	1.824945342	1.961064099	0.775010003	1.802251901	1.868846271	1.785433367	0.989375059	1.70498398	1.616827748	1.740395537	0.76561509	1.38346325
S5_5980992	0.926601788	0.283479316	0	0.128316252	1.824945342	1.464089191	0.38712339	0.88917868	1.40401241	0.761400326	0.250492254	0.397881379	1.521938265	1.938890036	0.600989419	0.880052724
S5_5981017	0.926601788	0.283479316	0	0.128316252	1.569382673	1.068341482	0.10622156	0.691088313	1.373963282	0.59086147	0.111248075	0.356524708	1.33691695	1.519719635	0.154416483	0.60960878
S5_6130892	0.561318067	0.283746757	0.106942582	0.144555292	0.916979203	1.272229192	0.566879926	1.288362988	0.7744566	0.762967003	0.422424753	0.653130659	0.638094979	1.43979882	0.615680133	1.234231837
S5_6289807	0.901639663	0.547251409	0.106942582	0.329796081	1.119720956	1.071936964	0.554172392	1.166594101	0.989006258	0.772892847	0.263743981	0.719639342	0.732350764	0.775164127	0.380492413	0.829723666
S5_6289863	1.089230572	0.547794803	0.231472248	0.451085093	1.336898763	1.29167646	0.393234069	1.418320752	1.179451968	0.943719284	0.404639135	1.015332165	0.923336185	1.15431585	0.390391304	1.063167662
S5_6320234	1.112610787	0.547618584	0.103257241	0.416428813	1.102817453	0.861490384	0.103877716	0.417458025	1.156979394	0.728227958	0.106855492	0.442022236	0.839639882	0.522089588	0.041744419	0.179339986
S5_6438301	1.078680699	0.407740012	0.105669604	0.234975979	0.896736681	0.696505468	0	0.359989101	0.967341205	0.575454042	0.107200046	0.308284634	0.691553516	0.384527538	0.039116272	0.091022605
S5_6485690	2.064648272	1.277240521	0.559488465	0.835902377	1.836935178	1.772877086	0.393234069	1.332302809	1.971316947	1.61869743	0.570890067	1.238912835	1.747826402	1.431263708	0.303824765	0.959478898
S5_6848623	0.566360416	0.686884454	0.105630617	0.307650688	0.424670667	0.706171187	0	0.566720979	0.57807219	0.720562287	0	0.470525487	0.320369079	0.484297094	2.27E-14	0.227548185
S5_6848625	0.566360416	0.686884454	0.105630617	0.307650688	0.424670667	0.706171187	0	0.566720979	0.57807219	0.720562287	0	0.470525487	0.320369079	0.484297094	2.27E-14	0.227548185
S5_6848626	0.566360416	0.686884454	0.105630617	0.307650688	0.424670667	0.706171187	0	0.566720979	0.57807219	0.720562287	0	0.470525487	0.320369079	0.484297094	2.27E-14	0.227548185
S5_6866384	0.421797587	0.407983033	0.10622156	0.215312838	0.91607892	1.29167646	0.393234069	1.075363239	0.750788279	0.930786555	0.253750171	0.628794866	0.682537698	1.446540883	0.473295575	0.989291708
S5_7252058	0	0.174776672	0.103939328	0.111240675	0.419183766	0.538486904	0.379748331	0.304921966	0.190883046	0.307078564	0.251905225	0.198586499	0.37210507	0.376862448	0.343178181	0.079425869
S5_7682792	0	0.174776672	0	0	0.179466948	0.279572291	0.235104167	0.198600063	0.088206227	0.188111327	0.111018831	0.039611623	0.065435418	0.104730339	0.102107743	0.179012317
S5_7683145	0.183993488	0.174776672	0	0.036605567	0.414523467	0.283985609	0.105630617	0.160852967	0.307177594	0.185675829	0.108431069	0.079919749	0.177452889	0.211567971	0.039530294	0.095086527
S5_8101899	0.561318067	0.547251409	0	0.21711509	0.716644635	0.547794803	0.105630617	0.377082445	0.583367157	0.565501894	0	0.306963848	0.348857327	0.356453113	2.28E-14	0.194824044
S5_8406932	0.084742032	0.293260578	0.109193522	0.170202422	0	0.283909101	0	0.217119818	0.086471862	0.303182275	0	0.238192151	0.048583658	0.163755107	0.230347907	0.050517253
S5_8520295	0.084022233	0.283479316	0.237725731	0.239298199	0.421797587	1.068341482	0.10622156	0.865871542	0.300326157	0.59086147	0.241408787	0.489812684	0.478129487	1.519719635	0.079832509	0.713602708
S5_8798892	0.083425778	0.407740012	0.105669604	0.306719881	0	0.403880675	0	0.144585282	0	0.426129071	0.107200046	0.228389945	0.224645367	0.235596612	0.039116272	0.169009116
S5_8807201	0	0.283746757	0.106942582	0.072898969	0.082582187	0.079673541	0	0	0.085267551	0.181302853	0	0.019339386	0.04793622	0.212050866	0.227805255	0.013539004
S5_8815731	0.082521576	0.174776672	0.240318089	0.036605567	0	0.171608157	0	0.090148	0	0.182980784	0.10694589	0.079969331	0	0.043056217	0.421687096	0.01272094
S5_10606471	0.561318067	0.87636711	0.787090605	0.644169952	0.082101204	0.403880675	0.235931997	0.359989101	0.311491974	0.581637485	0.569208516	0.474192123	0.697965392	0.597082319	0.695203832	0.315642817
S5_12569875	0.563325751	1.068112853	0.569592194	0.932316484	0.083416769	0.886474612	0.393234069	1.075363239	0.313475908	1.120323427	0.581130271	0.980113731	0.6696181	0.724659328	0.29436227	0.839877064
S5_12569913	0.563325751	1.068112853	0.569592194	0.932316484	0.083416769	0.886474612	0.393234069	1.075363239	0.313475908	1.120323427	0.581130271	0.980113731	0.6696181	0.724659328	0.29436227	0.839877064
S5_12569916	0.563325751	1.068112853	0.569592194	0.932316484	0.083416769	0.886474612	0.393234069	1.075363239	0.313475908	1.120323427	0.581130271	0.980113731	0.6696181	0.724659328	0.29436227	0.839877064
S5_12958818	0.183993488	0.701990867	0.58430692	0.466330905	0.082948509	0.398747869	0.105630617	0.288868523	0.191866752	0.577429612	0.39244074	0.360727908	0.113483394	0.343057654	0.654823325	0.151711821
S5_12958827	0.183993488	0.701990867	0.58430692	0.466330905	0.082948509	0.398747869	0.105630617	0.288868523	0.191866752	0.577429612	0.39244074	0.360727908	0.113483394	0.343057654	0.654823325	0.151711821
S5_41805069	0	0.174776672	0.58430692	0.036605567	0	0.079673541	0.103877716	0.05386203	0	0.08618094	0.387995923	0.059972756	0	0.040690341	0.661092512	0.010160225
S5_42101947	0	0.407412526	0.560905935	0.237311433	0.082101204	0.403880675	0.235931997	0.359989101	0	0.431562893	0.405555693	0.316389973	0	0.215230081	0.217715094	0.089422196
S5_48065054	0	0.175089053	0.773666485	0.107736307	0.176510312	0.545694209	0.233903404	0.474417041	0	0.302974422	0.395335861	0.23488086	0.071070789	0.40696798	0.608607107	0.298156829
S5_48065107	0	0.175089053	0.773666485	0.107736307	0.176510312	0.545694209	0.233903404	0.474417041	0	0.302974422	0.395335861	0.23488086	0.071070789	0.40696798	0.608607107	0.298156829
S5_49717244	0.083425778	0.703612132	0.773666485	0.491962741	0.083416769	0.286370944	0.107018424	0.295456858	0.088698955	0.57469944	0.393649307	0.428416228	0.021614	0.48239824	0.695073049	0.193444375
S5_50222509	0.083425778	0.407740012	0.773666485	0.234975979	0.179466948	0.279572291	0.379748331	0.250846156	0.184497966	0.296003075	0.566565665	0.255602384	0.053061342	0.179003514	0.520901124	0.198360253
S5_50245495	0.084022233	0.875299899	1.029913342	0.592661087	0	0.171608157	0.38712339	0.090148	0	0.432324228	0.769785991	0.298585772	0.116458812	1.042399888	0.8346416	0.445706634
S5_50245505	0.084022233	0.875299899	1.029913342	0.592661087	0	0.171608157	0.38712339	0.090148	0	0.432324228	0.769785991	0.298585772	0.116458812	1.042399888	0.8346416	0.445706634
S5_50832215	0.180963715	0.702958386	0.997905672	0.474756782	0.082582187	0.079673541	0.379748331	0.05386203	0	0.299592224	0.579500296	0.220972925	0.448094651	0.940058035	0.782765447	0.395506985
S5_50832229	0.180963715	0.702958386	0.997905672	0.474756782	0.082582187	0.079673541	0.379748331	0.05386203	0	0.299592224	0.579500296	0.220972925	0.448094651	0.940058035	0.782765447	0.395506985
S5_50832248	0.180963715	0.702958386	0.997905672	0.474756782	0.082582187	0.079673541	0.379748331	0.05386203	0	0.299592224	0.579500296	0.220972925	0.448094651	0.940058035	0.782765447	0.395506985
S5_50907476	0	0.080783926	0.231472248	0.072109932	0.290186973	0	0	0.109256568	0.087113842	0.082436476	0.104438621	0.056430938	0.510587345	0.073391083	0.162712292	0.09137904
S5_50999630	0.181562787	0.283746757	0.106942582	0.254604507	0	0.080525073	0.233903404	0.071967	0.086344338	0.184344876	0.245750589	0.144042288	0.202506985	0.170825014	0.14178728	0.193907002
S5_51034318	0.181562787	0.283746757	0.392670845	0.254604507	0	0.407983033	0.389626556	0.360333471	0.085392807	0.416944679	0.406685226	0.309060563	0.140457975	0.323629173	0.317044465	0.27945016
S5_51094001	0.180509505	0.283479316	0.237725731	0.389694878	0.082582187	0.079673541	0.103877716	0.05386203	0.087990976	0.183563657	0.110912094	0.247932513	0.022629022	0.170786074	0.103938743	0.249209016
S5_51298329	0.082521576	0.174776672	0.240318089	0.297165336	0	0.080783926	0.231472248	0.12545151	0	0.179862396	0.24632939	0.221176227	0.023662238	0.047415578	0.081162652	0.182361776
S5_51747406	0	0.701990867	1.04835984	0.527162544	0	0.398747869	0.38712339	0.57855373	0	0.577429612	0.785463446	0.597022891	0.045205086	0.343057654	0.872632435	0.275104985
S5_51798627	0.294527864	0.174967836	0.560905935	0.402020339	0.082582187	0.079673541	0.379748331	0.198600063	0.188514652	0.084951679	0.407593308	0.340720137	0.187421816	0.066697259	0.22309876	0.165000857
S5_52322591	0	0.296752092	0.244123752	0.154482308	0	0.080726197	0	0.162782096	0	0.187787231	0.108838271	0.180217641	0	0.241353815	0.271497425	0.059511816
S5_52355393	0.084873109	0.181562787	0.236511369	0.170621473	0.176510312	0.175089053	0	0.217528174	0.088352033	0.186934292	0.105485516	0.220206359	0.074362799	0.048995618	0.230044914	0.045637013
S5_52356901	0.084899594	0.179544976	0.107137206	0.258817215	0.179466948	0	0	0.287626853	0.187274455	0.180234565	0.10767144	0.276635623	0.09978928	0.21364155	0.039274905	0.111830657
S5_52481160	0.300348321	0.181562787	0.236511369	0.170621473	0.419183766	0	0	0.287626853	0.320054883	0.086669849	0.111437467	0.262741013	0.205310646	0.127896887	0.069418348	0.089783328
S5_52763193	0.290891428	0.406908526	0.240318089	0.388459182	0	0.171608157	0.105630617	0.21561388	0.0874786	0.29790202	0.242781961	0.285713095	0.203667909	0.214966953	0.143065472	0.114623595
S5_52763218	0.180509505	0.546663251	0.576340573	0.460570288	0	0.279572291	0.379748331	0.304921966	0	0.429871128	0.409856588	0.449284447	0.179232052	0.281397962	0.252377869	0.181239242
S5_52763230	0.180509505	0.546663251	0.576340573	0.460570288	0	0.279572291	0.379748331	0.304921966	0	0.429871128	0.409856588	0.449284447	0.179232052	0.281397962	0.252377869	0.181239242
S5_52763356	0	0.179544976	0.107137206	0.091827057	0	0.407740012	0.387046302	0.382092685	0	0.298704168	0.249833568	0.210066458	0	0.216500532	0.576367536	0.139979995
S5_52763361	0	0.179544976	0.107137206	0.091827057	0	0.407740012	0.387046302	0.382092685	0	0.298704168	0.249833568	0.210066458	0	0.216500532	0.576367536	0.139979995
S5_52792462	0.084873109	0.181562787	0.236511369	0.057643201	0.558992285	0	0	0.270036498	0.197610048	0.085526817	0	0.097679389	0.624087078	0.247373236	0.298126365	0.333813194
S5_52792468	0.084873109	0.181562787	0.236511369	0.057643201	0.558992285	0	0	0.270036498	0.197610048	0.085526817	0	0.097679389	0.624087078	0.247373236	0.298126365	0.333813194
S5_52796420	0.176510312	0	0	0.200033276	0	0	0.10622156	1.16E-14	0.084495009	0	0.10424486	0.096746591	0.029485928	0.086756843	0.0429425	0.305002101
S5_52801444	0.084742032	0.293260578	0.109193522	0.132220387	0.082314572	0.283746757	0	0.144555292	0.086312563	0.299435965	0	0.157035196	0.028599005	0.135703514	0.129707333	0.033716465
S5_52804926	0	0.174776672	0.103939328	0.111240675	0	0	0.10622156	1.16E-14	0	0	0	0.040455345	0.115948814	0.244418248	0.297108028	0.05678367
S5_52835855	0.084873109	0.181562787	0.236511369	0.170621473	0.082101204	0.080765558	0	0.089154443	0.087632183	0.185545602	0	0.142836574	0.024088888	0.09141005	0.298126365	0.065297
S5_52909507	0.183993488	0.174776672	0.103939328	0.130748985	0.29121649	0.175155865	0	0.269246377	0.302007459	0.182405057	0	0.197549626	0.104898531	0.100098559	2.45E-14	0.07344115
S5_52913541	0.082521576	0	0.103939328	0	0	0	0.105630617	0.053793728	0	0	0	1.61E-14	0.023662238	5.21E-15	0.229779998	0.056479306
S5_52946737	0	0.174776672	0.240318089	0.036605567	0	0	0	0.017876779	0	0.084254553	0.10694589	0.039302914	0.045205086	0.085082637	0.421687096	0.01272094
S5_52946832	0	0	0.107137206	0	0.082948509	0	0	0.107637925	0	0	0	5.21E-15	0.117216733	1.30E-15	2.02E-14	0.11444545
S5_53405326	0.186800828	0.082314572	0.110005701	0.133368105	0.082582187	0.079673541	0.379748331	0.03610642	0.192084071	0.085441803	0.246468273	0.080272478	0.091013453	0.021831453	0.143899298	0.019689239
S5_53530688	0.184996127	0.176685399	0.236511369	0.075073337	0.082101204	0.173587122	0.235931997	0.018295567	0.185658276	0.183079427	0.246222423	0.020188605	0.100006167	0.048136822	0.081133853	0.002556526
S5_53915680	0	0.080525073	0	0	0.082582187	0.407923836	0.235104167	0.162790993	0	0.287795992	0.106502817	0.058908712	0.079720292	0.533294917	0.200840605	0.163804458
S5_54005487	0.084022233	0.283479316	0.237725731	0.331234206	0	0	0	0	0.086788463	0.084414321	0.103948148	0.103768677	0.090085398	0.368001718	0.386445547	0.471879912
S5_54005498	0	0.406908526	0.240318089	0.527162544	0	0	0	0.017876779	0	0.183563657	0.10694589	0.248144717	0.045205086	0.472888507	0.421687096	0.587172406
S5_54101430	0.086580718	0.296752092	0	0.09706014	0.176510312	0	0	0.03629893	0	0.186801674	0	0.061200894	0.480302429	0.318035234	1.92E-14	0.065765405
S5_54225376	0.086580718	0.08396557	0	0.154482308	0.179466948	0.279572291	0.379748331	0.05386203	0	0	0.105468431	0.043375134	0.512738994	0.549670356	0.524820665	0.521182107
S5_54353100	0.181579448	0.179544976	0.107137206	0.091827057	0	0	0	0	0.087743063	0.085131763	0	0.020169489	0.140420123	0.289801614	2.02E-14	0.049671604
S5_54353101	0.183993488	0.174776672	0.103939328	0.130748985	0.082948509	0	0	0.017876779	0.191866752	0.084254553	0	0.099144627	0.113483394	0.085082637	2.86E-14	0.035368821
S5_54533472	0.181579448	0.179544976	0.107137206	0.091827057	0	0.171608157	0.105630617	0.017876779	0.087743063	0	0	0.02001429	0.140420123	0.732242918	0.266124161	0.238986263
S5_54622780	0.29121649	0	0.235104167	0.378841237	0.176510312	0	0	0.054406679	0.188797344	0	0.106502817	0.187637937	0.15654149	0.048997837	0.200840605	0.152008047
S5_54622786	0.29121649	0.175155865	0.235104167	0.269246377	0.176510312	0.080525073	0	0.071967	0.188797344	0.178012214	0.106502817	0.150340236	0.15654149	0.099147358	0.200840605	0.135461282
S5_54622814	0.29121649	0.175155865	0.235104167	0.269246377	0.176510312	0.080525073	0	0.071967	0.188797344	0.178012214	0.106502817	0.150340236	0.15654149	0.099147358	0.200840605	0.135461282
S5_54622822	0.29121649	0.175155865	0.235104167	0.269246377	0.176510312	0.080525073	0	0.071967	0.188797344	0.178012214	0.106502817	0.150340236	0.15654149	0.099147358	0.200840605	0.135461282
S5_54622834	0.29121649	0.175155865	0.235104167	0.269246377	0.176510312	0.080525073	0	0.071967	0.188797344	0.178012214	0.106502817	0.150340236	0.15654149	0.099147358	0.200840605	0.135461282
S5_54631607	0.084022233	0.546663251	0.237725731	0.331234206	0	0.17517717	0.10622156	0.215312838	0.086514546	0.422309607	0.241408787	0.294440734	0.048304159	0.36227016	0.079832509	0.11416009
S5_54697992	0.082101204	0	0.103257241	0.235359139	0	0	0	0.287595057	0	0	0	0.30333132	5.30E-16	4.24E-15	2.81E-14	0.116040458
S5_54729460	0.433603396	0.176685399	0	0.265496117	0.411434265	0.282967074	0	0.054406679	0.442268506	0.184673635	0	0.161877993	0.210555316	0.128486968	1.68E-14	0.158762495
S5_54729461	0.433603396	0.176685399	0	0.265496117	0.411434265	0.282967074	0	0.054406679	0.442268506	0.184673635	0	0.161877993	0.210555316	0.128486968	1.68E-14	0.158762495
S5_54729462	0.433603396	0.176685399	0	0.265496117	0.411434265	0.282967074	0	0.054406679	0.442268506	0.184673635	0	0.161877993	0.210555316	0.128486968	1.68E-14	0.158762495
S5_54759691	0.184996127	0	0.109193522	0.225871457	0.411434265	0.282967074	0.105669604	0.054406679	0.30653352	0.084352617	0.111424308	0.121202885	0.210555316	0.431553915	0.042622271	0.217585886
S5_54870224	0.181562787	0.175562122	0	0.091676942	0.179466948	0.538486904	0.103877716	0.181294195	0.184047053	0.289817772	0	0.113718598	0.072763851	0.613323978	1.96E-14	0.580113159
S5_55245643	0	0	0.785048388	0.037832259	0	0	0.231472248	0	0	0	0.558384261	0.040210119	0	1.30E-15	0.655562404	0.024810782
S5_55245655	0	0	0.80760956	0.225871457	0	0	0.235104167	0.088981432	0	0	0.579469098	0.142702064	0	0	0.749152285	0.066574197
S5_55352561	0.184996127	0	0.402194892	0.01904476	0	0.079673541	0	0	0.08768304	0	0.238985686	0.019874658	0.094188311	0.02170054	0.445057947	0.019792083
S5_55508197	0.084742032	0	0.402194892	0.01904476	0.083425778	0.080525073	0.105669604	0.089600347	0.087250458	0	0.241784557	0.059992537	0.02709337	0.02475554	0.330178331	0.154140245
S5_55544542	0.181579448	0	0.392954941	0.149151801	0	0.171608157	0.231472248	0.017876779	0.087743063	0	0.248099029	0.058453591	0.140420123	0.223444448	0.111960576	0.061621192
S5_55544552	0.181579448	0	0.392954941	0.149151801	0	0.171608157	0.231472248	0.017876779	0.087743063	0	0.248099029	0.058453591	0.140420123	0.223444448	0.111960576	0.061621192
S5_55544554	0.181579448	0	0.392954941	0.149151801	0	0.171608157	0.231472248	0.017876779	0.087743063	0	0.248099029	0.058453591	0.140420123	0.223444448	0.111960576	0.061621192
S5_55607233	0.084742032	0	0.109193522	0	0.17766032	0.171608157	0	0.178958715	0.088637989	0	0.108488494	0.042531167	0.022783022	0.065076223	0.033431232	0.138247848
S5_55681388	0	0	0	0.018142124	0	0.17517717	0	1.16E-14	0	0.084484764	0	0	0.023623638	0.187783254	2.84E-14	0.029153026
S5_56172249	0	0.177545518	0	0	0	0.17517717	0	1.16E-14	0	0.184458431	0	0	0	0.04844472	2.84E-14	0
S5_56326761	0	0	0	0.035675266	0.084899594	0	0.392954941	0.129199612	0	0	0.108488494	0.081684039	0.159861532	0.105309647	0.45794119	0.047620569
S5_57710942	0.179466948	0.079673541	0	0.250846156	0.583137451	0.875837111	0	1.014726094	0.438910862	0.438297508	0	0.657532252	0.537435131	1.338032309	0.116502871	0.848262489
S5_57778886	0.566360416	0.398747869	0	0.671846545	0.290891428	0.082232759	0.103939328	0.35089979	0.445573651	0.184458431	0	0.501261984	0.507017042	0.262574859	2.30E-14	0.493492037
S5_57790805	0.419183766	0.279572291	0	0.489114716	0.433603396	0.41208234	0.109193522	0.496209169	0.451993057	0.305241853	0.109739362	0.547390989	0.240130472	0.160463907	0.037099252	0.206172709
S5_57844092	0.725248163	0.861490384	0	1.151471298	0.752261963	0.712362383	0	0.842753544	0.78718942	0.75930708	0	1.031885806	0.498714212	0.508428607	0.075433955	0.714785106
S5_58189895	0.289253075	0.173587122	0.376715511	0.359989101	0.084873109	0.082314572	0.571141548	0.114820061	0.190990649	0.086116799	0.414621862	0.205006028	0.21574717	0.067680566	0.22724855	0.128710354
S5_58423689	0.289253075	0.173587122	0.103257241	0.287595057	0.184996127	0	0.109193522	0.150802658	0.192697149	0.083332964	0.11071394	0.20092602	0.126859678	0.139931646	0.040296017	0.077997487
S5_58573057	0.566360416	0.398747869	0	0.615500254	0.433603396	0.176685399	0.109193522	0.322640965	0.602343017	0.188056523	0.108488494	0.489261462	0.389433199	0.171890069	0.033431232	0.223074508
S5_59055888	0.411434265	0.080525073	0.105669604	0.252262378	0.433603396	0.176685399	0.109193522	0.322640965	0.442268506	0.085303936	0.111424308	0.284555889	0.210555316	0.02475554	0.042622271	0.238684778
S5_59085419	0.725248163	0.279572291	0	0.489114716	0.300348321	0.082314572	0.236511369	0.34675791	0.465926024	0.183957573	0.111437467	0.467524645	0.513197378	0.172744844	0.069418348	0.19322489
S5_59085421	0.725248163	0.279572291	0	0.489114716	0.300348321	0.082314572	0.236511369	0.34675791	0.465926024	0.183957573	0.111437467	0.467524645	0.513197378	0.172744844	0.069418348	0.19322489
S5_59091773	0.909708863	0.686884454	0.231472248	0.671846545	0.300526507	0.546391512	0.392954941	0.509785377	0.619324004	0.584306818	0.248099029	0.62974331	0.864595102	0.385548816	0.111960576	0.522626689
S5_59091780	0.909708863	0.686884454	0.231472248	0.671846545	0.300526507	0.546391512	0.392954941	0.509785377	0.619324004	0.584306818	0.248099029	0.62974331	0.864595102	0.385548816	0.111960576	0.522626689
S5_59091781	0.725248163	0.538486904	0.235104167	0.489114716	0.184996127	0.41208234	0.402194892	0.475190012	0.454699203	0.437152682	0.404230268	0.433954815	0.732319016	0.268240001	0.22546535	0.416114169
S5_59508831	0.414523467	0.283985609	0.105630617	0.451085093	0.91607892	0.552937491	0.232315623	0.723325527	0.59388037	0.432756448	0.110535911	0.591013397	0.669542893	0.314252703	0.040236399	0.914527883
S5_59530151	0.716644635	0.080783926	0.105630617	0.377082445	0.735614481	0.40901957	0.106942582	0.735108969	0.760814162	0.294006894	0.11000855	0.570034227	0.482873187	0.373798058	0.042122597	0.520218492
S5_59742314	0.570505627	0.175089053	0	0.325252816	0.735614481	0.40901957	0.106942582	0.566720979	0.7744566	0.302974422	0.107565197	0.44383738	0.482400448	0.260443742	0.033170682	0.246588883
S5_59834746	0.575843934	0.283479316	0	0.331234206	0.90463205	0.407923836	0.103877716	0.635346	0.755480829	0.297339278	0	0.507056501	0.558060534	0.2664548	0.086842367	0.394714669
S5_59834765	0.431107073	0.174776672	0.103939328	0.203445894	1.089230572	0.547794803	0.105630617	0.671846545	0.761631999	0.303182275	0	0.382839538	0.797937055	0.595504841	0.229779998	0.572402121
S5_59983847	0.17766032	0.171608157	0.105630617	0.053793728	0.583137451	0.546391512	0.107137206	0.60046423	0.44290154	0.088039793	0.113461972	0.284737036	0.506962447	1.25172739	0.032995693	0.646702067
S5_60050132	0.17766032	0	0	0.072109932	0.421819157	0.177545518	0	0.276020174	0.305192568	0.085024292	0	0.161411228	0.236716291	0.243968605	1.35E-14	0.174309437
S5_60061429	0.414523467	0.080783926	0	0.233787817	0.729928852	0.715906406	0	0.780411716	0.593051488	0.437296067	0	0.534461866	0.381704595	0.941576119	1.35E-14	0.483982104
S5_60112305	0.4232326	0	0.232315623	0.109767204	0.909708863	0.398747869	0	0.615500254	0.7397154	0.181323426	0.103390001	0.31917972	0.69235141	0.501077769	0.226339938	0.533672149
S5_60112306	0.4232326	0	0.232315623	0.109767204	0.909708863	0.398747869	0	0.615500254	0.7397154	0.181323426	0.103390001	0.31917972	0.69235141	0.501077769	0.226339938	0.533672149
S5_60112307	0.4232326	0	0.232315623	0.109767204	0.909708863	0.398747869	0	0.615500254	0.7397154	0.181323426	0.103390001	0.31917972	0.69235141	0.501077769	0.226339938	0.533672149
S5_60112332	0.183993488	0	0.103939328	0.036605567	0.730263426	0.704112849	0	0.691088313	0.444149881	0.302234728	0	0.259961484	0.732752057	1.579465615	1.48E-14	0.760256865
S5_60112339	0.183993488	0	0.103939328	0.036605567	0.730263426	0.704112849	0	0.691088313	0.444149881	0.302234728	0	0.259961484	0.732752057	1.579465615	1.48E-14	0.760256865
S5_60112340	0.183993488	0	0.103939328	0.036605567	0.716644635	0.547794803	0	0.486068503	0.438257537	0.186934292	0	0.216077067	0.589794743	1.186594894	2.30E-14	0.495423542
S5_60377989	0.290186973	0.080726197	0	0.144555292	0.292671272	0.171608157	0	0.288868523	0.303355995	0.084000613	0	0.231069078	0.130692469	0.024402912	2.18E-14	0.077803214
S5_60385535	0.180963715	0	0	0.073516091	0.419183766	0.279572291	0	0.250846156	0.305833471	0.085421589	0	0.160813345	0.23735866	0.287904869	1.87E-14	0.158077812
S5_60541308	0.290186973	0.080726197	0	0.072898969	0.558992285	0.403880675	0.103257241	0.379521288	0.43622037	0.186128367	0	0.176796654	0.309844962	0.358236604	2.65E-14	0.231970835
S5_60541334	0.290186973	0.080726197	0	0.072898969	0.558992285	0.403880675	0.103257241	0.379521288	0.43622037	0.186128367	0	0.176796654	0.309844962	0.358236604	2.65E-14	0.231970835
S5_61065637	0.180963715	0.174967836	0	0.109767204	0.725248163	0.279572291	0	0.818754634	0.437170616	0.185369064	0	0.373685316	0.724725657	0.113317283	1.87E-14	0.824184566
S5_61065648	0.180963715	0.174967836	0	0.109767204	0.725248163	0.279572291	0	0.818754634	0.437170616	0.185369064	0	0.373685316	0.724725657	0.113317283	1.87E-14	0.824184566
S5_61065690	0.180963715	0.174967836	0	0.109767204	0.725248163	0.279572291	0	0.818754634	0.437170616	0.185369064	0	0.373685316	0.724725657	0.113317283	1.87E-14	0.824184566
S5_61065696	0.180963715	0.174967836	0	0.109767204	0.725248163	0.279572291	0	0.818754634	0.437170616	0.185369064	0	0.373685316	0.724725657	0.113317283	1.87E-14	0.824184566
S5_61180648	0.29121649	0.079673541	0.103877716	0.233062904	0.570211698	0.081376619	0.232315623	0.570815579	0.442916171	0	0.11040287	0.445864459	0.312905085	0.201927211	0.037304973	0.354747366
S5_61697987	0.18058455	0.080765558	0	0.323141012	0.424670667	0.175562122	0.106942582	0.312268317	0.308115517	0.181348888	0.108722584	0.350950846	0.238488091	0.089655949	0.03678358	0.136453284
S5_61698015	0.18058455	0.080765558	0	0.323141012	0.424670667	0.175562122	0.106942582	0.312268317	0.308115517	0.181348888	0.108722584	0.350950846	0.238488091	0.089655949	0.03678358	0.136453284
S5_62011338	0.563325751	0.175155865	0	0.378841237	0.735614481	0.40901957	0	0.548492859	0.750817695	0.299306244	0	0.451516489	0.531051954	0.261408305	2.49E-14	0.297712917
S5_62011339	0.563325751	0.175155865	0	0.378841237	0.735614481	0.40901957	0	0.548492859	0.750817695	0.299306244	0	0.451516489	0.531051954	0.261408305	2.49E-14	0.297712917
S5_62011340	0.563325751	0.175155865	0	0.378841237	0.735614481	0.40901957	0	0.548492859	0.750817695	0.299306244	0	0.451516489	0.531051954	0.261408305	2.49E-14	0.297712917
S5_62011342	0.563325751	0.175155865	0	0.378841237	0.735614481	0.40901957	0	0.548492859	0.750817695	0.299306244	0	0.451516489	0.531051954	0.261408305	2.49E-14	0.297712917
S5_62075580	0.294597449	0	0.105669604	0.362515611	0.916979203	0.282967074	0.105669604	0.934611266	0.595661506	0.085508246	0	0.64621005	0.859753612	0.265272321	0.264289838	0.889771312
S5_62104337	1.078680699	0.175089053	0.105669604	0.878153603	1.581739817	0.40901957	0	0.978014192	1.40660265	0.302974422	0	0.988251161	1.207387779	0.260443742	1.35E-14	0.674417902
S5_62104338	1.078680699	0.175089053	0.105669604	0.878153603	1.581739817	0.40901957	0	0.978014192	1.40660265	0.302974422	0	0.988251161	1.207387779	0.260443742	1.35E-14	0.674417902
S6_815070	0.082314572	0.080726197	0.787090605	0.254604507	0.563325751	0.407923836	0.379748331	0.742689623	0.189423129	0.083581133	0.574133383	0.401611042	1.624064512	1.429198071	0.612023461	1.51405363
S6_815110	0.083425778	0.175089053	1.279290533	0.382092685	0.422157811	0.283909101	0.572124929	0.761194628	0.088239968	0	0.998204313	0.380550935	1.586205146	1.379061365	1.037074899	1.549047036
S6_1092077	0.421819157	0	0.237725731	0.109623426	0.716644635	0.547794803	0	0.799341384	0.598935147	0.29359184	0.105332032	0.345827776	0.403965153	0.914892991	0.370911083	0.956888569
S6_1486722	0.084873109	0.181562787	0.571141548	0.556250016	0.411434265	0.080525073	0.105669604	0.581339253	0.193348979	0.083552434	0.385677276	0.522636986	0.324557651	0.575438602	0.489900427	0.553925324
S6_1486762	0.433603396	0	0.109193522	0.535971068	0.289253075	0.173587122	0.103257241	0.667300427	0.435286721	0.083332964	0.11071394	0.658564699	0.202874661	0.139931646	0.040296017	0.33887398
S6_1486763	0.300526507	0	0.392954941	0.619521549	0.725248163	0.279572291	0	0.83797295	0.45646051	0	0.234694072	0.753979424	0.563259963	0.594677557	0.355168158	0.691423997
S6_1750242	0.184996127	0.083095841	0.402194892	0.284930178	0.424670667	0.080726197	0.392670845	0.511751113	0.310182939	0.084633393	0.413956811	0.347478273	0.414412343	0.027660083	0.321873625	0.190444928
S6_1877805	0.290891428	0.174776672	0.240318089	0.297165336	0.176510312	0.175089053	0.387046302	0.526709091	0.186085937	0.179741789	0.397645757	0.379187314	0.123257059	0.058811863	0.308911676	0.200675543
S6_1877812	0.290891428	0.174776672	0.240318089	0.297165336	0.176510312	0.175089053	0.387046302	0.526709091	0.186085937	0.179741789	0.397645757	0.379187314	0.123257059	0.058811863	0.308911676	0.200675543
S6_1879197	0.183797146	0	0	0.391605799	0.176510312	0.175089053	0.105669604	0.526709091	0.1897076	0	0	0.509500429	0.047936931	0.205495552	0.111792261	0.228375341
S6_1879209	0.183797146	0	0	0.391605799	0.176510312	0.175089053	0.105669604	0.526709091	0.1897076	0	0	0.509500429	0.047936931	0.205495552	0.111792261	0.228375341
S6_1900997	0.289253075	0	0.376715511	0.270036498	0.292671272	0	0.231472248	0.395632884	0.295974275	0	0.235940375	0.34707329	0.198300286	1.13E-14	0.142592243	0.1118091
S6_1900998	0.289253075	0	0.376715511	0.270036498	0.292671272	0	0.231472248	0.395632884	0.295974275	0	0.235940375	0.34707329	0.198300286	1.13E-14	0.142592243	0.1118091
S6_1984439	0.433603396	0.083095841	0.402194892	0.554056933	0.419183766	0	0.235104167	0.671052299	0.451993057	0.085157908	0.404230268	0.589148593	0.240130472	0.044319381	0.22546535	0.293119625
S6_1984458	0.433603396	0.083095841	0.402194892	0.554056933	0.419183766	0	0.235104167	0.671052299	0.451993057	0.085157908	0.404230268	0.589148593	0.240130472	0.044319381	0.22546535	0.293119625
S6_2330697	0.300348321	0.181562787	0.571141548	0.556250016	0.294527864	0.407412526	0.997905672	0.998861442	0.308587271	0.299696444	0.638152381	0.768782741	0.143472782	0.217624143	0.888734685	0.500872525
S6_2453840	0.084899594	0.41940567	0.392954941	0.831172934	0	0.877059939	0.376715511	0.955565189	0	0.736156413	0.400885974	0.964424754	0.185171186	0.67919448	0.162577276	0.584038192
S6_2453847	0.084899594	0.41940567	0.392954941	0.831172934	0	0.877059939	0.376715511	0.955565189	0	0.736156413	0.400885974	0.964424754	0.185171186	0.67919448	0.162577276	0.584038192
S6_2453873	0.084899594	0.41940567	0.392954941	0.831172934	0	0.877059939	0.376715511	0.955565189	0	0.736156413	0.400885974	0.964424754	0.185171186	0.67919448	0.162577276	0.584038192
S6_2525635	0.084873109	0.181562787	0.236511369	0.556250016	0.083416769	0.174967836	0	0.402020339	0.086904217	0.184759996	0.10792751	0.556753848	0.028782088	0.055889193	0.17903509	0.328980877
S6_2525757	0.300348321	0	0	0.170621473	0	0.175155865	0.235104167	0.779362673	0.188789599	0.086864069	0.116136397	0.380104569	0.227745794	0.149881391	0.321164693	0.403310691
S6_2565975	0	0.083095841	0.109193522	0.284930178	0.082101204	0.080765558	0.376715511	0.631482534	0	0.085560148	0.251741157	0.371718123	0	0.024357681	0.269429665	0.26946818
S6_2565976	0	0.083095841	0.109193522	0.284930178	0.082101204	0.080765558	0.376715511	0.631482534	0	0.085560148	0.251741157	0.371718123	0	0.024357681	0.269429665	0.26946818
S6_2629910	0.084873109	0.181562787	0.236511369	0.269332631	0	0.283746757	0.392670845	0.624948708	0.085906267	0.295530313	0.258805986	0.456817525	0.02670406	0.15412428	0.482280361	0.261617914
S6_2691504	0	0.702958386	0.997905672	0.867397841	0	0.398747869	0.38712339	0.57855373	0	0.569010889	0.751556164	0.748551099	0	0.429791084	0.780317332	0.707116643
S6_2691510	0	0.702958386	0.997905672	0.867397841	0	0.398747869	0.38712339	0.57855373	0	0.569010889	0.751556164	0.748551099	0	0.429791084	0.780317332	0.707116643
S6_2691546	0	0.175155865	0.569592194	0.341254248	0	0.398747869	0.38712339	0.57855373	0	0.288139683	0.554902724	0.421895108	5.06E-15	0.269535175	0.348636481	0.261916215
S6_2691595	0	0.407740012	0.387046302	0.788345935	0	0.398747869	0.38712339	0.57855373	0	0.418008406	0.402120418	0.675166001	0	0.186703542	0.271019953	0.463939031
S6_3067838	0.087463269	0	0.115003033	0.040817208	0.087530064	0	0	0.059294605	0.088824984	0	0.116571895	0.041469922	0.039862339	5.30E-16	0.450781252	0.013921205
S6_3166379	0.087530064	0	0.25036929	0.059294605	0.184996127	0	0	0.225871457	0.089487101	0	0.118492239	0.120136505	0.094896058	0	0.735708898	0.037848841
S6_3166392	0.087530064	0	0.25036929	0.059294605	0.184996127	0	0	0.225871457	0.089487101	0	0.118492239	0.120136505	0.094896058	0	0.735708898	0.037848841
S6_3190549	0.090570553	0	0.115285269	0	0	0.406908526	0.103939328	0.203445894	0	0.090650058	0	4.63E-15	0.166773701	0.446699121	0.331887504	0.319664502
S6_3227639	0.190084758	0	0.248848196	0.098520206	0	0.702958386	0.560905935	0.474756782	0.088113099	0.192071463	0.428936382	0.225558294	0.380746438	1.160718207	0.404766527	0.494007616
S6_3227862	0.191134229	0	0	1.21E-15	0	0.293260578	0.109193522	0.132220387	0.089496716	0.087894689	0	1.41E-14	0.118152228	0.550402419	0.387898984	0.270629169
S6_3227866	0.191134229	0	0	1.21E-15	0	0.293260578	0.109193522	0.132220387	0.089496716	0.087894689	0	1.41E-14	0.118152228	0.550402419	0.387898984	0.270629169
S6_3285624	0.091636753	0.090252926	0	0.131524578	0	0.429972786	0	0.195689073	0.092196629	0.201324958	0	0.180882105	0.028518544	0.32703707	0.26343129	0.056739255
S6_3290367	0.091636753	0.090252926	0.115296333	0.131524578	0.087530064	0.300259954	0.110209214	0.422034178	0.093160209	0.198066182	0.11733371	0.219732662	0.030707438	0.145469006	0.04550501	0.155868377
S6_3290389	0.091636753	0.090252926	0.115296333	0.131524578	0.087530064	0.300259954	0.110209214	0.422034178	0.093160209	0.198066182	0.11733371	0.219732662	0.030707438	0.145469006	0.04550501	0.155868377
S6_3510089	0.19368408	0.765398986	0.255176871	0.611647981	0.183797146	0.296752092	0.244123752	0.522303741	0	0.609141521	0.260488343	0.538022049	0.831927455	0.558310852	0.138204811	0.533586103
S6_3510110	0.19368408	0.765398986	0.255176871	0.611647981	0.183797146	0.296752092	0.244123752	0.522303741	0	0.609141521	0.260488343	0.538022049	0.831927455	0.558310852	0.138204811	0.533586103
S6_3601757	0.19368408	0.765398986	0	0.317773102	0	0.58248751	0.110209214	0.2208365	0.091520925	0.617337546	0	0.275833854	0.217641595	0.363944315	0.181618461	0.128010265
S6_3843026	0	0.322380019	0	0.086948665	0	0.58248751	0.405552256	0.2208365	0	0.468160947	0	0.11137017	0	0.355510703	1.129868913	0.095207901
S6_3843058	0	0.322380019	0	0.086948665	0	0.58248751	0.405552256	0.2208365	0	0.468160947	0	0.11137017	0	0.355510703	1.129868913	0.095207901
S6_3843062	0	0.322380019	0	0.086948665	0	0.58248751	0.405552256	0.2208365	0	0.468160947	0	0.11137017	0	0.355510703	1.129868913	0.095207901
S6_3843105	0.199639267	0	0.114040532	1.21E-14	0.183797146	0.296752092	0.244123752	0.154482308	0.201740208	0.091064676	0	0.04313124	0.057231592	0.267756038	0.828767867	0.144266487
S6_3843220	0	0	0	0.022702972	0.087530064	0.084838281	0	0.118209212	0	0	0	0.02260727	0.087077842	8.15E-15	1.43E-14	0.04724726
S6_3843226	0	0	0	0.022702972	0.087530064	0.084838281	0	0.118209212	0	0	0	0.02260727	0.087077842	8.15E-15	1.43E-14	0.04724726
S6_3843264	0	0	0	0.022702972	0.087530064	0.084838281	0	0.118209212	0	0	0	0.02260727	0.087077842	8.15E-15	1.43E-14	0.04724726
S6_3843477	0	0.194761558	0	0.235166299	0.191134229	0.185627295	0	0.040341948	0.090835413	0.196002291	0	0.175923603	0.185058702	0.071502849	8.87E-15	0.260544278
S6_3880578	0	0.09253942	0	0.068569241	0.090570553	0.187635724	0	0.230167299	0.094323269	0.093671479	0	0.138483043	0.101200649	0.032686729	0.048930959	0.043326967
S6_3923250	0.199639267	0	0	0.129102962	0.311149464	0.084838281	0	0.336529717	0.203855793	0.088207791	0	0.192490629	0.169877325	0.030904916	1.25E-14	0.085803365
S6_3940431	0	0.194761558	0	0.235166299	0.310759036	0.085705757	0	0.226534972	0.091825851	0.193522032	0	0.213447529	0.720973611	0.250011894	1.57E-14	0.223169473
S6_4056852	0	0.205547901	0.124209769	0.095686315	0.091636753	0.090252926	0	0.131524578	0	0.205370945	0.1252087	0.094261298	0.159774133	0.074420833	0.260854041	0.029347243
S6_4408808	0.093132329	0.331767133	0	0.208748079	0	0.440539875	0	0.361410116	0	0.336455929	0	0.256599597	0.066625723	0.165768695	0.048930959	0.112940615
S6_5534475	0.094092208	0.473509296	0	0.179887427	0.202625171	0.322380019	0	0.220640431	0.200732402	0.470939713	0	0.183729909	0.114252235	0.473509296	2.38E-14	0.477145968
S6_5536301	0.094092208	0.19998187	0	0.179887427	0.315259328	0.755511046	0	0.447896806	0.205458785	0.334411143	0	0.278623053	0.155830188	0.762526813	1.11E-14	0.242390523
S6_5694954	0.093132329	0.331767133	0.263123182	0.068569241	0	0.440539875	0.115285269	0.105544922	0	0.336455929	0.1249205	0.068016824	0.066625723	0.165768695	0.158652271	0.015234855
S6_5695347	0.096578256	0	0.124209769	0.023179329	0.200732402	0	0	0.066377739	0.097427122	0	0.124763174	0.047333361	0.043485308	1.13E-14	0.482159526	0.015818765
S6_5723267	0	0.205547901	0.124209769	0.023179329	0.090570553	0	0.115285269	0	0	0.095065457	0.125742111	3.91E-15	0.254117063	0.304084699	0.04848081	0.026539633
S6_5723268	0	0.205547901	0.124209769	0.023179329	0.090570553	0	0.115285269	0	0	0.095065457	0.125742111	3.91E-15	0.254117063	0.304084699	0.04848081	0.026539633
S6_5723271	0	0.205547901	0.124209769	0.023179329	0.090570553	0	0.115285269	0	0	0.095065457	0.125742111	3.91E-15	0.254117063	0.304084699	0.04848081	0.026539633
S6_5725336	0	0.094970129	0.123734678	0.048429898	0	0.435281209	0	0.142288929	0	0.211107509	0.124550985	0.075462165	0	0.328141662	0.123529546	0.022262616
S6_6419252	0.353274977	0.097371209	0	0.128165121	0.686857592	0.335486288	0.124209769	0.335028776	0.369579586	0.208807091	0.123054015	0.17596322	0.863824985	0.315733342	0.078183469	0.20079261
S6_6555235	0	0	0	0.179887427	0.087463269	0.085705757	0	0.33136476	0	0	0	0.204518555	0.032777802	4.73E-15	0.047066987	0.092816787
S6_6617657	0.096578256	0	0	0.28596991	0.090570553	0.187635724	0	0.680020677	0.097881151	0	0	0.357665309	0.03214768	0.091284874	2.83E-14	0.251002769
S6_6699705	0.214136097	0	0.123734678	0.171060467	0.087463269	0.085705757	0	0.33136476	0.211932884	0	0	0.22351178	0.112501925	0.079715134	0.13273398	0.154539665
S6_6699729	0.214136097	0	0.123734678	0.171060467	0.087463269	0.085705757	0	0.33136476	0.211932884	0	0	0.22351178	0.112501925	0.079715134	0.13273398	0.154539665
S6_6706212	0.353274977	0.097371209	0	0.128165121	0.200732402	0	0.119788873	0.404352984	0.222775091	0.095899203	0	0.176733105	0.145201651	0.344691772	0.573786013	0.226431829
S6_6850750	0.096578256	0.093388621	0.124209769	0.023179329	0	0.090252926	0	0.264549263	0.093818648	0	0.1252087	0.070239532	0.346575137	0.705308832	0.260854041	0.40766788
S6_6970774	0.096578256	0	0.124209769	0.28596991	0.087463269	0.085705757	0	0.33136476	0.097258584	0	0.125423459	0.293084451	0.029965145	1.45E-14	0.319335973	0.121406985
S6_7449579	0.474817428	0.320722803	0.267096824	0.110874914	0.199639267	0	0.114040532	0.129102962	0.336975099	0.20101202	0.265772248	0.112333738	0.379038702	0.577177978	0.470612342	0.238564514
S6_9183384	0	0.09253942	0.122835928	0.393841746	0.090570553	0	0	0.230167299	0.094323269	0.091769138	0.120053269	0.357095254	0.101200649	0.130871287	0.101737263	0.179857093
S6_9354931	0.214136097	0	0	0.171060467	0.200732402	0.089807307	0.119788873	0.066377739	0.214570772	0	0	0.15045921	0.083072871	1.07E-14	0.194482231	0.110272007
S6_9354977	0.096578256	0	0.272671658	0.28596991	0.200732402	0.089807307	0.119788873	0.066377739	0.097427122	0	0.265847079	0.215624213	0.043485308	0.17942742	0.158442742	0.314254168
S6_9354979	0.096578256	0	0.272671658	0.28596991	0.200732402	0.089807307	0.119788873	0.066377739	0.097427122	0	0.265847079	0.215624213	0.043485308	0.17942742	0.158442742	0.314254168
S6_9358331	0	0	0.122835928	0.068569241	0.327856201	0.192404854	0.115296333	0.109356419	0.096149078	0	0.121729257	0.067879648	0.648230252	0.175555292	0.077385257	0.102555807
S6_9406408	0.096578256	0	0	0.28596991	0.200732402	0	0.119788873	0.404352984	0.097427122	0	0	0.287066019	0.043485308	1.13E-14	0.392939225	0.095283412
S6_9406430	0.096578256	0	0	0.28596991	0.200732402	0	0.119788873	0.404352984	0.097427122	0	0	0.287066019	0.043485308	1.13E-14	0.392939225	0.095283412
S6_9650590	0.353274977	0.097371209	0	0.128165121	0.096578256	0	0	0.28596991	0.22109894	0.095898237	0	0.152473733	0.293079774	0.452639662	0.33950961	0.282835047
S6_10094307	0.096578256	0	0.124209769	0.28596991	0	0	0	0.235166299	0.096141958	0	0.123675695	0.267044384	0.033261354	2.14E-14	0.682152742	0.179205371
S6_10196616	0.348430031	0.093388621	0	0.261146878	0.091636753	0	0.115296333	0.131524578	0.33673231	0.092571321	0	0.216988442	0.434508828	0.148919927	0.192597571	0.390728422
S6_10196629	0.348430031	0.093388621	0	0.261146878	0.091636753	0	0.115296333	0.131524578	0.33673231	0.092571321	0	0.216988442	0.434508828	0.148919927	0.192597571	0.390728422
S6_10196638	0.348430031	0.093388621	0	0.261146878	0.091636753	0	0.115296333	0.131524578	0.33673231	0.092571321	0	0.216988442	0.434508828	0.148919927	0.192597571	0.390728422
S6_10196653	0.348430031	0.093388621	0	0.261146878	0.091636753	0	0.115296333	0.131524578	0.33673231	0.092571321	0	0.216988442	0.434508828	0.148919927	0.192597571	0.390728422
S6_10534689	0.510933733	0.209362613	0.123734678	0.24323485	0.686857592	0.335486288	0.124209769	0.335028776	0.522016271	0.210660119	0.124209769	0.243981642	0.712173022	0.156117802	0.098822178	0.165115089
S6_10534758	0.209668113	0.200432891	0	0.045792446	0.199639267	0	0	0.129102962	0.210836786	0.09370662	0	0.04680291	0.081837445	0.147274033	0.188354732	0.046773386
S6_10534838	0.209668113	0.200432891	0	0.045792446	0.091636753	0	0.115296333	0.131524578	0.207424282	0.093402703	0	0.046918934	0.27807555	0.481761088	0.321950326	0.185137946
S6_10535089	0.353274977	0.097371209	0	0.128165121	0	0.09253942	0.122835928	0.393841746	0.219917561	0	0	0.177457765	0.446909716	0.728504079	0.90208365	0.51196955
S6_10535347	0.214136097	0	0.123734678	0.171060467	0.209668113	0	0	0.300969245	0.21661476	0	0	0.219318744	0.089485477	1.15E-14	0.329429889	0.064162199
S6_10535793	0.214136097	0	0.123734678	0.171060467	0.091636753	0	0.115296333	0.131524578	0.211912152	0	0	0.151405725	0.10323278	1.38E-14	0.625511928	0.118021459
S6_10556059	0.096578256	0	0.272671658	0.28596991	0.327856201	0.192404854	0.115296333	0.109356419	0.209392159	0	0.123828753	0.192669302	0.264851117	0.350668047	0.062897755	0.317348235
S6_10561703	0.209668113	0	0	0.300969245	0.472344823	0	0	0.433194334	0.34323996	0	0	0.326161489	0.473089668	1.90E-14	0.188354732	0.146574646
S6_11406468	0.096578256	0	0	0.28596991	0.310759036	0	0	0.226534972	0.209860281	0	0	0.291775404	0.145983043	0.055037391	2.22E-14	0.075483214
S6_11798235	0.348430031	0.093388621	0.124209769	0.261146878	0.499539484	0.200432891	0.263123182	0.32464102	0.353192047	0.094097973	0.124209769	0.238748348	0.609283496	0.049864027	0.098822178	0.178919657
S6_12138623	0.353274977	0.097371209	0	0.128165121	0.199639267	0	0.114040532	0.129102962	0.224329141	0.098152589	0	0.154939191	0.091003539	0.028190769	3.05E-14	0.051458399
S6_13824649	0.214136097	0	0.123734678	0.171060467	0.096578256	0	0	0.28596991	0.211795906	0	0	0.193649956	0.119883228	0.104582059	0.574656617	0.19118325
S6_13876546	0.214136097	0.209362613	0.123734678	1.32E-14	0	0	0	0.235166299	0.099162631	0.097158585	0	0.048956052	0.12948122	0.566004598	0.373840697	0.288628351
S6_14336821	0.096578256	0.093388621	0.124209769	0.023179329	0.090570553	0	0	0.230167299	0.097881151	0.092616301	0.124599795	0.04756568	0.03214768	0.120478672	0.527723384	0.060143806
S6_14459424	0.348430031	0.093388621	0	0.261146878	0.199639267	0	0.114040532	0.129102962	0.346465997	0.093801362	0	0.241481995	0.216085484	0.032728903	2.66E-14	0.15905879
S6_15061727	0.096578256	0.093388621	0	0.023179329	0.209668113	0.200432891	0	0.045792446	0.097672148	0.094097973	0	0.047139924	0.306078735	0.049864027	1.79E-14	0.020263114
S6_15061770	0.348430031	0.093388621	0.124209769	0.261146878	0.327856201	0.192404854	0	0.109356419	0.349815432	0.094417692	0.1252087	0.192596665	0.123211193	0.036999042	0.260854041	0.141975177
S6_15342460	0.214136097	0.209362613	0.123734678	1.32E-14	0.090570553	0	0	0.230167299	0.214957584	0.097597857	0	0.049161108	0.060344127	0.286692726	0.273180236	0.150421291
S6_15618371	0.214136097	0.209362613	0.123734678	1.32E-14	0.327856201	0.192404854	0	0.109356419	0.219010229	0.210483716	0.124267351	0.024379519	0.181912902	0.06728941	0.103552391	0.004247048
S6_15638599	0.209668113	0	0	0.300969245	0.200732402	0.089807307	0	0.066377739	0.208866341	0	0	0.234784946	0.118399023	7.62E-15	2.01E-14	0.547277678
S6_15942746	0.353274977	0.097371209	0	0.128165121	0.510933733	0.209362613	0.123734678	0.24323485	0.362478014	0.097764486	0.122222376	0.151184908	0.631018701	0.051704038	0.097287658	0.112824607
S6_16337404	0.096578256	0	0	0.28596991	0.209668113	0	0	0.300969245	0.097672148	0	0	0.284995438	0.306078735	1.35E-14	1.79E-14	0.205103706
S6_17399924	0.214136097	0.209362613	0.123734678	1.32E-14	0.200732402	0.089807307	0	0.066377739	0.214570772	0.208005326	0.123469692	0.024043935	0.083072871	0.231456383	0.262169203	0.030502113
S6_18017452	0.096578256	0.093388621	0.124209769	0.023179329	0.091636753	0	0.115296333	0.131524578	0.096921766	0.092571321	0	0.047236897	0.040636119	0.148919927	0.81401726	0.029347243
S6_18777487	0.214136097	0	0.123734678	0.171060467	0.474817428	0.089807307	0	0.335482013	0.220085955	0	0.123469692	0.220459285	0.353835653	1.07E-14	0.262169203	0.102207551
S6_19109458	0.353274977	0.097371209	0	0.128165121	0.090570553	0	0	0.230167299	0.223865007	0.097265358	0	0.155250956	0.144492646	0.107471396	0.09364753	0.122763382
S6_20371287	0.353274977	0.097371209	0	0.128165121	0.327856201	0	0	0.397408946	0.35892488	0.097158585	0	0.176733091	0.16355373	0.125050757	3.31E-14	0.142030232
S6_20371289	0.353274977	0.097371209	0	0.128165121	0.327856201	0	0	0.397408946	0.35892488	0.097158585	0	0.176733091	0.16355373	0.125050757	3.31E-14	0.142030232
S6_20371311	0.353274977	0.097371209	0	0.128165121	0.327856201	0	0	0.397408946	0.35892488	0.097158585	0	0.176733091	0.16355373	0.125050757	3.31E-14	0.142030232
S6_25492799	0.214136097	0	0.123734678	0.171060467	0.091636753	0.090252926	0.115296333	0.508850058	0.211912152	0	0	0.245543363	0.10323278	0.308469925	0.625511928	0.269331079
S6_25929004	0.214136097	0.209362613	0.123734678	1.32E-14	0.091636753	0	0.115296333	0.131524578	0.211912152	0.097158585	0	0.023947376	0.10323278	0.343890339	0.625511928	0.118021459
S6_25929024	0.214136097	0.209362613	0.123734678	1.32E-14	0.091636753	0	0.115296333	0.131524578	0.211912152	0.097158585	0	0.023947376	0.10323278	0.343890339	0.625511928	0.118021459
S6_25929276	0.214136097	0.209362613	0.123734678	1.32E-14	0.090570553	0	0	0.230167299	0.214957584	0.097597857	0	0.049161108	0.060344127	0.286692726	0.273180236	0.150421291
S6_27963060	0.353274977	0.097371209	0	0.128165121	0.474817428	0.089807307	0.267096824	0.335482013	0.36349137	0.097899928	0.124432865	0.200042808	0.262528226	0.034055357	0.050566117	0.088940894
S6_28119647	0.096578256	0	0	0.28596991	0.090570553	0	0	0.230167299	0.097881151	0	0	0.292250001	0.03214768	2.02E-14	2.83E-14	0.099474865
S6_30794085	0.096578256	0	0	0.28596991	0.199639267	0	0.114040532	0.129102962	0.098216412	0	0	0.264170911	0.103672881	0.066710627	2.66E-14	0.124115451
S6_30942962	0.096578256	0	0	0.28596991	0.472344823	0	0.114040532	0.433194334	0.215217366	0	0	0.263985089	0.597899373	0.066710627	2.66E-14	0.219192783
S6_31015835	0.353274977	0.097371209	0	0.128165121	0.209668113	0	0	0.300969245	0.353361962	0.097027891	0	0.152796544	0.124148296	0.154722483	0.193790068	0.104886912
S6_31707643	0.474817428	0.089807307	0	0.335482013	0.474817428	0.089807307	0	0.335482013	0.474817428	0.089807307	0	0.335482013	0.474817428	0.089807307	0	0.335482013
S6_31707890	0.510933733	0.209362613	0.123734678	0.24323485	0.348430031	0.093388621	0	0.261146878	0.504417467	0.207737888	0	0.268410687	0.305292861	0.347027339	0.574656617	0.237519515
S6_31715025	0.348430031	0.093388621	0	0.261146878	0.474817428	0.089807307	0	0.335482013	0.352041946	0.093600886	0	0.263584454	0.23185845	0.044210587	2.41E-14	0.079746752
S6_31759565	0.214136097	0	0	0.171060467	0.096578256	0.093388621	0	0.023179329	0.211795906	0	0	0.149194006	0.119883228	1.21E-14	2.00E-14	0.416526341
S6_31779287	0.096578256	0.093388621	0	0.023179329	0	0	0	0.235166299	0.096141958	0	0	0.046823264	0.033261354	0.30022333	0.050193863	0.156167153
S6_32186207	0.209668113	0.200432891	0	0.045792446	0.091636753	0	0.115296333	0.131524578	0.207424282	0.093402703	0	0.046918934	0.27807555	0.481761088	0.321950326	0.185137946
S6_32201946	0.096578256	0.093388621	0	0.023179329	0.209668113	0.200432891	0	0.045792446	0.097672148	0.094097973	0	0.047139924	0.306078735	0.049864027	1.79E-14	0.020263114
S6_32227756	0.200732402	0.089807307	0	0.066377739	0.090570553	0	0	0.230167299	0.201029639	0	0	0.112664403	0.078558705	0.10826841	0.125292956	0.07485222
S6_32227789	0.200732402	0.089807307	0	0.066377739	0.090570553	0	0	0.230167299	0.201029639	0	0	0.112664403	0.078558705	0.10826841	0.125292956	0.07485222
S6_32253509	0.214136097	0	0.123734678	0.171060467	0	0	0	0.068569241	0.09864238	0	0	0.150445066	0.183339895	1.15E-14	0.329429889	0.322037054
S6_32332362	0.214136097	0	0	0.171060467	0.091636753	0.090252926	0.115296333	0.508850058	0.211912152	0	0	0.245543363	0.10323278	0.308469925	0.050763322	0.269331079
S6_32334652	0.096578256	0	0	0.28596991	0.327856201	0.192404854	0	0.109356419	0.209392159	0	0	0.192669302	0.264851117	0.350668047	2.91E-14	0.317348235
S6_32334719	0.348430031	0.093388621	0	0.261146878	0.200732402	0	0.119788873	0.404352984	0.341706087	0	0	0.262266311	0.333868548	0.438685991	0.392939225	0.386820972
S6_32334737	0.348430031	0.093388621	0	0.261146878	0.200732402	0	0.119788873	0.404352984	0.341706087	0	0	0.262266311	0.333868548	0.438685991	0.392939225	0.386820972
S6_32481785	0.214136097	0	0	0.171060467	0.091636753	0	0	0.131524578	0.211912152	0	0	0.151405725	0.10323278	1.38E-14	2.68E-14	0.118021459
S6_32482007	0.214136097	0	0	0.171060467	0.090570553	0	0	0.230167299	0.214957584	0	0	0.174479385	0.060344127	1.86E-14	2.60E-14	0.068360765
S6_32552273	0.096578256	0	0	0.28596991	0.474817428	0.089807307	0	0.335482013	0.212102818	0	0	0.262445823	0.77383466	0.17942742	2.41E-14	0.27787833
S6_32715534	0	0	0	0.068569241	0.327856201	0.192404854	0	0.109356419	0.096149078	0	0	0.067879648	0.648230252	0.175555292	2.41E-14	0.102555807
S6_32715545	0	0	0	0.068569241	0.327856201	0.192404854	0	0.109356419	0.096149078	0	0	0.067879648	0.648230252	0.175555292	2.41E-14	0.102555807
S6_32715619	0	0	0	0.179887427	0.091636753	0	0	0.131524578	0	0	0	0.203975195	0.292306116	1.14E-14	2.38E-14	0.117716306
S6_32718533	0.214136097	0	0.123734678	0.171060467	0.348430031	0.093388621	0.124209769	0.261146878	0.218064657	0	0.124209769	0.218574276	0.456497871	1.21E-14	0.098822178	0.147023561
S6_32718534	0.214136097	0	0.123734678	0.171060467	0.348430031	0.093388621	0.124209769	0.261146878	0.218064657	0	0.124209769	0.218574276	0.456497871	1.21E-14	0.098822178	0.147023561
S6_32740723	0.353274977	0.097371209	0	0.128165121	0.214136097	0	0.123734678	0.171060467	0.22168785	0.096877596	0.122222376	0.152054331	0.12485828	0.220975381	0.097287658	0.151301202
S6_33498921	0.214136097	0	0.123734678	0.171060467	0.209668113	0	0.263123182	0.300969245	0.21661476	0	0.124578155	0.219318744	0.089485477	1.15E-14	0.079100618	0.064162199
S6_33697732	0.214136097	0.209362613	0.123734678	1.32E-14	0	0	0	0.068569241	0.09864238	0.204922971	0	0	0.183339895	0.549223795	0.329429889	0.147820322
S6_33697755	0.214136097	0.209362613	0.123734678	1.32E-14	0	0	0	0.068569241	0.09864238	0.204922971	0	0	0.183339895	0.549223795	0.329429889	0.147820322
S6_33706304	0	0	0.119788873	0.179887427	0.090570553	0	0	0.230167299	0	0	0.116488735	0.204611029	0.188009833	1.23E-14	0.059415285	0.07485222
S6_33706306	0	0	0.119788873	0.179887427	0.090570553	0	0	0.230167299	0	0	0.116488735	0.204611029	0.188009833	1.23E-14	0.059415285	0.07485222
S6_33710161	0.096578256	0.093388621	0.124209769	0.023179329	0	0	0	0.179887427	0.095006759	0	0.124763174	0.023986446	0.180169859	0.438685991	0.482159526	0.17509946
S6_33756972	0.214136097	0	0.123734678	0.171060467	0.091636753	0	0.115296333	0.131524578	0.211912152	0	0	0.151405725	0.10323278	1.38E-14	0.625511928	0.118021459
S6_35544867	0.214136097	0	0	0.171060467	0.348430031	0.093388621	0	0.261146878	0.218064657	0	0	0.218574276	0.456497871	1.21E-14	2.00E-14	0.147023561
S6_35544868	0.214136097	0	0	0.171060467	0.348430031	0.093388621	0	0.261146878	0.218064657	0	0	0.218574276	0.456497871	1.21E-14	2.00E-14	0.147023561
S6_35545860	0.214136097	0	0.123734678	0.171060467	0.091636753	0	0	0.131524578	0.211912152	0	0.124267351	0.151405725	0.10323278	1.38E-14	0.103552391	0.118021459
S6_35619696	0.214136097	0	0.123734678	0.171060467	0.209668113	0	0	0.300969245	0.21661476	0	0	0.219318744	0.089485477	1.15E-14	0.329429889	0.064162199
S6_35850783	0.353274977	0.097371209	0	0.128165121	0.348430031	0.093388621	0.124209769	0.261146878	0.358399004	0.097638623	0.123054015	0.151887417	0.237452751	0.046004974	0.078183469	0.046834695
S6_35858153	0.353274977	0.097371209	0	0.128165121	0.474817428	0.089807307	0	0.335482013	0.36349137	0.097899928	0	0.200042808	0.262528226	0.034055357	0.050566117	0.088940894
S6_35865611	0.096578256	0	0	0.28596991	0.091636753	0.090252926	0.115296333	0.508850058	0.096921766	0	0	0.333793279	0.040636119	0.111693482	0.192597571	0.190427884
S6_37600502	0.348430031	0.093388621	0	0.261146878	0.323652275	0	0	0.508919726	0.353890269	0.092616301	0	0.310945103	0.160543055	0.120478672	2.83E-14	0.217682121
S6_37600517	0.209668113	0	0	0.300969245	0.199639267	0	0	0.474381834	0.210836786	0	0	0.344757025	0.081837445	0.109792053	0.188354732	0.202092586
S6_37670285	0.510933733	0.209362613	0.123734678	0.24323485	0.499539484	0.200432891	0.263123182	0.32464102	0.51779153	0.209933516	0.124578155	0.268759699	0.344630007	0.09224204	0.079100618	0.07563688
S6_37882917	0.348430031	0.093388621	0.124209769	0.261146878	0.474817428	0.089807307	0	0.335482013	0.352041946	0.093600886	0.124763174	0.263584454	0.23185845	0.044210587	0.482159526	0.079746752
S6_37915444	0.209668113	0	0	0.300969245	0.474817428	0.089807307	0	0.335482013	0.337873355	0	0	0.302662091	0.513386381	7.62E-15	2.01E-14	0.210224122
S6_38074379	0.348430031	0.093388621	0.124209769	0.261146878	0.641490688	0.192404854	0	0.419062207	0.497752026	0.094417692	0.1252087	0.263454434	0.577877518	0.036999042	0.260854041	0.130909402
S6_38122799	0.510933733	0.209362613	0.123734678	0.24323485	0.499539484	0.200432891	0	0.32464102	0.51779153	0.209933516	0	0.268759699	0.344630007	0.09224204	0.329429889	0.07563688
S6_38122801	0.348430031	0.335486288	0.124209769	0.071639679	0.474817428	0.320722803	0	0.110874914	0.352041946	0.336373114	0.124763174	0.071652468	0.23185845	0.136152031	0.482159526	0.023505457
S6_38122893	0.209668113	0.200432891	0.263123182	0.045792446	0.641490688	0.453748157	0.266922878	0.198040449	0.346570233	0.20375968	0.266633583	0.09079896	0.947333337	0.304535705	0.158852661	0.107261956
S6_38122902	0.209668113	0.200432891	0.263123182	0.045792446	0.641490688	0.453748157	0.266922878	0.198040449	0.346570233	0.20375968	0.266633583	0.09079896	0.947333337	0.304535705	0.158852661	0.107261956
S6_38123056	0.510933733	0.209362613	0.123734678	0.24323485	0.499539484	0.200432891	0	0.32464102	0.51779153	0.209933516	0	0.268759699	0.344630007	0.09224204	0.329429889	0.07563688
S6_38361618	0.200732402	0.089807307	0.119788873	0.066377739	0.310759036	0	0	0.226534972	0.206703582	0.090102826	0.115094276	0.112370664	0.173325584	0.031524635	0.047066987	0.032358816
S6_38570321	0.209668113	0	0	0.300969245	0.327856201	0.192404854	0	0.109356419	0.21123645	0	0	0.234750234	0.130011176	0.175555292	2.41E-14	0.334004
S6_38570351	0.209668113	0	0	0.300969245	0.327856201	0.192404854	0	0.109356419	0.21123645	0	0	0.234750234	0.130011176	0.175555292	2.41E-14	0.334004
S6_38850758	0.348430031	0.093388621	0.124209769	0.261146878	0.091636753	0.090252926	0.115296333	0.508850058	0.33673231	0	0	0.310863168	0.434508828	0.705308832	0.81401726	0.611822169
S6_39174285	0.474817428	0.089807307	0	0.335482013	0.472344823	0	0	0.433194334	0.482944432	0.089963956	0	0.382975288	0.325662473	0.042586383	0.322291214	0.140860812
S6_39174358	0.348430031	0.093388621	0.124209769	0.261146878	0.199639267	0	0	0.474381834	0.346465997	0	0.123675695	0.311630308	0.216085484	0.30022333	0.682152742	0.305077671
S6_39176077	0.510933733	0.209362613	0.123734678	0.24323485	0.199639267	0	0	0.474381834	0.359423621	0.097158585	0	0.248122867	0.327689153	0.566004598	0.373840697	0.450107826
S6_39609995	0.510933733	0.209362613	0.123734678	0.24323485	0.499539484	0.200432891	0.263123182	0.32464102	0.51779153	0.209933516	0.124578155	0.268759699	0.344630007	0.09224204	0.079100618	0.07563688
S6_39611883	0.348430031	0.093388621	0.124209769	0.261146878	0.200732402	0	0	0.404352984	0.341706087	0	0.124763174	0.262266311	0.333868548	0.438685991	0.482159526	0.386820972
S6_39706219	0.209668113	0.200432891	0.263123182	0.045792446	0.199639267	0.307444175	0.114040532	1.21E-14	0.210836786	0.203172927	0.125087476	0.023514964	0.081837445	0.073740121	0.255832179	0.046773386
S6_39706263	0.510933733	0.209362613	0.123734678	0.24323485	0.090570553	0.08810094	0	0.02040072	0.35811871	0.211006343	0	0.153680636	0.370474914	0.114634723	0.273180236	0.31279127
S6_39850784	0.348430031	0.335486288	0.124209769	0.071639679	0.199639267	0	0.114040532	0.129102962	0.346465997	0.209610874	0.125537906	0.069808483	0.216085484	0.443397594	0.157594854	0.15905879
S6_39889961	0.348430031	0.093388621	0	0.261146878	0.199639267	0	0	0.129102962	0.346465997	0.093801362	0	0.241481995	0.216085484	0.032728903	0.050193863	0.15905879
S6_39934611	0.348430031	0.335486288	0.124209769	0.071639679	0.087463269	0	0	0.062025603	0.214612027	0.21052981	0.125423459	0.024335124	0.297444336	0.338091983	0.319335973	0.20034855
S6_40087103	0.510933733	0.209362613	0.123734678	0.24323485	0.474817428	0.089807307	0.119788873	0.335482013	0.512014709	0.208005326	0	0.269265679	0.232409963	0.231456383	0.950763926	0.156936658
S6_40259992	0.348430031	0.093388621	0.124209769	0.261146878	0.199639267	0	0.114040532	0.129102962	0.346465997	0.093801362	0.125537906	0.241481995	0.216085484	0.032728903	0.157594854	0.15905879
S6_40398970	0.510933733	0.209362613	0.123734678	0.24323485	0.200732402	0.089807307	0	0.066377739	0.356507823	0.208005326	0.123469692	0.174435117	0.494492381	0.231456383	0.262169203	0.375914982
S6_40425534	0.348430031	0.093388621	0.124209769	0.261146878	0.327856201	0.192404854	0	0.109356419	0.349815432	0.094417692	0.1252087	0.192596665	0.123211193	0.036999042	0.260854041	0.141975177
S6_40488506	0.829249531	0.627693986	0.267096824	0.228697159	0.472344823	0.307444175	0.114040532	0.149961217	0.661932422	0.476551862	0.265772248	0.202547287	0.537355219	0.861374202	0.470612342	0.325147967
S6_40488583	0.474817428	0.320722803	0.267096824	0.110874914	0.310759036	0.189856944	0.115003033	0.040817208	0.34043906	0.321957952	0.269408956	0.090768488	0.211068842	0.127504021	0.216436921	0.080255335
S6_40616183	0.327856201	0.192404854	0	0.109356419	0.199639267	0.307444175	0.114040532	1.21E-14	0.323810536	0.195147543	0	0.045035413	0.172934208	0.097748025	3.17E-14	0.357963156
S6_40756181	0.327856201	0.453748157	0.266922878	0.022157061	0.327856201	0.453748157	0.266922878	0.022157061	0.327856201	0.453748157	0.266922878	0.022157061	0.327856201	0.453748157	0.266922878	0.022157061
S6_41062557	0.686857592	0.335486288	0.124209769	0.335028776	0.199639267	0.598953258	0.425963045	0.064413692	0.508375632	0.341707424	0.265163918	0.203627175	0.809802112	0.238247985	0.219135742	1.21840288
S6_41377284	0.327856201	0.792473818	0.266922878	0.153329753	0.087463269	0.446655897	0.115003033	0.123670455	0.202844966	0.637115765	0.270656636	0.132101272	0.416198498	0.552613776	0.392753603	0.335195102
S6_41825805	0.199639267	0.598953258	0.114040532	0.064413692	0.087463269	0.446655897	0.115003033	0.123670455	0.195804365	0.462753033	0.115318768	0.087045176	0.265449702	0.289287444	0.073509061	0.235726517
S6_41836396	0.829249531	0.627693986	0.267096824	0.228697159	0.472344823	0.307444175	0.114040532	0.149961217	0.661932422	0.476551862	0.265772248	0.202547287	0.537355219	0.861374202	0.470612342	0.325147967
S6_41851868	0.499539484	0.475146244	0.263123182	0.162080092	0.090570553	0.6115548	0.430278183	0.208162754	0.344108166	0.486358661	0.269038206	0.073459014	0.671752908	0.401622274	0.279922407	1.123935534
S6_41963969	0.499539484	0.475146244	0.263123182	0.162080092	0.449627527	0.593773051	0.248507328	0.059931421	0.505669957	0.48897682	0.268204799	0.121858849	0.32578181	0.333532839	0.091690455	0.118513927
S6_41964004	0.499539484	0.475146244	0.263123182	0.162080092	0.449627527	0.593773051	0.248507328	0.059931421	0.505669957	0.48897682	0.268204799	0.121858849	0.32578181	0.333532839	0.091690455	0.118513927
S6_41998069	0.641490688	0.453748157	0	0.198040449	0.782161835	0.593773051	0.248507328	0.20301543	0.661554627	0.468471935	0.115094276	0.180064917	0.439767557	0.358707963	0.047066987	0.096130446
S6_41998070	0.641490688	0.453748157	0	0.198040449	0.782161835	0.593773051	0.248507328	0.20301543	0.661554627	0.468471935	0.115094276	0.180064917	0.439767557	0.358707963	0.047066987	0.096130446
S6_41998073	0.641490688	0.453748157	0	0.198040449	0.782161835	0.593773051	0.248507328	0.20301543	0.661554627	0.468471935	0.115094276	0.180064917	0.439767557	0.358707963	0.047066987	0.096130446
S6_42039079	0.499539484	0.475146244	0.263123182	0.162080092	0.191134229	0.593773051	0.248507328	0.121553681	0.487591143	0.48897682	0.268204799	0.073713145	0.445000526	0.333532839	0.091690455	0.533937029
S6_42063772	0.474817428	0.627693986	0.267096824	0.088404156	0.191134229	0.305335076	0.248507328	1.21E-15	0.338659122	0.482353031	0.27079247	0.023630827	0.313593848	0.392018623	0.193327685	0.106735621
S6_42130824	0.472344823	0.598953258	0.114040532	0.086182036	0.472344823	0.598953258	0.114040532	0.086182036	0.472344823	0.598953258	0.114040532	0.086182036	0.472344823	0.598953258	0.114040532	0.086182036
S6_42153718	0.327856201	0.453748157	0.266922878	0.022157061	0.191134229	0.593773051	0.610569668	0.121553681	0.324345091	0.468471935	0.430312553	0.023049397	0.205354398	0.358707963	0.335898336	0.256367752
S6_42153751	0.199639267	0.307444175	0.114040532	1.21E-14	0	0.305335076	0.248507328	0.100787505	0.091751765	0.313761044	0.115759255	8.68E-15	0.292233007	0.140510094	0.059067493	0.525068663
S6_42153753	0.199639267	0.307444175	0.114040532	1.21E-14	0	0.305335076	0.248507328	0.100787505	0.091751765	0.313761044	0.115759255	8.68E-15	0.292233007	0.140510094	0.059067493	0.525068663
S6_42153762	0.199639267	0.307444175	0.114040532	1.21E-14	0	0.305335076	0.248507328	0.100787505	0.091751765	0.313761044	0.115759255	8.68E-15	0.292233007	0.140510094	0.059067493	0.525068663
S6_42188331	0.474817428	0.627693986	0.267096824	0.088404156	0.604428945	0.777837786	0.598004171	0.164777814	0.49098589	0.645869096	0.268297654	0.112929681	0.318328648	0.504026268	0.276323912	0.058144338
S6_42204425	0.472344823	0.598953258	0.425963045	0.086182036	0.323652275	0.313589014	0.115285269	0.041625883	0.468025574	0.460295331	0.269875226	0.086304628	0.230812837	0.616986416	0.908166318	0.088115173
S6_42204493	0.323652275	0.6115548	0.430278183	0.084930906	0.311149464	0.754668425	0.25036929	0.138389708	0.326112212	0.774920547	0.433786272	0.107912964	0.116802176	0.466452754	0.532029518	0.085577287
S6_42207560	0.474817428	0.627693986	0.267096824	0.088404156	0.449627527	0.593773051	0.610569668	0.059931421	0.484486788	0.641417671	0.424445964	0.090364305	0.217007913	0.361926895	0.351008476	0.013183415
S6_42212906	0.327856201	0.792473818	0.266922878	0.153329753	0.311149464	0.754668425	0.25036929	0.138389708	0.334150357	0.811972451	0.271340841	0.157329355	0.15354646	0.45118057	0.191590907	0.03562759
S6_42213421	0.199639267	0.598953258	0.114040532	0.064413692	0.191134229	0.593773051	0.248507328	0.121553681	0.200692237	0.612325366	0.115759255	0.065682104	0.078445026	0.330445609	0.059067493	0.063873588
S6_42220444	0.327856201	0.792473818	0.266922878	0.153329753	0.323652275	0.98921482	0.430278183	0.339993965	0.332451903	0.815256993	0.423628085	0.179950026	0.220927383	0.857676213	0.233562322	0.304745909
S6_42429850	0.199639267	0.307444175	0.114040532	1.21E-14	0.311149464	0.754668425	0.25036929	0.138389708	0.203855793	0.450612746	0.11605262	0.022287938	0.169877325	0.903946705	0.150175784	0.417728688
S6_42429863	0.199639267	0.307444175	0.114040532	1.21E-14	0.311149464	0.754668425	0.25036929	0.138389708	0.203855793	0.450612746	0.11605262	0.022287938	0.169877325	0.903946705	0.150175784	0.417728688
S6_42431284	0.323652275	0.313589014	0.115285269	0.041625883	0.311149464	0.434465058	0.25036929	0.019978636	0.326112212	0.444792071	0.115554906	0.021205941	0.116802176	0.250540577	0.058970011	0.046630661
S6_42629940	0.472344823	0.598953258	0.114040532	0.086182036	0.311149464	0.434465058	0	0.019978636	0.469863392	0.465904538	0.114496384	0.064953279	0.276800872	0.257479666	0.09598274	0.052757055
S6_42637451	0.782161835	0.593773051	0	0.20301543	0.977677098	0.754668425	0	0.296166869	0.802992126	0.597293404	0	0.205715445	0.915551122	0.593773051	1.77E-14	0.140247464
S6_42637519	0.472344823	0.598953258	0.114040532	0.086182036	0.190084758	0.577070444	0.397475425	0.058163866	0.462626924	0.614408589	0.116187567	0.044657969	0.336926536	0.351021648	0.140985534	0.208416708
S6_42672649	0.310759036	0.777837786	0.115003033	0.185909782	0.745481981	1.116432577	0.10951115	0.252669532	0.460733387	0.970603093	0.117064856	0.206683557	0.824396689	0.73966045	0.14900522	0.170841792
S6_42725530	0.605778779	0.754668425	0.25036929	0.138389708	0.938755409	1.276588426	0.584145574	0.334299777	0.801298179	0.956983232	0.407258551	0.204504556	0.750565711	0.83625164	0.335952054	0.120428699
S6_42725533	0.605778779	0.754668425	0.25036929	0.138389708	0.938755409	1.276588426	0.584145574	0.334299777	0.801298179	0.956983232	0.407258551	0.204504556	0.750565711	0.83625164	0.335952054	0.120428699
S6_42725553	0.605778779	0.754668425	0.25036929	0.138389708	0.938755409	1.276588426	0.584145574	0.334299777	0.801298179	0.956983232	0.407258551	0.204504556	0.750565711	0.83625164	0.335952054	0.120428699
S6_42725658	0.604428945	0.446655897	0.115003033	0.102855395	0.582446781	0.901639663	0.406211721	0.114820061	0.619835343	0.609653384	0.252236684	0.086918208	0.363433437	0.638135458	0.239549117	0.203426968
S6_42726099	0.472344823	0.598953258	0.114040532	0.086182036	0.778218295	0.929010669	0.397475425	0.234586647	0.647297185	0.628289519	0.116187567	0.13112444	0.592628595	0.621478441	0.140985534	0.086446555
S6_42731400	0.323652275	0.6115548	0.115285269	0.084930906	0.778218295	0.929010669	0.107693002	0.234586647	0.481276994	0.789439341	0.116554666	0.14726955	0.8787953	0.553599954	0.096480795	0.117155104
S6_43956303	0.190084758	0.297555397	0	0	0.430291081	0.422971644	0	0.018815779	0.307231646	0.300613619	0	0	0.537421993	0.245886744	1.34E-14	0
S6_44949491	0.44711347	0.929010669	0	0.157224413	0.433603396	0.712362383	0	0.075073337	0.451600695	0.763791881	0	0.100146007	0.210026033	0.636155395	1.23E-14	0.080133723
S6_44985559	0.449627527	0.593773051	0.113269217	0.059931421	0.430291081	0.422971644	0	0.018815779	0.452054212	0.591698429	0.110551573	0.020824842	0.148050893	0.420870933	0.056575762	0.033260987
S6_44985562	0.449627527	0.593773051	0.113269217	0.059931421	0.430291081	0.422971644	0	0.018815779	0.452054212	0.591698429	0.110551573	0.020824842	0.148050893	0.420870933	0.056575762	0.033260987
S6_45267806	0.311149464	0.434465058	0	0.019978636	0.300526507	0.875837111	0.239925806	0.169314246	0.31829331	0.593246368	0.110095667	0.041570197	0.147107175	0.599310871	0.134790725	0.164014166
S6_45674798	0.604428945	0.446655897	0	0.102855395	0.084899594	0.28316814	0.239925806	0.055994853	0.324299811	0.449917571	0	0.02274579	0.532518279	0.351579084	0.200615354	0.487276347
S6_45898972	0.183797146	0	0	0.154482308	0	0	0	0.072898969	0.088113099	0	0	0.084502114	0.074689792	0	1.26E-14	0.338674382
S6_45899011	0.183797146	0	0	0.154482308	0	0	0	0.072898969	0.088113099	0	0	0.084502114	0.074689792	0	1.26E-14	0.338674382
S6_45927502	0.084873109	0	0	0.057643201	0.083416769	0	0.107018424	0.036136704	0.086904217	0	0	0.020559345	0.028782088	1.88E-15	0.130328482	0.155008608
S6_45960710	0.184996127	0.41208234	0.575749202	0.1134381	0	0.175562122	0.229088773	0.347363544	0.086699322	0.298755451	0.420448161	0.221157427	0.142078235	0.244175669	0.694519352	0.33814681
S6_45971406	0.183797146	0.180854882	0	0.018815779	0	0.175562122	0	0.126676177	0.088113099	0.186702105	0	0.041778319	0.074689792	0.048944059	1.26E-14	0.083871157
S6_45990877	0.084873109	0	0	0	0	0.080726197	0	0.072898969	0.085906267	0.083668841	0	0.039556582	0.02670406	0.024313024	2.09E-14	0.017659071
S6_45990878	0.184996127	0.176685399	0.236511369	0.1134381	0	0	0.103877716	0.107245946	0.08768304	0	0.115028258	0.059769828	0.094188311	0.203423997	0.148738933	0.162883379
S6_45990879	0.184996127	0	0	0	0.176510312	0	0	0.018031782	0.188305919	0	0	0	0.053993163	0	1.68E-14	0.010347739
S6_45990880	0.184996127	0.176685399	0.236511369	0.1134381	0.082948509	0	0.105630617	0.053793728	0.18997874	0.085472673	0.115201811	0.059956339	0.067214402	0.128376099	0.106940541	0.070171185
S6_46068283	0.300348321	0.290186973	0.406211721	0.20877917	0.411434265	0.282967074	0.566879926	0.144578678	0.314505839	0.300737218	0.588653871	0.180183743	0.179310325	0.094302478	0.352383746	0.031718731
S6_46614418	0	0.41208234	0.236511369	0.245544421	0.083416769	0.552937491	0.393234069	0.331452701	0	0.428690022	0.24208763	0.295361659	0.059746433	0.332773485	0.252121245	0.148614989
S6_47452339	0.180963715	0.081376619	0.393234069	0.018021053	0	0.407983033	0.780516545	0.141859612	0	0.290737365	0.578064524	0.077404011	0.456829802	0.533769087	0.578978668	0.113067813
S6_47452342	0.180963715	0.081376619	0.393234069	0.018021053	0	0.407983033	0.780516545	0.141859612	0	0.290737365	0.578064524	0.077404011	0.456829802	0.533769087	0.578978668	0.113067813
S6_47642515	0.297030635	0	0.388648969	0.18472897	0	0.171608157	0.775010003	0.017876779	0.187506974	0.083348907	0.570126842	0.094549903	0.570396326	0.074214537	0.573894941	0.107949401
S6_47978613	0	0	0.388648969	0	0.414523467	0.283985609	0.998330766	0.160852967	0.189958696	0.181691312	0.580185856	0.078691054	0.570967163	0.311805936	0.786065062	0.06830908
S6_47978626	0	0	0.388648969	0	0.414523467	0.283985609	0.998330766	0.160852967	0.189958696	0.181691312	0.580185856	0.078691054	0.570967163	0.311805936	0.786065062	0.06830908
S6_47978629	0	0	0.388648969	0	0.414523467	0.283985609	0.998330766	0.160852967	0.189958696	0.181691312	0.580185856	0.078691054	0.570967163	0.311805936	0.786065062	0.06830908
S6_47978698	0.082314572	0.40901957	0.554172392	0.235584107	0.18045667	0.704112849	0.780516545	0.326976388	0	0.567498764	0.750054316	0.240443177	0.783104049	0.606232374	0.569856413	0.311028906
S6_48008108	0	0.082232759	0.379110816	0.018861133	0	0.17517717	0.389626556	0.035675266	0	0.183870773	0.404269087	0.02042763	0	0.090287477	0.187602081	0.024837637
S6_48065872	0.299996136	0	0.236511369	0.095163314	0.297030635	0.080660391	0.105879343	0.073237085	0.304871637	0	0.112106057	0.11437311	0.110839703	0.100433721	0.29067313	0.064114684
S6_48088198	0.086580718	0.08396557	0.10951115	0.058446135	0.297030635	0.283479316	0.105879343	0.239298199	0.190599657	0.184491078	0.111600798	0.101605377	0.145184288	0.164593609	0.043454698	0.147214726
S6_48327322	0.086580718	0.08396557	0.10951115	0.058446135	0.297030635	0.546663251	0.105879343	0.331234206	0.190599657	0.297706865	0.111600798	0.137929077	0.145184288	0.683792864	0.043454698	0.347151248
S6_48445910	0	0.174776672	0.379110816	0.036605567	0.29121649	0	0.758941964	0.378841237	0.183212308	0.083940585	0.553590355	0.102623987	0.236974659	0.074415081	0.517515455	0.565766901
S6_48445935	0	0.174776672	0.379110816	0.036605567	0.414523467	0.080783926	0.775010003	0.414422435	0.186702105	0.179862396	0.563043602	0.142976255	0.425147123	0.047415578	0.614207931	0.574203575
S6_48445946	0	0.174776672	0.379110816	0.036605567	0.414523467	0.080783926	0.775010003	0.414422435	0.186702105	0.179862396	0.563043602	0.142976255	0.425147123	0.047415578	0.614207931	0.574203575
S6_48478843	0.18058455	0	0.235931997	0.323141012	0.292671272	0.171608157	0.559488465	0.324472611	0.295180515	0	0.389523334	0.318426078	0.188250814	0.269999641	0.306675686	0.296617979
S6_48600981	0.290186973	0.080726197	0.229088773	0.435638854	0.082948509	0	0.559488465	0.395632884	0.188088089	0	0.382129886	0.423255111	0.15734478	0.048368705	0.419329539	0.159667976
S6_48602278	0.082314572	0.080726197	0.229088773	0.126676177	0.082948509	0	0.559488465	0.395632884	0.085593918	0	0.382129886	0.274693165	0.026613474	0.048368705	0.419329539	0.220893303
S6_48669226	0.180963715	0	0.107018424	0.420021605	0.082101204	0.173587122	0.750355668	0.126859314	0.088507359	0.084835641	0.388919164	0.272831154	0.067880247	0.126901387	0.612312139	0.305496234
S6_48844409	0.082948509	0	0.38712339	0.017876779	0	0.279572291	0.569592194	0.05386203	0	0.082407207	0.554902724	0	0.23662694	0.788883342	0.348636481	0.359752179
S6_48847900	0.290186973	0.283746757	0.229088773	0.273686082	0.18045667	0.17517717	0.389626556	0.289133412	0.297478595	0.28971717	0.375544344	0.28834211	0.111609275	0.106642104	0.269365999	0.090135389
S6_49273222	0.896736681	0.173587122	0.750355668	0.435346869	0.735614481	0.175562122	0.787090605	0.312268317	0.748546594	0.177032213	0.778141808	0.332302474	0.571100618	0.079420554	0.581884643	0.11980437
S6_49348304	0.710541987	0.080525073	1.279290533	0.288640838	0.729928852	0.177545518	1.029913342	0.258260517	0.737623571	0.177640426	1.082316679	0.301413965	0.500033053	0.201070598	1.03819087	0.151087168
S6_49348453	0.292671272	0.398747869	0.998330766	0.142974039	0.570211698	0.286370944	0.997905672	0.367588824	0.435955298	0.295328037	1.043077874	0.25409766	0.346111806	0.134330084	0.809125782	0.36866333
S6_49428553	0.18045667	0.17517717	0.780516545	0.072292309	0.411434265	0.545694209	0.773666485	0.252262378	0.298885707	0.416344386	0.813513576	0.149273139	0.188983538	0.511914936	0.707615162	0.20113824
S6_49453336	0.421797587	0.407983033	0.780516545	0.501526768	0.294527864	0.286370944	0.997905672	0.181544858	0.436723846	0.420744119	1.026754067	0.302374801	0.318646098	0.203637866	0.720005904	0.246125113
S6_49462183	0.414523467	0.283985609	0.775010003	0.414422435	0.710541987	0.545694209	0.773666485	0.713035254	0.572594624	0.424137336	0.808422186	0.617447623	0.434360123	0.326102991	0.627514881	0.469256623
S6_49718301	0.292671272	0.398747869	0.559488465	0.324472611	0.562280952	0.082232759	1.04835984	0.166364089	0.442124976	0.184458431	0.796995158	0.254455021	0.203089803	0.262574859	0.894424231	0.100952354
S6_49718319	0.292671272	0.398747869	0.559488465	0.324472611	0.562280952	0.082232759	1.04835984	0.166364089	0.442124976	0.184458431	0.796995158	0.254455021	0.203089803	0.262574859	0.894424231	0.100952354
S6_49963502	1.089230572	0.547794803	0.38712339	0.653669628	1.119720956	0.40901957	0.787090605	0.548492859	1.160785998	0.561961344	0.576829552	0.659434351	0.788038184	0.300846851	0.576647284	0.319034008
S6_50128030	0.419183766	0.279572291	0.569592194	0.198600063	0.735614481	0.175562122	0.787090605	0.312268317	0.57684857	0.179160183	0.770075101	0.303588998	0.715497724	0.066147502	0.561820286	0.184385864
S6_50665936	1.537022141	0.547794803	0.38712339	0.653669628	0.421819157	0	1.029913342	0.147355595	0.978767711	0.29359184	0.769785991	0.355476777	1.738439671	0.914892991	0.8346416	0.561968961
S6_50984968	0.566360416	0.398747869	0.559488465	0.142974039	0.421819157	0	1.029913342	0	0.447337084	0.180058422	0.787636812	0.077156301	0.349810407	0.455121145	0.729149643	0.098160688
S6_51009264	0.289253075	0.173587122	0.750355668	0.018295567	0.570211698	0.081376619	0.997905672	0.05476109	0.427547789	0.082735796	0.788066617	0.019107173	0.585096624	0.03268472	0.636391425	0.045089219
S6_51019685	0.558992285	0.173587122	0.750355668	0.126859314	0.583137451	0	1.293921632	0.037832259	0.598631955	0	1.025206981	0.077127738	0.379202142	0.354750654	0.92015633	0.107260514
S6_51021754	0.716644635	0.547794803	0.38712339	0.653669628	1.119720956	0.175562122	0.787090605	0.312268317	0.944091169	0.415880575	0.576829552	0.480178407	0.86867632	0.588530458	0.576647284	0.393825836
S6_51021776	0.716644635	0.547794803	0.38712339	0.653669628	1.119720956	0.175562122	0.787090605	0.312268317	0.944091169	0.415880575	0.576829552	0.480178407	0.86867632	0.588530458	0.576647284	0.393825836
S6_51059848	0.566360416	0.398747869	0.559488465	0.324472611	0.729928852	0	1.029913342	0.147355595	0.745421026	0.180058422	0.787636812	0.251140751	0.429001231	0.455121145	0.729149643	0.205002371
S6_51062357	0.419183766	0.279572291	0.569592194	0.198600063	0.583137451	0	1.293921632	0.037832259	0.591881307	0	1.010350129	0.11717055	0.32283036	0.594677557	1.105934398	0.22693926
S6_51062363	0.419183766	0.279572291	0.569592194	0.198600063	0.583137451	0	1.293921632	0.037832259	0.591881307	0	1.010350129	0.11717055	0.32283036	0.594677557	1.105934398	0.22693926
S6_51062367	0.419183766	0.279572291	0.569592194	0.198600063	0.583137451	0	1.293921632	0.037832259	0.591881307	0	1.010350129	0.11717055	0.32283036	0.594677557	1.105934398	0.22693926
S6_51127059	0.421797587	0.407983033	0.389626556	0.25156752	0.729928852	0	1.029913342	0.147355595	0.598069858	0.183178278	0.78009043	0.159180083	0.397830698	0.674029912	0.896327482	0.27054529
S6_51136088	0.916979203	0.080525073	0.773666485	0.288640838	0.901898021	0	1.04835984	0.092302476	0.950705014	0	1.015790916	0.150400452	0.780075916	0.088523076	0.842989908	0.133133576
S6_51151614	0.411434265	0.080525073	0.773666485	0.054406679	0.433603396	0.083095841	1.339437617	0.01904476	0.442268506	0	1.053750417	0.039568423	0.210555316	0.378729015	0.98856312	0.086508357
S6_51240798	0.411434265	0.080525073	0.773666485	0.054406679	0.300526507	0	1.293921632	0	0.308770419	0	1.037015448	0	0.143244603	0.19069479	0.933447606	0.141848335
S6_51562145	0.566360416	0.686884454	0.559488465	0.341740609	0.300526507	0	1.293921632	0.037832259	0.45571226	0.181348888	0.992533333	0.101364686	0.338092404	1.708980404	1.065990103	0.910519334
S6_51596069	0.710541987	0.282967074	0.773666485	0.182348589	0.562280952	0	1.04835984	0.092302476	0.590208771	0.082675038	1.015790916	0.132905076	0.352895335	0.672381012	0.842989908	0.323290958
S6_51601952	1.102817453	0.538486904	0.569592194	0.250846156	0.583137451	0	1.293921632	0.037832259	0.796125324	0.084599698	1.010350129	0.06070335	0.849538519	1.415693796	1.105934398	0.713547153
S6_51601982	0.909708863	0.686884454	0.559488465	0.341740609	0.583137451	0	1.293921632	0.037832259	0.794419151	0.181348888	0.992533333	0.101364686	0.698667267	1.708980404	1.065990103	0.910519334
S6_51601983	0.909708863	0.686884454	0.559488465	0.341740609	0.583137451	0	1.293921632	0.037832259	0.794419151	0.181348888	0.992533333	0.101364686	0.698667267	1.708980404	1.065990103	0.910519334
S6_51609811	0.909708863	0.398747869	0.559488465	0.709207921	0.411434265	0.080525073	0.773666485	0.288640838	0.591590811	0.178013347	0.575103416	0.502172654	1.512108358	0.508899715	0.425959639	0.611484809
S6_51609818	0.909708863	0.398747869	0.559488465	0.709207921	0.411434265	0.080525073	0.773666485	0.288640838	0.591590811	0.178013347	0.575103416	0.502172654	1.512108358	0.508899715	0.425959639	0.611484809
S6_51632213	0.730263426	0.407983033	0.389626556	0.501526768	0.91607892	0	0.997905672	0.127212132	0.942351646	0.178197211	0.764546683	0.27111312	0.651200116	1.17661957	0.670411545	0.755039439
S6_51703703	1.119720956	0.175562122	0.787090605	0.312268317	0.433603396	0.083095841	1.339437617	0.01904476	0.780308149	0	1.05826807	0.095977063	1.363280206	0.880354466	0.943863281	0.721778077
S6_51707199	0.725248163	0.538486904	0.569592194	0.435452628	0.570211698	0.081376619	0.997905672	0.256623079	0.591836278	0.288010131	0.782796069	0.323226617	0.379128816	0.765168211	0.544386557	0.47081225
S6_51723907	1.111184163	1.068341482	0.10622156	1.211297462	1.109754234	0.177545518	0.576340573	0.258260517	1.187062398	0.575171261	0.390039359	0.671589806	0.871427357	1.745036185	0.485562807	1.335063635
S6_51804258	0.716644635	0.547794803	0.105630617	0.486068503	0.421819157	0	0.576340573	0.055573566	0.598935147	0.29359184	0.385505323	0.234650715	0.403965153	0.914892991	0.485122656	0.445706634
S6_51867840	0.289253075	0.403880675	0.103257241	0.359989101	0.183797146	0.08396557	0.593169335	0.018815779	0.196021932	0	0.39026787	0.062870263	0.116035776	0.913307896	0.585233588	0.393637315
S6_51867863	0.289253075	0.403880675	0.103257241	0.359989101	0.183797146	0.08396557	0.593169335	0.018815779	0.196021932	0	0.39026787	0.062870263	0.116035776	0.913307896	0.585233588	0.393637315
S6_51901430	0.289253075	0.403880675	0.103257241	0.379521288	0.084899594	0	0.392954941	0.169314246	0.189580742	0.182251496	0.237253991	0.1909455	0.158433862	0.457258164	0.28781157	0.418080988
S6_52115246	0.421797587	0.704112849	0	0.691088313	0.729928852	0.177545518	0.237725731	0.220621544	0.598069858	0.428880104	0.106384487	0.410331571	0.397830698	0.777128684	0.266928121	0.448872552
S6_52127036	0.730263426	0.704112849	0	0.865871542	0.901898021	0.082232759	0.240318089	0.184650808	0.947773446	0.424819626	0.107639384	0.493682326	0.615071418	0.998637723	0.333801744	0.644858466
S6_52127676	0.725248163	0.538486904	0	0.489114716	0.583137451	0	0.392954941	0.129199612	0.763421125	0.184651405	0.234694072	0.237073931	0.481693456	0.677507583	0.355168158	0.335506355
S6_52127727	0.725248163	0.538486904	0	0.489114716	0.583137451	0	0.392954941	0.129199612	0.763421125	0.184651405	0.234694072	0.237073931	0.481693456	0.677507583	0.355168158	0.335506355
S6_52142244	0.735614481	0.175562122	0.106942582	0.293588349	0.300348321	0	0.571141548	0.037765829	0.459039804	0	0.391501981	0.077111974	0.72481865	0.358399256	0.428702256	0.345061083
S6_52159507	0.566360416	0.686884454	0	0.54202683	0.084899594	0	0.392954941	0.169314246	0.317389774	0.296802362	0.231456889	0.201305566	0.600867062	0.896022739	0.368717432	0.485357853
S6_52159673	0.725248163	0.538486904	0	0.489114716	0.421819157	0	0.237725731	0.055573566	0.590135429	0.181189129	0.107555525	0.187874303	0.530157918	1.017938189	0.174545213	0.810996253
S6_52159683	0.725248163	0.538486904	0	0.489114716	0.421819157	0	0.237725731	0.055573566	0.590135429	0.181189129	0.107555525	0.187874303	0.530157918	1.017938189	0.174545213	0.810996253
S6_52172498	1.556488903	0.861490384	0.103877716	1.169659795	0.938755409	0.28316814	0.107137206	0.334299777	1.219188144	0.432756448	0	0.645282481	1.224832055	0.80724527	0.268995127	0.999668804
S6_52568456	0.710541987	0.545694209	0	0.509505328	0.582446781	0.082314572	0.236511369	0.114820061	0.613064399	0.186541007	0.105485516	0.261019969	0.430208075	0.680786813	0.230044914	0.349186443
S6_52568473	0.710541987	0.545694209	0	0.509505328	0.582446781	0.082314572	0.236511369	0.114820061	0.613064399	0.186541007	0.105485516	0.261019969	0.430208075	0.680786813	0.230044914	0.349186443
S6_52678328	0.421819157	0.177545518	0	0.312355034	0.183797146	0.08396557	0.244123752	0.018815779	0.194327035	0	0.110106299	0.122479344	0.325162295	0.916317533	0.179197491	0.524964223
S6_52714392	0.725248163	0.861490384	0.103877716	0.895001104	0.300348321	0	0.236511369	0.037765829	0.465926024	0.187080933	0	0.242212513	0.513197378	2.02006056	0.388261058	1.445173753
S6_52816624	0.180509505	0	0.237725731	0.18472897	0.433603396	0	0.402194892	0.1134381	0.303316727	0	0.392376069	0.154879068	0.467187068	0	0.227733695	0.111307528
S6_52883857	0.424670667	0.175562122	0.106942582	0.293588349	0.190084758	0	0.248848196	0.058163866	0.321892751	0	0.250548402	0.080382454	0.29207327	0.228171999	0.11252832	0.332875945
S6_52992409	0.181562787	0.40901957	0	0.381813364	0.290891428	0.082232759	0.103939328	0.148197505	0.186476216	0.285101088	0	0.245043486	0.073601901	0.548885151	1.74E-14	0.398836784
S6_52992412	0.176510312	0.282967074	0.105669604	0.252262378	0.180509505	0	0.237725731	0.055573566	0.182059235	0.08278219	0.231142124	0.112069262	0.072075778	0.409524645	0.110305263	0.320911979
S6_52992415	0.176510312	0.282967074	0.105669604	0.252262378	0.180509505	0	0.237725731	0.055573566	0.182059235	0.08278219	0.231142124	0.112069262	0.072075778	0.409524645	0.110305263	0.320911979
S6_52992440	0.176510312	0.282967074	0.105669604	0.252262378	0.180509505	0	0.237725731	0.055573566	0.182059235	0.08278219	0.231142124	0.112069262	0.072075778	0.409524645	0.110305263	0.320911979
S6_53208699	0.180509505	0.080660391	0.576340573	0.036794905	0.183797146	0.296752092	1.059398453	0.058446135	0.188489333	0.185868627	0.816502885	0.039484807	0.057742339	0.304808582	0.769525451	0.039223332
S6_53212294	0.558992285	0.403880675	0.376715511	0.530353552	0.183797146	0.08396557	0.593169335	0.018815779	0.320748339	0	0.418768789	0.079444401	0.442011186	0.913307896	0.256035858	1.015035172
S6_53345374	0.176510312	0.080525073	0.387046302	0.071967	0.433603396	0	0.402194892	0.075073337	0.306375005	0	0.411790798	0.078790341	0.325902522	0.02475554	0.204898826	0.012795593
S6_53348309	0.289253075	0.173587122	0.376715511	0.287595057	0.583137451	0	0.392954941	0.129199612	0.442237408	0.084336499	0.400885974	0.191073079	0.408457195	0.075049923	0.162577276	0.157553163
[truncated: 760 more rows]
