# Supplementary material for: Using Genotyping by Sequencing to Map Two Novel Anthracnose Resistance Loci in Sorghum bicolor
Source: G3 (Bethesda). 2016 May 18;6(7):1935–46. doi: 10.1534/g3.116.030510 (PMC4938647; doi:10.1534/g3.116.030510)
Supplement: Supplemental Material [file supp_g3.116.030510_FileS6.txt]

rs#	alleles	chrom	pos	strand	assembly#	center	protLSID	assayLSID	panelLSID	QCcode	2013EHxBK7RIL_1:MERGE	2013EHxBK7RIL_10:C4RY4ACXX:6:250288876	2013EHxBK7RIL_100:C4RY4ACXX:7:250288998	2013EHxBK7RIL_101:MERGE	2013EHxBK7RIL_102:C4RY4ACXX:7:250289000	2013EHxBK7RIL_103:C4RY4ACXX:7:250289001	2013EHxBK7RIL_104:C4RY4ACXX:7:250289002	2013EHxBK7RIL_105:C4RY4ACXX:7:250289003	2013EHxBK7RIL_106:C4RY4ACXX:7:250289004	2013EHxBK7RIL_107:C4RY4ACXX:7:250289005	2013EHxBK7RIL_108:C4RY4ACXX:7:250289006	2013EHxBK7RIL_109:C4RY4ACXX:7:250289007	2013EHxBK7RIL_11:MERGE	2013EHxBK7RIL_110:C4RY4ACXX:7:250289008	2013EHxBK7RIL_111:C4RY4ACXX:7:250289009	2013EHxBK7RIL_112:C4RY4ACXX:7:250289010	2013EHxBK7RIL_113:C4RY4ACXX:7:250289011	2013EHxBK7RIL_114:C4RY4ACXX:7:250289012	2013EHxBK7RIL_115:C4RY4ACXX:7:250289013	2013EHxBK7RIL_116:C4RY4ACXX:7:250289014	2013EHxBK7RIL_117:C4RY4ACXX:7:250289016	2013EHxBK7RIL_118:C4RY4ACXX:7:250289017	2013EHxBK7RIL_119:C4RY4ACXX:7:250289018	2013EHxBK7RIL_12:C4RY4ACXX:6:250288878	2013EHxBK7RIL_120:C4RY4ACXX:7:250289019	2013EHxBK7RIL_121:C4RY4ACXX:7:250289020	2013EHxBK7RIL_122:C4RY4ACXX:7:250289021	2013EHxBK7RIL_123:C4RY4ACXX:7:250289022	2013EHxBK7RIL_124:C4RY4ACXX:7:250289023	2013EHxBK7RIL_125:C4RY4ACXX:7:250289024	2013EHxBK7RIL_126:C4RY4ACXX:7:250289025	2013EHxBK7RIL_127:C4RY4ACXX:7:250289026	2013EHxBK7RIL_128:MERGE	2013EHxBK7RIL_129:C4RY4ACXX:7:250289028	2013EHxBK7RIL_13:C4RY4ACXX:6:250288879	2013EHxBK7RIL_130:C4RY4ACXX:7:250289029	2013EHxBK7RIL_131:C4RY4ACXX:7:250289030	2013EHxBK7RIL_132:C4RY4ACXX:7:250289031	2013EHxBK7RIL_133:C4RY4ACXX:7:250289032
S1_2008	G/C	1	2008	+	NA	NA	NA	NA	NA	NA	G	G	G	S	G	G	G	S	G	G	G	G	G	G	G	G	G	S	G	G	N	G	G	G	G	G	G	N	S	G	G	G	S	G	G	G	G	G	G
S1_2546	A/C	1	2546	+	NA	NA	NA	NA	NA	NA	A	A	A	A	A	A	A	A	A	A	A	A	A	A	A	A	A	A	A	A	A	A	A	A	A	A	A	A	A	A	A	A	A	N	A	A	A	A	A
S1_2570	A/C	1	2570	+	NA	NA	NA	NA	NA	NA	A	A	A	A	A	A	A	A	A	A	N	A	A	A	A	A	A	A	A	A	A	A	A	A	A	A	A	N	A	A	A	A	A	A	A	A	A	A	A
S1_14393	C/T	1	14393	+	NA	NA	NA	NA	NA	NA	C	C	T	T	N	C	C	T	N	C	C	C	T	N	C	T	C	C	C	C	C	C	N	C	C	N	T	C	T	N	T	N	T	N	N	C	N	C	T
S1_14632	A/C	1	14632	+	NA	NA	NA	NA	NA	NA	A	A	A	A	A	A	A	A	A	A	N	A	A	N	A	A	A	N	A	A	A	C	N	A	N	A	N	A	N	A	A	A	A	A	A	A	A	A	A
S1_27308	G/T	1	27308	+	NA	NA	NA	NA	NA	NA	G	G	G	N	G	G	G	G	G	N	N	G	G	G	G	N	N	G	G	G	G	G	G	G	G	G	N	G	G	N	G	G	G	N	N	G	G	K	G
S1_27309	G/T	1	27309	+	NA	NA	NA	NA	NA	NA	G	G	G	N	G	G	G	K	G	N	N	G	G	G	G	N	N	G	G	G	G	G	G	G	K	G	N	G	K	N	G	G	G	N	N	G	G	G	G
S1_27310	G/T	1	27310	+	NA	NA	NA	NA	NA	NA	G	G	G	N	G	G	G	G	G	N	N	G	G	G	G	N	N	G	G	G	G	G	G	G	G	G	N	G	G	N	G	G	G	N	N	G	G	G	G
S1_27482	T/C	1	27482	+	NA	NA	NA	NA	NA	NA	T	T	T	T	T	T	N	T	T	T	N	T	T	T	T	T	T	N	T	T	T	T	T	T	T	T	T	T	T	T	T	T	T	N	N	T	N	T	T
S1_27499	A/G	1	27499	+	NA	NA	NA	NA	NA	NA	A	A	A	A	A	A	N	A	A	A	N	A	R	A	A	G	A	N	A	A	A	A	A	A	A	A	A	A	A	A	A	A	A	N	N	A	N	A	A
S1_41784	T/C	1	41784	+	NA	NA	NA	NA	NA	NA	T	T	T	T	T	T	T	T	T	T	T	T	T	T	T	T	T	T	T	T	T	T	T	T	T	N	T	T	T	T	N	T	T	T	T	T	T	T	T
S1_65375	A/G	1	65375	+	NA	NA	NA	NA	NA	NA	R	A	A	A	A	A	A	A	N	A	A	G	A	N	A	A	A	A	A	A	A	A	A	A	A	A	A	A	A	A	A	A	A	A	A	A	N	A	A
S1_69171	C/G	1	69171	+	NA	NA	NA	NA	NA	NA	G	G	C	C	C	G	G	C	N	G	G	G	C	C	G	N	G	G	G	G	G	G	G	N	N	C	C	G	C	C	C	G	C	G	N	G	G	G	C
S1_79675	T/A	1	79675	+	NA	NA	NA	NA	NA	NA	T	T	T	T	T	T	T	T	T	T	T	T	T	T	T	N	T	N	T	T	T	T	T	T	T	N	A	T	T	N	T	T	T	T	N	N	N	T	T
S1_79691	T/C	1	79691	+	NA	NA	NA	NA	NA	NA	T	T	Y	T	T	T	T	T	N	T	N	T	T	T	T	T	T	N	N	T	T	T	T	T	T	T	T	T	T	N	T	T	T	T	T	T	T	T	T
S1_79692	T/C	1	79692	+	NA	NA	NA	NA	NA	NA	T	T	T	T	T	T	T	T	T	T	T	T	T	T	T	N	T	N	T	T	T	T	T	T	T	N	T	T	T	N	T	T	T	T	N	N	N	T	T
S1_79705	T/C	1	79705	+	NA	NA	NA	NA	NA	NA	T	T	T	T	T	T	T	T	T	T	Y	T	T	T	T	N	T	N	T	T	T	T	T	T	T	N	T	T	T	N	T	T	T	T	N	N	N	T	T
S1_79732	T/C	1	79732	+	NA	NA	NA	NA	NA	NA	T	T	T	T	N	T	N	T	T	T	N	T	T	T	T	N	T	T	N	N	T	T	T	N	T	N	T	N	T	N	T	N	T	T	N	N	T	T	T
S1_79832	C/G	1	79832	+	NA	NA	NA	NA	NA	NA	C	C	C	C	C	C	C	C	C	C	C	C	S	C	C	C	C	S	C	C	C	C	C	C	C	C	C	C	C	C	C	C	C	C	C	C	C	C	C
S1_80502	T/C	1	80502	+	NA	NA	NA	NA	NA	NA	T	T	T	T	N	T	T	T	N	T	T	T	T	T	T	T	T	T	N	T	T	T	T	T	T	T	T	T	T	T	N	T	T	T	N	T	N	T	T
S1_80743	A/G	1	80743	+	NA	NA	NA	NA	NA	NA	A	A	A	A	A	A	A	A	A	A	A	A	A	N	N	N	A	A	N	A	A	N	A	A	A	A	A	A	A	A	A	A	A	A	A	A	A	A	A
S1_80776	T/G	1	80776	+	NA	NA	NA	NA	NA	NA	T	T	T	K	T	T	T	T	T	N	N	N	T	T	N	T	N	T	N	T	T	T	T	N	T	T	T	T	T	N	T	T	T	T	T	T	N	T	T
S1_81749	C/A	1	81749	+	NA	NA	NA	NA	NA	NA	C	C	C	C	C	N	C	C	C	C	C	N	C	C	C	C	N	C	N	C	C	C	C	C	C	C	C	N	C	C	N	C	C	N	C	C	N	C	N
S1_81821	A/C	1	81821	+	NA	NA	NA	NA	NA	NA	A	A	A	A	A	A	A	A	N	A	N	A	A	N	A	A	A	N	A	A	A	A	A	A	A	A	N	A	A	N	A	N	A	A	A	A	A	A	A
S1_111747	T/A	1	111747	+	NA	NA	NA	NA	NA	NA	T	T	T	T	N	T	T	T	T	T	T	T	T	N	N	T	T	N	N	T	T	T	T	T	T	T	T	T	T	T	T	T	T	T	N	N	T	T	T
S1_112137	T/G	1	112137	+	NA	NA	NA	NA	NA	NA	T	T	T	T	T	T	T	T	N	T	N	T	T	T	T	T	T	T	T	N	T	T	T	N	T	K	T	T	T	T	T	K	T	T	N	T	T	T	K
S1_115404	C/T	1	115404	+	NA	NA	NA	NA	NA	NA	N	C	C	C	C	C	C	C	C	N	C	C	C	C	C	C	C	C	C	C	N	C	N	C	C	C	C	C	C	C	C	C	C	C	C	C	C	C	C
S1_115430	T/A	1	115430	+	NA	NA	NA	NA	NA	NA	T	T	N	T	T	T	T	T	T	T	N	T	T	T	N	T	T	T	T	T	T	T	T	N	T	T	T	N	T	N	N	T	T	T	N	T	N	T	T
S1_115434	T/C	1	115434	+	NA	NA	NA	NA	NA	NA	T	T	N	T	T	T	T	T	T	T	N	T	T	T	N	T	T	T	Y	T	T	T	T	N	T	T	T	N	T	N	N	T	T	T	N	T	N	T	T
S1_117849	T/G	1	117849	+	NA	NA	NA	NA	NA	NA	T	T	T	T	T	T	T	T	T	T	T	T	T	T	K	T	N	N	T	T	T	N	N	N	T	T	T	N	K	T	T	T	T	T	N	T	T	T	T
S1_117875	T/C	1	117875	+	NA	NA	NA	NA	NA	NA	T	T	T	T	T	T	T	T	N	T	N	T	T	N	T	T	T	T	N	N	T	T	T	T	T	T	T	T	T	T	T	T	T	T	N	T	T	T	T
S1_117882	G/A	1	117882	+	NA	NA	NA	NA	NA	NA	G	G	G	G	G	G	G	G	N	G	N	G	G	N	G	G	G	G	N	N	G	G	G	G	G	G	G	G	R	G	G	G	G	G	N	G	G	G	G
S1_118819	T/A	1	118819	+	NA	NA	NA	NA	NA	NA	T	T	N	T	T	T	T	T	T	T	T	T	T	N	T	T	T	N	T	T	T	T	T	T	T	T	T	T	T	T	T	T	T	T	T	T	T	T	T
S1_118841	C/A	1	118841	+	NA	NA	NA	NA	NA	NA	C	C	C	C	C	C	C	C	N	C	N	C	C	C	C	C	N	C	C	C	N	C	C	C	C	C	C	C	C	N	N	C	C	C	C	N	C	C	C
S1_118842	A/G	1	118842	+	NA	NA	NA	NA	NA	NA	R	A	A	A	A	A	A	A	N	A	N	A	A	A	A	A	N	A	A	A	N	A	A	A	A	A	A	A	A	N	N	A	A	A	A	N	A	A	A
S1_123465	A/C	1	123465	+	NA	NA	NA	NA	NA	NA	A	A	N	N	A	A	A	A	A	A	A	A	A	A	N	A	A	A	A	A	A	A	A	A	A	N	N	A	A	N	N	A	M	A	A	A	A	A	A
S1_124232	A/C	1	124232	+	NA	NA	NA	NA	NA	NA	A	A	A	A	A	A	A	A	A	A	N	A	A	A	A	N	A	A	A	A	A	N	A	A	A	N	A	A	A	A	A	A	A	A	N	A	A	A	A
S1_124240	A/C	1	124240	+	NA	NA	NA	NA	NA	NA	A	A	A	N	N	A	A	A	A	A	N	A	A	A	A	A	A	N	A	A	A	A	A	A	A	A	A	N	A	A	N	A	A	M	A	A	A	A	N
S1_127246	A/T	1	127246	+	NA	NA	NA	NA	NA	NA	A	A	A	A	A	A	A	A	A	A	N	A	A	A	A	A	A	A	A	A	A	N	A	A	N	N	A	N	A	N	A	A	W	N	N	N	A	A	A
S1_145757	A/G	1	145757	+	NA	NA	NA	NA	NA	NA	A	A	A	A	A	A	A	A	A	A	N	A	R	A	A	A	A	N	A	A	A	A	A	N	A	A	A	A	A	A	A	A	A	N	N	A	R	N	A
S1_145804	T/C	1	145804	+	NA	NA	NA	NA	NA	NA	T	T	T	T	T	T	T	T	T	T	N	T	T	T	T	T	T	N	T	T	T	T	T	N	T	T	T	T	T	T	T	T	T	N	N	T	T	N	T
S1_156796	T/C	1	156796	+	NA	NA	NA	NA	NA	NA	T	T	T	T	T	T	T	T	T	T	T	T	T	T	T	T	T	T	T	T	T	T	T	T	T	T	T	T	T	T	N	T	T	T	N	N	T	T	T
S1_156842	T/G	1	156842	+	NA	NA	NA	NA	NA	NA	T	T	T	T	T	T	T	T	T	T	T	T	T	T	T	T	T	T	T	T	T	T	T	K	T	T	T	T	T	T	N	T	T	T	N	N	T	T	T
S1_156843	T/C	1	156843	+	NA	NA	NA	NA	NA	NA	T	T	C	T	T	T	T	T	T	T	T	T	T	T	T	T	T	T	T	T	T	T	T	T	T	T	T	T	T	T	N	T	T	T	N	N	T	T	T
S1_156912	T/C	1	156912	+	NA	NA	NA	NA	NA	NA	T	T	T	T	T	T	T	T	T	T	T	N	T	T	T	T	T	T	T	T	T	T	T	T	N	T	T	T	T	T	T	T	T	T	T	T	T	T	T
S1_162605	T/C	1	162605	+	NA	NA	NA	NA	NA	NA	T	T	T	T	T	T	T	T	T	T	T	T	T	N	T	T	T	T	T	T	T	T	T	T	T	Y	T	T	T	T	T	T	T	T	N	C	T	T	T
S1_162640	C/A	1	162640	+	NA	NA	NA	NA	NA	NA	C	C	C	C	C	C	C	C	C	C	N	C	C	C	C	C	C	C	C	C	C	C	C	C	C	N	N	N	C	N	N	C	C	C	N	C	C	C	C
S1_169201	A/C	1	169201	+	NA	NA	NA	NA	NA	NA	A	A	N	A	A	N	A	N	M	A	N	A	A	N	A	A	A	A	A	A	N	N	A	A	A	A	A	N	A	A	A	A	A	A	N	A	A	A	A
S1_175166	A/G	1	175166	+	NA	NA	NA	NA	NA	NA	A	A	A	R	A	A	A	A	N	A	A	A	A	A	A	A	A	A	A	A	A	N	A	A	A	A	A	A	A	N	A	A	A	A	N	A	N	A	A
S1_175176	G/T	1	175176	+	NA	NA	NA	NA	NA	NA	K	G	G	K	G	G	G	G	N	G	G	T	G	K	G	G	G	G	G	K	G	N	G	G	K	G	G	G	K	N	G	K	G	G	N	G	N	G	G
S1_175181	G/C	1	175181	+	NA	NA	NA	NA	NA	NA	G	G	G	G	G	G	G	S	N	G	G	G	G	G	G	G	G	G	G	G	G	N	G	S	S	G	G	G	G	N	G	G	G	G	N	G	N	G	G
S1_175187	A/G	1	175187	+	NA	NA	NA	NA	NA	NA	R	R	A	R	G	R	R	R	N	A	R	G	R	G	R	A	R	A	R	A	A	N	A	R	R	A	R	G	R	N	R	R	R	A	N	A	N	R	A
S1_175238	G/C	1	175238	+	NA	NA	NA	NA	NA	NA	G	G	N	G	N	G	G	G	G	G	N	G	G	G	G	G	G	G	G	G	G	N	G	G	N	G	G	G	G	G	G	G	G	G	G	G	G	G	G
S1_175240	T/G	1	175240	+	NA	NA	NA	NA	NA	NA	K	K	N	K	N	T	K	K	T	T	N	T	T	K	K	T	T	T	K	T	K	N	T	T	N	T	T	G	T	K	K	K	T	T	T	T	K	T	T
S1_175244	G/C	1	175244	+	NA	NA	NA	NA	NA	NA	G	G	N	G	N	G	G	G	G	G	N	G	G	G	G	G	G	G	S	G	G	N	G	G	N	G	G	G	G	G	G	S	G	G	G	G	G	G	G
S1_175247	T/G	1	175247	+	NA	NA	NA	NA	NA	NA	K	T	N	T	N	K	T	T	T	T	N	T	K	T	T	T	T	T	T	T	T	N	K	T	N	T	T	G	T	T	T	T	T	T	T	T	T	T	K
S1_175251	A/G	1	175251	+	NA	NA	NA	NA	NA	NA	A	A	N	A	N	R	A	A	A	A	N	A	R	A	A	A	A	A	A	A	A	N	R	A	N	A	R	G	A	A	A	A	A	A	A	A	R	A	R
S1_175260	G/C	1	175260	+	NA	NA	NA	NA	NA	NA	G	G	N	G	N	S	S	S	G	S	N	G	G	G	G	S	G	G	S	G	S	N	G	G	N	G	G	N	G	G	G	G	S	G	G	G	S	G	G
S1_175264	A/G	1	175264	+	NA	NA	NA	NA	NA	NA	A	A	N	A	N	A	A	R	A	A	N	A	A	A	R	A	A	A	A	A	A	N	A	A	N	A	A	N	A	R	A	A	A	A	A	A	A	A	A
S1_175267	A/C	1	175267	+	NA	NA	NA	NA	NA	NA	A	A	N	A	N	A	A	A	A	A	N	A	A	A	A	A	A	A	A	A	A	N	A	M	N	A	A	N	A	A	A	A	A	A	A	A	A	A	A
S1_175269	C/A	1	175269	+	NA	NA	NA	NA	NA	NA	C	C	N	C	N	C	C	C	C	C	N	C	C	C	C	C	C	C	C	C	M	N	C	C	N	C	C	N	C	C	C	C	C	C	C	C	C	C	C
S1_175290	C/T	1	175290	+	NA	NA	NA	NA	NA	NA	Y	Y	Y	Y	Y	Y	Y	C	N	T	N	C	Y	Y	Y	Y	Y	Y	C	C	Y	C	Y	T	Y	Y	Y	C	T	N	Y	Y	T	Y	N	T	Y	C	Y
S1_175337	A/G	1	175337	+	NA	NA	NA	NA	NA	NA	R	R	R	R	R	R	R	A	N	G	N	A	R	R	R	R	R	R	A	A	R	A	R	G	R	R	R	A	G	N	R	R	G	R	N	G	R	A	R
S1_175399	A/G	1	175399	+	NA	NA	NA	NA	NA	NA	A	A	A	A	A	A	A	A	A	A	G	A	A	A	A	N	A	A	A	A	A	A	N	A	A	A	A	A	A	N	A	A	A	A	N	A	A	A	A
S1_175402	A/T	1	175402	+	NA	NA	NA	NA	NA	NA	A	A	A	A	A	A	A	A	A	A	A	A	A	A	A	N	A	A	A	A	A	A	N	A	A	A	A	A	A	N	A	A	A	A	N	A	A	A	A
S1_187360	T/G	1	187360	+	NA	NA	NA	NA	NA	NA	T	T	N	T	N	T	T	T	N	T	N	T	T	T	T	T	T	T	N	T	N	T	T	T	T	T	T	T	T	N	T	T	T	T	N	T	T	T	T
S1_187425	A/G	1	187425	+	NA	NA	NA	NA	NA	NA	A	A	A	A	A	A	A	A	N	A	N	A	A	N	N	N	A	A	A	A	N	A	A	A	A	A	A	A	N	A	A	A	A	A	A	A	A	A	A
S1_197826	G/T	1	197826	+	NA	NA	NA	NA	NA	NA	G	G	G	G	G	G	K	G	G	G	N	G	G	G	G	G	N	N	N	G	G	N	G	G	G	G	G	G	G	N	G	G	G	N	N	G	G	G	G
S1_205618	A/G	1	205618	+	NA	NA	NA	NA	NA	NA	A	A	N	A	A	A	A	A	A	A	N	N	A	A	A	A	A	A	A	A	N	A	A	N	N	R	N	A	A	A	A	A	A	A	N	N	A	A	A
S1_205646	T/C	1	205646	+	NA	NA	NA	NA	NA	NA	T	T	N	T	T	T	T	T	T	T	N	N	T	T	T	T	T	T	T	T	T	T	T	N	N	T	N	T	T	T	T	T	T	T	N	N	T	T	T
S1_211539	A/C	1	211539	+	NA	NA	NA	NA	NA	NA	A	A	A	A	A	A	A	A	N	A	N	A	A	N	A	A	A	A	A	A	A	A	A	A	A	A	A	A	A	N	A	N	A	N	N	N	A	A	A
S1_217806	C/A	1	217806	+	NA	NA	NA	NA	NA	NA	C	C	N	C	C	C	C	C	C	C	N	C	C	N	N	C	C	C	C	C	C	N	C	C	C	C	N	N	C	N	N	C	C	C	N	C	C	C	C
S1_218338	G/T	1	218338	+	NA	NA	NA	NA	NA	NA	G	G	G	G	G	G	G	G	N	G	G	G	G	G	G	N	G	G	G	G	G	N	G	T	G	G	G	G	G	G	G	G	G	G	G	G	G	G	G
S1_218359	A/C	1	218359	+	NA	NA	NA	NA	NA	NA	A	A	A	A	A	A	A	A	N	A	A	A	A	A	M	N	A	A	A	A	A	N	A	A	A	A	A	A	A	A	A	A	A	A	A	A	M	A	A
S1_239592	A/T	1	239592	+	NA	NA	NA	NA	NA	NA	A	A	A	A	A	A	A	A	A	A	A	A	A	A	A	A	A	A	A	A	A	A	A	A	A	A	A	A	A	N	A	A	A	A	A	A	A	A	A
S1_252667	A/G	1	252667	+	NA	NA	NA	NA	NA	NA	R	A	A	A	A	A	A	A	A	A	A	N	A	A	A	A	A	A	N	A	A	A	A	A	A	A	A	A	A	A	A	A	R	A	N	A	A	A	A
S1_254067	T/C	1	254067	+	NA	NA	NA	NA	NA	NA	T	T	T	T	T	T	T	T	T	T	T	N	T	T	N	N	T	T	T	T	T	T	T	T	T	T	T	T	N	N	N	N	T	T	N	T	T	T	T
S1_258796	C/T	1	258796	+	NA	NA	NA	NA	NA	NA	C	C	C	C	C	C	C	C	C	C	C	C	C	N	C	C	C	C	C	C	C	C	C	C	C	C	C	N	C	C	N	C	C	C	N	Y	C	C	C
S1_258956	A/T	1	258956	+	NA	NA	NA	NA	NA	NA	A	A	A	A	A	A	A	A	A	A	A	A	A	N	A	A	A	A	A	A	A	W	A	A	A	A	A	A	A	A	A	A	A	A	A	A	A	A	A
S1_259116	A/C	1	259116	+	NA	NA	NA	NA	NA	NA	A	A	A	A	A	A	A	A	N	A	A	N	M	N	A	A	A	A	A	A	A	A	A	A	A	N	A	N	N	N	A	N	A	A	A	A	A	A	A
S1_261265	T/C	1	261265	+	NA	NA	NA	NA	NA	NA	T	T	T	T	T	T	T	T	T	T	N	T	T	T	T	T	T	T	T	T	T	N	Y	T	T	T	T	T	T	N	T	T	T	T	N	T	T	T	T
S1_261280	T/A	1	261280	+	NA	NA	NA	NA	NA	NA	W	T	T	T	T	T	T	T	N	T	N	T	T	T	T	T	T	T	T	T	T	T	T	T	T	T	T	T	T	N	N	N	T	T	N	T	T	T	T
S1_261288	T/C	1	261288	+	NA	NA	NA	NA	NA	NA	T	T	T	T	T	T	T	T	N	T	N	T	T	T	T	T	T	T	T	T	T	T	T	T	T	T	T	T	T	N	N	N	T	T	N	T	T	T	T
S1_261305	G/T	1	261305	+	NA	NA	NA	NA	NA	NA	G	G	G	G	G	G	G	G	N	G	N	G	G	G	G	G	G	G	G	G	G	G	G	G	G	G	G	G	G	N	N	N	G	G	N	G	G	G	G
S1_261491	A/C	1	261491	+	NA	NA	NA	NA	NA	NA	A	A	A	A	A	A	A	A	A	A	A	A	A	A	A	A	A	A	A	A	A	A	A	A	A	A	A	A	N	A	A	A	A	A	C	A	A	A	A
S1_262524	T/C	1	262524	+	NA	NA	NA	NA	NA	NA	T	T	T	T	T	T	T	T	T	T	T	T	T	T	T	T	T	T	T	T	T	T	T	T	T	T	T	T	T	T	T	T	T	T	T	T	T	T	T
S1_262580	A/G	1	262580	+	NA	NA	NA	NA	NA	NA	A	A	A	A	A	A	A	A	A	A	A	A	A	A	A	A	A	A	N	A	A	A	A	A	A	A	A	A	A	N	N	A	A	A	A	A	A	A	A
S1_262848	T/G	1	262848	+	NA	NA	NA	NA	NA	NA	T	T	T	T	T	K	T	T	T	T	T	T	T	T	T	T	T	T	T	T	T	T	T	T	K	T	T	T	T	T	T	T	T	T	N	T	T	T	T
S1_263349	T/A	1	263349	+	NA	NA	NA	NA	NA	NA	T	T	T	T	N	T	T	T	N	N	T	T	T	T	T	T	T	T	T	T	T	N	T	T	T	T	T	T	T	N	T	T	T	T	T	T	T	T	T
S1_263423	T/G	1	263423	+	NA	NA	NA	NA	NA	NA	T	T	N	T	T	T	T	T	T	T	N	T	T	T	N	N	T	T	T	T	T	T	N	T	T	K	T	T	T	T	T	T	T	T	T	T	N	T	T
S1_263426	A/G	1	263426	+	NA	NA	NA	NA	NA	NA	A	A	A	A	N	A	A	A	A	A	A	A	A	A	A	A	A	N	N	A	A	A	N	A	A	A	A	A	A	A	N	N	A	A	A	A	A	A	A
S1_263471	T/C	1	263471	+	NA	NA	NA	NA	NA	NA	T	T	T	Y	T	T	Y	T	T	T	T	T	T	T	T	T	T	N	Y	T	T	T	N	T	T	T	T	T	T	T	T	T	T	T	T	N	T	T	T
S1_263477	A/C	1	263477	+	NA	NA	NA	NA	NA	NA	A	A	A	A	A	A	A	A	A	A	A	A	A	A	A	A	A	N	A	A	A	A	N	A	A	A	A	A	A	A	A	A	A	A	A	N	A	A	A
S1_264249	T/G	1	264249	+	NA	NA	NA	NA	NA	NA	T	T	T	T	T	T	T	T	T	T	T	T	T	T	N	T	T	T	T	N	T	T	T	T	T	T	T	T	T	N	T	T	T	T	T	T	T	T	T
S1_264282	A/G	1	264282	+	NA	NA	NA	NA	NA	NA	A	A	A	A	A	A	A	A	R	A	A	A	A	A	N	A	R	A	A	N	A	A	A	A	A	A	A	A	A	N	A	A	A	A	A	A	A	A	A
S1_264630	A/G	1	264630	+	NA	NA	NA	NA	NA	NA	A	A	A	A	A	A	A	A	A	A	A	A	A	A	A	N	A	A	A	A	A	A	A	A	A	A	A	A	A	N	A	A	A	A	A	A	A	A	A
S1_281140	T/C	1	281140	+	NA	NA	NA	NA	NA	NA	T	T	T	T	T	T	T	T	T	T	T	T	Y	T	T	T	T	T	T	T	T	T	T	T	T	T	T	T	T	T	T	T	T	T	T	T	T	T	T
S1_282261	A/G	1	282261	+	NA	NA	NA	NA	NA	NA	A	A	A	A	A	A	A	A	N	A	N	A	A	A	A	N	A	A	A	A	A	A	A	A	A	A	N	N	N	A	A	A	A	A	N	A	A	A	A
S1_282559	T/A	1	282559	+	NA	NA	NA	NA	NA	NA	T	T	T	T	T	T	T	T	T	T	T	T	T	T	T	T	T	T	N	N	N	N	T	T	T	T	T	T	T	N	N	T	T	T	N	T	T	T	T
S1_282596	A/G	1	282596	+	NA	NA	NA	NA	NA	NA	A	A	A	A	A	A	A	A	A	A	A	A	A	A	A	A	A	A	N	N	N	N	A	A	A	A	A	A	A	N	N	A	A	A	N	A	A	A	A
S1_283146	T/C	1	283146	+	NA	NA	NA	NA	NA	NA	T	T	T	T	T	T	T	T	N	T	N	T	T	N	N	N	N	T	T	T	T	N	T	T	T	T	T	T	T	N	N	T	T	N	T	T	T	T	T
S1_283169	T/C	1	283169	+	NA	NA	NA	NA	NA	NA	T	T	T	T	T	T	T	T	T	T	N	T	T	T	T	T	T	T	T	T	T	T	T	T	T	T	T	T	T	T	T	T	Y	T	T	N	T	T	T
S1_285190	A/G	1	285190	+	NA	NA	NA	NA	NA	NA	A	A	A	A	A	A	A	A	R	A	N	A	A	A	A	N	A	A	A	A	A	A	A	A	N	A	A	N	A	A	N	N	A	A	N	A	A	A	A
S1_290728	T/C	1	290728	+	NA	NA	NA	NA	NA	NA	T	T	T	T	T	T	T	T	T	T	T	N	T	T	T	N	T	T	T	T	T	T	T	T	T	T	T	T	T	Y	N	T	T	T	T	T	T	T	Y
S1_290746	A/G	1	290746	+	NA	NA	NA	NA	NA	NA	A	A	A	A	A	A	A	A	A	A	A	N	A	A	A	N	A	A	A	A	A	A	A	A	A	A	A	A	A	A	N	A	A	A	A	R	A	A	A
S1_290903	A/C	1	290903	+	NA	NA	NA	NA	NA	NA	A	A	N	M	M	A	M	A	A	A	N	A	M	A	A	A	A	A	A	N	A	A	A	M	N	A	A	A	M	N	A	N	A	A	M	A	A	A	A
S1_290920	T/C	1	290920	+	NA	NA	NA	NA	NA	NA	T	T	T	T	T	T	T	T	T	T	T	T	T	T	T	T	T	T	T	T	T	T	T	T	T	T	T	T	T	N	T	N	T	T	T	T	T	T	T
S1_298247	T/C	1	298247	+	NA	NA	NA	NA	NA	NA	C	C	T	T	T	C	C	T	N	C	N	N	T	N	C	T	C	C	C	N	C	C	N	C	C	N	T	C	T	T	T	N	T	C	N	C	N	C	T
S1_298369	C/A	1	298369	+	NA	NA	NA	NA	NA	NA	C	C	C	C	C	C	C	C	N	C	C	C	C	C	C	C	C	C	C	C	C	C	C	C	C	C	C	C	C	C	C	C	C	C	C	C	C	C	C
S1_298385	T/A	1	298385	+	NA	NA	NA	NA	NA	NA	T	T	T	T	T	T	T	T	T	T	N	T	T	T	T	N	T	T	N	T	T	T	T	T	T	T	T	T	T	T	T	N	T	T	N	T	T	T	T
S1_299237	A/C	1	299237	+	NA	NA	NA	NA	NA	NA	A	A	A	A	A	A	A	A	A	A	A	A	A	A	A	A	A	A	A	M	A	N	A	A	A	A	A	A	A	N	N	A	A	N	A	N	A	A	A
S1_300272	G/T	1	300272	+	NA	NA	NA	NA	NA	NA	G	G	G	G	G	G	G	G	G	G	G	G	G	G	G	G	G	G	G	G	G	G	N	G	T	G	G	G	G	G	G	G	G	G	G	G	G	G	G
S1_301017	T/C	1	301017	+	NA	NA	NA	NA	NA	NA	T	T	N	T	T	T	T	T	T	T	N	T	T	T	T	N	T	N	T	T	T	T	T	T	Y	T	T	T	T	N	N	T	T	N	T	T	T	T	T
S1_301030	A/G	1	301030	+	NA	NA	NA	NA	NA	NA	A	A	N	A	A	A	A	A	A	A	N	A	A	A	A	N	A	N	A	A	A	A	A	A	A	A	A	A	A	N	N	A	A	N	A	A	A	A	A
S1_301046	C/G	1	301046	+	NA	NA	NA	NA	NA	NA	S	C	S	C	N	C	C	C	C	S	C	C	N	N	C	C	C	C	C	C	C	S	C	C	S	C	C	C	C	C	C	C	C	C	C	C	C	C	C
S1_301053	A/G	1	301053	+	NA	NA	NA	NA	NA	NA	A	A	N	A	A	A	A	A	A	A	N	A	A	A	A	N	A	N	A	A	A	A	A	R	A	A	A	A	A	N	N	A	A	N	A	A	A	A	A
S1_301058	T/G	1	301058	+	NA	NA	NA	NA	NA	NA	T	T	N	T	T	T	T	T	T	T	N	T	T	T	T	N	T	N	T	T	T	T	T	T	T	T	T	T	T	N	N	T	K	N	T	T	G	T	T
S1_301966	T/C	1	301966	+	NA	NA	NA	NA	NA	NA	T	T	T	T	T	T	T	T	T	T	N	T	T	N	T	T	T	T	T	T	T	N	N	T	T	T	T	T	T	N	T	T	T	T	N	T	T	T	T
S1_302012	T/C	1	302012	+	NA	NA	NA	NA	NA	NA	T	T	T	T	T	T	T	T	T	T	N	T	T	N	T	T	T	T	T	T	T	N	N	T	T	T	T	T	T	N	T	T	T	T	N	T	T	T	T
S1_309448	G/T	1	309448	+	NA	NA	NA	NA	NA	NA	G	G	G	G	G	G	G	G	N	G	G	G	G	N	G	G	G	G	G	G	G	K	G	K	G	G	G	G	G	N	G	G	G	G	G	G	G	G	G
S1_309541	C/G	1	309541	+	NA	NA	NA	NA	NA	NA	C	C	C	C	C	C	C	C	C	C	C	C	C	C	C	C	C	C	N	C	C	C	S	C	C	C	C	C	C	C	C	C	C	C	C	C	C	C	C
S1_309544	G/C	1	309544	+	NA	NA	NA	NA	NA	NA	G	G	S	C	C	G	G	C	C	G	G	G	C	C	G	C	G	G	N	G	G	G	G	G	G	C	C	G	C	C	C	G	C	G	C	G	G	G	C
S1_309612	A/T	1	309612	+	NA	NA	NA	NA	NA	NA	A	A	A	A	A	A	A	A	A	A	A	A	A	A	A	A	A	N	N	A	N	N	A	A	A	N	A	N	T	A	N	N	A	A	N	A	N	A	A
S1_310023	T/C	1	310023	+	NA	NA	NA	NA	NA	NA	T	T	T	T	Y	T	T	T	T	T	N	T	T	N	T	T	T	T	N	T	T	T	T	T	T	N	T	T	N	T	T	T	T	T	T	N	N	T	T
S1_310169	T/G	1	310169	+	NA	NA	NA	NA	NA	NA	T	T	T	T	N	T	T	T	T	T	N	T	T	T	T	T	T	T	T	T	T	T	T	T	T	T	T	T	T	N	T	N	T	T	N	T	T	T	T
S1_310382	A/G	1	310382	+	NA	NA	NA	NA	NA	NA	A	A	A	A	R	R	A	A	A	N	N	A	A	A	A	A	A	A	A	N	A	A	A	N	A	A	A	A	A	N	A	A	A	A	A	A	N	A	A
S1_310444	T/G	1	310444	+	NA	NA	NA	NA	NA	NA	T	T	T	T	K	T	T	T	T	T	N	T	T	T	K	T	T	T	T	T	T	K	T	T	T	T	T	T	T	N	T	T	T	T	N	T	T	T	T
S1_310534	C/T	1	310534	+	NA	NA	NA	NA	NA	NA	C	C	C	C	C	C	C	C	N	C	C	C	C	C	C	C	C	C	C	C	C	C	C	C	C	C	C	N	C	C	C	C	C	C	N	C	C	Y	C
S1_327025	T/C	1	327025	+	NA	NA	NA	NA	NA	NA	T	T	N	T	N	N	T	T	T	T	T	T	T	T	N	T	T	N	N	T	T	T	T	N	N	T	N	N	T	T	N	T	T	T	N	T	T	T	T
S1_327040	T/C	1	327040	+	NA	NA	NA	NA	NA	NA	T	T	N	T	N	N	T	T	T	T	T	T	T	T	N	T	Y	N	N	T	T	Y	T	N	N	T	N	N	T	T	N	T	T	T	N	T	T	T	T
S1_328164	T/G	1	328164	+	NA	NA	NA	NA	NA	NA	N	T	T	T	T	K	T	N	N	N	N	T	T	T	T	N	T	T	N	T	T	T	T	T	T	T	T	T	T	N	T	T	T	T	T	N	T	N	T
S1_328692	A/T	1	328692	+	NA	NA	NA	NA	NA	NA	A	A	A	A	A	A	N	W	A	A	N	A	A	A	A	A	N	N	N	A	A	N	A	N	N	N	A	N	A	A	N	A	A	A	A	A	A	A	A
S1_329008	G/C	1	329008	+	NA	NA	NA	NA	NA	NA	G	G	G	G	G	G	G	G	G	G	N	G	G	G	G	N	G	G	N	G	N	N	G	G	N	G	G	G	G	N	N	N	G	G	N	G	G	G	G
S1_329027	T/C	1	329027	+	NA	NA	NA	NA	NA	NA	T	T	T	T	T	T	T	T	T	T	N	T	T	T	T	N	T	Y	N	T	N	N	T	T	N	T	T	T	T	N	N	N	T	T	N	T	T	T	T
S1_329134	A/T	1	329134	+	NA	NA	NA	NA	NA	NA	A	A	A	A	A	A	A	A	A	A	A	A	A	A	A	A	A	A	A	A	A	A	A	A	A	A	A	A	A	A	A	A	A	N	N	A	A	A	A
S1_329781	G/A	1	329781	+	NA	NA	NA	NA	NA	NA	R	G	G	G	R	G	G	G	G	G	G	G	G	G	G	G	G	G	G	G	G	G	G	G	G	G	G	G	G	G	G	G	G	G	G	G	G	G	G
S1_329801	T/G	1	329801	+	NA	NA	NA	NA	NA	NA	T	T	T	T	T	T	T	T	T	T	T	T	T	T	T	N	T	T	T	T	K	T	T	T	T	T	T	G	T	T	T	T	T	T	T	T	T	T	T
S1_329810	T/C	1	329810	+	NA	NA	NA	NA	NA	NA	T	T	T	T	T	T	T	T	T	T	N	T	T	T	T	T	T	T	T	T	T	N	T	T	T	T	T	T	T	T	T	N	T	T	T	T	T	T	T
S1_330390	T/C	1	330390	+	NA	NA	NA	NA	NA	NA	T	T	T	T	T	T	T	T	T	T	T	T	T	T	T	T	T	N	T	T	T	T	T	T	N	T	T	T	T	T	T	T	T	T	T	T	T	T	T
S1_334035	A/G	1	334035	+	NA	NA	NA	NA	NA	NA	A	A	A	A	A	A	A	A	A	A	A	A	A	N	A	A	A	A	A	A	A	A	A	A	A	A	A	N	N	A	A	A	A	A	A	A	A	N	A
S1_334041	T/C	1	334041	+	NA	NA	NA	NA	NA	NA	T	T	T	T	T	T	T	T	T	T	T	T	T	N	T	T	T	T	T	T	T	T	T	T	T	T	T	N	N	T	T	T	T	T	T	T	T	N	T
S1_335301	G/T	1	335301	+	NA	NA	NA	NA	NA	NA	G	G	G	K	N	G	G	G	N	G	G	N	G	G	G	G	G	G	G	G	G	G	G	G	G	G	G	N	G	N	G	G	K	G	G	G	G	G	G
S1_351582	T/G	1	351582	+	NA	NA	NA	NA	NA	NA	T	T	T	T	T	T	T	T	T	T	G	T	T	T	T	T	T	T	T	T	T	T	T	T	N	K	T	T	T	N	T	T	T	T	T	T	T	T	T
S1_351803	G/A	1	351803	+	NA	NA	NA	NA	NA	NA	A	A	G	G	G	A	R	G	N	A	A	A	G	G	A	G	A	N	A	A	A	A	A	A	A	G	G	A	G	G	G	A	G	A	G	A	A	A	G
S1_352246	T/G	1	352246	+	NA	NA	NA	NA	NA	NA	T	T	T	T	T	T	T	T	T	T	N	T	T	T	T	G	T	T	T	T	T	T	T	T	T	T	T	T	T	T	T	T	T	T	N	T	T	T	T
S1_352297	C/T	1	352297	+	NA	NA	NA	NA	NA	NA	T	T	N	C	C	T	Y	C	N	N	T	N	C	C	T	C	T	T	N	T	T	T	T	T	T	C	C	N	C	C	C	T	C	T	N	N	T	T	C
S1_352302	T/G	1	352302	+	NA	NA	NA	NA	NA	NA	T	T	N	T	T	T	T	K	N	N	T	N	T	T	T	T	T	T	N	T	T	T	T	T	T	T	T	N	T	T	T	T	T	T	N	N	T	T	T
S1_352929	T/A	1	352929	+	NA	NA	NA	NA	NA	NA	T	T	T	T	T	T	T	T	N	T	W	T	T	N	N	N	T	N	N	W	T	T	T	T	T	T	T	N	T	T	T	T	T	N	N	T	T	N	T
S1_353060	C/T	1	353060	+	NA	NA	NA	NA	NA	NA	T	T	C	C	N	T	Y	C	C	T	T	N	C	C	T	N	T	T	T	N	T	T	T	T	T	C	C	T	C	C	C	T	C	N	N	T	T	N	C
S1_353069	A/C	1	353069	+	NA	NA	NA	NA	NA	NA	A	A	A	A	A	A	A	A	A	A	N	A	A	A	A	N	A	N	A	A	A	N	A	N	N	A	A	N	A	A	A	A	A	A	N	A	A	A	A
S1_354969	T/A	1	354969	+	NA	NA	NA	NA	NA	NA	T	T	T	T	T	N	N	T	T	T	T	N	T	W	T	T	T	N	T	T	T	T	T	T	T	N	T	N	T	T	T	T	T	T	N	T	T	T	T
S1_354975	T/C	1	354975	+	NA	NA	NA	NA	NA	NA	T	T	T	T	T	N	N	T	T	T	T	N	T	T	T	T	T	N	T	T	T	T	T	T	T	N	T	N	T	T	T	T	T	T	N	T	T	T	T
S1_354987	G/A	1	354987	+	NA	NA	NA	NA	NA	NA	G	G	G	G	G	N	N	G	G	G	G	N	G	G	G	G	G	N	G	G	G	G	G	G	G	N	G	N	G	G	G	G	G	G	N	G	G	G	G
S1_359285	A/G	1	359285	+	NA	NA	NA	NA	NA	NA	A	A	A	A	A	A	A	A	A	A	N	A	A	A	A	A	A	A	A	A	A	A	A	A	A	A	A	N	A	A	A	A	A	A	N	A	A	N	R
S1_364862	A/G	1	364862	+	NA	NA	NA	NA	NA	NA	N	A	A	A	A	A	A	A	N	A	N	A	A	A	A	A	A	A	A	N	A	N	A	A	A	A	N	A	A	N	R	A	A	A	N	A	A	A	A
S1_370553	A/C	1	370553	+	NA	NA	NA	NA	NA	NA	A	A	A	A	A	A	A	A	M	A	C	A	A	A	A	A	A	A	M	A	A	A	M	A	A	A	A	A	A	A	A	A	A	A	A	A	A	A	A
S1_380504	T/C	1	380504	+	NA	NA	NA	NA	NA	NA	T	T	T	T	T	T	T	T	T	T	T	T	T	N	T	N	T	T	T	T	T	T	T	T	T	T	T	T	T	T	T	T	T	T	N	T	T	T	T
S1_391727	G/T	1	391727	+	NA	NA	NA	NA	NA	NA	G	G	G	G	G	G	G	G	G	G	G	G	G	N	G	G	K	G	N	G	G	N	N	G	G	N	G	N	G	G	G	G	G	G	G	G	G	G	G
S1_391807	C/A	1	391807	+	NA	NA	NA	NA	NA	NA	M	C	C	C	C	C	C	C	C	C	C	C	C	C	C	M	M	C	C	C	C	C	C	C	C	C	C	C	C	C	C	C	C	C	C	C	C	C	C
S1_391850	T/A	1	391850	+	NA	NA	NA	NA	NA	NA	A	A	T	T	T	A	W	T	N	A	A	A	T	N	A	T	A	A	A	N	A	A	A	A	A	T	T	A	T	N	N	A	T	A	N	A	A	A	T
S1_391915	A/T	1	391915	+	NA	NA	NA	NA	NA	NA	A	A	A	A	A	A	A	A	A	N	N	A	A	A	A	A	A	N	A	A	A	A	A	A	A	N	A	N	A	A	A	A	A	A	N	A	A	A	A
S1_399137	C/A	1	399137	+	NA	NA	NA	NA	NA	NA	C	C	C	C	C	C	C	C	C	C	C	C	C	C	C	C	C	C	C	C	C	C	C	C	C	C	C	C	C	C	C	C	C	C	C	C	C	C	C
S1_399139	A/C	1	399139	+	NA	NA	NA	NA	NA	NA	A	A	A	A	A	A	A	A	A	A	A	A	A	A	A	A	A	A	A	M	A	A	A	A	M	A	A	A	M	N	A	A	A	A	A	A	A	A	A
S1_399165	A/C	1	399165	+	NA	NA	NA	NA	NA	NA	A	A	A	A	A	A	A	A	M	A	A	A	A	A	M	A	A	A	A	A	A	A	A	A	A	A	A	M	A	N	A	M	M	A	M	A	A	A	A
S1_402574	T/C	1	402574	+	NA	NA	NA	NA	NA	NA	T	T	N	T	T	T	T	T	T	T	T	N	T	T	T	N	T	T	T	T	T	T	T	T	T	T	N	T	T	T	T	T	T	T	N	N	N	T	T
S1_402764	A/G	1	402764	+	NA	NA	NA	NA	NA	NA	A	A	A	A	A	A	A	A	A	A	A	A	A	A	A	A	A	A	A	A	N	N	N	A	A	A	A	A	A	N	A	A	A	A	N	A	N	A	R
S1_403022	A/G	1	403022	+	NA	NA	NA	NA	NA	NA	A	A	A	A	A	A	A	A	A	A	A	A	A	A	A	A	R	N	A	A	A	N	A	A	A	A	A	A	A	A	A	A	A	A	A	A	A	A	A
S1_403114	A/G	1	403114	+	NA	NA	NA	NA	NA	NA	A	A	A	A	N	A	A	A	A	N	N	R	N	A	A	N	A	A	A	A	A	A	A	A	A	A	A	N	A	N	A	N	A	A	A	N	A	A	A
S1_403588	A/G	1	403588	+	NA	NA	NA	NA	NA	NA	A	A	N	A	N	A	A	A	A	N	R	A	A	N	A	A	A	A	A	A	A	A	A	A	A	A	A	A	A	N	N	A	A	A	A	A	A	A	N
S1_403652	A/T	1	403652	+	NA	NA	NA	NA	NA	NA	A	A	N	A	N	A	A	A	A	A	A	A	A	N	A	N	A	A	N	A	A	N	A	A	A	N	N	N	A	A	A	A	A	A	N	N	A	A	A
S1_407215	C/A	1	407215	+	NA	NA	NA	NA	NA	NA	C	C	C	C	C	C	C	C	N	N	C	N	C	C	C	C	C	C	C	C	C	C	C	M	N	C	C	C	C	C	C	C	C	C	C	C	C	C	C
S1_409763	G/C	1	409763	+	NA	NA	NA	NA	NA	NA	S	S	G	G	G	G	S	G	G	S	G	G	G	G	N	N	G	G	S	G	S	N	N	G	S	N	S	G	G	N	G	G	S	S	G	G	G	S	S
S1_409765	C/G	1	409765	+	NA	NA	NA	NA	NA	NA	C	C	C	C	C	C	C	C	C	S	C	C	C	C	N	N	C	C	C	C	C	N	N	C	C	N	C	C	G	N	C	C	S	C	C	C	C	C	C
S1_409767	C/G	1	409767	+	NA	NA	NA	NA	NA	NA	C	C	C	C	C	C	C	C	C	C	C	C	C	C	N	N	C	C	C	C	C	N	N	C	C	N	C	C	C	N	C	C	S	C	C	C	C	C	C
S1_409769	A/C	1	409769	+	NA	NA	NA	NA	NA	NA	M	M	M	M	A	A	M	A	A	M	A	A	M	M	N	N	N	A	M	A	M	N	N	A	A	N	M	A	A	N	N	A	M	M	M	A	M	C	A
S1_409772	C/G	1	409772	+	NA	NA	NA	NA	NA	NA	C	C	C	C	C	C	S	C	C	C	C	C	C	C	N	N	C	C	C	C	C	N	N	C	C	N	C	C	C	N	C	C	C	C	C	C	C	S	C
S1_409854	C/A	1	409854	+	NA	NA	NA	NA	NA	NA	C	C	C	C	C	C	C	C	N	N	N	C	C	C	C	C	C	C	C	A	C	C	C	N	C	N	N	C	C	C	C	C	C	C	N	C	C	C	C
S1_409856	T/G	1	409856	+	NA	NA	NA	NA	NA	NA	T	T	T	T	T	T	T	T	N	N	N	T	T	T	T	T	T	T	T	T	T	T	T	N	T	T	N	T	T	T	T	T	T	T	N	T	K	T	T
S1_409867	A/G	1	409867	+	NA	NA	NA	NA	NA	NA	A	A	A	A	A	A	A	A	N	N	N	A	A	A	A	A	A	A	A	A	A	A	A	N	A	A	N	A	A	A	A	A	A	A	N	A	R	A	A
S1_410104	A/C	1	410104	+	NA	NA	NA	NA	NA	NA	A	A	A	A	A	A	A	A	A	A	A	A	A	A	A	A	A	A	A	A	A	A	A	A	A	A	A	A	A	A	A	A	A	A	A	A	A	A	A
S1_410240	A/G	1	410240	+	NA	NA	NA	NA	NA	NA	A	A	R	A	A	A	A	A	A	A	A	A	A	A	A	N	A	A	A	A	A	A	R	A	A	A	A	A	A	A	R	A	A	A	A	A	A	A	A
S1_410243	A/G	1	410243	+	NA	NA	NA	NA	NA	NA	A	A	R	R	A	A	A	A	A	A	A	A	A	A	A	N	R	A	A	A	A	A	A	A	A	A	A	A	A	A	A	R	A	A	A	A	A	A	A
S1_410247	T/G	1	410247	+	NA	NA	NA	NA	NA	NA	T	T	K	K	K	T	K	T	K	T	K	K	K	T	T	N	K	K	K	K	K	K	T	T	K	T	K	K	T	T	T	K	K	T	T	T	K	K	T
S1_410750	A/G	1	410750	+	NA	NA	NA	NA	NA	NA	A	A	A	A	A	A	A	A	A	A	A	A	A	A	A	A	A	A	A	A	A	A	A	A	A	A	A	A	A	A	N	A	A	A	N	N	A	A	A
S1_410828	T/C	1	410828	+	NA	NA	NA	NA	NA	NA	T	T	N	T	N	T	T	T	T	T	T	T	T	T	T	T	T	T	T	T	T	T	T	T	T	T	T	T	T	N	T	T	T	T	T	T	T	T	T
S1_410985	A/G	1	410985	+	NA	NA	NA	NA	NA	NA	A	A	A	A	A	A	A	A	N	A	N	A	A	A	A	N	N	A	A	A	A	A	A	A	A	R	A	A	N	A	A	A	A	A	N	N	A	A	A
S1_413409	A/G	1	413409	+	NA	NA	NA	NA	NA	NA	A	A	A	R	A	A	A	A	A	A	N	A	A	A	A	A	A	A	N	A	A	A	A	A	A	A	A	A	A	A	A	A	A	A	A	A	R	A	A
S1_413438	T/G	1	413438	+	NA	NA	NA	NA	NA	NA	T	T	N	K	T	T	T	T	T	T	T	T	T	T	T	T	T	T	T	K	T	N	T	T	T	T	N	T	N	T	N	T	T	T	N	T	T	T	T
S1_413452	G/A	1	413452	+	NA	NA	NA	NA	NA	NA	G	G	G	G	G	G	G	G	G	G	N	G	G	G	G	G	G	G	N	G	G	G	G	G	G	G	G	G	G	G	G	G	G	G	G	G	G	G	G
S1_413453	C/A	1	413453	+	NA	NA	NA	NA	NA	NA	C	C	N	C	C	C	C	C	C	C	C	C	C	M	C	C	C	C	C	C	C	N	C	C	C	C	N	C	C	C	N	C	C	C	N	C	C	C	C
S1_413483	A/G	1	413483	+	NA	NA	NA	NA	NA	NA	A	A	A	A	A	A	A	A	A	A	N	A	A	A	A	A	A	A	N	A	A	A	A	N	A	A	A	A	A	N	A	A	A	A	N	R	A	A	A
S1_413501	T/G	1	413501	+	NA	NA	NA	NA	NA	NA	T	T	T	T	T	T	T	T	T	T	N	T	T	T	T	T	T	T	N	T	T	T	T	N	T	T	T	T	T	N	T	T	T	T	N	T	T	T	T
S1_413613	A/C	1	413613	+	NA	NA	NA	NA	NA	NA	A	A	A	A	A	A	A	A	A	A	A	A	A	A	A	A	N	A	A	A	A	A	A	A	A	A	A	A	A	N	A	A	A	A	A	A	A	A	A
S1_416750	C/T	1	416750	+	NA	NA	NA	NA	NA	NA	C	C	C	C	C	C	C	C	C	C	C	C	C	C	C	C	C	N	C	C	C	C	C	C	C	N	C	Y	C	N	N	N	C	C	C	C	C	C	C
S1_419587	A/C	1	419587	+	NA	NA	NA	NA	NA	NA	A	A	A	A	A	A	A	A	M	A	N	M	A	M	A	N	A	A	A	A	A	A	A	N	A	A	A	N	A	A	A	A	A	A	A	A	A	A	A
S1_450918	A/C	1	450918	+	NA	NA	NA	NA	NA	NA	A	A	A	A	A	A	A	A	A	A	N	A	A	A	A	A	A	A	A	A	A	A	A	A	A	A	A	N	A	N	N	M	A	A	A	A	A	A	A
S1_450922	T/C	1	450922	+	NA	NA	NA	NA	NA	NA	T	T	T	T	T	T	T	T	T	T	N	T	T	T	T	T	T	T	T	T	T	T	T	T	T	T	T	N	T	N	N	T	T	T	T	T	T	T	T
S1_451341	T/C	1	451341	+	NA	NA	NA	NA	NA	NA	C	C	T	T	N	C	C	T	T	C	C	C	T	T	C	T	C	C	C	C	C	C	C	C	C	T	T	C	T	T	T	C	T	C	T	C	C	C	T
S1_451457	A/C	1	451457	+	NA	NA	NA	NA	NA	NA	A	A	A	A	A	A	A	A	N	A	N	A	A	M	A	N	A	A	A	A	A	N	N	A	A	A	A	A	A	N	A	A	A	N	A	A	A	A	A
S1_451493	A/G	1	451493	+	NA	NA	NA	NA	NA	NA	A	R	A	A	A	A	A	A	N	A	N	A	A	A	A	N	A	A	A	A	A	N	N	A	A	A	A	A	A	N	A	A	A	N	A	A	A	R	A
S1_453425	A/T	1	453425	+	NA	NA	NA	NA	NA	NA	A	A	A	A	W	A	A	A	N	A	N	N	A	N	A	A	A	A	N	N	A	N	A	A	N	A	A	A	A	A	N	A	A	A	A	N	A	A	A
S1_454559	T/A	1	454559	+	NA	NA	NA	NA	NA	NA	T	T	T	T	T	T	T	T	N	T	T	N	T	T	N	T	T	T	T	T	T	N	T	T	T	T	T	T	N	T	N	T	T	T	N	N	T	T	T
S1_454569	A/T	1	454569	+	NA	NA	NA	NA	NA	NA	A	A	A	A	A	A	A	A	N	A	A	N	A	A	N	A	A	A	A	A	A	N	A	A	A	A	T	A	N	A	N	A	A	A	N	N	A	A	A
S1_479643	T/G	1	479643	+	NA	NA	NA	NA	NA	NA	N	T	T	T	T	T	T	T	T	T	N	T	T	T	T	T	T	T	T	T	T	N	T	T	T	T	T	T	T	T	T	T	T	T	K	T	T	T	T
S1_479648	A/T	1	479648	+	NA	NA	NA	NA	NA	NA	A	A	A	W	A	A	A	A	N	A	A	N	A	N	A	A	A	A	A	A	A	A	A	A	A	A	A	N	A	A	A	A	A	A	A	A	A	A	A
S1_506424	A/G	1	506424	+	NA	NA	NA	NA	NA	NA	A	R	A	A	G	A	A	G	A	A	A	N	A	A	A	A	A	A	N	A	A	R	A	N	A	A	G	A	A	N	N	N	A	N	A	N	A	A	R
S1_525173	A/T	1	525173	+	NA	NA	NA	NA	NA	NA	A	A	A	A	A	A	A	A	N	A	N	N	A	N	N	A	A	A	A	A	N	A	A	A	A	A	A	A	A	N	A	A	A	N	N	A	A	A	A
S1_525225	C/A	1	525225	+	NA	NA	NA	NA	NA	NA	C	C	N	C	N	C	C	M	N	C	C	C	C	C	C	C	C	C	C	N	C	C	N	C	C	C	C	C	C	N	C	C	C	C	C	N	N	C	C
S1_528761	A/T	1	528761	+	NA	NA	NA	NA	NA	NA	A	A	A	A	A	A	A	A	A	A	A	N	A	N	A	A	A	A	A	A	A	A	A	A	N	N	A	N	A	N	A	A	A	A	N	N	A	A	A
S1_544999	T/C	1	544999	+	NA	NA	NA	NA	NA	NA	T	T	T	T	T	T	T	T	N	T	T	T	T	T	T	T	T	T	Y	T	T	T	T	T	T	T	N	T	T	T	T	T	T	N	N	T	T	Y	T
S1_545006	T/G	1	545006	+	NA	NA	NA	NA	NA	NA	T	T	T	T	T	T	T	T	N	T	T	T	T	T	K	T	K	T	T	T	T	T	T	T	T	T	N	T	T	T	K	T	T	N	N	T	T	T	T
S1_551758	T/A	1	551758	+	NA	NA	NA	NA	NA	NA	T	T	T	T	N	T	T	T	T	T	N	T	T	T	T	T	T	T	T	N	T	T	T	T	T	T	T	T	T	T	T	T	T	T	T	T	T	T	T
S1_565874	C/A	1	565874	+	NA	NA	NA	NA	NA	NA	C	C	C	C	C	C	C	C	N	C	N	C	C	C	C	M	C	C	N	C	C	C	C	C	C	C	C	C	C	C	C	C	C	C	C	N	N	C	C
S1_566090	A/T	1	566090	+	NA	NA	NA	NA	NA	NA	A	A	A	A	W	W	A	A	A	A	A	A	W	A	A	N	A	A	A	A	A	N	A	A	A	A	A	A	A	N	A	N	A	A	N	A	A	A	A
S1_566137	G/C	1	566137	+	NA	NA	NA	NA	NA	NA	G	G	G	G	G	G	G	G	N	G	G	G	G	N	G	G	G	G	N	G	G	G	G	G	G	G	G	N	G	N	G	G	G	G	G	G	G	G	S
S1_566390	A/G	1	566390	+	NA	NA	NA	NA	NA	NA	A	A	A	A	N	A	A	A	N	A	N	A	A	A	A	A	A	N	A	A	A	N	A	A	A	A	N	A	A	N	N	A	A	N	N	A	A	A	A
S1_566397	T/C	1	566397	+	NA	NA	NA	NA	NA	NA	T	T	T	T	N	T	T	T	N	T	N	T	T	T	T	T	T	N	T	T	T	N	T	T	T	T	N	T	T	N	N	T	T	N	N	T	T	T	T
S1_567194	A/C	1	567194	+	NA	NA	NA	NA	NA	NA	M	A	A	A	A	A	A	A	A	A	N	A	A	A	A	A	A	A	A	A	A	A	A	A	A	N	A	A	A	A	A	A	A	A	N	A	N	A	A
S1_567336	T/G	1	567336	+	NA	NA	NA	NA	NA	NA	K	G	K	T	K	K	T	K	T	N	T	T	T	N	K	G	K	T	T	T	T	T	T	T	N	N	K	N	T	N	N	N	K	K	N	N	K	T	K
S1_567345	T/G	1	567345	+	NA	NA	NA	NA	NA	NA	T	T	T	T	T	T	T	T	T	N	T	T	T	N	T	T	T	T	K	T	T	T	T	G	N	N	T	N	T	N	N	N	K	T	N	N	T	T	T
S1_567348	A/G	1	567348	+	NA	NA	NA	NA	NA	NA	A	A	R	A	A	A	A	A	A	N	A	A	R	N	A	A	R	G	A	A	A	A	A	A	N	N	A	N	A	N	N	N	R	R	N	N	R	A	A
S1_567350	T/G	1	567350	+	NA	NA	NA	NA	NA	NA	T	T	K	T	T	K	T	T	T	N	T	T	T	N	T	T	T	G	T	G	T	T	T	T	N	N	T	N	T	N	N	N	K	T	N	N	T	G	T
S1_567354	T/G	1	567354	+	NA	NA	NA	NA	NA	NA	T	G	G	T	T	K	T	G	T	N	G	K	K	N	T	G	K	G	K	G	T	K	T	G	N	N	K	N	T	N	N	N	K	K	N	N	K	G	K
S1_567438	A/G	1	567438	+	NA	NA	NA	NA	NA	NA	A	A	N	A	A	A	A	A	A	A	A	A	A	A	N	A	A	A	A	N	A	A	A	A	A	A	A	A	R	A	A	A	A	A	N	A	N	A	A
S1_567481	G/T	1	567481	+	NA	NA	NA	NA	NA	NA	G	G	N	G	G	G	G	G	G	G	G	G	G	G	N	G	G	G	G	N	G	G	G	G	G	G	G	G	G	G	G	G	G	G	N	G	N	G	G
S1_567539	T/G	1	567539	+	NA	NA	NA	NA	NA	NA	K	T	K	T	T	T	N	T	T	T	N	G	T	T	N	T	T	N	T	T	N	N	T	T	G	T	N	T	T	N	T	N	T	N	T	T	T	T	T
S1_567545	T/A	1	567545	+	NA	NA	NA	NA	NA	NA	T	N	T	T	W	T	N	T	T	T	N	T	T	T	N	T	T	N	T	T	N	N	T	W	T	W	N	T	T	N	T	N	T	N	T	T	T	T	T
S1_567581	G/T	1	567581	+	NA	NA	NA	NA	NA	NA	G	G	G	G	G	G	G	G	G	G	G	G	G	G	G	G	G	G	G	G	G	G	G	N	G	G	G	G	N	N	G	G	G	G	G	G	G	G	G
S1_567617	T/C	1	567617	+	NA	NA	NA	NA	NA	NA	T	T	T	T	T	T	T	T	T	T	T	T	T	T	T	Y	T	T	T	T	T	T	T	N	T	T	T	T	N	N	T	T	T	T	Y	T	T	T	T
S1_567620	T/A	1	567620	+	NA	NA	NA	NA	NA	NA	T	T	T	T	T	T	T	T	T	T	N	T	T	N	T	T	N	T	T	T	T	N	T	T	T	T	T	T	T	T	N	T	T	T	N	T	N	T	T
S1_567990	A/G	1	567990	+	NA	NA	NA	NA	NA	NA	A	A	A	A	A	A	A	A	N	A	A	A	A	A	A	A	A	A	A	A	A	A	A	A	A	A	A	A	A	A	A	A	A	A	N	A	A	A	A
S1_567992	A/G	1	567992	+	NA	NA	NA	NA	NA	NA	A	A	A	A	A	A	A	A	N	A	A	A	A	A	A	A	A	A	A	A	A	A	A	A	A	A	A	A	A	A	A	A	A	A	N	A	A	A	A
S1_567995	A/G	1	567995	+	NA	NA	NA	NA	NA	NA	A	A	A	A	A	R	A	A	N	A	A	A	A	A	A	A	A	A	A	A	A	A	R	A	A	A	A	A	A	A	A	A	A	A	N	R	A	A	A
S1_568747	T/C	1	568747	+	NA	NA	NA	NA	NA	NA	T	T	T	T	T	T	T	T	T	T	N	T	T	N	T	N	T	T	T	N	T	N	N	T	T	N	T	N	T	T	N	T	T	T	N	T	T	T	T
S1_568755	T/C	1	568755	+	NA	NA	NA	NA	NA	NA	T	T	T	T	T	T	T	T	T	T	N	T	T	N	T	N	T	T	T	N	T	N	N	T	T	N	T	N	T	T	N	T	T	T	N	T	T	T	T
S1_569197	T/C	1	569197	+	NA	NA	NA	NA	NA	NA	T	T	T	T	T	T	T	T	T	T	T	T	T	N	T	T	T	N	T	T	T	T	T	T	T	T	T	T	T	T	T	T	T	T	T	T	T	T	T
S1_569222	G/A	1	569222	+	NA	NA	NA	NA	NA	NA	R	G	G	R	G	A	R	R	G	G	G	A	R	N	G	R	G	N	R	G	G	G	R	G	G	R	A	G	R	R	G	R	R	R	G	G	G	R	R
S1_569245	T/C	1	569245	+	NA	NA	NA	NA	NA	NA	Y	T	T	Y	T	C	Y	Y	T	T	T	C	Y	N	T	Y	T	N	Y	T	T	T	Y	T	T	Y	C	T	Y	Y	T	Y	Y	Y	T	T	T	Y	Y
S1_569248	T/C	1	569248	+	NA	NA	NA	NA	NA	NA	Y	T	T	Y	T	C	Y	Y	T	T	T	C	Y	N	T	Y	T	N	Y	T	T	T	Y	T	T	Y	C	T	Y	Y	T	Y	Y	Y	T	T	T	Y	Y
S1_569314	G/A	1	569314	+	NA	NA	NA	NA	NA	NA	G	G	G	G	G	G	G	G	N	G	N	G	G	G	N	G	R	G	N	G	G	G	G	G	G	G	G	N	G	G	G	G	G	N	G	G	G	G	G
S1_569348	C/G	1	569348	+	NA	NA	NA	NA	NA	NA	C	C	C	C	C	C	C	C	C	C	C	N	C	C	C	G	C	C	C	C	C	C	C	N	C	C	C	C	C	C	C	C	C	C	N	C	C	C	C
S1_569350	T/G	1	569350	+	NA	NA	NA	NA	NA	NA	T	T	T	T	T	T	T	T	T	T	T	N	T	T	T	G	T	T	T	T	T	T	T	N	T	T	T	T	T	T	T	T	T	T	N	T	T	T	T
S1_569357	G/A	1	569357	+	NA	NA	NA	NA	NA	NA	G	G	G	G	G	G	G	G	G	G	G	N	G	G	G	A	G	G	G	G	G	G	G	N	G	G	G	G	G	G	G	G	G	G	N	G	G	G	G
S1_572922	C/A	1	572922	+	NA	NA	NA	NA	NA	NA	C	C	C	C	C	C	C	C	N	C	C	C	C	C	N	C	C	C	N	C	C	N	C	C	C	C	C	C	C	C	C	C	C	C	C	C	C	C	C
S1_572924	A/C	1	572924	+	NA	NA	NA	NA	NA	NA	A	A	A	A	A	A	A	A	N	A	A	A	A	A	N	A	A	A	N	A	A	N	A	A	A	A	A	A	A	A	A	A	A	A	A	A	A	A	A
S1_573339	T/G	1	573339	+	NA	NA	NA	NA	NA	NA	T	T	T	T	T	T	T	T	T	T	N	T	K	T	T	T	T	N	T	T	K	T	T	T	T	T	T	T	T	T	T	T	T	T	T	T	T	T	T
S1_573352	T/G	1	573352	+	NA	NA	NA	NA	NA	NA	T	T	T	T	T	T	T	T	T	T	N	T	T	T	T	T	K	N	T	T	T	T	T	T	T	T	T	T	T	T	T	T	T	T	T	T	K	K	T
S1_573434	T/G	1	573434	+	NA	NA	NA	NA	NA	NA	T	T	T	T	T	T	T	T	T	T	N	T	T	N	T	T	T	T	T	T	K	N	T	T	T	T	T	T	T	T	T	T	T	T	N	N	T	T	T
S1_577537	C/T	1	577537	+	NA	NA	NA	NA	NA	NA	C	C	C	C	C	C	C	C	N	C	C	C	C	C	C	C	C	N	C	C	C	C	C	Y	C	N	C	C	N	N	C	C	C	C	C	C	C	C	C
S1_583051	A/G	1	583051	+	NA	NA	NA	NA	NA	NA	A	A	A	R	A	A	N	A	A	A	A	A	A	N	A	N	A	A	N	A	A	A	A	A	A	N	A	R	A	A	A	A	A	N	A	A	A	A	A
S1_583059	T/C	1	583059	+	NA	NA	NA	NA	NA	NA	T	T	T	T	T	T	T	T	T	N	T	N	T	T	T	N	T	N	T	T	T	T	T	T	T	N	T	T	T	T	N	T	T	T	N	T	T	T	T
S1_583063	A/G	1	583063	+	NA	NA	NA	NA	NA	NA	A	A	A	A	A	A	A	A	A	N	A	N	A	A	A	N	A	N	A	A	A	A	A	A	A	N	A	A	A	A	N	A	A	A	N	A	A	A	A
S1_583081	A/G	1	583081	+	NA	NA	NA	NA	NA	NA	A	A	A	R	A	A	N	A	A	A	A	A	A	N	A	N	A	A	N	A	A	A	A	A	A	N	A	A	A	A	A	A	A	N	A	A	A	A	A
S1_584575	A/G	1	584575	+	NA	NA	NA	NA	NA	NA	A	A	A	A	N	A	A	A	A	A	N	A	A	A	A	N	A	A	N	A	A	A	A	A	A	N	N	A	A	A	A	A	A	A	N	A	A	A	A
S1_588003	T/G	1	588003	+	NA	NA	NA	NA	NA	NA	T	T	T	T	T	T	T	T	T	T	T	T	T	T	T	T	T	T	T	T	T	T	T	T	T	T	T	T	T	T	T	T	T	T	N	T	T	T	T
S1_589815	T/C	1	589815	+	NA	NA	NA	NA	NA	NA	T	T	N	T	T	T	T	T	T	Y	T	N	T	T	T	T	T	T	T	T	T	N	T	T	N	T	T	T	N	N	T	T	T	T	N	T	T	T	T
S1_589827	T/C	1	589827	+	NA	NA	NA	NA	NA	NA	T	T	N	T	T	T	T	T	T	T	T	N	T	Y	T	T	T	T	T	T	T	N	T	T	N	T	T	T	N	N	T	T	T	T	N	T	T	T	T
S1_589830	A/C	1	589830	+	NA	NA	NA	NA	NA	NA	A	M	N	A	M	A	M	A	N	M	A	A	M	N	A	A	A	M	M	M	A	N	A	A	A	A	M	A	A	N	A	N	A	M	N	M	A	C	A
S1_589833	A/G	1	589833	+	NA	NA	NA	NA	NA	NA	A	A	N	A	A	A	A	R	N	A	A	A	A	N	A	A	A	R	A	A	A	N	A	A	A	A	A	A	A	N	A	N	A	A	N	A	A	A	A
S1_589835	G/T	1	589835	+	NA	NA	NA	NA	NA	NA	K	G	N	G	G	G	G	G	N	G	G	G	G	N	G	K	G	G	G	G	G	N	G	G	G	K	G	G	G	N	G	N	G	G	N	G	G	G	G
S1_589836	T/A	1	589836	+	NA	NA	NA	NA	NA	NA	T	T	N	T	T	T	T	T	T	T	T	N	T	T	W	T	T	T	T	T	T	N	T	T	N	T	T	T	N	N	T	T	T	T	N	T	T	T	T
S1_589837	A/C	1	589837	+	NA	NA	NA	NA	NA	NA	M	A	N	A	A	M	A	M	N	M	A	C	A	N	A	A	A	M	A	M	A	N	A	A	A	A	M	A	A	N	A	N	A	M	N	A	A	A	M
S1_589839	A/C	1	589839	+	NA	NA	NA	NA	NA	NA	M	M	N	M	M	M	M	M	N	M	A	C	M	N	A	M	A	M	M	M	C	N	C	A	M	A	M	M	A	N	A	N	M	N	N	M	A	C	M
S1_590533	C/G	1	590533	+	NA	NA	NA	NA	NA	NA	S	C	C	C	C	C	C	C	C	S	N	C	C	N	C	C	N	C	C	S	C	C	C	C	N	C	C	G	C	N	S	C	C	C	N	N	C	C	C
S1_590542	T/C	1	590542	+	NA	NA	NA	NA	NA	NA	T	T	T	Y	T	T	T	T	Y	T	N	T	T	N	T	T	N	T	Y	T	T	T	T	Y	N	T	T	T	Y	N	T	T	T	T	N	N	T	T	T
S1_590544	T/C	1	590544	+	NA	NA	NA	NA	NA	NA	T	T	T	T	N	T	T	T	T	T	T	T	T	T	T	T	T	N	T	T	T	T	T	T	T	T	T	T	T	N	T	N	T	T	N	T	T	T	T
S1_590545	G/T	1	590545	+	NA	NA	NA	NA	NA	NA	G	G	G	G	G	G	G	G	G	G	N	G	K	N	G	G	N	G	K	G	G	K	G	G	N	G	G	G	G	N	K	G	K	G	N	N	G	G	G
S1_590548	G/T	1	590548	+	NA	NA	NA	NA	NA	NA	G	G	G	G	G	G	G	G	G	K	N	G	G	N	K	K	N	K	G	G	G	G	G	G	N	G	G	G	G	N	G	G	G	G	N	N	G	G	G
S1_590551	G/C	1	590551	+	NA	NA	NA	NA	NA	NA	G	G	G	S	G	G	G	G	G	G	N	G	G	N	G	G	N	G	G	G	G	G	G	G	N	G	G	G	G	N	G	G	G	G	N	N	G	G	G
S1_590554	A/G	1	590554	+	NA	NA	NA	NA	NA	NA	A	A	A	R	G	R	A	R	A	R	N	A	A	N	A	A	N	A	A	R	A	A	A	A	N	A	A	A	A	N	A	A	R	A	N	N	A	A	A
S1_590557	C/G	1	590557	+	NA	NA	NA	NA	NA	NA	C	C	C	C	C	C	C	C	C	C	N	C	C	N	C	C	N	C	C	C	C	C	C	C	N	C	C	G	C	N	C	C	C	C	N	N	C	C	C
S1_605789	T/G	1	605789	+	NA	NA	NA	NA	NA	NA	T	T	T	T	N	N	T	T	T	T	T	T	T	T	K	T	T	T	T	T	T	T	T	N	T	T	N	T	T	T	N	T	T	T	N	T	T	T	T
S1_656908	A/G	1	656908	+	NA	NA	NA	NA	NA	NA	A	A	A	A	A	A	A	A	A	A	N	A	A	A	N	A	A	A	A	A	A	N	A	A	A	A	A	A	N	A	A	A	A	A	A	A	A	A	A
S1_656922	T/G	1	656922	+	NA	NA	NA	NA	NA	NA	T	T	T	T	T	N	T	T	T	T	N	N	T	T	N	T	T	N	N	T	T	T	T	T	T	T	T	T	T	N	T	T	T	K	N	T	T	T	T
S1_656934	T/A	1	656934	+	NA	NA	NA	NA	NA	NA	T	T	T	T	T	T	T	T	T	T	N	N	T	T	N	T	T	N	N	W	T	T	T	T	T	T	T	T	T	N	T	T	T	T	N	T	T	T	T
S1_657297	T/C	1	657297	+	NA	NA	NA	NA	NA	NA	T	T	T	T	T	Y	N	T	T	T	T	T	T	T	T	T	T	N	T	N	T	N	T	T	T	T	T	N	T	N	T	T	T	T	N	T	T	T	T
S1_666041	T/C	1	666041	+	NA	NA	NA	NA	NA	NA	T	T	T	T	T	T	T	T	T	T	N	T	T	T	T	T	T	T	T	T	T	N	T	N	T	C	T	T	T	N	Y	T	T	T	T	T	T	T	N
S1_668159	C/A	1	668159	+	NA	NA	NA	NA	NA	NA	C	C	C	C	C	C	C	C	N	M	C	N	C	C	C	N	C	N	M	C	C	C	C	C	C	C	C	C	M	C	N	C	C	C	C	C	C	C	C
S1_668160	A/C	1	668160	+	NA	NA	NA	NA	NA	NA	A	A	A	A	A	A	A	A	N	A	A	N	A	M	A	A	A	N	A	A	A	A	A	A	A	A	A	A	A	C	N	A	A	A	C	A	A	A	A
S1_668161	C/A	1	668161	+	NA	NA	NA	NA	NA	NA	C	C	C	C	C	C	C	C	N	M	C	N	C	M	C	C	C	N	C	C	C	C	C	C	C	C	C	C	C	C	N	C	C	C	C	C	C	C	C
S1_668164	C/A	1	668164	+	NA	NA	NA	NA	NA	NA	C	C	C	C	C	C	C	C	N	C	C	N	A	C	C	C	C	N	C	C	C	C	C	C	M	C	C	C	C	C	N	C	C	C	C	C	C	C	C
S1_668168	C/A	1	668168	+	NA	NA	NA	NA	NA	NA	C	C	C	C	C	M	C	C	N	C	C	N	C	C	C	C	C	N	C	C	C	C	C	C	C	C	C	C	M	C	N	C	C	C	C	C	C	C	C
S1_669203	G/T	1	669203	+	NA	NA	NA	NA	NA	NA	G	G	G	G	G	G	K	G	N	G	G	N	G	G	G	N	G	G	G	G	G	G	G	G	G	G	G	G	G	G	G	G	K	G	G	G	N	K	G
S1_669213	A/G	1	669213	+	NA	NA	NA	NA	NA	NA	A	A	A	A	A	A	A	A	N	A	N	A	A	A	G	A	A	A	A	A	A	N	A	A	R	A	A	A	A	A	A	A	A	A	N	A	A	A	A
S1_669229	C/G	1	669229	+	NA	NA	NA	NA	NA	NA	C	C	C	C	C	C	C	C	N	C	N	C	C	C	C	C	C	S	C	C	C	N	C	C	C	C	C	C	C	C	C	C	C	C	N	C	C	C	C
S1_669230	A/C	1	669230	+	NA	NA	NA	NA	NA	NA	A	A	A	A	A	A	A	N	N	A	N	A	A	A	A	A	A	A	A	A	A	N	A	A	M	A	A	A	A	A	A	A	A	M	N	A	A	A	A
S1_669357	G/T	1	669357	+	NA	NA	NA	NA	NA	NA	G	G	G	G	G	G	G	G	G	G	N	G	G	N	N	G	G	G	G	N	G	G	G	G	G	G	N	T	G	G	N	G	G	N	N	G	G	G	G
S1_669402	T/C	1	669402	+	NA	NA	NA	NA	NA	NA	T	T	T	T	T	T	T	T	T	T	N	T	T	N	N	T	T	T	T	N	T	T	T	T	T	T	N	T	T	T	N	T	T	N	N	T	T	T	T
S1_669404	T/C	1	669404	+	NA	NA	NA	NA	NA	NA	T	T	T	T	T	T	T	T	T	T	N	T	T	N	N	T	T	T	T	N	T	T	T	T	T	T	N	T	T	T	N	T	T	N	N	T	T	T	T
S1_669505	A/C	1	669505	+	NA	NA	NA	NA	NA	NA	M	A	A	A	A	A	A	A	A	A	A	A	A	N	A	A	A	A	A	A	N	A	A	A	A	M	A	N	A	N	A	A	A	A	A	A	A	A	A
S1_669575	T/C	1	669575	+	NA	NA	NA	NA	NA	NA	T	T	T	T	T	T	T	T	T	T	T	T	T	N	T	N	T	T	T	N	T	T	T	T	T	N	T	T	N	T	T	T	T	T	N	N	T	T	T
S1_669577	C/T	1	669577	+	NA	NA	NA	NA	NA	NA	C	C	C	C	C	C	C	C	N	C	N	N	C	N	C	N	C	C	N	N	C	C	N	C	C	N	C	Y	C	C	C	C	C	C	C	N	N	C	C
S1_669621	T/C	1	669621	+	NA	NA	NA	NA	NA	NA	T	T	T	T	T	Y	T	T	T	T	T	Y	T	N	T	Y	T	T	T	T	T	N	T	N	T	N	T	T	T	N	T	T	T	T	T	T	T	T	T
S1_669661	A/C	1	669661	+	NA	NA	NA	NA	NA	NA	A	A	A	A	A	A	A	M	N	A	N	A	A	A	N	N	A	A	A	A	A	A	M	N	A	A	A	A	A	A	N	A	A	A	A	A	A	N	A
S1_671280	A/G	1	671280	+	NA	NA	NA	NA	NA	NA	A	A	A	A	N	A	A	A	A	A	A	A	A	A	A	N	A	A	N	A	A	A	A	A	A	A	A	A	A	A	A	A	A	N	A	A	A	A	A
S1_671304	A/C	1	671304	+	NA	NA	NA	NA	NA	NA	M	M	M	A	N	A	A	A	A	A	M	A	A	A	A	N	A	A	N	A	A	A	A	A	A	A	A	A	A	A	A	A	A	N	A	A	A	A	A
S1_671315	T/C	1	671315	+	NA	NA	NA	NA	NA	NA	T	T	T	T	N	T	T	T	T	T	N	T	T	T	N	T	T	N	T	T	T	N	T	T	T	T	T	T	Y	T	T	T	T	T	T	T	T	T	N
S1_676205	G/T	1	676205	+	NA	NA	NA	NA	NA	NA	G	G	G	G	G	G	G	G	N	G	G	G	G	N	G	G	G	G	G	G	G	G	G	G	G	G	G	G	G	N	G	G	G	G	N	G	G	G	G
S1_676237	G/T	1	676237	+	NA	NA	NA	NA	NA	NA	G	G	G	K	G	G	K	G	N	G	G	G	G	N	G	G	G	K	G	G	G	G	G	G	G	G	G	G	K	N	G	G	G	G	N	G	G	G	G
S1_676408	G/C	1	676408	+	NA	NA	NA	NA	NA	NA	G	G	G	S	G	G	G	G	G	G	N	G	G	N	N	G	G	G	G	G	G	G	S	G	G	G	G	G	G	G	G	G	G	G	N	N	G	G	G
S1_676421	T/G	1	676421	+	NA	NA	NA	NA	NA	NA	T	T	T	T	T	T	T	T	T	T	N	T	T	N	N	T	T	T	T	T	T	T	T	T	T	T	T	T	T	T	T	T	T	T	N	N	T	T	T
S1_676425	T/G	1	676425	+	NA	NA	NA	NA	NA	NA	T	T	T	T	T	T	T	T	T	T	N	T	T	N	N	T	T	T	T	T	T	T	T	T	T	T	T	T	T	T	T	T	T	T	N	N	T	T	T
S1_691600	C/T	1	691600	+	NA	NA	NA	NA	NA	NA	C	C	C	C	C	C	C	C	C	C	N	C	C	C	C	C	C	N	C	C	C	N	C	C	C	C	C	C	C	C	N	C	C	C	C	C	C	C	C
S1_693462	T/G	1	693462	+	NA	NA	NA	NA	NA	NA	T	T	T	T	T	T	T	T	T	T	T	T	T	T	T	T	K	T	T	T	K	T	T	T	T	K	T	T	T	N	T	T	T	T	N	T	T	T	T
S1_693515	A/C	1	693515	+	NA	NA	NA	NA	NA	NA	A	A	A	A	A	A	A	A	A	A	A	A	A	A	A	A	A	A	A	M	A	A	A	A	A	A	M	A	A	A	A	A	A	A	N	A	A	A	A
S1_693593	T/G	1	693593	+	NA	NA	NA	NA	NA	NA	T	T	T	T	N	T	N	T	N	T	T	T	T	T	T	T	T	T	T	T	N	T	T	T	T	T	T	T	T	N	T	N	T	T	T	N	T	T	T
S1_697551	G/C	1	697551	+	NA	NA	NA	NA	NA	NA	G	G	G	G	G	G	G	G	G	G	G	G	G	N	G	G	S	G	N	G	G	G	G	G	G	G	G	G	G	N	N	N	G	G	N	G	G	G	S
S1_697553	C/G	1	697553	+	NA	NA	NA	NA	NA	NA	C	C	C	C	C	C	C	C	C	C	C	C	C	N	C	C	S	C	N	C	C	C	C	C	C	C	C	C	C	N	N	N	C	C	N	C	C	C	S
S1_698423	A/C	1	698423	+	NA	NA	NA	NA	NA	NA	A	A	A	A	A	A	A	A	M	A	A	N	A	A	A	A	A	A	A	A	A	A	A	A	A	A	A	A	A	N	N	A	A	A	A	N	A	A	M
S1_698430	T/C	1	698430	+	NA	NA	NA	NA	NA	NA	T	T	T	T	T	T	T	T	T	T	Y	N	T	T	T	T	T	T	T	T	T	T	T	T	T	T	T	T	T	N	N	T	T	T	T	N	T	T	T
S1_705464	A/G	1	705464	+	NA	NA	NA	NA	NA	NA	A	A	A	A	N	N	A	A	N	N	N	A	A	N	N	A	A	A	N	A	A	N	A	A	A	A	A	A	A	A	N	N	A	A	N	A	A	A	A
S1_705501	T/G	1	705501	+	NA	NA	NA	NA	NA	NA	T	T	T	T	N	N	T	T	N	N	N	T	T	N	N	T	N	T	N	T	T	N	T	T	T	T	T	T	T	G	N	N	T	K	N	T	T	T	T
S1_705505	G/A	1	705505	+	NA	NA	NA	NA	NA	NA	R	G	G	G	N	N	G	G	N	N	N	G	G	N	N	G	G	G	N	R	G	N	G	G	G	G	G	G	G	G	N	N	G	G	N	G	G	G	G
S1_709977	T/C	1	709977	+	NA	NA	NA	NA	NA	NA	N	T	T	T	T	T	T	T	T	T	N	T	T	T	T	T	T	T	T	T	T	T	T	T	T	T	T	T	T	T	T	T	T	T	N	T	T	T	T
S1_719366	A/G	1	719366	+	NA	NA	NA	NA	NA	NA	A	A	A	A	A	A	A	A	A	A	A	N	A	A	A	A	A	A	A	A	A	A	A	A	A	G	A	A	A	N	A	N	A	A	N	A	A	A	A
S1_719459	A/T	1	719459	+	NA	NA	NA	NA	NA	NA	A	A	N	A	A	A	A	A	A	A	A	N	A	A	A	A	A	A	A	A	A	W	N	A	A	A	A	W	A	N	A	A	A	A	N	N	A	A	A
S1_729082	A/C	1	729082	+	NA	NA	NA	NA	NA	NA	A	A	N	A	A	A	A	A	A	A	N	A	A	A	A	N	A	A	N	A	A	A	N	A	A	A	A	A	A	A	N	N	A	A	A	A	A	A	A
S1_730087	T/A	1	730087	+	NA	NA	NA	NA	NA	NA	T	T	T	T	T	T	T	T	N	T	N	T	T	N	T	N	T	N	N	T	T	N	T	N	T	T	N	T	T	N	T	N	T	N	N	T	T	T	T
S1_731358	A/T	1	731358	+	NA	NA	NA	NA	NA	NA	A	A	A	A	A	A	A	A	A	A	A	N	A	N	A	N	A	N	A	N	A	A	A	A	A	N	A	A	N	A	A	N	A	A	A	A	A	N	A
S1_733820	T/C	1	733820	+	NA	NA	NA	NA	NA	NA	T	T	T	T	T	T	T	T	T	T	T	N	T	N	T	N	T	T	T	N	T	T	T	T	T	N	N	T	T	N	T	T	T	T	N	T	T	T	T
S1_733847	A/G	1	733847	+	NA	NA	NA	NA	NA	NA	A	A	A	A	A	A	A	A	A	A	A	N	A	N	A	N	A	A	A	N	A	A	A	A	A	N	N	A	A	N	A	A	A	A	N	A	A	A	A
S1_733848	T/C	1	733848	+	NA	NA	NA	NA	NA	NA	T	T	T	T	T	T	T	T	T	T	T	N	T	N	T	N	T	T	T	N	T	T	T	T	T	N	N	T	T	N	T	T	T	T	N	T	T	T	T
S1_733853	A/C	1	733853	+	NA	NA	NA	NA	NA	NA	A	A	M	A	A	A	A	A	A	A	N	A	A	A	A	N	A	A	A	A	A	A	A	A	A	A	A	N	A	N	A	A	A	A	N	A	A	A	A
S1_739921	C/A	1	739921	+	NA	NA	NA	NA	NA	NA	C	C	C	C	C	C	C	C	C	C	N	C	C	N	N	C	M	C	C	N	M	N	C	C	C	N	C	C	C	N	C	C	C	C	N	C	N	C	C
S1_739927	C/A	1	739927	+	NA	NA	NA	NA	NA	NA	C	C	C	C	C	C	C	C	C	C	N	C	C	N	N	C	C	C	C	N	C	N	C	C	C	N	C	C	C	N	C	C	C	C	N	C	N	C	C
S1_747517	A/C	1	747517	+	NA	NA	NA	NA	NA	NA	A	A	A	A	A	A	A	A	N	A	A	A	M	N	A	A	A	A	A	A	N	A	A	A	A	A	A	A	A	A	A	A	A	A	A	A	A	A	A
S1_759423	T/C	1	759423	+	NA	NA	NA	NA	NA	NA	T	T	T	T	T	T	Y	T	T	Y	N	T	Y	T	T	N	T	Y	T	T	T	T	T	N	T	T	T	N	Y	N	T	T	Y	T	N	T	T	T	T
S1_759428	A/C	1	759428	+	NA	NA	NA	NA	NA	NA	A	C	A	A	A	A	A	A	A	A	N	A	A	A	A	N	A	A	A	A	A	A	A	N	A	A	A	N	A	N	A	A	M	A	N	A	A	A	A
S1_759431	G/A	1	759431	+	NA	NA	NA	NA	NA	NA	G	G	G	R	G	G	G	G	G	G	N	G	G	G	G	N	G	G	G	G	G	G	G	N	G	G	G	N	G	N	G	G	G	G	N	G	G	G	G
S1_759434	T/C	1	759434	+	NA	NA	NA	NA	NA	NA	T	T	T	T	T	T	Y	T	T	T	N	T	T	T	T	N	T	T	T	T	T	T	T	N	T	T	T	N	T	N	T	T	T	T	N	T	T	T	T
S1_759634	A/C	1	759634	+	NA	NA	NA	NA	NA	NA	A	A	A	A	N	A	A	A	A	N	N	A	A	N	A	A	A	A	A	A	A	N	A	A	M	A	A	A	A	M	A	A	A	A	N	A	A	A	A
S1_759684	A/T	1	759684	+	NA	NA	NA	NA	NA	NA	A	A	A	A	A	A	A	A	A	A	A	A	A	A	A	A	A	A	A	A	A	A	A	A	A	A	A	A	A	A	A	A	A	A	N	A	A	A	A
S1_759691	C/A	1	759691	+	NA	NA	NA	NA	NA	NA	C	C	C	C	C	C	C	C	N	C	N	N	C	C	C	M	C	N	N	C	C	C	C	N	C	N	C	C	C	N	C	C	C	C	N	N	C	C	C
S1_759775	G/C	1	759775	+	NA	NA	NA	NA	NA	NA	G	G	G	N	G	G	G	G	G	G	N	N	G	N	G	N	G	G	N	G	G	N	G	G	G	N	G	G	G	G	N	G	G	G	G	N	G	G	G
S1_759793	A/G	1	759793	+	NA	NA	NA	NA	NA	NA	A	A	A	N	A	A	A	A	A	A	N	N	A	N	A	N	A	A	N	A	A	N	A	A	A	N	A	A	A	A	N	A	A	A	A	N	A	A	A
S1_760403	T/C	1	760403	+	NA	NA	NA	NA	NA	NA	T	T	T	T	T	T	T	T	N	T	N	T	T	T	T	T	T	T	N	T	T	T	T	T	T	T	T	T	N	T	T	T	T	T	T	T	T	T	T
S1_763594	A/C	1	763594	+	NA	NA	NA	NA	NA	NA	A	A	A	A	A	N	A	A	N	A	A	A	A	N	N	N	A	N	A	A	A	N	A	A	A	A	A	A	A	A	A	A	M	A	N	N	A	A	A
S1_765005	C/A	1	765005	+	NA	NA	NA	NA	NA	NA	C	C	C	C	C	C	C	C	C	C	C	C	C	C	C	C	N	C	N	C	N	C	N	C	C	A	C	C	C	N	C	N	C	C	C	C	C	C	C
S1_765014	G/T	1	765014	+	NA	NA	NA	NA	NA	NA	G	G	G	G	G	G	G	G	G	G	G	G	G	G	G	G	N	G	N	G	N	G	N	G	G	G	G	G	G	N	G	N	G	G	G	G	G	G	G
S1_765019	T/A	1	765019	+	NA	NA	NA	NA	NA	NA	T	T	T	T	T	T	T	T	T	T	T	T	T	T	T	T	N	T	N	T	N	T	N	T	T	T	T	T	T	N	T	N	T	T	T	T	T	T	T
S1_767436	T/G	1	767436	+	NA	NA	NA	NA	NA	NA	N	T	T	T	T	T	T	T	T	N	N	N	T	T	T	N	T	T	T	N	T	T	T	T	T	T	T	T	T	T	N	T	K	T	N	T	T	T	T
S1_767455	G/T	1	767455	+	NA	NA	NA	NA	NA	NA	N	G	G	K	G	G	G	G	G	N	N	N	G	K	G	N	G	G	G	N	G	G	K	G	G	G	G	G	G	G	N	G	K	G	N	G	G	G	G
S1_767760	A/G	1	767760	+	NA	NA	NA	NA	NA	NA	R	A	A	A	A	A	A	A	A	A	A	N	A	A	N	A	A	N	A	A	N	A	R	A	N	A	A	A	A	A	A	A	A	A	A	A	A	A	A
S1_767770	T/G	1	767770	+	NA	NA	NA	NA	NA	NA	T	T	T	T	T	T	T	T	T	T	T	N	T	T	N	K	K	N	T	T	N	T	T	T	N	T	T	T	T	T	T	T	T	T	T	T	T	T	T
S1_767839	A/T	1	767839	+	NA	NA	NA	NA	NA	NA	A	A	A	A	A	A	A	A	A	A	A	A	A	A	A	A	A	N	T	A	A	A	A	A	N	A	N	A	A	N	A	W	A	A	N	A	A	A	A
S1_767849	A/T	1	767849	+	NA	NA	NA	NA	NA	NA	W	A	A	A	A	A	A	A	A	A	A	A	A	A	W	A	A	N	A	A	A	A	A	A	N	A	N	A	A	N	A	A	A	A	N	A	A	A	A
S1_769402	T/C	1	769402	+	NA	NA	NA	NA	NA	NA	T	T	T	T	T	T	T	T	N	T	N	T	T	T	T	N	T	T	T	T	T	T	T	T	T	T	T	T	T	N	T	T	T	T	N	T	T	T	T
S1_772552	T/C	1	772552	+	NA	NA	NA	NA	NA	NA	T	T	T	T	T	T	T	T	T	N	N	Y	T	T	T	T	T	Y	T	T	T	N	T	T	T	T	T	T	T	T	T	N	T	T	N	T	Y	T	T
S1_772766	T/G	1	772766	+	NA	NA	NA	NA	NA	NA	T	T	K	T	T	T	T	T	N	T	N	T	T	T	T	K	T	T	T	T	T	T	T	T	T	T	T	T	T	T	T	N	T	N	N	T	T	T	T
S1_772786	T/C	1	772786	+	NA	NA	NA	NA	NA	NA	T	T	T	T	T	T	T	T	N	T	N	T	T	T	T	T	T	T	T	T	T	T	T	T	T	T	T	T	T	T	T	N	T	N	N	T	T	T	T
S1_772887	T/A	1	772887	+	NA	NA	NA	NA	NA	NA	T	T	T	W	A	T	T	T	N	T	T	T	T	T	T	T	T	N	T	T	T	T	T	T	T	T	W	T	N	T	T	T	T	N	N	T	T	T	T
S1_772923	A/C	1	772923	+	NA	NA	NA	NA	NA	NA	A	A	A	A	A	A	A	A	A	A	N	N	A	N	A	A	N	A	A	A	N	A	A	A	A	A	A	A	A	N	A	A	A	A	N	A	A	A	A
S1_773982	T/G	1	773982	+	NA	NA	NA	NA	NA	NA	T	T	T	T	T	T	T	T	T	T	N	T	T	T	T	T	T	T	T	T	T	T	T	T	T	T	T	T	T	T	T	T	T	T	T	T	T	T	T
S1_774019	T/A	1	774019	+	NA	NA	NA	NA	NA	NA	T	T	N	T	N	T	T	T	T	N	T	T	T	T	T	T	T	T	T	T	T	T	N	T	T	W	T	T	T	T	T	T	T	T	T	T	T	T	T
S1_774040	T/C	1	774040	+	NA	NA	NA	NA	NA	NA	T	T	N	T	N	T	T	T	T	N	T	T	T	T	T	T	T	T	Y	T	T	T	N	T	T	T	Y	T	T	T	T	T	T	T	T	T	T	T	T
S1_778487	A/T	1	778487	+	NA	NA	NA	NA	NA	NA	W	A	A	A	A	N	A	A	N	A	N	A	N	A	A	N	A	A	N	A	A	N	A	A	A	N	A	A	A	A	A	A	A	N	N	A	A	A	A
S1_778760	A/G	1	778760	+	NA	NA	NA	NA	NA	NA	A	A	A	A	A	A	A	A	N	A	A	A	A	A	A	N	A	A	A	R	A	A	N	N	A	A	A	A	N	A	N	A	A	R	A	N	A	A	A
S1_778788	A/G	1	778788	+	NA	NA	NA	NA	NA	NA	A	A	A	A	A	R	A	A	A	A	A	A	A	A	A	N	A	N	N	A	A	A	A	N	A	A	A	A	A	N	A	A	A	A	N	A	A	A	A
S1_778961	A/C	1	778961	+	NA	NA	NA	NA	NA	NA	A	A	A	A	M	A	A	A	N	A	A	A	A	A	A	A	A	A	N	A	A	N	A	A	A	N	A	A	A	N	A	N	A	A	A	A	N	A	A
S1_778964	A/C	1	778964	+	NA	NA	NA	NA	NA	NA	A	A	A	A	A	A	A	A	N	A	A	A	A	A	A	A	A	A	N	A	A	N	A	A	A	N	M	A	A	N	A	N	A	A	A	A	N	A	A
S1_778990	A/T	1	778990	+	NA	NA	NA	NA	NA	NA	A	A	A	A	A	A	A	A	A	A	A	N	A	N	A	N	A	A	A	A	A	A	A	A	A	A	A	N	A	A	N	N	A	A	N	A	A	A	A
S1_784683	T/G	1	784683	+	NA	NA	NA	NA	NA	NA	G	G	K	T	T	G	K	T	T	G	G	G	T	T	G	T	G	G	G	G	G	T	G	G	K	T	T	G	T	T	T	G	T	G	N	G	G	G	T
S1_784684	A/T	1	784684	+	NA	NA	NA	NA	NA	NA	T	T	W	A	A	T	W	A	A	T	T	T	A	A	T	A	T	T	T	T	T	A	T	T	W	A	A	T	A	A	A	T	A	T	N	T	T	T	A
S1_784686	A/C	1	784686	+	NA	NA	NA	NA	NA	NA	C	C	M	A	A	C	M	A	A	C	C	C	A	A	C	A	C	C	C	C	C	A	C	C	M	A	A	C	A	A	A	C	A	C	N	C	C	C	A
S1_784754	A/G	1	784754	+	NA	NA	NA	NA	NA	NA	A	A	N	A	A	A	A	A	A	N	N	A	A	N	A	N	A	N	A	N	A	A	A	A	A	A	A	A	A	A	N	A	A	A	A	A	R	A	A
S1_784772	A/C	1	784772	+	NA	NA	NA	NA	NA	NA	A	A	N	A	A	A	A	A	A	N	N	A	M	N	A	N	A	N	A	N	A	A	A	A	A	A	A	A	A	A	N	A	A	A	A	A	A	A	A
S1_789678	G/A	1	789678	+	NA	NA	NA	NA	NA	NA	A	R	R	R	N	A	G	R	G	G	R	G	G	N	R	G	G	G	A	A	R	N	G	G	R	G	G	N	R	G	N	A	R	G	A	R	R	R	G
S1_789679	T/C	1	789679	+	NA	NA	NA	NA	NA	NA	C	Y	Y	Y	N	C	T	Y	T	T	Y	T	T	N	Y	T	T	T	C	C	Y	N	T	T	Y	T	T	N	Y	T	N	C	Y	T	C	Y	Y	Y	T
S1_789691	A/G	1	789691	+	NA	NA	NA	NA	NA	NA	G	R	R	R	N	G	A	R	A	A	R	A	A	N	R	A	A	A	G	G	R	N	A	A	R	A	A	N	R	A	N	G	R	A	G	R	R	R	A
S1_815524	T/C	1	815524	+	NA	NA	NA	NA	NA	NA	N	T	T	T	T	T	T	T	T	T	N	T	N	T	T	T	T	T	T	T	T	T	T	T	T	T	T	T	N	T	N	T	T	T	N	T	T	N	T
S1_815533	C/A	1	815533	+	NA	NA	NA	NA	NA	NA	N	C	C	C	C	C	C	C	C	C	N	C	N	C	C	C	C	C	C	C	C	C	C	C	C	C	C	C	N	C	N	C	C	C	N	C	C	N	C
S1_815638	A/G	1	815638	+	NA	NA	NA	NA	NA	NA	A	A	A	A	A	A	A	A	A	A	A	A	A	A	A	A	A	A	A	A	N	A	A	A	A	A	A	A	A	N	A	A	A	A	A	A	A	A	A
S1_815650	A/T	1	815650	+	NA	NA	NA	NA	NA	NA	A	A	A	A	A	A	A	A	A	A	N	A	A	A	A	N	A	A	A	A	A	A	A	A	A	A	A	N	A	A	A	A	A	A	A	A	A	A	A
S1_815854	T/G	1	815854	+	NA	NA	NA	NA	NA	NA	T	T	T	T	T	T	T	T	T	T	N	T	T	T	T	T	T	T	T	T	T	T	T	T	T	N	N	T	T	T	T	T	T	T	T	T	T	T	T
S1_815920	A/G	1	815920	+	NA	NA	NA	NA	NA	NA	A	A	A	A	N	A	A	A	N	A	N	A	A	N	A	N	A	N	A	A	A	A	A	A	A	A	A	N	A	N	N	A	A	A	N	A	A	A	A
S1_820193	T/C	1	820193	+	NA	NA	NA	NA	NA	NA	T	T	T	T	T	T	T	T	N	T	T	Y	T	N	T	N	T	N	T	T	T	T	T	T	T	N	T	N	T	T	N	T	T	T	T	T	T	T	T
S1_820241	T/A	1	820241	+	NA	NA	NA	NA	NA	NA	T	T	T	T	T	T	T	T	T	T	T	T	T	T	T	T	N	T	T	T	N	T	T	T	T	T	T	T	N	T	T	T	T	N	N	T	T	T	T
S1_820260	A/G	1	820260	+	NA	NA	NA	NA	NA	NA	A	A	A	A	A	A	G	A	A	A	A	A	A	A	A	A	N	A	A	A	N	A	A	A	A	A	A	A	N	A	A	A	A	N	N	A	A	A	A
S1_820647	A/C	1	820647	+	NA	NA	NA	NA	NA	NA	M	M	A	A	M	M	M	A	C	M	C	A	M	N	A	A	M	M	A	M	A	N	M	M	A	M	A	A	C	N	N	M	M	N	N	M	A	N	N
S1_820757	T/C	1	820757	+	NA	NA	NA	NA	NA	NA	T	T	T	T	T	T	T	T	T	T	T	T	T	T	T	T	T	T	T	T	T	T	T	T	T	T	T	T	T	T	T	T	T	T	Y	T	T	T	T
S1_820868	T/G	1	820868	+	NA	NA	NA	NA	NA	NA	T	T	T	T	T	T	T	T	T	T	N	T	T	T	N	N	K	N	T	T	T	T	T	T	N	G	T	T	T	T	T	T	T	T	N	T	T	T	T
S1_820937	T/G	1	820937	+	NA	NA	NA	NA	NA	NA	T	T	T	T	T	N	T	T	K	T	N	T	K	T	T	T	T	N	T	N	N	N	T	T	T	K	T	T	K	T	T	T	T	N	T	N	T	T	K
S1_820943	T/G	1	820943	+	NA	NA	NA	NA	NA	NA	T	T	T	T	K	N	T	T	T	T	N	T	T	T	T	T	T	N	T	N	N	N	T	T	T	T	T	T	T	T	G	T	T	N	T	N	T	T	T
S1_821014	C/G	1	821014	+	NA	NA	NA	NA	NA	NA	G	G	S	C	C	G	G	C	C	G	G	G	C	N	G	C	G	G	G	G	G	N	N	G	S	C	N	G	C	N	C	G	C	G	C	G	G	G	C
S1_821052	T/G	1	821052	+	NA	NA	NA	NA	NA	NA	T	T	T	T	T	T	T	T	T	T	T	T	T	N	T	T	T	T	T	T	T	N	N	T	T	T	N	T	T	N	T	T	T	T	T	T	T	T	T
S1_821060	T/C	1	821060	+	NA	NA	NA	NA	NA	NA	T	T	T	T	T	T	T	T	T	T	N	T	T	T	T	T	T	T	T	T	T	T	T	N	T	T	T	T	T	T	T	T	T	T	T	T	T	T	T
S1_821204	T/C	1	821204	+	NA	NA	NA	NA	NA	NA	T	T	Y	T	T	T	T	T	N	T	T	T	T	T	T	T	T	T	N	T	T	N	T	N	T	T	T	T	T	T	T	T	T	N	N	T	T	T	T
S1_822161	T/C	1	822161	+	NA	NA	NA	NA	NA	NA	T	T	N	T	T	T	T	T	T	T	T	T	T	T	T	T	T	T	T	T	T	N	T	N	T	T	T	T	T	T	N	T	T	T	T	T	N	T	T
S1_822180	T/A	1	822180	+	NA	NA	NA	NA	NA	NA	T	T	N	T	T	N	T	T	T	T	T	T	T	T	T	T	T	T	T	T	T	N	T	N	T	T	T	N	T	T	N	T	T	T	W	T	N	T	T
S1_822201	T/C	1	822201	+	NA	NA	NA	NA	NA	NA	T	T	T	T	N	T	T	T	T	T	T	T	T	T	T	T	N	N	T	T	T	T	T	T	T	Y	T	T	T	T	T	T	T	T	T	T	T	T	T
S1_822213	A/T	1	822213	+	NA	NA	NA	NA	NA	NA	A	A	A	A	N	A	A	A	A	A	A	A	A	A	A	A	N	N	A	A	A	A	A	A	A	A	A	A	A	A	A	A	A	A	A	A	A	A	A
S1_822264	A/T	1	822264	+	NA	NA	NA	NA	NA	NA	A	A	A	A	A	A	A	A	A	A	N	A	A	N	A	N	A	A	N	A	A	A	A	W	A	A	A	A	A	N	N	N	A	N	N	A	N	A	A
S1_822282	T/C	1	822282	+	NA	NA	NA	NA	NA	NA	T	T	T	T	T	T	T	T	T	T	N	T	T	N	T	N	T	T	N	T	T	T	T	T	T	T	T	T	T	N	N	N	T	N	N	T	N	T	T
S1_824067	T/C	1	824067	+	NA	NA	NA	NA	NA	NA	C	C	Y	T	T	C	Y	T	N	C	N	C	T	N	C	N	C	C	N	C	N	N	C	Y	Y	T	T	C	T	T	T	C	T	C	T	C	C	C	T
S1_824092	T/C	1	824092	+	NA	NA	NA	NA	NA	NA	T	T	T	T	T	T	T	T	T	T	N	T	T	T	T	T	T	T	T	T	T	T	T	T	T	T	T	T	T	T	T	T	T	T	T	T	T	T	T
S1_827190	T/G	1	827190	+	NA	NA	NA	NA	NA	NA	T	T	N	N	T	T	T	T	N	T	T	T	T	T	T	N	T	N	T	T	T	T	T	T	T	T	T	N	T	N	N	T	T	T	N	N	T	T	N
S1_829558	A/G	1	829558	+	NA	NA	NA	NA	NA	NA	A	A	A	A	A	A	A	A	R	A	N	A	A	A	N	A	N	A	N	N	A	A	A	A	A	A	A	A	A	A	A	A	A	A	A	A	N	A	A
S1_829583	A/C	1	829583	+	NA	NA	NA	NA	NA	NA	A	A	A	A	A	A	A	A	A	A	N	A	A	A	N	A	N	A	N	N	A	A	A	A	A	A	A	A	A	A	A	A	A	A	A	A	N	A	A
S1_829845	C/A	1	829845	+	NA	NA	NA	NA	NA	NA	C	C	N	C	C	M	C	C	C	C	C	N	M	C	C	N	C	M	C	C	C	C	C	C	C	N	C	C	C	C	C	C	C	C	C	C	C	C	C
S1_829862	A/C	1	829862	+	NA	NA	NA	NA	NA	NA	A	A	A	A	A	A	A	A	N	N	N	A	A	A	A	N	A	A	A	A	A	A	N	A	A	A	A	A	A	N	A	A	A	N	N	A	A	A	A
S1_829947	A/G	1	829947	+	NA	NA	NA	NA	NA	NA	A	A	A	A	A	A	A	A	N	A	N	A	A	A	A	A	A	N	A	A	A	A	A	A	N	N	N	A	A	N	N	A	A	A	N	A	A	A	A
S1_829970	G/T	1	829970	+	NA	NA	NA	NA	NA	NA	G	G	G	G	G	G	G	G	N	G	N	G	G	G	G	G	G	N	G	G	G	G	G	G	N	N	N	G	K	N	N	G	G	G	N	G	G	G	G
S1_841200	A/G	1	841200	+	NA	NA	NA	NA	NA	NA	A	A	A	A	A	A	A	A	A	A	A	A	A	A	A	A	A	A	A	A	N	N	A	A	A	A	A	A	A	A	A	A	A	R	N	A	A	A	A
S1_841841	G/A	1	841841	+	NA	NA	NA	NA	NA	NA	A	A	A	G	G	A	R	G	G	A	A	A	G	G	A	N	A	A	N	A	A	G	A	R	R	G	G	A	G	G	G	A	G	A	N	N	A	A	G
S1_842545	A/G	1	842545	+	NA	NA	NA	NA	NA	NA	A	A	A	A	A	A	A	A	G	A	N	A	A	A	N	A	A	A	A	A	A	A	A	A	N	A	A	A	A	N	A	A	A	A	A	A	A	A	A
S1_843377	T/C	1	843377	+	NA	NA	NA	NA	NA	NA	T	T	T	T	T	T	T	T	T	T	T	T	T	T	T	T	T	T	N	T	T	T	T	T	T	T	Y	T	T	N	T	T	T	T	T	T	T	T	T
S1_843415	T/C	1	843415	+	NA	NA	NA	NA	NA	NA	T	T	T	T	T	T	T	T	T	T	T	T	T	T	T	T	T	T	N	T	T	T	T	T	Y	T	T	T	T	N	T	T	Y	T	T	T	T	Y	T
S1_847411	C/A	1	847411	+	NA	NA	NA	NA	NA	NA	C	C	C	C	C	C	C	C	N	C	C	C	C	N	C	M	C	C	C	C	C	C	C	C	C	C	C	N	C	N	C	C	C	C	M	C	C	C	C
S1_847433	T/C	1	847433	+	NA	NA	NA	NA	NA	NA	T	T	T	T	T	T	T	T	N	T	T	T	T	N	T	T	T	T	T	T	T	T	T	T	T	T	T	N	T	N	T	T	T	T	T	T	T	T	T
S1_854108	T/C	1	854108	+	NA	NA	NA	NA	NA	NA	T	T	N	T	T	T	T	T	T	T	T	N	T	T	T	T	T	N	T	T	Y	T	T	T	T	T	T	T	T	N	T	T	Y	T	T	T	T	T	N
S1_854139	A/G	1	854139	+	NA	NA	NA	NA	NA	NA	A	A	A	A	A	A	A	A	A	A	A	A	A	A	N	N	A	A	A	A	A	N	N	A	R	A	A	A	A	A	N	A	A	A	A	A	A	A	A
S1_854175	T/G	1	854175	+	NA	NA	NA	NA	NA	NA	T	T	T	T	T	T	T	T	T	T	T	T	T	T	N	N	T	T	T	T	T	T	T	N	T	T	T	N	T	N	N	K	K	N	T	T	T	T	T
S1_854178	A/C	1	854178	+	NA	NA	NA	NA	NA	NA	A	A	A	A	A	A	A	A	A	A	A	A	A	A	N	N	A	A	A	A	A	A	A	N	A	A	A	N	A	N	N	A	A	N	A	A	A	A	A
S1_854179	C/A	1	854179	+	NA	NA	NA	NA	NA	NA	C	C	C	C	C	C	C	C	C	C	C	C	C	C	N	N	C	C	C	C	C	C	C	N	C	C	C	N	C	N	N	C	M	N	C	C	C	C	C
S1_854183	T/A	1	854183	+	NA	NA	NA	NA	NA	NA	T	T	T	T	T	T	T	T	N	T	T	T	T	T	T	N	N	N	T	T	N	T	T	T	T	N	T	T	T	T	N	T	T	T	T	T	T	T	T
S1_854578	T/C	1	854578	+	NA	NA	NA	NA	NA	NA	T	T	T	T	T	T	T	N	T	T	N	T	T	T	T	N	T	T	N	T	T	T	T	N	T	T	T	N	T	T	T	T	T	T	N	T	T	T	T
S1_854635	A/G	1	854635	+	NA	NA	NA	NA	NA	NA	A	A	A	A	A	A	A	A	A	A	A	A	A	A	A	A	N	A	A	A	A	A	A	A	A	A	N	A	A	A	A	A	A	A	N	A	A	A	A
S1_854647	G/T	1	854647	+	NA	NA	NA	NA	NA	NA	G	G	K	K	G	G	G	G	G	G	G	G	G	G	G	G	N	G	G	G	G	G	G	G	K	G	N	G	G	G	G	G	K	G	N	G	G	G	G
S1_854649	A/G	1	854649	+	NA	NA	NA	NA	NA	NA	A	A	A	A	A	A	A	A	A	A	A	A	A	A	A	A	N	A	A	A	A	A	A	A	A	A	N	A	A	A	A	A	A	A	N	A	A	A	A
S1_854658	C/G	1	854658	+	NA	NA	NA	NA	NA	NA	C	C	C	S	C	C	C	C	C	C	C	C	C	C	C	C	N	C	C	C	C	C	C	C	S	C	N	C	C	C	C	C	C	C	N	C	C	C	C
S1_866818	T/G	1	866818	+	NA	NA	NA	NA	NA	NA	T	T	T	N	T	T	T	T	N	T	T	T	T	T	T	N	T	T	N	T	T	T	T	T	T	N	N	T	T	N	N	T	T	T	T	T	T	T	T
S1_866825	A/G	1	866825	+	NA	NA	NA	NA	NA	NA	A	A	A	N	A	A	A	A	N	A	A	A	A	A	A	N	A	A	N	A	A	A	A	R	A	N	N	A	A	N	N	A	A	A	A	A	R	A	A
S1_874004	T/G	1	874004	+	NA	NA	NA	NA	NA	NA	T	T	T	T	T	T	T	T	T	T	T	T	T	T	T	T	T	T	T	T	T	N	K	K	T	T	T	T	T	T	T	T	K	T	T	K	T	T	T
S1_874020	T/G	1	874020	+	NA	NA	NA	NA	NA	NA	T	T	T	T	T	T	T	T	T	T	T	T	T	T	T	T	T	T	T	T	K	T	K	T	T	T	T	T	T	T	T	T	T	T	T	T	T	T	T
S1_875091	T/A	1	875091	+	NA	NA	NA	NA	NA	NA	T	T	T	T	T	T	T	T	T	T	T	T	N	T	T	T	T	T	N	N	T	T	T	N	N	N	T	N	T	T	T	N	T	T	A	T	N	T	T
S1_875121	T/C	1	875121	+	NA	NA	NA	NA	NA	NA	T	T	N	T	N	T	T	T	T	T	N	T	T	T	T	T	T	T	T	T	T	Y	T	T	N	T	T	N	T	N	T	T	T	Y	T	T	T	T	N
S1_880070	T/G	1	880070	+	NA	NA	NA	NA	NA	NA	T	N	T	T	T	T	T	T	T	T	T	T	T	N	T	T	T	T	T	T	T	N	T	T	N	T	T	N	T	T	N	T	T	T	T	T	T	T	T
S1_881495	T/C	1	881495	+	NA	NA	NA	NA	NA	NA	T	T	T	T	T	T	T	T	N	T	T	N	T	T	T	Y	T	T	T	T	T	N	N	T	T	T	T	T	T	N	N	N	T	T	T	Y	T	T	T
S1_881519	A/C	1	881519	+	NA	NA	NA	NA	NA	NA	A	A	A	A	A	A	A	A	N	A	C	N	A	A	A	A	A	A	A	A	A	N	N	A	A	A	A	A	A	N	N	N	M	M	A	A	A	A	A
S1_894941	G/T	1	894941	+	NA	NA	NA	NA	NA	NA	G	G	G	G	G	G	G	K	N	G	G	G	G	G	G	G	G	N	G	G	G	G	G	G	G	G	G	G	G	G	N	G	G	G	G	G	G	G	G
S1_897326	T/C	1	897326	+	NA	NA	NA	NA	NA	NA	T	T	T	T	T	T	N	T	T	T	N	T	T	T	N	T	T	T	N	T	T	T	T	N	N	T	N	N	T	N	N	N	T	T	N	T	T	T	T
S1_903915	A/G	1	903915	+	NA	NA	NA	NA	NA	NA	A	A	A	A	A	A	A	A	A	A	A	A	A	A	A	A	A	A	N	A	A	R	A	N	N	A	A	A	N	N	N	A	A	A	N	A	A	A	A
S1_903975	T/C	1	903975	+	NA	NA	NA	NA	NA	NA	Y	T	T	Y	T	T	T	T	N	T	T	T	T	N	T	T	T	T	T	T	T	T	T	T	T	T	T	N	T	N	T	T	T	T	N	T	N	T	T
S1_909138	G/T	1	909138	+	NA	NA	NA	NA	NA	NA	G	G	G	G	G	G	G	G	G	G	G	G	G	N	N	G	G	G	G	G	G	G	G	G	G	G	G	G	G	G	G	G	G	G	N	G	G	G	G
S1_909198	G/T	1	909198	+	NA	NA	NA	NA	NA	NA	G	G	G	G	G	G	G	G	G	G	N	G	G	G	G	N	G	N	G	G	G	G	G	N	G	G	G	G	G	G	N	G	G	G	N	G	G	G	G
S1_909241	T/G	1	909241	+	NA	NA	NA	NA	NA	NA	T	T	T	T	T	T	T	T	T	T	K	N	T	N	T	N	T	N	T	T	T	T	T	T	T	T	N	N	T	N	N	T	T	T	N	T	T	T	T
S1_911001	A/G	1	911001	+	NA	NA	NA	NA	NA	NA	A	A	A	A	A	A	A	A	G	A	R	N	A	N	A	N	A	A	N	A	A	A	A	A	A	A	A	N	A	N	A	A	A	A	N	A	N	A	A
S1_911029	T/C	1	911029	+	NA	NA	NA	NA	NA	NA	T	T	T	T	N	T	T	T	T	T	T	T	C	T	T	T	N	T	T	N	T	T	T	T	T	T	T	T	N	N	T	T	Y	T	T	T	T	T	T
S1_911534	T/C	1	911534	+	NA	NA	NA	NA	NA	NA	T	T	T	T	T	T	T	T	T	T	T	T	T	T	T	T	T	T	T	T	T	C	T	T	T	T	T	T	T	N	T	T	T	T	N	T	T	T	T
S1_911808	A/G	1	911808	+	NA	NA	NA	NA	NA	NA	A	A	A	A	G	A	A	A	A	A	A	A	A	A	A	A	A	N	A	A	A	A	A	A	A	A	A	A	A	A	A	A	A	A	N	N	A	A	A
S1_911817	T/G	1	911817	+	NA	NA	NA	NA	NA	NA	T	T	T	T	T	T	T	T	T	T	T	T	T	T	T	T	T	N	T	T	T	T	T	T	T	T	T	T	T	T	T	T	T	T	N	N	T	T	T
S1_911933	C/A	1	911933	+	NA	NA	NA	NA	NA	NA	M	C	M	A	A	C	M	A	N	C	C	C	A	A	C	A	C	C	C	N	C	A	C	N	C	N	A	C	N	A	N	C	A	C	N	C	C	C	A
S1_912109	A/G	1	912109	+	NA	NA	NA	NA	NA	NA	G	G	R	A	A	G	R	A	A	G	G	G	A	A	G	A	G	G	G	G	G	A	G	G	A	A	A	G	A	A	A	G	A	G	A	G	G	G	A
S1_912110	T/A	1	912110	+	NA	NA	NA	NA	NA	NA	T	T	W	A	A	T	W	A	W	T	T	T	A	A	T	A	T	T	T	T	T	A	T	T	A	A	W	T	W	A	A	T	W	T	A	T	T	T	A
S1_912111	T/G	1	912111	+	NA	NA	NA	NA	NA	NA	T	T	T	T	T	T	T	T	N	T	T	T	T	T	T	T	T	T	T	T	T	T	T	T	T	T	K	T	K	T	T	T	K	T	N	T	T	T	T
S1_912118	A/G	1	912118	+	NA	NA	NA	NA	NA	NA	R	A	R	G	G	A	A	G	G	A	A	A	G	G	A	N	A	N	A	A	A	G	A	A	G	G	G	A	G	N	G	A	G	A	G	A	A	A	G
S1_914859	C/A	1	914859	+	NA	NA	NA	NA	NA	NA	M	A	M	C	C	A	A	C	N	A	A	A	C	N	A	N	A	A	A	N	A	C	A	M	M	N	C	N	C	C	C	A	C	A	C	A	A	A	C
S1_914872	G/C	1	914872	+	NA	NA	NA	NA	NA	NA	S	C	S	G	G	C	C	G	N	C	C	C	G	N	C	N	C	C	C	N	C	G	C	S	S	N	G	N	G	G	G	C	G	C	G	C	C	C	G
S1_924576	G/T	1	924576	+	NA	NA	NA	NA	NA	NA	G	K	G	K	G	G	G	G	N	G	G	G	G	G	G	G	G	K	G	G	G	K	G	G	G	K	G	K	G	N	G	G	K	G	K	G	G	G	G
S1_924667	A/G	1	924667	+	NA	NA	NA	NA	NA	NA	A	A	A	G	A	A	A	A	A	A	A	A	A	A	A	A	R	A	N	A	R	N	N	R	A	A	A	A	A	A	N	N	A	A	N	R	A	A	A
S1_924671	T/G	1	924671	+	NA	NA	NA	NA	NA	NA	T	K	T	T	T	T	K	T	T	T	T	T	T	T	T	T	T	T	N	T	T	N	N	T	T	T	T	T	T	T	N	N	T	T	N	T	T	K	T
S1_924687	A/G	1	924687	+	NA	NA	NA	NA	NA	NA	A	A	A	A	A	A	A	A	A	A	A	A	A	A	A	A	A	A	N	A	A	N	N	A	A	A	A	A	A	A	N	N	A	A	N	A	A	A	A
S1_924816	T/G	1	924816	+	NA	NA	NA	NA	NA	NA	T	T	T	T	N	T	T	T	T	T	T	T	T	T	T	N	N	T	N	T	N	T	T	N	N	T	T	N	T	T	T	T	T	T	N	N	T	T	T
S1_924848	A/G	1	924848	+	NA	NA	NA	NA	NA	NA	A	A	A	A	N	A	A	A	A	A	A	A	A	A	A	N	N	A	N	A	N	A	A	N	N	A	A	N	A	A	A	A	A	A	N	N	A	A	A
S1_928052	A/G	1	928052	+	NA	NA	NA	NA	NA	NA	A	A	A	A	A	A	A	A	A	A	A	A	A	A	A	A	A	A	N	A	A	A	N	A	A	N	A	A	A	N	A	A	A	A	A	A	A	A	A
S1_928078	T/G	1	928078	+	NA	NA	NA	NA	NA	NA	T	T	T	K	T	T	T	T	T	T	T	T	T	T	T	T	T	T	N	T	T	T	N	T	T	N	T	T	T	N	T	T	T	T	T	T	T	T	T
S1_928104	G/T	1	928104	+	NA	NA	NA	NA	NA	NA	G	G	N	G	G	G	G	G	G	G	G	N	G	G	G	G	G	G	N	G	G	G	G	G	G	G	G	N	G	N	G	G	G	G	N	G	G	G	G
S1_928105	T/G	1	928105	+	NA	NA	NA	NA	NA	NA	T	T	N	T	T	T	T	T	T	T	T	N	T	K	T	T	T	T	N	T	T	T	T	T	T	T	T	N	T	N	T	T	T	T	N	T	T	T	T
S1_932869	A/T	1	932869	+	NA	NA	NA	NA	NA	NA	A	A	A	A	A	A	A	A	N	A	A	N	A	A	A	A	A	A	A	A	A	A	A	A	A	A	A	A	W	A	A	A	A	A	N	A	A	A	A
S1_932921	A/C	1	932921	+	NA	NA	NA	NA	NA	NA	A	A	A	A	A	M	A	A	N	A	A	A	M	A	M	A	M	A	A	M	A	A	A	M	A	A	A	A	A	A	N	M	A	M	N	A	A	M	A
S1_932926	A/C	1	932926	+	NA	NA	NA	NA	NA	NA	A	A	A	A	A	A	A	A	N	A	A	A	M	A	A	A	A	A	A	A	M	A	A	N	A	A	A	A	A	A	N	A	A	A	A	N	A	A	A
S1_932958	A/C	1	932958	+	NA	NA	NA	NA	NA	NA	A	A	A	A	A	A	A	A	N	A	N	N	A	M	A	A	A	A	A	A	A	M	A	A	A	A	A	N	A	A	A	A	A	A	A	A	M	A	A
S1_932969	A/C	1	932969	+	NA	NA	NA	NA	NA	NA	A	A	A	M	A	A	A	N	N	N	N	N	A	A	A	A	A	A	A	A	A	A	A	A	A	A	A	N	A	A	N	M	A	A	A	A	A	A	A
S1_933009	T/C	1	933009	+	NA	NA	NA	NA	NA	NA	T	T	N	N	T	T	T	T	N	T	T	T	T	T	N	N	T	T	T	T	T	N	T	T	T	T	T	N	N	T	N	T	T	T	N	T	T	T	T
S1_933029	C/A	1	933029	+	NA	NA	NA	NA	NA	NA	C	C	N	N	C	C	C	C	N	C	C	C	C	C	N	N	C	C	C	C	C	N	C	C	C	A	C	N	N	C	N	C	M	C	N	C	C	C	C
S1_954695	C/A	1	954695	+	NA	NA	NA	NA	NA	NA	C	C	C	C	C	C	C	C	C	C	C	C	C	C	M	C	C	C	C	C	C	C	C	C	N	C	C	N	C	C	C	N	C	C	C	C	C	C	C
S1_954723	A/G	1	954723	+	NA	NA	NA	NA	NA	NA	A	A	A	A	A	A	A	G	A	A	A	A	A	A	A	A	A	A	A	A	A	A	A	A	N	A	A	N	A	A	A	N	A	A	A	A	A	A	A
S1_954731	T/G	1	954731	+	NA	NA	NA	NA	NA	NA	T	T	K	T	T	T	T	T	T	T	T	N	T	T	T	T	T	T	T	T	T	T	T	T	N	T	T	N	T	T	T	N	T	T	T	T	T	T	T
S1_954748	A/C	1	954748	+	NA	NA	NA	NA	NA	NA	A	A	A	A	A	A	A	A	N	A	N	A	A	A	A	A	A	A	A	A	A	A	A	A	N	N	A	A	A	A	M	A	A	A	N	A	A	A	A
S1_954762	C/A	1	954762	+	NA	NA	NA	NA	NA	NA	C	C	C	C	N	C	C	C	N	C	C	N	C	C	C	C	C	C	C	N	C	N	C	N	C	N	C	C	C	N	C	C	C	M	N	N	C	C	C
S1_988313	T/C	1	988313	+	NA	NA	NA	NA	NA	NA	T	T	N	T	T	T	T	T	T	T	N	T	N	T	T	T	N	T	T	T	T	T	N	T	T	T	T	T	T	N	T	T	T	T	T	T	T	N	T
S1_996193	C/T	1	996193	+	NA	NA	NA	NA	NA	NA	C	C	C	C	C	C	C	C	C	C	N	C	Y	N	N	N	C	N	C	C	Y	C	C	N	C	C	C	C	C	C	C	C	C	C	C	C	C	C	C
S1_996200	T/C	1	996200	+	NA	NA	NA	NA	NA	NA	T	T	T	T	T	T	T	T	T	T	N	T	T	N	N	N	Y	N	T	T	T	T	T	N	T	T	T	T	T	T	T	T	T	T	T	T	T	T	T
S1_999553	T/C	1	999553	+	NA	NA	NA	NA	NA	NA	T	T	T	T	T	T	T	T	N	T	T	N	T	T	T	T	T	N	N	T	T	T	T	T	T	T	T	N	T	T	T	Y	T	T	T	T	T	T	T
S1_999559	A/C	1	999559	+	NA	NA	NA	NA	NA	NA	A	A	N	A	A	A	A	A	N	A	N	A	A	A	A	A	M	A	N	A	A	A	A	A	A	A	A	A	A	A	A	A	A	A	N	A	A	A	A
S1_999563	A/C	1	999563	+	NA	NA	NA	NA	NA	NA	A	A	N	A	A	A	A	A	N	A	N	A	M	A	M	A	M	A	N	A	A	A	N	N	A	A	A	A	A	A	A	M	A	A	N	A	A	A	A
S1_1000430	A/C	1	1000430	+	NA	NA	NA	NA	NA	NA	M	A	A	A	A	A	A	A	A	A	A	N	A	A	A	A	A	N	A	A	A	A	A	A	A	A	A	A	A	N	A	A	A	A	N	A	N	A	A
S1_1010231	A/G	1	1010231	+	NA	NA	NA	NA	NA	NA	A	A	A	A	A	N	A	A	A	A	A	A	A	A	A	A	A	A	A	A	A	A	A	A	A	A	A	A	A	A	A	A	A	A	N	N	A	A	A
S1_1010644	G/T	1	1010644	+	NA	NA	NA	NA	NA	NA	K	T	N	G	G	N	K	G	N	T	N	T	G	G	T	G	T	T	T	T	N	N	N	T	G	N	G	N	G	N	N	T	G	T	N	T	T	T	G
S1_1010740	C/T	1	1010740	+	NA	NA	NA	NA	NA	NA	Y	T	Y	C	C	T	T	C	N	T	T	N	C	C	T	N	T	T	T	T	T	C	T	T	C	C	C	N	C	C	N	T	C	T	N	N	T	T	C
S1_1010750	G/C	1	1010750	+	NA	NA	NA	NA	NA	NA	S	C	S	G	G	C	C	G	N	C	C	N	G	G	C	N	C	C	C	C	C	G	C	C	G	G	G	N	G	G	N	C	G	C	N	N	C	C	G
S1_1011122	T/G	1	1011122	+	NA	NA	NA	NA	NA	NA	T	T	K	T	T	T	T	T	T	T	T	T	T	T	T	T	T	T	T	T	T	K	T	T	T	T	T	T	T	K	T	T	T	T	N	T	T	T	T
S1_1011133	T/G	1	1011133	+	NA	NA	NA	NA	NA	NA	T	T	T	T	T	T	T	T	T	T	T	T	T	T	K	T	T	T	T	T	T	T	T	T	T	T	T	T	T	T	T	T	T	T	T	T	T	T	T
S1_1011139	T/G	1	1011139	+	NA	NA	NA	NA	NA	NA	K	T	K	T	T	T	T	T	T	T	T	T	T	T	T	T	K	T	T	T	T	T	T	T	T	T	T	T	T	T	T	T	T	N	K	T	T	T	T
S1_1011145	T/A	1	1011145	+	NA	NA	NA	NA	NA	NA	T	T	N	T	T	T	T	T	T	N	T	T	T	T	T	T	T	T	T	W	T	T	T	T	T	T	T	T	T	T	N	T	T	T	T	T	T	N	T
S1_1011164	C/T	1	1011164	+	NA	NA	NA	NA	NA	NA	C	C	N	C	C	C	C	C	C	N	C	C	C	C	C	C	C	C	C	C	C	C	C	C	Y	C	C	C	C	C	N	C	C	C	C	C	C	N	C
S1_1011182	C/G	1	1011182	+	NA	NA	NA	NA	NA	NA	C	C	N	C	C	C	C	C	C	N	C	C	C	S	C	C	S	C	C	S	C	C	C	C	C	C	C	C	C	C	N	C	C	C	C	C	C	N	C
S1_1015374	A/C	1	1015374	+	NA	NA	NA	NA	NA	NA	A	A	A	A	A	A	A	A	A	A	A	A	A	N	A	A	A	A	A	A	A	A	A	M	A	A	A	A	N	A	A	N	A	A	N	N	N	A	A
S1_1015388	A/C	1	1015388	+	NA	NA	NA	NA	NA	NA	A	A	A	A	A	A	A	A	A	A	A	A	A	N	A	A	A	A	A	A	A	A	A	M	A	A	A	A	N	A	A	N	A	A	N	N	N	A	A
S1_1015418	A/C	1	1015418	+	NA	NA	NA	NA	NA	NA	A	A	A	A	A	A	A	A	A	A	A	A	A	N	A	A	A	A	A	A	A	A	A	A	A	A	A	A	N	A	A	N	A	A	N	N	N	A	A
S1_1016077	T/G	1	1016077	+	NA	NA	NA	NA	NA	NA	T	T	T	T	N	T	T	K	T	N	N	T	T	T	T	T	T	T	N	T	T	T	K	T	T	T	T	T	T	T	T	T	T	T	N	T	T	T	T
S1_1026805	T/G	1	1026805	+	NA	NA	NA	NA	NA	NA	T	T	K	T	T	T	T	N	K	T	N	T	T	T	T	T	T	N	T	T	T	T	N	T	T	T	T	N	N	N	N	T	T	T	N	T	T	T	T
S1_1026863	A/C	1	1026863	+	NA	NA	NA	NA	NA	NA	A	A	A	A	A	A	A	A	A	A	N	A	A	A	A	A	A	A	A	A	A	A	A	A	A	A	A	A	A	A	A	C	A	A	N	A	A	A	A
S1_1032364	A/G	1	1032364	+	NA	NA	NA	NA	NA	NA	A	A	A	A	A	A	A	A	A	A	A	A	A	A	A	N	A	A	N	A	A	A	A	A	N	A	A	A	A	A	A	A	A	N	A	A	R	A	A
S1_1032384	C/A	1	1032384	+	NA	NA	NA	NA	NA	NA	C	C	A	C	C	C	C	C	C	C	C	C	C	C	C	N	C	C	N	C	C	C	C	C	N	C	C	C	C	C	C	C	C	N	C	C	C	C	C
S1_1033464	A/C	1	1033464	+	NA	NA	NA	NA	NA	NA	A	A	M	A	A	A	A	A	A	A	A	A	A	A	A	A	A	A	A	A	A	N	N	A	A	A	A	M	A	N	A	M	A	A	M	A	A	A	A
S1_1033554	T/C	1	1033554	+	NA	NA	NA	NA	NA	NA	T	T	T	T	N	T	T	T	T	T	N	T	T	N	T	T	T	T	T	T	T	T	T	T	N	N	T	N	T	N	N	T	T	T	N	T	T	T	T
S1_1033561	G/A	1	1033561	+	NA	NA	NA	NA	NA	NA	G	G	G	G	N	G	G	G	G	G	N	G	G	N	G	G	G	G	G	G	G	G	G	G	N	N	G	N	G	N	N	G	G	G	N	G	G	G	G
S1_1033611	A/T	1	1033611	+	NA	NA	NA	NA	NA	NA	A	A	A	A	A	A	A	A	A	A	A	N	A	N	A	A	A	A	A	A	A	A	A	A	A	N	A	A	A	N	A	A	A	A	N	A	A	A	A
S1_1033635	T/G	1	1033635	+	NA	NA	NA	NA	NA	NA	T	T	T	T	T	T	T	T	T	T	N	T	T	T	T	T	T	T	T	T	K	T	T	T	T	T	T	T	T	T	T	T	T	T	N	T	T	T	T
S1_1033641	A/G	1	1033641	+	NA	NA	NA	NA	NA	NA	A	A	A	A	A	A	A	A	A	A	N	A	A	A	A	A	A	A	A	A	A	A	A	A	A	A	A	A	A	A	A	A	A	A	N	A	A	A	A
S1_1033645	G/T	1	1033645	+	NA	NA	NA	NA	NA	NA	K	G	G	G	G	G	G	G	G	G	N	G	G	G	G	G	G	G	G	G	G	G	G	G	G	G	G	G	G	G	G	G	G	G	N	G	G	G	G
S1_1033724	A/G	1	1033724	+	NA	NA	NA	NA	NA	NA	A	A	A	A	A	A	A	A	A	A	N	A	A	N	A	N	A	A	N	A	A	A	A	A	A	A	A	A	A	N	N	A	A	A	N	A	A	A	A
S1_1034659	A/G	1	1034659	+	NA	NA	NA	NA	NA	NA	A	A	A	A	A	A	A	A	A	A	A	A	A	A	A	A	A	N	A	A	A	A	R	N	A	A	A	A	A	A	A	A	A	A	A	A	A	A	A
S1_1042091	T/A	1	1042091	+	NA	NA	NA	NA	NA	NA	T	T	T	T	T	T	T	T	N	T	T	T	T	N	T	T	T	T	N	T	T	N	T	T	T	T	N	T	T	T	T	T	T	T	T	T	T	N	T
S1_1042115	T/C	1	1042115	+	NA	NA	NA	NA	NA	NA	T	T	T	T	T	Y	T	T	N	T	T	T	T	N	T	T	T	T	N	T	T	N	T	T	T	T	N	T	T	T	T	T	T	T	T	T	T	N	T
S1_1042126	A/G	1	1042126	+	NA	NA	NA	NA	NA	NA	A	A	A	A	A	A	A	A	A	A	N	A	A	N	A	N	A	A	A	A	A	N	R	A	R	N	N	A	A	A	A	A	A	A	A	A	A	A	A
S1_1042135	A/T	1	1042135	+	NA	NA	NA	NA	NA	NA	A	A	A	A	A	A	A	A	N	A	A	A	A	N	A	A	A	A	N	A	W	N	A	A	A	A	N	N	A	A	A	A	A	A	A	A	N	N	A
S1_1042186	C/A	1	1042186	+	NA	NA	NA	NA	NA	NA	C	C	C	C	N	C	C	C	N	C	C	C	C	C	N	C	C	N	C	C	C	C	C	M	C	C	C	C	C	C	C	N	C	C	C	C	C	C	N
S1_1042337	A/G	1	1042337	+	NA	NA	NA	NA	NA	NA	N	A	A	A	A	A	A	A	A	A	A	A	A	N	A	A	A	A	A	A	A	A	A	A	A	A	A	A	A	N	A	N	A	A	N	A	N	A	A
S1_1042343	T/G	1	1042343	+	NA	NA	NA	NA	NA	NA	N	T	T	T	K	T	T	T	T	T	T	T	T	N	T	T	T	T	T	T	T	T	T	T	T	T	T	T	T	N	T	N	T	K	N	T	N	T	T
S1_1042349	T/C	1	1042349	+	NA	NA	NA	NA	NA	NA	T	T	T	T	T	T	T	T	T	T	T	N	T	T	T	T	T	T	N	T	T	T	T	T	T	T	T	T	T	T	N	Y	T	T	N	T	T	T	T
S1_1046081	T/C	1	1046081	+	NA	NA	NA	NA	NA	NA	T	T	T	T	T	T	T	T	N	T	T	T	T	N	T	T	T	T	T	T	T	T	Y	T	T	T	T	T	T	T	T	T	T	T	T	T	T	T	T
S1_1046088	A/C	1	1046088	+	NA	NA	NA	NA	NA	NA	A	A	A	A	A	A	A	A	A	A	N	A	A	A	A	A	M	A	A	A	A	A	A	A	A	A	A	A	A	A	A	A	A	A	N	A	A	A	A
S1_1050109	A/C	1	1050109	+	NA	NA	NA	NA	NA	NA	M	A	A	A	A	A	A	A	A	A	A	A	A	N	A	M	A	A	A	A	N	A	A	A	A	A	A	A	A	N	A	A	A	A	A	N	A	A	A
S1_1050205	A/G	1	1050205	+	NA	NA	NA	NA	NA	NA	A	A	A	A	A	A	A	A	A	A	N	A	N	A	A	N	A	N	A	A	A	N	A	A	A	A	A	N	A	A	A	A	A	A	A	N	A	A	A
S1_1050208	T/G	1	1050208	+	NA	NA	NA	NA	NA	NA	T	K	K	T	T	T	T	T	T	T	N	T	N	T	K	N	T	N	K	T	T	N	K	T	T	T	K	N	T	K	T	T	T	T	T	N	T	K	T
S1_1050455	G/T	1	1050455	+	NA	NA	NA	NA	NA	NA	G	G	N	N	G	G	G	G	N	G	N	G	G	G	G	G	G	G	G	G	G	K	N	G	G	G	G	G	N	N	G	G	G	G	G	G	G	G	N
S1_1050474	T/A	1	1050474	+	NA	NA	NA	NA	NA	NA	T	T	T	T	N	T	T	T	T	T	T	T	T	T	N	T	T	T	T	T	T	T	T	T	T	N	T	A	T	T	T	T	T	N	N	T	N	T	T
S1_1050475	A/G	1	1050475	+	NA	NA	NA	NA	NA	NA	A	A	N	N	A	A	A	A	N	A	N	A	A	A	A	A	A	A	A	A	A	A	N	A	A	A	A	A	N	N	A	A	A	A	A	A	A	A	N
S1_1054768	T/G	1	1054768	+	NA	NA	NA	NA	NA	NA	T	T	T	T	N	T	T	T	N	T	T	T	T	N	N	T	T	T	T	T	T	T	T	T	T	T	T	N	T	N	N	T	T	T	N	T	T	T	T
S1_1054772	C/A	1	1054772	+	NA	NA	NA	NA	NA	NA	C	C	C	C	N	C	C	C	N	C	C	C	C	N	N	C	C	C	C	C	C	C	C	C	C	C	C	N	C	N	N	C	C	C	N	C	C	C	C
S1_1054777	T/G	1	1054777	+	NA	NA	NA	NA	NA	NA	K	T	T	T	N	K	G	T	N	K	T	T	K	N	N	K	K	T	T	K	T	T	K	T	T	T	T	N	T	N	N	T	T	T	N	T	T	T	K
S1_1057487	G/A	1	1057487	+	NA	NA	NA	NA	NA	NA	A	N	G	G	G	A	R	G	N	A	A	A	G	G	A	N	A	A	A	N	A	N	A	A	R	N	G	A	G	G	G	A	G	A	N	A	A	A	G
S1_1057490	T/G	1	1057490	+	NA	NA	NA	NA	NA	NA	T	N	T	K	T	T	T	T	N	T	T	T	T	T	T	N	T	T	T	N	T	N	T	T	T	N	T	T	T	T	T	T	T	T	N	T	T	T	T
S1_1082467	T/G	1	1082467	+	NA	NA	NA	NA	NA	NA	T	T	T	T	T	T	T	T	N	T	N	T	T	T	T	T	T	T	T	T	T	T	T	T	T	T	T	T	T	T	T	N	K	T	N	T	T	T	T
S1_1082507	T/C	1	1082507	+	NA	NA	NA	NA	NA	NA	T	T	T	T	N	T	T	T	T	N	N	T	T	T	T	T	T	T	T	T	N	T	T	T	T	T	T	T	Y	T	T	T	T	T	N	T	T	T	T
S1_1139065	C/A	1	1139065	+	NA	NA	NA	NA	NA	NA	C	C	C	C	C	C	C	C	C	M	C	C	C	C	A	C	C	C	C	C	C	N	C	C	N	N	C	C	C	M	C	C	M	C	C	C	C	C	C
S1_1139066	A/C	1	1139066	+	NA	NA	NA	NA	NA	NA	M	A	A	A	A	A	A	A	A	A	A	A	A	A	A	A	A	A	A	A	A	N	A	A	N	N	A	A	A	A	A	A	A	A	A	A	A	A	A
S1_1139067	C/A	1	1139067	+	NA	NA	NA	NA	NA	NA	M	C	M	M	M	M	C	M	C	C	M	M	M	C	C	C	C	C	C	C	C	N	C	C	N	N	M	C	M	M	C	M	M	A	C	C	M	M	M
S1_1139112	A/G	1	1139112	+	NA	NA	NA	NA	NA	NA	A	A	A	A	A	A	A	A	A	A	A	A	A	A	A	A	A	A	A	A	A	N	A	A	N	G	A	A	A	A	A	A	A	A	A	A	A	A	A
S1_1139645	A/C	1	1139645	+	NA	NA	NA	NA	NA	NA	A	A	N	A	N	A	A	A	A	A	N	A	A	A	N	A	A	N	A	A	A	A	N	A	A	N	A	A	A	A	A	A	M	A	A	N	A	A	A
S1_1147500	T/G	1	1147500	+	NA	NA	NA	NA	NA	NA	T	T	T	T	T	T	T	T	N	K	T	T	N	K	T	T	T	T	T	T	T	K	T	K	T	T	K	N	T	T	T	T	T	T	T	T	T	T	T
S1_1147514	G/A	1	1147514	+	NA	NA	NA	NA	NA	NA	G	G	G	G	G	G	G	G	G	G	N	G	A	G	G	G	G	G	N	G	G	G	N	G	G	N	G	G	G	N	G	G	G	G	N	G	G	G	G
S1_1147526	A/C	1	1147526	+	NA	NA	NA	NA	NA	NA	A	A	N	A	A	A	A	A	A	A	N	A	A	A	A	A	A	A	N	A	A	A	N	A	A	N	A	A	A	N	A	A	A	A	N	A	A	A	A
S1_1148118	A/G	1	1148118	+	NA	NA	NA	NA	NA	NA	R	A	A	A	A	A	A	A	N	R	N	A	A	A	N	N	A	A	A	A	A	N	A	A	N	A	A	A	N	A	A	A	R	A	A	A	N	A	A
S1_1148120	T/G	1	1148120	+	NA	NA	NA	NA	NA	NA	T	T	T	T	T	T	T	T	N	T	N	T	T	T	N	N	T	T	T	T	T	N	T	T	N	T	T	T	N	T	T	T	K	T	T	T	N	T	T
S1_1148163	T/G	1	1148163	+	NA	NA	NA	NA	NA	NA	T	T	T	T	N	T	T	T	T	T	N	T	K	T	T	T	T	T	T	T	T	T	T	T	T	T	T	T	T	T	T	T	T	T	N	T	T	T	T
S1_1148196	T/G	1	1148196	+	NA	NA	NA	NA	NA	NA	T	T	T	T	T	T	T	T	T	T	N	T	T	T	T	T	T	T	T	T	K	T	T	T	T	T	T	T	T	T	T	T	T	T	N	T	T	T	T
S1_1163807	C/T	1	1163807	+	NA	NA	NA	NA	NA	NA	Y	T	T	C	C	T	Y	C	C	T	T	N	C	C	T	C	T	T	T	T	T	C	T	T	C	C	C	T	C	C	C	T	C	T	C	T	N	T	C
S1_1163838	G/T	1	1163838	+	NA	NA	NA	NA	NA	NA	K	G	G	G	G	G	G	G	N	G	N	G	G	N	G	G	G	G	G	G	N	G	G	G	G	G	G	N	G	G	G	G	G	G	N	N	G	G	G
S1_1170712	A/G	1	1170712	+	NA	NA	NA	NA	NA	NA	A	A	A	A	A	A	A	A	A	A	N	A	A	N	A	N	A	A	A	A	A	A	A	A	A	N	N	A	N	A	A	A	A	A	A	A	G	A	A
S1_1170721	T/C	1	1170721	+	NA	NA	NA	NA	NA	NA	T	T	T	T	T	T	T	T	T	T	N	T	T	N	T	N	T	T	T	T	T	T	T	T	T	N	N	T	N	T	T	T	T	T	T	T	T	T	T
S1_1170731	A/C	1	1170731	+	NA	NA	NA	NA	NA	NA	A	A	A	M	A	A	A	A	A	A	N	A	A	N	A	N	A	A	A	A	A	C	A	A	A	N	N	A	N	A	A	A	A	A	A	A	A	A	A
S1_1170735	C/G	1	1170735	+	NA	NA	NA	NA	NA	NA	C	C	C	C	C	C	C	C	C	C	N	C	C	N	C	N	C	G	C	C	C	C	C	C	C	N	N	C	N	C	C	C	C	C	C	S	C	C	C
S1_1170751	C/A	1	1170751	+	NA	NA	NA	NA	NA	NA	C	C	C	C	C	C	C	C	C	C	C	C	C	C	C	C	C	C	N	C	N	C	C	C	C	C	C	N	C	N	N	C	C	C	C	C	C	C	C
S1_1170756	T/G	1	1170756	+	NA	NA	NA	NA	NA	NA	T	T	T	T	T	T	T	T	T	T	T	T	T	T	T	T	T	T	N	T	N	T	T	T	T	T	T	N	T	N	N	T	T	T	T	T	T	T	T
S1_1170767	G/T	1	1170767	+	NA	NA	NA	NA	NA	NA	G	G	G	G	G	G	G	G	G	G	N	G	G	N	G	N	G	G	G	G	G	G	G	G	G	N	N	G	N	G	G	G	G	G	G	G	G	G	G
S1_1190281	G/T	1	1190281	+	NA	NA	NA	NA	NA	NA	G	G	G	G	G	G	G	G	G	G	N	K	G	G	G	G	G	G	G	G	G	G	G	G	G	G	G	G	G	G	G	N	G	G	K	G	G	G	G
S1_1190345	T/G	1	1190345	+	NA	NA	NA	NA	NA	NA	T	T	N	T	T	T	T	T	N	T	T	T	T	T	T	T	N	T	N	N	T	T	N	T	T	N	K	N	T	T	T	T	T	T	N	T	T	T	T
S1_1190363	A/T	1	1190363	+	NA	NA	NA	NA	NA	NA	A	A	N	A	A	A	A	A	N	A	A	A	A	A	A	A	N	A	N	N	A	A	N	A	A	N	A	N	A	A	A	A	A	A	N	A	A	A	A
S1_1190792	A/C	1	1190792	+	NA	NA	NA	NA	NA	NA	A	A	A	A	A	A	A	A	N	A	N	A	A	N	A	N	A	A	A	A	A	A	A	A	A	A	A	A	A	A	A	A	A	A	N	A	A	A	A
S1_1190800	A/C	1	1190800	+	NA	NA	NA	NA	NA	NA	A	A	M	A	A	A	A	A	N	M	N	A	M	N	A	N	A	A	A	A	M	A	A	M	A	A	A	A	M	A	M	A	M	A	N	A	A	A	A
S1_1190804	T/G	1	1190804	+	NA	NA	NA	NA	NA	NA	T	T	T	T	T	T	T	K	N	T	N	T	T	N	T	N	T	T	T	T	K	T	T	K	T	G	T	T	T	T	K	T	K	T	N	K	T	T	T
S1_1190810	G/T	1	1190810	+	NA	NA	NA	NA	NA	NA	K	G	G	G	G	G	G	G	G	G	K	G	G	G	G	K	T	G	G	G	G	G	G	G	G	G	G	G	N	G	G	G	G	G	G	K	G	G	G
S1_1190867	T/C	1	1190867	+	NA	NA	NA	NA	NA	NA	T	T	T	T	N	T	T	T	N	T	T	T	T	T	T	T	T	T	T	T	T	N	T	T	T	T	T	T	T	T	T	T	T	T	T	T	N	T	T
S1_1191445	A/C	1	1191445	+	NA	NA	NA	NA	NA	NA	A	A	A	A	A	A	A	A	A	A	A	A	A	A	A	A	A	A	A	A	A	N	N	A	A	A	A	A	A	A	A	A	A	A	N	A	A	A	A
S1_1191457	T/C	1	1191457	+	NA	NA	NA	NA	NA	NA	T	T	T	T	T	T	T	T	N	T	N	N	N	T	T	N	T	N	T	T	T	T	T	T	T	T	T	N	T	T	T	T	T	T	N	T	T	T	T
S1_1191514	C/T	1	1191514	+	NA	NA	NA	NA	NA	NA	C	C	C	C	C	C	C	C	C	C	C	C	C	C	C	C	C	C	C	C	C	N	C	C	C	C	C	N	C	C	C	C	C	Y	N	C	C	C	C
S1_1191551	A/C	1	1191551	+	NA	NA	NA	NA	NA	NA	A	A	A	A	A	A	A	A	A	A	A	A	A	N	A	A	A	A	A	A	A	A	A	A	A	A	A	M	A	N	A	A	A	A	A	A	A	A	A
S1_1191633	A/C	1	1191633	+	NA	NA	NA	NA	NA	NA	A	A	A	M	A	A	A	A	N	A	A	N	A	A	C	N	N	A	A	A	A	A	A	A	A	A	A	A	A	A	A	A	A	A	A	A	A	A	A
S1_1191637	C/A	1	1191637	+	NA	NA	NA	NA	NA	NA	C	C	C	C	C	C	C	C	N	C	N	C	C	C	C	N	C	C	N	C	C	C	C	C	C	C	C	C	C	C	C	N	C	C	C	C	C	C	C
S1_1191672	A/G	1	1191672	+	NA	NA	NA	NA	NA	NA	A	A	A	A	A	A	A	A	N	A	N	A	A	A	A	N	A	A	N	R	A	A	A	A	A	A	A	A	A	A	A	N	A	A	A	A	A	R	A
S1_1191756	C/A	1	1191756	+	NA	NA	NA	NA	NA	NA	C	C	C	C	C	C	C	C	C	C	C	C	C	N	C	N	C	N	N	C	C	C	C	C	C	C	N	N	C	N	C	C	C	N	C	N	C	C	M
S1_1197737	A/G	1	1197737	+	NA	NA	NA	NA	NA	NA	A	A	A	A	A	A	A	A	A	A	G	A	A	A	A	A	A	A	A	A	A	A	A	A	A	A	A	A	A	A	A	A	A	A	N	A	A	A	A
S1_1198529	G/A	1	1198529	+	NA	NA	NA	NA	NA	NA	A	A	G	G	N	A	R	G	G	A	A	A	G	G	A	G	A	A	A	A	A	G	N	N	R	N	G	N	G	N	G	N	G	A	N	A	A	A	G
S1_1204171	C/A	1	1204171	+	NA	NA	NA	NA	NA	NA	M	A	C	C	N	A	M	C	C	A	N	A	C	C	A	C	A	A	A	A	A	C	A	A	A	C	C	A	C	N	C	A	C	A	N	A	A	A	C
S1_1209573	T/C	1	1209573	+	NA	NA	NA	NA	NA	NA	Y	C	N	T	T	C	Y	T	N	C	N	C	T	T	C	T	C	N	C	N	C	T	C	C	T	T	T	C	T	N	T	C	T	C	T	C	C	C	T
S1_1209584	T/C	1	1209584	+	NA	NA	NA	NA	NA	NA	Y	C	N	T	T	C	Y	T	N	C	N	C	T	T	C	T	C	N	C	N	C	T	C	C	T	T	T	C	T	N	T	C	T	C	T	C	C	C	T
S1_1218702	T/G	1	1218702	+	NA	NA	NA	NA	NA	NA	T	T	T	T	T	T	T	T	T	T	N	T	T	T	T	N	T	N	T	T	T	T	T	T	T	T	T	T	T	T	T	T	T	K	N	T	T	T	T
S1_1224424	T/C	1	1224424	+	NA	NA	NA	NA	NA	NA	T	T	N	C	C	T	T	C	N	T	N	T	C	C	T	N	T	T	N	T	T	N	T	T	Y	C	C	T	C	C	C	T	C	T	C	T	T	T	C
S1_1224449	A/G	1	1224449	+	NA	NA	NA	NA	NA	NA	A	A	A	A	A	A	A	A	A	A	N	A	A	A	A	N	A	A	A	A	N	N	N	A	A	N	A	A	A	A	N	A	A	A	A	A	A	A	A
S1_1228226	A/C	1	1228226	+	NA	NA	NA	NA	NA	NA	A	A	A	A	M	A	A	A	A	A	A	A	A	N	A	A	A	A	A	A	A	A	A	A	A	N	A	N	N	A	A	A	A	A	A	A	A	M	A
S1_1251805	T/A	1	1251805	+	NA	NA	NA	NA	NA	NA	N	T	T	T	T	T	T	T	N	T	T	T	T	T	T	T	T	T	N	T	T	T	T	N	T	T	T	N	T	T	W	T	W	T	N	T	T	T	W
S1_1251830	T/G	1	1251830	+	NA	NA	NA	NA	NA	NA	T	T	N	T	T	T	T	T	N	T	N	N	T	T	T	N	T	T	N	N	N	T	T	T	T	T	T	T	T	T	G	T	T	T	N	T	T	T	T
S1_1251833	A/G	1	1251833	+	NA	NA	NA	NA	NA	NA	A	A	N	A	A	A	A	A	N	A	N	N	A	A	A	N	A	A	N	N	N	A	A	A	A	A	A	A	A	A	A	A	A	A	N	A	A	A	R
S1_1252022	A/T	1	1252022	+	NA	NA	NA	NA	NA	NA	A	A	A	A	A	A	A	A	A	A	N	A	A	A	N	N	A	A	A	A	A	A	A	A	W	A	A	A	A	A	A	A	A	A	N	A	A	A	A
S1_1256688	T/G	1	1256688	+	NA	NA	NA	NA	NA	NA	K	T	T	T	N	T	T	T	N	T	N	T	T	N	T	N	T	N	N	T	T	N	T	T	N	T	K	N	T	T	T	T	T	T	N	K	T	T	T
S1_1256702	T/G	1	1256702	+	NA	NA	NA	NA	NA	NA	T	T	N	T	N	T	T	T	N	T	N	T	T	N	K	N	T	N	N	T	T	N	T	T	N	T	T	N	T	T	T	T	K	T	N	T	K	T	T
S1_1256724	T/G	1	1256724	+	NA	NA	NA	NA	NA	NA	T	T	T	T	N	T	G	T	N	T	N	T	K	N	T	N	T	N	N	T	T	N	T	T	N	T	T	N	T	T	T	T	T	T	N	T	T	T	K
S1_1256936	C/A	1	1256936	+	NA	NA	NA	NA	NA	NA	C	C	C	C	C	C	C	C	C	C	N	C	C	C	C	N	C	C	N	C	C	C	C	C	C	C	C	C	C	C	C	C	C	C	C	C	C	C	C
S1_1262279	T/G	1	1262279	+	NA	NA	NA	NA	NA	NA	T	T	N	T	T	T	T	T	T	N	N	T	T	N	T	T	T	T	T	T	T	N	T	N	T	T	T	N	K	T	N	T	T	T	N	T	T	T	K
S1_1262282	A/C	1	1262282	+	NA	NA	NA	NA	NA	NA	A	A	N	A	A	A	A	A	A	N	N	M	A	N	A	M	M	A	A	A	A	N	M	N	A	M	A	N	A	A	N	A	A	A	N	A	A	A	A
S1_1262737	A/G	1	1262737	+	NA	NA	NA	NA	NA	NA	A	A	A	A	N	A	A	A	A	A	A	A	A	A	A	A	N	A	N	A	N	A	A	N	A	A	A	A	A	N	A	A	A	A	A	R	A	A	A
S1_1262745	T/G	1	1262745	+	NA	NA	NA	NA	NA	NA	T	T	T	T	N	T	T	T	T	T	T	T	T	T	T	T	N	T	N	K	N	T	T	N	T	T	T	T	T	N	T	T	T	T	T	T	T	T	T
S1_1262763	T/C	1	1262763	+	NA	NA	NA	NA	NA	NA	T	T	T	T	N	T	T	T	T	T	T	T	T	T	T	T	N	T	N	T	N	T	T	N	T	T	T	T	T	N	T	T	T	T	T	T	T	T	T
S1_1262887	T/C	1	1262887	+	NA	NA	NA	NA	NA	NA	T	T	T	T	T	T	T	T	T	T	N	T	T	N	T	T	N	T	T	T	T	T	C	T	T	T	T	T	T	T	T	T	T	T	T	T	T	T	T
S1_1262900	A/G	1	1262900	+	NA	NA	NA	NA	NA	NA	A	A	A	A	A	A	A	A	A	A	N	A	A	N	A	A	N	A	A	A	A	A	A	A	A	A	A	A	A	A	A	A	A	A	A	A	A	A	A
S1_1265185	T/G	1	1265185	+	NA	NA	NA	NA	NA	NA	N	T	N	T	T	T	T	T	T	T	T	T	T	N	T	N	T	K	T	T	T	N	T	N	T	N	T	T	T	T	T	T	T	T	N	T	T	T	T
S1_1268119	A/T	1	1268119	+	NA	NA	NA	NA	NA	NA	A	A	A	A	A	A	A	A	A	A	N	A	A	A	A	N	A	A	A	N	A	A	A	A	A	A	A	A	A	A	A	A	A	A	W	A	A	A	A
S1_1273864	A/C	1	1273864	+	NA	NA	NA	NA	NA	NA	A	A	A	A	A	A	A	A	C	A	N	A	A	A	A	A	A	N	A	A	A	A	A	A	A	A	A	N	A	N	A	A	A	A	N	M	A	A	A
S1_1284804	G/A	1	1284804	+	NA	NA	NA	NA	NA	NA	G	G	G	G	N	G	G	G	N	G	N	G	G	G	G	G	G	G	N	G	G	G	N	G	G	G	G	G	G	N	N	G	G	N	N	N	G	G	G
S1_1288540	T/A	1	1288540	+	NA	NA	NA	NA	NA	NA	T	T	T	T	T	T	T	T	T	T	T	N	T	T	N	T	T	N	T	T	W	N	T	N	T	T	T	T	T	N	T	T	T	T	N	T	T	T	T
S1_1288574	A/T	1	1288574	+	NA	NA	NA	NA	NA	NA	A	A	A	W	A	A	A	A	A	A	A	N	A	A	N	A	A	N	A	A	A	N	W	N	A	A	A	A	A	N	A	A	W	A	N	A	A	A	A
S1_1288608	T/C	1	1288608	+	NA	NA	NA	NA	NA	NA	T	T	T	T	T	T	T	T	T	T	N	N	Y	N	T	N	T	T	T	N	T	T	T	T	T	T	T	T	T	N	T	T	T	T	T	T	T	T	T
S1_1291411	T/G	1	1291411	+	NA	NA	NA	NA	NA	NA	T	T	K	T	N	T	T	K	T	T	T	T	T	N	T	T	T	T	K	T	T	N	T	T	T	T	T	T	T	T	T	T	T	T	N	T	T	T	T
S1_1291534	T/C	1	1291534	+	NA	NA	NA	NA	NA	NA	T	T	T	T	T	T	T	T	T	T	T	T	T	T	N	T	T	T	N	T	T	T	T	T	T	T	T	T	T	N	T	T	T	T	N	T	T	T	T
S1_1291609	A/G	1	1291609	+	NA	NA	NA	NA	NA	NA	A	A	A	A	A	A	A	A	N	A	N	A	A	A	A	A	N	A	A	A	A	A	A	A	N	A	N	A	A	A	N	N	A	A	N	A	G	A	A
S1_1299924	T/G	1	1299924	+	NA	NA	NA	NA	NA	NA	T	T	T	T	T	T	T	T	K	T	T	T	T	T	T	T	T	T	T	T	T	T	T	T	T	T	T	N	T	T	T	T	T	T	T	T	T	T	T
S1_1315914	A/G	1	1315914	+	NA	NA	NA	NA	NA	NA	A	A	A	A	A	A	A	A	A	A	A	A	A	A	A	A	A	A	A	A	A	A	R	A	A	A	A	A	A	A	A	A	A	A	A	A	A	A	A
S1_1316067	A/C	1	1316067	+	NA	NA	NA	NA	NA	NA	A	A	A	A	A	A	A	A	A	A	A	A	A	A	M	A	A	A	A	A	A	A	A	A	A	A	A	A	A	N	A	A	A	A	A	A	A	A	A
S1_1316115	C/G	1	1316115	+	NA	NA	NA	NA	NA	NA	C	C	C	C	C	C	C	C	N	N	C	C	C	C	C	C	C	N	C	C	C	C	C	G	C	C	S	N	C	N	N	N	S	N	N	C	C	C	C
S1_1316117	T/G	1	1316117	+	NA	NA	NA	NA	NA	NA	T	T	T	T	T	T	T	T	N	N	T	T	T	K	T	T	T	N	T	T	T	T	K	T	T	T	K	N	T	N	N	N	K	N	N	T	T	K	K
S1_1316124	T/G	1	1316124	+	NA	NA	NA	NA	NA	NA	T	T	T	T	T	T	T	T	N	N	T	T	T	T	T	T	T	N	T	T	T	T	T	T	T	T	T	N	T	N	N	N	T	N	N	T	T	T	T
S1_1316141	A/C	1	1316141	+	NA	NA	NA	NA	NA	NA	A	A	A	A	A	A	A	A	N	N	A	A	A	A	A	A	A	N	A	A	A	A	A	A	A	A	A	N	A	N	N	N	A	N	N	A	A	A	A
S1_1316143	C/A	1	1316143	+	NA	NA	NA	NA	NA	NA	C	C	M	C	C	C	C	C	N	N	C	C	C	C	C	C	C	N	C	C	C	C	C	C	C	C	C	N	C	N	N	N	C	N	N	C	C	C	C
S1_1316464	G/T	1	1316464	+	NA	NA	NA	NA	NA	NA	G	G	G	G	G	G	G	G	G	G	G	N	G	G	G	G	G	G	G	G	G	G	G	G	G	G	K	G	G	G	G	G	G	G	G	G	G	G	G
S1_1316466	T/C	1	1316466	+	NA	NA	NA	NA	NA	NA	Y	T	T	T	T	T	Y	T	T	T	T	N	Y	Y	T	T	T	T	T	T	T	T	Y	T	T	T	T	T	T	T	T	T	T	T	T	T	T	Y	T
S1_1316474	T/C	1	1316474	+	NA	NA	NA	NA	NA	NA	T	T	T	T	T	T	T	T	T	T	T	N	T	Y	T	T	T	T	T	T	T	T	T	T	T	T	T	T	T	T	T	T	T	T	T	T	T	Y	T
S1_1316547	G/A	1	1316547	+	NA	NA	NA	NA	NA	NA	G	G	G	G	G	G	G	G	G	G	N	G	G	G	R	N	G	G	G	N	G	N	N	G	G	G	G	G	G	N	G	G	G	G	G	G	G	G	G
S1_1316551	G/C	1	1316551	+	NA	NA	NA	NA	NA	NA	S	S	G	G	G	G	S	G	G	G	N	S	G	G	G	N	G	G	G	N	G	N	N	S	G	G	S	G	G	N	G	G	S	S	G	G	G	G	G
S1_1316556	T/C	1	1316556	+	NA	NA	NA	NA	NA	NA	Y	Y	T	T	C	T	Y	Y	T	T	N	Y	T	T	T	N	Y	T	C	N	C	N	N	Y	T	Y	Y	C	T	N	T	Y	Y	Y	T	T	C	C	Y
S1_1316558	T/C	1	1316558	+	NA	NA	NA	NA	NA	NA	T	T	T	T	T	T	T	T	T	T	N	T	T	T	T	N	T	T	T	N	T	N	N	T	T	T	T	T	T	N	T	T	T	T	T	T	T	T	T
S1_1316560	C/T	1	1316560	+	NA	NA	NA	NA	NA	NA	C	C	C	C	C	C	C	C	C	C	N	C	C	C	C	N	C	C	C	N	C	N	N	C	C	C	C	C	C	N	C	C	C	C	C	C	C	C	C
S1_1316561	G/C	1	1316561	+	NA	NA	NA	NA	NA	NA	G	G	G	G	G	S	G	G	G	G	N	G	G	G	G	N	G	G	G	N	G	N	N	G	G	G	G	G	G	N	G	G	G	G	G	G	G	G	G
S1_1316570	T/G	1	1316570	+	NA	NA	NA	NA	NA	NA	T	T	T	T	T	T	T	K	T	T	N	T	T	T	T	N	T	T	T	N	T	N	N	T	T	T	K	T	T	N	T	K	T	T	T	T	T	T	T
S1_1316576	T/C	1	1316576	+	NA	NA	NA	NA	NA	NA	T	T	T	T	T	T	T	T	T	T	N	T	T	T	T	N	T	T	T	N	T	N	N	T	T	T	T	T	T	N	T	T	T	T	T	T	T	T	T
S1_1316578	C/A	1	1316578	+	NA	NA	NA	NA	NA	NA	C	C	C	C	C	C	C	C	C	C	N	C	C	C	C	N	C	C	C	N	C	N	N	C	C	C	C	C	C	N	C	C	C	M	C	C	C	C	C
S1_1316582	A/C	1	1316582	+	NA	NA	NA	NA	NA	NA	A	A	A	A	A	A	A	A	A	A	N	A	A	A	A	N	M	A	A	N	A	N	N	A	A	A	A	A	A	N	A	A	M	A	A	A	A	A	A
S1_1316585	T/C	1	1316585	+	NA	NA	NA	NA	NA	NA	T	T	T	T	T	T	T	T	T	T	N	T	T	T	T	N	T	T	T	N	T	N	N	T	T	T	Y	T	T	N	T	T	T	T	T	T	C	T	T
S1_1317006	T/A	1	1317006	+	NA	NA	NA	NA	NA	NA	T	T	T	T	T	T	T	T	T	T	T	T	T	T	T	T	T	T	T	W	T	T	T	T	T	T	T	T	T	T	T	T	T	T	T	T	T	T	T
S1_1317009	A/C	1	1317009	+	NA	NA	NA	NA	NA	NA	A	A	A	A	M	A	A	A	A	A	A	A	A	A	A	A	A	A	A	A	A	A	A	A	A	A	A	A	A	A	A	A	A	A	A	A	A	A	A
S1_1317029	T/G	1	1317029	+	NA	NA	NA	NA	NA	NA	T	T	T	T	T	T	T	T	T	T	T	T	T	T	T	T	T	T	T	T	T	T	T	T	T	T	T	T	T	T	T	T	K	T	K	T	T	T	T
S1_1320301	G/T	1	1320301	+	NA	NA	NA	NA	NA	NA	G	G	G	G	G	G	G	G	G	G	N	G	N	G	G	G	G	N	G	N	G	N	G	G	G	N	G	G	G	G	G	G	G	G	N	G	G	K	G
S1_1320318	A/G	1	1320318	+	NA	NA	NA	NA	NA	NA	A	A	A	A	N	A	A	A	N	A	N	A	A	A	A	N	N	N	A	A	A	A	A	A	A	A	A	A	N	A	N	A	A	A	A	A	A	A	A
S1_1326090	G/C	1	1326090	+	NA	NA	NA	NA	NA	NA	G	G	S	C	C	G	S	C	C	N	N	G	C	S	G	C	G	G	G	G	G	N	G	G	N	C	C	G	C	N	C	G	C	G	N	G	G	G	C
S1_1326258	G/T	1	1326258	+	NA	NA	NA	NA	NA	NA	T	G	N	G	G	G	G	G	N	G	G	N	G	G	G	G	G	G	N	G	G	K	G	G	G	N	G	N	N	G	G	G	K	G	N	G	G	G	G
S1_1326269	T/C	1	1326269	+	NA	NA	NA	NA	NA	NA	T	T	T	T	T	T	T	T	T	T	T	T	T	T	T	T	T	T	T	T	T	T	T	N	N	T	T	T	T	N	T	T	T	T	N	T	T	T	T
S1_1326283	A/C	1	1326283	+	NA	NA	NA	NA	NA	NA	A	A	A	A	A	A	A	A	A	A	A	A	N	N	A	N	A	A	A	A	A	A	A	A	A	A	N	A	A	N	N	N	A	A	A	N	N	A	A
S1_1335322	A/C	1	1335322	+	NA	NA	NA	NA	NA	NA	A	A	A	A	A	A	A	A	A	N	N	A	A	A	A	A	A	A	N	A	A	A	A	A	N	A	A	A	A	N	A	N	A	A	A	N	A	A	A
S1_1335335	T/G	1	1335335	+	NA	NA	NA	NA	NA	NA	T	T	T	T	T	T	T	T	T	N	N	T	T	T	T	T	T	T	N	T	T	T	T	T	N	T	T	T	K	N	T	N	T	T	T	N	T	T	T
S1_1335448	T/G	1	1335448	+	NA	NA	NA	NA	NA	NA	G	G	T	T	T	G	K	T	N	G	G	N	T	T	G	T	G	G	G	G	N	T	G	G	T	T	T	G	T	T	T	N	T	N	T	G	G	G	T
S1_1335494	T/C	1	1335494	+	NA	NA	NA	NA	NA	NA	C	C	T	T	T	C	Y	T	N	C	C	N	T	T	C	T	C	C	C	C	N	T	C	C	T	T	T	C	T	T	T	N	T	N	T	C	C	C	T
S1_1336490	C/T	1	1336490	+	NA	NA	NA	NA	NA	NA	C	C	C	C	N	C	C	C	C	C	N	C	C	N	C	C	C	C	C	C	C	C	C	C	N	C	C	C	C	N	N	C	C	C	N	C	C	C	C
S1_1339381	G/C	1	1339381	+	NA	NA	NA	NA	NA	NA	S	S	C	G	S	G	N	N	G	S	N	G	G	S	S	S	G	C	N	G	G	N	G	S	G	S	G	N	G	S	C	G	S	S	C	S	G	S	G
S1_1339397	C/A	1	1339397	+	NA	NA	NA	NA	NA	NA	M	M	A	C	M	C	N	N	C	M	N	C	C	M	M	M	C	A	N	C	C	N	C	M	C	M	C	N	C	M	A	C	M	M	A	M	C	M	C
S1_1339420	G/T	1	1339420	+	NA	NA	NA	NA	NA	NA	K	K	T	G	K	G	N	N	G	K	N	G	G	K	K	K	G	T	N	G	G	N	G	K	G	K	G	N	G	K	T	G	K	K	T	K	G	K	G
S1_1339423	A/C	1	1339423	+	NA	NA	NA	NA	NA	NA	A	A	A	A	A	A	A	A	N	A	A	A	A	A	A	A	A	A	N	A	A	N	N	A	A	A	A	N	A	N	A	A	A	A	N	A	A	A	A
S1_1339427	A/G	1	1339427	+	NA	NA	NA	NA	NA	NA	R	R	G	A	R	A	N	N	A	R	N	A	A	R	R	R	A	G	N	A	A	N	A	R	A	R	A	N	A	R	G	A	R	R	G	R	A	R	A
S1_1339471	T/C	1	1339471	+	NA	NA	NA	NA	NA	NA	Y	Y	Y	T	T	T	T	T	T	T	Y	T	Y	Y	Y	Y	T	Y	Y	T	T	T	T	Y	Y	Y	T	T	T	T	Y	T	Y	Y	C	Y	T	Y	T
S1_1339484	A/C	1	1339484	+	NA	NA	NA	NA	NA	NA	A	A	A	A	A	A	A	A	C	A	A	A	A	A	A	A	A	A	A	A	A	A	A	A	A	A	A	A	A	A	A	A	A	A	A	A	A	A	A
S1_1339489	G/T	1	1339489	+	NA	NA	NA	NA	NA	NA	G	G	G	G	G	G	G	G	G	G	G	G	G	G	G	G	G	G	G	G	G	G	G	G	G	G	G	G	G	G	G	G	G	K	G	G	G	G	G
S1_1339491	T/C	1	1339491	+	NA	NA	NA	NA	NA	NA	T	T	T	T	T	Y	T	T	T	T	T	C	T	T	T	Y	T	T	T	C	C	T	Y	T	T	T	T	T	T	T	T	T	T	T	T	T	T	T	T
S1_1339519	G/A	1	1339519	+	NA	NA	NA	NA	NA	NA	R	R	R	G	G	G	G	G	G	G	R	G	R	R	R	R	G	R	R	G	G	G	G	R	R	R	G	G	G	G	R	G	R	R	A	R	G	R	G
S1_1340728	C/A	1	1340728	+	NA	NA	NA	NA	NA	NA	C	C	C	C	N	C	C	C	C	C	C	C	C	C	N	C	C	C	N	C	C	C	C	C	C	C	C	C	C	C	C	C	C	C	N	C	C	C	C
S1_1341312	T/G	1	1341312	+	NA	NA	NA	NA	NA	NA	T	T	T	T	T	T	T	T	T	T	T	T	T	T	T	T	K	T	T	T	T	T	T	T	T	T	T	T	T	T	T	T	T	T	N	T	T	T	K
S1_1341313	A/G	1	1341313	+	NA	NA	NA	NA	NA	NA	A	A	A	A	A	A	A	A	A	A	A	A	A	A	A	N	A	A	A	A	A	N	A	A	A	A	A	A	R	N	A	A	A	A	A	A	A	A	A
S1_1343312	T/C	1	1343312	+	NA	NA	NA	NA	NA	NA	T	T	T	T	T	T	N	Y	T	T	N	C	T	T	N	Y	T	T	T	T	T	Y	T	T	T	N	T	T	T	N	N	T	T	T	N	T	T	T	T
S1_1343325	A/C	1	1343325	+	NA	NA	NA	NA	NA	NA	A	A	A	A	A	M	N	A	A	A	N	A	A	A	N	A	A	A	A	A	A	A	A	A	A	N	A	A	A	N	N	A	A	A	N	A	A	A	A
S1_1343651	A/G	1	1343651	+	NA	NA	NA	NA	NA	NA	A	A	A	A	A	A	A	A	N	A	N	A	A	A	A	A	N	N	N	A	N	N	A	A	A	A	N	A	A	N	A	A	A	A	A	A	A	A	A
S1_1343662	G/T	1	1343662	+	NA	NA	NA	NA	NA	NA	G	G	N	G	G	G	G	G	G	G	N	G	G	G	G	G	G	G	G	G	G	N	G	G	G	G	N	N	G	G	G	G	G	N	G	G	N	G	G
S1_1348336	T/G	1	1348336	+	NA	NA	NA	NA	NA	NA	T	T	T	K	T	T	T	T	K	T	N	T	T	T	K	N	T	T	T	T	T	N	T	T	T	K	T	T	T	T	T	T	T	N	T	T	T	T	T
S1_1348345	T/C	1	1348345	+	NA	NA	NA	NA	NA	NA	T	T	T	T	T	T	T	T	T	T	N	T	T	T	T	N	T	T	T	T	T	N	T	T	T	T	T	T	T	T	T	T	T	N	T	T	T	T	T
S1_1348664	T/G	1	1348664	+	NA	NA	NA	NA	NA	NA	T	T	T	T	T	T	T	T	T	T	T	T	K	T	T	T	T	T	T	T	T	N	T	T	T	T	T	T	T	N	N	T	T	T	T	T	T	T	T
S1_1348673	T/G	1	1348673	+	NA	NA	NA	NA	NA	NA	T	T	T	T	T	T	T	T	T	T	T	T	T	T	T	N	T	T	T	T	T	N	T	T	T	T	T	T	T	T	N	T	T	T	T	T	T	T	T
S1_1348677	A/G	1	1348677	+	NA	NA	NA	NA	NA	NA	A	A	A	A	A	A	A	A	A	A	A	A	A	A	A	A	A	A	N	A	A	A	A	A	A	A	A	A	A	N	A	A	R	N	N	A	A	A	A
S1_1348717	C/A	1	1348717	+	NA	NA	NA	NA	NA	NA	C	A	C	C	N	A	A	C	C	A	A	A	C	C	A	C	A	N	A	A	A	C	A	A	M	C	N	A	C	C	C	A	C	A	C	A	A	A	C
S1_1367469	T/C	1	1367469	+	NA	NA	NA	NA	NA	NA	T	T	T	T	T	T	T	T	T	T	T	T	T	T	T	T	T	T	T	T	T	T	T	T	T	T	T	T	T	T	T	T	T	T	T	T	T	T	T
S1_1367498	T/C	1	1367498	+	NA	NA	NA	NA	NA	NA	T	T	T	T	N	T	T	T	T	T	N	T	T	T	Y	T	T	T	T	T	T	N	T	T	N	T	T	T	T	T	T	T	T	T	T	T	T	T	T
S1_1376631	G/A	1	1376631	+	NA	NA	NA	NA	NA	NA	G	G	G	G	G	G	G	G	N	G	N	G	G	G	G	G	G	G	G	G	N	N	G	G	G	R	G	G	G	G	G	G	G	G	G	G	G	G	G
S1_1376658	A/G	1	1376658	+	NA	NA	NA	NA	NA	NA	A	A	A	A	A	A	A	A	A	A	A	A	A	A	A	N	A	A	N	A	A	A	G	A	A	A	A	A	A	A	A	A	A	A	A	N	A	A	R
S1_1376663	A/G	1	1376663	+	NA	NA	NA	NA	NA	NA	A	A	A	A	A	A	A	A	A	A	A	A	A	A	A	N	A	R	N	A	A	A	A	A	A	A	A	A	A	A	A	A	A	A	A	N	A	A	A
S1_1378459	T/C	1	1378459	+	NA	NA	NA	NA	NA	NA	C	C	T	T	T	C	Y	T	T	C	C	C	T	T	C	T	C	Y	C	C	C	T	C	Y	Y	T	T	C	T	T	T	N	T	C	N	C	C	C	T
S1_1379275	A/C	1	1379275	+	NA	NA	NA	NA	NA	NA	A	A	A	A	A	M	M	M	A	A	A	A	A	A	A	A	A	A	A	A	A	A	A	A	M	A	A	A	A	A	A	A	A	M	A	A	A	A	A
S1_1379278	A/C	1	1379278	+	NA	NA	NA	NA	NA	NA	M	A	A	A	M	M	A	A	A	A	A	A	A	A	A	A	A	A	A	A	A	A	A	A	M	A	A	C	A	A	A	A	M	M	A	A	A	A	A
S1_1379306	T/C	1	1379306	+	NA	NA	NA	NA	NA	NA	T	T	T	T	T	T	T	T	T	T	T	T	T	T	T	T	T	T	T	T	T	T	T	T	T	T	T	T	T	T	T	T	T	T	T	Y	T	T	T
S1_1379309	T/C	1	1379309	+	NA	NA	NA	NA	NA	NA	T	T	T	T	T	T	T	T	T	T	T	T	T	T	T	T	T	T	T	T	T	T	T	T	T	T	T	T	T	T	T	Y	T	T	T	T	T	T	T
S1_1379408	T/G	1	1379408	+	NA	NA	NA	NA	NA	NA	T	T	T	T	K	T	T	T	T	T	N	T	K	T	T	T	T	T	T	T	T	G	T	T	T	T	N	T	T	N	T	T	T	T	T	K	T	T	T
S1_1379524	A/C	1	1379524	+	NA	NA	NA	NA	NA	NA	A	A	A	A	A	A	A	A	A	A	A	A	A	A	A	A	A	A	A	A	A	A	A	A	A	A	A	A	A	A	N	A	A	A	N	N	N	A	A
S1_1379528	A/C	1	1379528	+	NA	NA	NA	NA	NA	NA	A	A	M	A	A	A	A	A	A	A	A	A	A	A	A	A	A	A	A	A	A	A	A	A	A	A	A	A	A	A	N	A	A	A	N	N	N	A	A
S1_1379534	A/C	1	1379534	+	NA	NA	NA	NA	NA	NA	A	A	A	A	A	A	A	A	A	A	A	A	A	A	A	M	A	A	A	A	A	A	A	A	A	A	A	N	A	A	N	A	A	A	N	N	N	N	A
S1_1381633	G/A	1	1381633	+	NA	NA	NA	NA	NA	NA	G	G	G	G	G	G	G	G	G	G	N	G	A	G	N	G	G	N	G	G	G	G	G	G	G	N	G	G	G	G	N	G	G	G	N	G	G	G	G
S1_1418400	G/T	1	1418400	+	NA	NA	NA	NA	NA	NA	G	G	G	G	G	G	G	G	G	G	N	G	G	G	G	G	G	G	G	G	G	G	G	G	G	G	K	G	G	G	N	G	G	G	G	G	G	G	G
S1_1418407	T/A	1	1418407	+	NA	NA	NA	NA	NA	NA	T	N	T	T	T	T	T	T	T	T	T	T	T	N	T	N	T	T	T	T	T	T	T	T	N	T	T	T	T	N	T	T	T	T	T	T	T	T	T
S1_1418442	A/C	1	1418442	+	NA	NA	NA	NA	NA	NA	A	A	M	M	A	M	M	A	M	A	N	N	A	A	A	A	M	N	A	A	A	C	A	A	A	M	M	A	A	A	A	A	A	M	N	N	A	A	A
S1_1434742	A/G	1	1434742	+	NA	NA	NA	NA	NA	NA	A	A	A	A	A	A	A	N	N	A	N	A	A	A	A	N	A	A	A	A	A	A	A	A	A	N	A	A	A	A	A	A	A	N	A	A	A	A	A
S1_1439024	A/G	1	1439024	+	NA	NA	NA	NA	NA	NA	N	A	A	A	A	A	A	A	N	A	N	A	A	N	A	A	A	A	A	A	A	A	A	A	N	A	A	A	A	A	A	A	A	A	N	N	R	A	A
S1_1439055	A/G	1	1439055	+	NA	NA	NA	NA	NA	NA	A	A	A	A	A	A	A	A	N	A	N	N	A	A	A	A	A	A	R	A	A	A	A	A	A	N	A	A	A	A	A	N	A	A	N	A	A	A	A
S1_1443400	T/C	1	1443400	+	NA	NA	NA	NA	NA	NA	T	T	T	T	T	T	T	T	N	T	T	T	T	T	N	T	T	T	N	N	T	T	T	T	T	T	T	T	T	T	N	T	Y	T	T	T	T	T	T
S1_1443422	A/G	1	1443422	+	NA	NA	NA	NA	NA	NA	A	A	A	A	A	A	A	A	N	A	A	A	A	A	N	A	A	A	N	N	R	G	A	A	A	A	A	A	A	A	N	A	A	A	A	A	A	A	A
S1_1443430	T/G	1	1443430	+	NA	NA	NA	NA	NA	NA	T	T	T	T	T	T	N	T	T	T	T	T	T	T	N	T	T	T	T	T	K	T	T	T	T	T	T	T	T	N	K	T	T	T	T	T	K	T	T
S1_1443449	A/G	1	1443449	+	NA	NA	NA	NA	NA	NA	A	A	A	A	A	A	N	A	A	A	A	A	A	A	N	A	A	A	A	A	A	A	A	A	A	A	A	A	A	N	A	A	A	A	A	A	A	A	A
S1_1443453	A/G	1	1443453	+	NA	NA	NA	NA	NA	NA	A	A	A	A	A	A	A	A	N	A	A	A	A	A	N	A	A	A	N	N	A	A	A	A	A	A	A	A	A	A	N	A	A	A	A	A	A	A	A
S1_1443783	A/G	1	1443783	+	NA	NA	NA	NA	NA	NA	A	A	A	A	N	A	A	A	A	A	N	N	A	A	A	A	A	N	A	N	A	A	A	A	A	A	A	N	A	N	A	A	A	A	N	A	A	A	A
S1_1468269	A/C	1	1468269	+	NA	NA	NA	NA	NA	NA	A	A	A	A	A	A	A	A	A	A	A	A	A	A	A	A	A	A	A	A	A	A	A	A	A	A	A	A	A	A	A	A	A	A	N	A	A	A	A
S1_1469168	T/G	1	1469168	+	NA	NA	NA	NA	NA	NA	T	T	T	T	N	N	T	N	N	T	T	T	T	N	T	T	T	N	T	T	T	T	T	T	T	T	T	T	N	T	T	K	T	T	N	T	T	T	T
S1_1469174	A/G	1	1469174	+	NA	NA	NA	NA	NA	NA	A	A	A	A	N	N	A	N	N	A	A	A	R	A	A	A	A	N	A	A	A	A	A	A	A	A	A	A	N	A	A	R	A	A	N	A	A	A	A
S1_1472985	C/T	1	1472985	+	NA	NA	NA	NA	NA	NA	C	T	Y	C	C	T	Y	C	C	T	N	T	C	C	T	N	T	T	T	T	N	C	N	T	C	C	C	T	C	C	C	T	C	T	N	T	T	T	C
S1_1490350	A/G	1	1490350	+	NA	NA	NA	NA	NA	NA	A	A	A	A	A	A	A	A	N	A	N	A	R	A	A	A	N	A	A	A	A	A	R	A	A	A	A	A	A	N	A	N	A	A	N	A	A	A	A
S1_1490834	G/C	1	1490834	+	NA	NA	NA	NA	NA	NA	S	G	G	G	S	G	G	G	G	G	N	G	G	G	G	N	G	N	G	G	G	N	G	G	N	N	G	G	G	G	G	G	G	G	N	G	N	G	G
S1_1490839	A/C	1	1490839	+	NA	NA	NA	NA	NA	NA	M	A	M	M	M	M	M	A	M	M	N	A	M	A	A	N	A	N	M	A	A	N	A	A	N	N	M	M	C	A	A	M	A	M	N	M	N	M	A
S1_1490842	T/C	1	1490842	+	NA	NA	NA	NA	NA	NA	Y	T	T	Y	T	T	T	T	Y	T	N	T	Y	T	T	N	T	N	Y	T	T	N	T	T	N	N	Y	Y	T	T	T	Y	Y	Y	N	T	N	Y	T
S1_1490863	T/G	1	1490863	+	NA	NA	NA	NA	NA	NA	T	T	T	T	N	N	T	T	T	T	N	T	T	N	T	T	T	T	T	T	T	N	T	T	T	T	T	T	T	T	N	T	T	T	T	T	T	T	T
S1_1490871	A/C	1	1490871	+	NA	NA	NA	NA	NA	NA	M	A	A	A	N	N	A	A	A	A	N	A	A	N	A	A	A	A	A	A	A	N	A	A	C	A	A	A	A	A	N	A	A	A	A	A	A	A	A
S1_1491206	C/G	1	1491206	+	NA	NA	NA	NA	NA	NA	S	G	S	C	C	G	S	C	C	G	N	G	C	C	N	C	G	G	N	G	G	C	G	S	S	C	C	G	C	N	C	G	C	G	N	G	G	G	C
S1_1491207	T/C	1	1491207	+	NA	NA	NA	NA	NA	NA	Y	C	Y	T	T	C	Y	T	T	C	N	C	T	T	N	T	C	C	N	C	C	T	C	Y	Y	T	T	C	T	N	T	C	T	C	N	C	C	C	T
S1_1498053	C/A	1	1498053	+	NA	NA	NA	NA	NA	NA	C	C	C	N	N	C	C	C	C	C	N	C	C	N	C	N	C	C	C	N	N	C	C	C	C	C	N	C	C	M	C	C	C	C	N	C	C	C	C
S1_1498088	C/A	1	1498088	+	NA	NA	NA	NA	NA	NA	C	C	C	N	N	C	C	A	A	C	N	C	A	N	C	N	C	C	C	N	N	A	C	C	M	A	N	C	A	A	A	C	A	C	N	C	C	C	A
S1_1498419	T/G	1	1498419	+	NA	NA	NA	NA	NA	NA	T	T	T	T	T	T	T	K	T	T	N	T	K	K	T	N	T	T	T	T	T	T	T	T	K	T	T	T	T	N	T	K	K	T	N	K	K	K	T
S1_1498422	T/G	1	1498422	+	NA	NA	NA	NA	NA	NA	T	T	T	T	T	T	T	K	K	T	N	T	K	T	K	N	T	K	T	T	T	T	T	T	K	T	T	T	T	N	T	K	K	T	N	K	K	K	T
S1_1498427	T/G	1	1498427	+	NA	NA	NA	NA	NA	NA	T	T	T	K	T	T	T	K	T	T	N	T	K	K	T	N	T	T	T	T	T	T	T	T	T	T	T	K	T	N	T	T	T	T	N	T	T	T	T
S1_1498433	T/G	1	1498433	+	NA	NA	NA	NA	NA	NA	T	T	T	T	T	T	T	T	T	T	N	T	K	K	T	N	T	K	T	T	T	T	T	T	T	T	T	T	T	N	T	T	K	T	N	T	T	T	T
S1_1509300	A/G	1	1509300	+	NA	NA	NA	NA	NA	NA	A	A	A	A	A	A	A	A	A	A	A	A	A	A	N	A	A	A	A	A	A	A	A	A	A	A	A	A	A	A	A	A	A	A	A	A	A	A	A
S1_1515550	T/C	1	1515550	+	NA	NA	NA	NA	NA	NA	T	T	T	T	T	T	T	T	T	T	T	T	T	T	T	T	T	N	T	T	T	N	T	T	T	T	T	T	T	T	N	N	T	T	T	T	T	T	T
S1_1521003	T/C	1	1521003	+	NA	NA	NA	NA	NA	NA	T	T	T	T	N	T	T	T	N	T	T	N	T	T	T	N	Y	T	T	T	N	T	T	N	T	N	T	T	T	N	T	T	T	T	T	N	T	T	T
S1_1527599	T/G	1	1527599	+	NA	NA	NA	NA	NA	NA	T	N	T	T	T	T	T	T	N	T	T	T	T	N	T	N	T	T	T	K	T	N	T	N	T	N	T	T	T	N	N	T	T	T	N	T	T	T	T
S1_1527699	A/G	1	1527699	+	NA	NA	NA	NA	NA	NA	A	A	A	A	N	A	A	A	A	A	N	A	A	A	A	A	A	N	N	A	A	A	N	A	A	A	A	N	A	A	A	A	A	A	N	A	A	A	A
S1_1531373	G/A	1	1531373	+	NA	NA	NA	NA	NA	NA	G	G	A	A	A	G	R	A	A	G	G	G	A	A	G	A	G	G	G	G	G	A	G	R	R	A	A	G	A	A	A	G	R	G	A	G	G	G	A
S1_1532160	T/A	1	1532160	+	NA	NA	NA	NA	NA	NA	W	T	N	T	T	T	T	T	N	T	N	T	T	T	T	T	T	N	N	T	T	T	T	T	T	T	T	T	T	N	T	T	T	T	T	T	T	T	T
S1_1532238	T/C	1	1532238	+	NA	NA	NA	NA	NA	NA	T	T	T	N	T	T	T	T	T	T	N	T	T	T	T	T	T	T	T	T	T	T	T	T	T	T	N	T	T	T	T	N	T	T	N	T	T	T	T
S1_1533206	G/T	1	1533206	+	NA	NA	NA	NA	NA	NA	G	G	G	G	G	G	G	G	G	N	N	G	G	G	G	G	G	G	G	G	G	N	G	G	G	N	G	G	G	N	N	G	G	G	N	N	G	G	G
S1_1533271	C/A	1	1533271	+	NA	NA	NA	NA	NA	NA	C	C	C	C	C	C	C	C	N	C	N	C	C	C	N	C	C	C	N	C	N	C	C	M	C	C	C	C	C	N	N	C	C	C	C	C	C	C	C
S1_1533288	A/C	1	1533288	+	NA	NA	NA	NA	NA	NA	M	A	A	N	A	A	A	A	A	A	A	A	A	A	A	A	A	A	A	N	A	A	A	A	A	M	A	N	A	A	N	A	A	A	N	A	A	A	A
S1_1533316	C/A	1	1533316	+	NA	NA	NA	NA	NA	NA	C	C	C	C	C	C	C	C	C	C	C	C	C	C	C	C	C	C	C	C	C	N	C	C	M	C	C	N	C	N	C	C	C	C	C	C	C	C	C
S1_1533354	T/G	1	1533354	+	NA	NA	NA	NA	NA	NA	T	T	T	T	T	T	T	T	N	T	N	T	N	T	N	T	T	N	N	N	T	T	T	T	T	N	T	T	T	N	T	T	T	T	N	T	T	K	T
S1_1533357	T/G	1	1533357	+	NA	NA	NA	NA	NA	NA	T	T	T	T	T	T	T	T	N	T	N	T	N	T	N	T	T	N	N	N	T	T	T	T	K	N	T	T	T	N	T	T	T	T	N	T	T	K	T
S1_1533364	C/T	1	1533364	+	NA	NA	NA	NA	NA	NA	C	C	C	C	C	C	C	C	N	C	N	C	N	C	N	C	C	N	N	N	C	C	C	C	C	N	C	C	C	N	C	C	Y	C	N	C	C	C	C
S1_1533393	A/G	1	1533393	+	NA	NA	NA	NA	NA	NA	A	A	A	A	A	A	A	A	N	A	N	A	A	A	A	N	A	A	A	A	A	A	A	A	A	A	A	N	N	N	A	A	A	A	A	A	A	A	A
S1_1534416	A/C	1	1534416	+	NA	NA	NA	NA	NA	NA	A	A	A	A	A	A	A	A	N	A	A	A	A	A	A	A	A	A	A	A	A	N	A	A	A	A	A	A	M	A	A	A	A	A	A	A	A	A	A
S1_1534477	C/G	1	1534477	+	NA	NA	NA	NA	NA	NA	S	G	C	C	C	G	C	C	N	G	N	G	C	C	N	N	G	G	G	G	G	C	G	G	G	C	C	G	N	N	C	G	C	G	C	G	G	G	C
S1_1534509	C/A	1	1534509	+	NA	NA	NA	NA	NA	NA	C	C	C	C	C	M	C	C	N	C	N	C	C	C	N	N	C	C	C	C	C	C	C	C	C	C	C	C	N	N	C	C	C	C	C	C	C	M	C
S1_1534528	G/T	1	1534528	+	NA	NA	NA	NA	NA	NA	G	G	G	G	G	G	G	G	N	G	N	G	G	N	G	N	G	G	G	N	N	G	G	G	G	G	G	G	G	G	G	G	G	G	N	N	G	G	G
S1_1534591	G/A	1	1534591	+	NA	NA	NA	NA	NA	NA	G	G	G	G	G	G	G	G	N	G	N	G	G	G	G	G	G	G	G	R	A	G	G	G	G	G	G	G	G	N	N	G	G	G	G	N	G	G	G
S1_1534596	G/T	1	1534596	+	NA	NA	NA	NA	NA	NA	G	G	G	G	G	G	G	G	N	G	G	N	G	G	G	G	G	G	N	G	G	G	G	G	N	G	G	G	G	G	G	G	G	G	G	G	G	G	G
S1_1534607	T/A	1	1534607	+	NA	NA	NA	NA	NA	NA	T	T	T	T	T	T	T	T	N	T	N	T	T	T	T	T	T	T	T	T	T	T	T	T	T	T	T	T	T	N	N	T	T	T	T	N	T	T	T
S1_1536825	T/G	1	1536825	+	NA	NA	NA	NA	NA	NA	T	T	T	T	T	T	T	T	T	T	T	T	T	T	T	T	T	T	T	T	T	N	T	T	T	T	T	N	T	T	K	T	T	T	T	T	T	T	T
S1_1536850	A/G	1	1536850	+	NA	NA	NA	NA	NA	NA	A	A	A	A	A	A	A	A	N	A	A	N	A	A	A	A	A	A	A	N	A	N	A	A	A	A	A	N	A	N	N	A	A	A	N	A	A	A	A
S1_1536913	A/T	1	1536913	+	NA	NA	NA	NA	NA	NA	A	A	A	W	A	A	A	W	T	A	A	A	A	A	A	A	A	N	A	A	A	A	A	N	A	A	A	A	A	N	A	A	A	A	N	A	A	A	A
S1_1536914	T/C	1	1536914	+	NA	NA	NA	NA	NA	NA	Y	T	T	T	T	T	T	T	T	T	T	T	T	T	T	Y	T	N	T	T	T	T	T	N	T	T	T	Y	T	N	T	T	Y	Y	N	T	T	T	Y
S1_1536918	C/G	1	1536918	+	NA	NA	NA	NA	NA	NA	C	C	C	C	C	C	C	C	C	C	C	C	C	C	C	C	C	N	C	C	C	C	C	N	C	C	C	C	C	N	C	C	C	C	N	C	C	S	C
S1_1536920	A/G	1	1536920	+	NA	NA	NA	NA	NA	NA	A	A	A	A	A	N	A	A	A	A	A	A	A	A	A	A	A	N	A	A	A	A	A	N	A	A	A	A	A	N	A	A	A	A	N	A	A	N	A
S1_1536921	G/C	1	1536921	+	NA	NA	NA	NA	NA	NA	G	G	G	G	G	G	G	G	G	G	G	S	G	G	G	G	S	N	G	G	G	G	G	N	G	G	G	G	G	N	G	G	G	G	N	G	G	G	G
S1_1536981	G/T	1	1536981	+	NA	NA	NA	NA	NA	NA	G	G	G	G	G	G	G	G	G	G	G	G	G	N	G	G	G	N	G	N	N	N	N	G	G	N	G	G	G	N	G	N	G	G	G	N	G	G	G
S1_1537012	A/T	1	1537012	+	NA	NA	NA	NA	NA	NA	A	A	A	A	A	A	A	A	N	A	A	A	A	N	N	A	A	N	A	N	N	A	A	A	N	A	N	A	A	A	A	A	A	A	A	A	A	A	T
S1_1537206	A/G	1	1537206	+	NA	NA	NA	NA	NA	NA	A	A	A	A	A	A	A	A	N	A	A	A	A	A	A	N	A	A	A	A	A	A	A	G	A	A	A	A	A	A	A	A	A	A	N	A	A	A	A
S1_1539298	G/C	1	1539298	+	NA	NA	NA	NA	NA	NA	S	C	G	G	G	C	S	G	G	C	C	C	G	G	C	G	C	C	C	C	C	G	C	N	S	G	G	C	G	G	G	C	G	C	N	C	C	C	G
S1_1555009	A/C	1	1555009	+	NA	NA	NA	NA	NA	NA	A	A	N	A	A	A	M	A	N	A	N	A	A	N	A	A	A	N	A	A	A	A	A	A	A	A	A	A	A	A	A	A	A	A	A	A	A	A	A
S1_1555012	A/C	1	1555012	+	NA	NA	NA	NA	NA	NA	A	A	N	A	A	A	A	A	N	A	N	A	A	N	A	A	A	N	A	A	A	A	A	A	A	A	A	A	A	A	A	A	A	A	A	M	A	M	A
S1_1555078	T/G	1	1555078	+	NA	NA	NA	NA	NA	NA	T	T	T	T	T	T	T	T	T	T	T	N	T	T	T	T	T	T	T	T	T	T	T	T	K	T	T	T	T	T	T	T	K	T	N	T	T	K	T
S1_1555079	T/C	1	1555079	+	NA	NA	NA	NA	NA	NA	Y	T	T	T	T	T	T	T	T	T	T	N	T	T	T	T	T	T	T	T	T	T	T	T	T	T	T	T	T	T	T	T	T	T	N	T	T	T	T
S1_1555101	C/A	1	1555101	+	NA	NA	NA	NA	NA	NA	C	C	C	C	C	C	C	C	N	C	N	C	C	C	C	N	C	M	C	N	C	N	C	C	C	C	C	N	C	C	C	C	C	C	N	C	C	C	C
S1_1555110	G/T	1	1555110	+	NA	NA	NA	NA	NA	NA	G	G	N	G	G	G	G	G	G	N	N	G	G	G	G	G	K	N	G	G	N	G	N	G	G	G	G	G	N	G	G	G	G	G	N	N	G	G	G
S1_1555120	A/C	1	1555120	+	NA	NA	NA	NA	NA	NA	A	A	N	A	A	A	A	A	A	N	N	A	A	A	A	A	A	N	A	A	N	A	N	A	A	A	A	A	N	A	A	A	A	A	N	N	A	A	A
S1_1555126	A/C	1	1555126	+	NA	NA	NA	NA	NA	NA	A	A	N	M	A	A	A	A	A	N	N	A	A	A	A	A	A	N	A	A	N	A	N	A	A	A	A	A	N	A	A	A	A	A	N	N	M	A	A
S1_1555295	A/G	1	1555295	+	NA	NA	NA	NA	NA	NA	A	A	A	A	A	A	A	A	A	A	A	N	A	A	A	A	R	A	A	A	A	A	A	N	A	N	A	N	A	N	A	A	A	A	N	A	A	A	A
S1_1555297	T/G	1	1555297	+	NA	NA	NA	NA	NA	NA	T	T	T	K	T	T	T	T	T	T	T	N	T	T	T	T	T	K	T	T	T	K	T	N	T	N	K	N	K	N	T	T	T	T	N	T	T	K	T
S1_1555309	A/T	1	1555309	+	NA	NA	NA	NA	NA	NA	A	A	A	A	A	A	A	A	A	A	A	N	A	A	A	A	A	A	A	A	A	A	A	N	A	N	A	N	A	N	A	A	A	A	N	A	A	A	A
S1_1557382	A/G	1	1557382	+	NA	NA	NA	NA	NA	NA	A	A	A	A	A	A	A	A	A	A	A	N	A	G	A	A	A	A	A	A	A	A	A	A	A	A	A	N	A	A	A	N	A	A	A	A	A	A	A
S1_1557555	G/C	1	1557555	+	NA	NA	NA	NA	NA	NA	G	G	G	C	C	G	G	C	N	G	G	G	C	C	G	N	G	G	G	G	G	C	G	G	S	C	C	N	C	C	C	G	C	G	N	G	G	G	C
S1_1557819	T/C	1	1557819	+	NA	NA	NA	NA	NA	NA	T	T	T	T	T	T	T	T	T	T	T	N	T	N	T	T	T	Y	T	T	T	N	T	N	T	T	N	T	T	N	N	T	T	T	N	T	T	T	T
S1_1559402	T/G	1	1559402	+	NA	NA	NA	NA	NA	NA	T	T	T	T	T	T	T	T	T	T	T	T	N	T	T	T	T	N	N	T	T	N	N	T	T	N	T	T	T	T	T	N	T	T	N	T	T	T	K
S1_1568893	A/G	1	1568893	+	NA	NA	NA	NA	NA	NA	N	A	A	A	A	N	A	A	N	N	A	A	A	A	A	A	A	A	A	A	A	N	A	A	A	A	A	A	A	A	N	A	A	A	N	A	N	R	A
S1_1579610	T/C	1	1579610	+	NA	NA	NA	NA	NA	NA	T	T	T	T	T	T	T	T	T	T	T	T	T	T	T	T	T	T	T	T	T	T	T	T	T	T	T	T	T	N	T	T	T	T	N	T	T	T	T
S1_1581171	A/G	1	1581171	+	NA	NA	NA	NA	NA	NA	N	A	A	A	A	A	A	R	A	A	N	N	A	A	A	A	A	A	A	A	A	A	A	A	A	A	A	A	A	A	A	A	A	A	A	A	A	A	A
S1_1581227	A/T	1	1581227	+	NA	NA	NA	NA	NA	NA	A	A	A	A	W	A	A	A	A	A	N	A	A	A	A	W	A	N	A	A	A	A	A	A	A	A	A	A	A	N	A	A	A	A	A	A	A	A	A
S1_1586342	T/C	1	1586342	+	NA	NA	NA	NA	NA	NA	T	T	T	T	T	T	T	T	T	T	N	T	T	T	T	T	T	T	T	N	N	N	T	T	T	N	T	T	T	T	N	N	T	T	N	T	T	T	T
S1_1605609	C/G	1	1605609	+	NA	NA	NA	NA	NA	NA	C	C	C	C	C	C	C	C	N	C	N	C	C	C	N	C	C	N	N	C	N	C	C	C	C	C	C	N	C	C	N	C	C	N	N	C	N	C	C
S1_1605617	A/G	1	1605617	+	NA	NA	NA	NA	NA	NA	A	A	A	A	A	A	A	A	N	A	N	N	A	N	A	A	A	A	A	A	A	N	A	A	A	A	A	A	A	A	N	A	A	A	N	N	A	A	A
S1_1605637	C/A	1	1605637	+	NA	NA	NA	NA	NA	NA	C	C	C	C	C	C	C	C	N	C	N	N	C	N	C	C	C	C	C	C	C	N	C	C	C	C	C	C	C	C	N	C	C	C	N	N	C	C	C
S1_1605638	G/A	1	1605638	+	NA	NA	NA	NA	NA	NA	G	R	G	G	G	G	G	G	N	G	N	N	G	N	G	G	G	G	G	G	G	N	G	G	G	G	G	G	G	G	N	G	G	G	N	N	G	G	G
S1_1610463	A/G	1	1610463	+	NA	NA	NA	NA	NA	NA	A	A	A	A	A	A	A	A	A	A	A	A	A	N	A	A	A	N	A	A	A	A	A	A	A	A	A	A	A	N	A	A	A	A	A	A	A	A	A
S1_1610487	T/G	1	1610487	+	NA	NA	NA	NA	NA	NA	T	T	T	T	N	T	T	T	K	T	T	T	T	T	K	T	T	T	T	T	T	T	T	T	T	N	T	T	T	N	N	N	T	T	N	T	T	T	T
S1_1618426	T/G	1	1618426	+	NA	NA	NA	NA	NA	NA	T	T	T	T	T	T	T	T	N	N	N	N	T	T	T	T	T	T	T	T	T	T	T	T	T	T	T	T	T	N	N	T	T	T	N	T	T	T	T
S1_1618435	A/C	1	1618435	+	NA	NA	NA	NA	NA	NA	A	A	A	A	A	A	A	A	A	A	N	M	A	A	N	A	A	C	A	A	A	A	N	A	A	N	A	A	A	N	A	A	A	A	N	N	A	A	A
S1_1618470	G/A	1	1618470	+	NA	NA	NA	NA	NA	NA	G	G	G	G	G	G	G	G	G	G	N	G	G	G	N	G	G	G	G	G	G	G	N	G	G	N	G	G	G	N	G	G	G	G	N	N	G	G	G
S1_1622373	A/G	1	1622373	+	NA	NA	NA	NA	NA	NA	A	A	A	A	N	A	A	A	A	A	A	A	A	A	A	A	A	A	A	A	A	A	R	A	A	A	A	N	A	A	A	A	A	A	A	A	A	A	A
S1_1622454	A/G	1	1622454	+	NA	NA	NA	NA	NA	NA	N	A	A	A	A	A	A	A	A	A	A	N	A	A	A	A	A	A	A	A	A	A	A	A	A	A	A	A	A	A	A	A	A	A	A	A	A	A	A
S1_1624129	A/G	1	1624129	+	NA	NA	NA	NA	NA	NA	R	A	N	A	A	A	A	A	A	A	N	N	A	N	A	A	A	N	A	A	A	A	A	N	A	N	A	A	A	N	A	A	A	A	A	N	A	A	A
S1_1624139	G/A	1	1624139	+	NA	NA	NA	NA	NA	NA	G	G	G	G	G	G	G	G	G	G	G	N	G	N	N	G	G	G	G	G	G	G	N	N	G	G	G	N	G	N	G	N	G	G	N	G	G	G	G
S1_1634680	G/A	1	1634680	+	NA	NA	NA	NA	NA	NA	G	N	G	G	G	G	G	G	G	N	N	G	G	G	G	G	G	G	G	G	G	G	G	G	N	G	G	G	G	G	G	N	G	N	N	N	G	G	G
S1_1635727	G/C	1	1635727	+	NA	NA	NA	NA	NA	NA	S	G	N	C	C	G	S	C	C	G	G	G	C	C	G	C	G	G	G	G	G	C	G	G	S	C	C	G	C	N	N	G	C	G	C	G	G	G	C
S1_1638279	A/C	1	1638279	+	NA	NA	NA	NA	NA	NA	A	A	N	A	A	A	A	A	N	A	N	A	A	A	N	C	A	A	N	A	A	N	A	A	A	A	A	A	A	A	A	N	A	A	A	A	A	A	A
S1_1638286	G/C	1	1638286	+	NA	NA	NA	NA	NA	NA	G	G	N	G	G	G	G	G	N	G	N	G	G	G	N	G	G	G	N	G	G	N	G	G	G	G	G	G	G	G	G	N	G	G	G	G	G	G	G
S1_1638296	G/T	1	1638296	+	NA	NA	NA	NA	NA	NA	G	G	N	G	G	G	G	G	N	G	N	G	G	G	N	G	G	G	N	G	G	N	K	G	G	G	G	G	G	G	G	N	G	G	G	G	G	G	K
S1_1638396	T/G	1	1638396	+	NA	NA	NA	NA	NA	NA	T	T	T	T	T	T	T	T	T	T	T	T	T	N	T	T	K	T	K	T	T	T	T	T	T	T	N	N	T	T	T	T	T	N	T	K	T	T	T
S1_1638471	G/T	1	1638471	+	NA	NA	NA	NA	NA	NA	G	G	G	G	G	G	G	G	G	G	G	G	G	G	G	G	G	G	G	G	N	N	G	G	G	G	G	G	G	G	N	G	G	G	N	G	G	G	G
S1_1638863	C/A	1	1638863	+	NA	NA	NA	NA	NA	NA	C	C	C	C	C	C	C	C	C	C	C	C	C	N	C	M	C	C	C	C	C	C	C	C	C	N	C	C	C	N	N	C	C	C	C	A	C	C	C
S1_1638881	G/C	1	1638881	+	NA	NA	NA	NA	NA	NA	G	G	G	G	G	G	G	G	G	G	G	G	G	N	G	G	G	G	G	S	G	G	G	G	G	N	G	G	G	N	N	G	G	G	G	G	G	G	G
S1_1645448	T/A	1	1645448	+	NA	NA	NA	NA	NA	NA	N	T	N	T	T	T	T	T	T	T	N	T	T	T	T	T	T	T	T	T	T	T	T	T	T	T	T	T	T	T	T	T	T	T	N	T	T	T	T
S1_1645549	A/T	1	1645549	+	NA	NA	NA	NA	NA	NA	A	A	A	A	A	A	A	A	A	A	A	N	A	A	A	N	A	A	A	A	A	A	A	N	A	A	A	A	N	N	A	A	A	A	A	A	A	A	A
S1_1657926	T/C	1	1657926	+	NA	NA	NA	NA	NA	NA	Y	T	T	T	T	N	T	T	T	T	N	N	T	T	T	N	T	N	N	N	T	T	T	T	T	T	T	T	T	T	N	T	T	T	T	T	T	T	T
S1_1658041	T/C	1	1658041	+	NA	NA	NA	NA	NA	NA	T	T	T	T	T	T	T	T	N	N	N	T	T	N	T	T	N	T	T	T	T	N	T	T	T	T	N	T	T	N	T	T	T	T	T	N	T	T	N
S1_1666715	C/A	1	1666715	+	NA	NA	NA	NA	NA	NA	C	C	C	C	C	C	C	C	C	C	N	N	C	C	C	C	C	N	N	C	C	C	C	C	C	C	C	N	N	C	N	C	C	C	C	C	C	C	C
S1_1698485	T/C	1	1698485	+	NA	NA	NA	NA	NA	NA	T	T	T	T	T	T	T	T	T	T	N	T	T	T	T	N	T	T	T	T	T	T	T	T	T	T	T	N	T	N	T	T	T	T	N	T	T	T	T
S1_1698491	G/T	1	1698491	+	NA	NA	NA	NA	NA	NA	G	G	G	N	G	K	G	G	G	G	G	G	G	G	G	G	G	G	K	G	G	G	G	G	G	G	G	G	G	G	N	G	G	G	N	G	G	G	G
S1_1698550	A/G	1	1698550	+	NA	NA	NA	NA	NA	NA	A	A	A	A	A	N	A	A	A	A	A	A	A	A	A	A	A	A	A	A	A	A	A	A	A	A	A	A	N	A	A	A	A	A	A	A	A	A	A
S1_1698658	T/G	1	1698658	+	NA	NA	NA	NA	NA	NA	T	T	T	T	T	T	T	T	T	T	N	T	T	T	T	K	T	N	N	T	T	T	T	T	T	T	T	T	T	T	T	T	T	K	N	T	T	T	T
S1_1698961	A/C	1	1698961	+	NA	NA	NA	NA	NA	NA	A	A	A	A	A	A	A	A	N	A	A	A	A	A	A	N	A	M	N	A	N	N	A	A	M	A	A	A	A	N	N	N	A	A	N	A	A	A	A
S1_1698965	C/T	1	1698965	+	NA	NA	NA	NA	NA	NA	C	Y	C	C	C	C	C	C	N	C	C	C	C	C	C	N	C	C	N	C	N	N	C	C	C	C	C	C	C	N	N	N	Y	C	N	C	C	C	C
S1_1698983	A/C	1	1698983	+	NA	NA	NA	NA	NA	NA	A	A	A	A	A	A	A	A	N	A	A	A	A	A	A	N	A	A	N	A	N	N	A	A	A	A	A	A	A	N	N	N	A	A	N	A	A	M	A
S1_1699052	G/C	1	1699052	+	NA	NA	NA	NA	NA	NA	G	G	G	N	G	N	S	G	N	N	G	G	G	G	G	G	G	N	N	G	N	N	G	G	G	G	G	N	G	G	G	G	S	G	N	G	G	G	G
S1_1699057	T/C	1	1699057	+	NA	NA	NA	NA	NA	NA	T	T	Y	N	T	N	Y	Y	N	N	T	T	C	T	T	T	T	N	N	T	N	N	T	Y	T	T	C	N	T	T	T	T	Y	T	N	T	T	T	T
S1_1699061	T/G	1	1699061	+	NA	NA	NA	NA	NA	NA	T	T	K	N	T	N	K	K	N	N	T	T	G	K	T	K	T	N	N	T	N	N	T	K	T	K	G	N	T	T	T	T	K	T	N	T	T	K	T
S1_1699064	T/G	1	1699064	+	NA	NA	NA	NA	NA	NA	T	T	T	N	T	N	T	T	N	N	T	T	T	T	T	T	T	N	N	T	N	N	T	T	T	T	T	N	T	T	T	T	T	T	N	T	T	T	T
S1_1699070	T/G	1	1699070	+	NA	NA	NA	NA	NA	NA	T	T	K	N	T	N	K	K	N	N	T	T	G	T	T	T	T	N	N	T	N	N	T	K	K	T	G	N	K	T	T	T	K	T	N	T	T	T	T
S1_1699073	T/G	1	1699073	+	NA	NA	NA	NA	NA	NA	T	T	T	N	T	N	T	K	N	N	T	T	T	T	T	T	T	N	N	T	N	N	T	T	T	T	T	N	T	T	T	T	T	T	N	T	T	T	T
S1_1699178	T/A	1	1699178	+	NA	NA	NA	NA	NA	NA	T	T	T	T	T	T	T	T	T	W	T	N	T	T	T	T	T	T	N	T	T	T	T	T	T	T	T	N	T	T	T	N	T	T	N	T	T	T	T
S1_1699273	T/G	1	1699273	+	NA	NA	NA	NA	NA	NA	T	T	T	T	T	T	T	T	N	T	T	T	T	T	T	T	T	T	N	N	T	K	T	T	T	T	T	T	T	T	T	T	T	T	T	T	T	T	T
S1_1699373	T/A	1	1699373	+	NA	NA	NA	NA	NA	NA	W	T	T	N	N	T	T	T	T	T	N	T	T	N	T	T	T	N	N	T	T	T	T	T	N	T	T	T	T	T	T	T	T	T	T	T	T	T	T
S1_1699397	A/C	1	1699397	+	NA	NA	NA	NA	NA	NA	A	A	A	A	A	A	A	A	A	A	N	A	A	A	A	A	A	A	A	A	A	A	A	A	A	A	A	A	A	N	A	A	A	A	A	A	A	A	A
S1_1716329	T/C	1	1716329	+	NA	NA	NA	NA	NA	NA	T	T	T	T	T	T	T	T	N	T	N	T	T	T	T	T	T	T	T	T	T	T	T	T	T	T	N	T	T	T	T	T	T	T	T	T	N	T	T
S1_1722769	A/G	1	1722769	+	NA	NA	NA	NA	NA	NA	A	A	A	A	A	A	A	A	A	A	A	N	N	A	A	N	A	A	A	A	A	A	N	N	A	A	A	A	N	A	A	N	R	A	A	A	N	A	A
S1_1722781	T/C	1	1722781	+	NA	NA	NA	NA	NA	NA	T	T	T	T	T	T	T	T	T	T	N	T	T	N	T	N	T	T	T	T	T	T	T	T	N	T	T	T	T	T	T	T	T	T	N	T	T	T	T
S1_1762861	C/T	1	1762861	+	NA	NA	NA	NA	NA	NA	C	C	N	C	C	C	C	C	C	C	N	N	C	C	C	N	C	C	Y	C	N	C	C	C	C	C	C	C	C	C	C	C	C	C	C	C	C	C	C
S1_1762906	T/C	1	1762906	+	NA	NA	NA	NA	NA	NA	T	T	N	T	T	T	T	T	T	T	N	N	T	T	T	N	T	T	T	T	N	T	T	T	T	T	T	T	T	T	T	T	T	T	T	T	T	Y	T
S1_1769386	A/C	1	1769386	+	NA	NA	NA	NA	NA	NA	A	A	A	A	N	A	A	A	A	A	A	N	A	A	A	A	A	A	A	A	A	N	A	A	A	M	N	A	A	N	A	A	M	A	N	A	A	A	A
S1_1776302	G/A	1	1776302	+	NA	NA	NA	NA	NA	NA	G	G	G	G	N	G	G	G	G	N	G	N	R	G	G	G	G	G	G	G	G	N	G	G	G	G	G	G	N	G	G	N	G	G	G	G	G	G	G
S1_1776323	T/C	1	1776323	+	NA	NA	NA	NA	NA	NA	T	T	T	T	T	T	T	T	T	T	N	N	T	T	N	N	T	N	T	T	T	T	T	T	T	T	T	T	T	T	N	C	T	T	N	T	T	Y	T
S1_1776544	C/T	1	1776544	+	NA	NA	NA	NA	NA	NA	C	C	N	N	N	C	C	T	N	C	N	C	T	T	C	N	C	C	C	C	C	T	C	C	C	T	T	C	T	T	T	C	T	C	N	C	C	C	T
S1_1779146	C/A	1	1779146	+	NA	NA	NA	NA	NA	NA	C	C	C	C	C	C	C	C	C	C	C	C	C	C	C	C	C	C	C	C	C	C	C	C	C	C	C	C	C	C	C	C	C	C	N	C	C	C	C
S1_1779157	A/C	1	1779157	+	NA	NA	NA	NA	NA	NA	A	A	A	A	A	A	A	A	N	A	N	A	A	A	A	C	A	A	A	A	A	N	A	N	A	A	A	A	A	A	M	A	A	A	A	A	A	A	A
S1_1779607	T/G	1	1779607	+	NA	NA	NA	NA	NA	NA	T	T	T	T	T	T	T	T	T	T	N	T	T	T	T	T	T	T	T	T	K	N	T	N	T	T	T	T	T	N	T	T	T	T	N	N	T	T	T
S1_1783135	G/T	1	1783135	+	NA	NA	NA	NA	NA	NA	G	G	G	G	G	G	G	G	N	G	N	N	G	G	G	G	N	G	G	G	T	G	G	G	G	G	G	G	N	N	N	G	G	G	G	G	K	G	N
S1_1786419	A/G	1	1786419	+	NA	NA	NA	NA	NA	NA	A	A	A	A	N	A	R	A	A	A	N	A	N	N	A	N	A	N	N	A	N	A	A	A	A	A	A	A	N	A	N	A	A	A	N	A	N	A	A
S1_1787252	A/G	1	1787252	+	NA	NA	NA	NA	NA	NA	A	A	A	A	A	A	A	A	N	A	A	A	A	A	A	N	A	A	A	A	A	A	A	A	A	A	A	A	N	N	A	A	A	A	N	A	A	R	A
S1_1790662	A/C	1	1790662	+	NA	NA	NA	NA	NA	NA	A	A	A	M	N	A	A	A	N	A	A	M	A	A	A	A	A	N	A	A	A	A	A	A	N	A	A	N	A	A	A	A	A	A	A	A	M	N	A
S1_1790671	A/C	1	1790671	+	NA	NA	NA	NA	NA	NA	A	A	A	M	N	A	A	A	N	A	A	A	A	A	A	A	A	N	A	A	A	A	A	A	N	A	A	N	A	A	A	A	A	A	A	A	A	N	A
S1_1790694	A/C	1	1790694	+	NA	NA	NA	NA	NA	NA	A	A	A	A	A	A	A	A	M	A	A	M	A	N	A	A	A	A	A	A	M	A	M	M	A	A	A	N	A	A	M	A	A	M	N	N	A	A	A
S1_1790709	A/C	1	1790709	+	NA	NA	NA	NA	NA	NA	A	A	A	A	A	A	A	A	A	A	A	A	A	N	A	A	A	A	A	A	A	A	A	A	A	A	A	N	A	A	A	A	M	A	N	N	A	A	A
S1_1797210	C/T	1	1797210	+	NA	NA	NA	NA	NA	NA	N	C	C	C	C	C	C	C	C	C	N	C	C	C	C	C	C	N	C	C	C	C	C	C	C	C	C	N	C	N	C	C	C	Y	N	N	C	C	C
S1_1797276	G/T	1	1797276	+	NA	NA	NA	NA	NA	NA	K	G	G	K	G	G	G	G	G	G	G	G	G	G	G	K	K	G	G	G	G	G	G	G	G	G	G	G	G	N	G	G	G	G	N	G	G	N	G
S1_1797286	T/G	1	1797286	+	NA	NA	NA	NA	NA	NA	T	T	T	T	T	T	T	T	T	T	T	T	T	T	T	T	T	T	T	K	T	T	T	T	T	T	T	T	T	T	T	T	T	T	N	T	T	N	T
S1_1800795	A/G	1	1800795	+	NA	NA	NA	NA	NA	NA	A	A	A	A	A	A	A	A	A	A	A	A	A	A	A	A	A	A	A	A	A	A	A	A	A	A	A	N	A	A	A	N	A	A	A	A	A	A	A
S1_1800809	A/C	1	1800809	+	NA	NA	NA	NA	NA	NA	A	A	A	A	M	A	A	A	A	A	N	M	A	A	A	A	A	N	A	A	A	A	A	A	A	A	N	N	A	A	A	A	A	A	A	A	A	A	A
S1_1800905	A/C	1	1800905	+	NA	NA	NA	NA	NA	NA	A	A	A	A	A	A	A	A	A	A	N	A	A	A	A	A	A	A	A	A	A	A	A	N	N	A	A	N	A	N	A	A	A	M	N	A	A	C	A
S1_1801333	A/G	1	1801333	+	NA	NA	NA	NA	NA	NA	A	A	A	A	N	A	A	R	A	A	N	A	A	A	A	N	N	N	N	A	A	N	A	A	R	A	A	N	A	A	N	R	A	A	A	A	A	A	A
S1_1801364	T/G	1	1801364	+	NA	NA	NA	NA	NA	NA	T	T	T	T	T	T	T	T	T	T	T	T	T	T	N	T	T	T	T	T	T	T	T	T	T	N	T	T	T	N	T	T	T	N	T	T	T	T	T
S1_1817530	C/T	1	1817530	+	NA	NA	NA	NA	NA	NA	C	C	C	C	N	C	N	C	C	C	N	C	C	C	C	C	C	N	C	C	Y	C	N	C	C	C	C	C	C	C	C	C	C	C	N	N	C	C	C
S1_1817532	T/C	1	1817532	+	NA	NA	NA	NA	NA	NA	T	T	T	T	N	T	N	T	T	T	N	T	T	T	T	T	T	N	T	T	T	T	N	T	T	T	T	T	T	T	T	T	T	T	N	N	T	T	T
S1_1817552	C/A	1	1817552	+	NA	NA	NA	NA	NA	NA	C	C	C	C	C	C	C	C	C	C	N	C	C	C	C	C	C	C	C	N	C	C	C	C	C	C	N	C	C	C	C	C	C	C	C	C	C	C	C
S1_1817556	A/T	1	1817556	+	NA	NA	NA	NA	NA	NA	A	A	A	A	A	A	A	A	A	A	N	T	A	A	A	A	A	A	A	N	A	A	A	A	A	A	N	T	A	A	A	A	W	A	A	A	A	A	A
S1_1817598	A/G	1	1817598	+	NA	NA	NA	NA	NA	NA	A	A	A	A	A	A	A	A	A	R	A	A	A	A	A	A	A	A	A	A	N	A	A	A	A	N	A	A	R	A	R	A	A	N	N	A	A	A	A
S1_1817601	C/G	1	1817601	+	NA	NA	NA	NA	NA	NA	C	C	C	S	C	C	C	C	C	C	C	C	C	C	C	C	C	C	C	C	N	C	C	C	C	N	C	C	C	C	C	C	C	N	N	C	C	C	C
S1_1817603	G/C	1	1817603	+	NA	NA	NA	NA	NA	NA	G	G	G	G	G	G	G	G	G	G	G	G	G	G	G	G	S	G	G	G	N	G	G	G	G	N	G	G	G	G	G	G	G	N	N	G	G	G	G
S1_1817606	A/G	1	1817606	+	NA	NA	NA	NA	NA	NA	A	A	A	A	A	A	A	A	R	A	A	A	A	A	A	A	A	A	A	A	N	A	A	A	A	N	A	A	N	A	A	A	A	N	N	A	A	A	G
S1_1817608	T/A	1	1817608	+	NA	NA	NA	NA	NA	NA	T	T	T	W	T	T	T	T	T	T	T	W	T	T	W	T	T	T	T	T	N	T	T	T	T	N	T	W	T	W	T	T	T	N	N	T	T	T	T
S1_1817611	A/C	1	1817611	+	NA	NA	NA	NA	NA	NA	A	A	A	A	A	A	A	A	A	A	A	A	A	A	M	A	A	A	M	A	N	A	A	A	A	N	A	M	A	A	M	A	A	N	N	A	A	A	A
S1_1817613	T/A	1	1817613	+	NA	NA	NA	NA	NA	NA	T	T	T	T	T	T	T	T	T	T	T	T	T	T	T	T	T	T	T	T	N	T	T	T	T	N	T	T	T	T	W	T	T	N	N	T	T	T	T
S1_1817618	T/A	1	1817618	+	NA	NA	NA	NA	NA	NA	T	T	T	T	T	T	T	T	T	T	T	T	T	T	T	W	T	T	T	T	N	T	T	T	T	N	T	T	T	T	T	T	T	N	N	W	T	T	T
S1_1817910	T/G	1	1817910	+	NA	NA	NA	NA	NA	NA	K	T	T	T	T	T	T	T	N	T	T	T	T	T	T	T	N	T	K	T	T	T	T	T	T	T	T	T	T	T	T	T	T	T	T	T	T	T	T
S1_1817933	C/T	1	1817933	+	NA	NA	NA	NA	NA	NA	C	C	C	C	C	C	C	C	N	C	C	C	C	C	C	C	N	C	C	C	C	C	C	C	C	C	C	C	C	C	C	C	C	C	C	C	C	C	C
S1_1817934	T/G	1	1817934	+	NA	NA	NA	NA	NA	NA	T	T	T	T	T	T	T	T	N	T	T	T	T	T	T	T	N	T	T	T	T	T	T	T	T	T	T	K	T	T	T	T	T	T	T	T	T	T	T
S1_1817938	A/G	1	1817938	+	NA	NA	NA	NA	NA	NA	A	A	A	A	A	A	A	A	A	A	N	A	A	A	A	A	A	A	A	A	A	A	A	A	A	A	A	A	A	A	A	N	R	A	A	A	A	A	A
S1_1817951	C/A	1	1817951	+	NA	NA	NA	NA	NA	NA	C	C	C	M	C	C	C	C	N	C	C	C	C	C	C	C	N	C	C	C	M	C	M	C	C	C	C	C	M	M	C	C	C	C	C	C	C	C	C
S1_1817952	A/C	1	1817952	+	NA	NA	NA	NA	NA	NA	A	A	A	A	A	A	A	A	A	A	N	A	A	A	A	A	A	A	A	A	A	A	A	A	A	A	A	A	A	A	A	N	M	A	A	M	A	A	A
S1_1821935	C/T	1	1821935	+	NA	NA	NA	NA	NA	NA	C	C	C	C	C	C	C	C	C	C	T	C	C	C	C	C	C	C	C	C	N	C	C	C	C	N	C	C	C	C	N	C	C	N	C	C	C	C	C
S1_1822908	T/C	1	1822908	+	NA	NA	NA	NA	NA	NA	T	T	T	T	T	T	T	N	T	T	N	T	T	T	T	T	T	T	T	T	T	T	T	T	N	T	N	T	T	T	T	T	T	N	N	T	T	T	T
S1_1823379	T/G	1	1823379	+	NA	NA	NA	NA	NA	NA	T	T	T	T	N	T	T	T	T	T	N	T	T	T	T	T	T	T	N	T	T	T	T	N	T	T	T	T	T	T	T	N	T	T	N	T	T	T	T
S1_1823487	T/C	1	1823487	+	NA	NA	NA	NA	NA	NA	T	T	T	T	T	T	T	T	N	T	T	T	T	T	T	T	T	T	N	T	T	N	T	T	N	N	T	T	T	N	T	T	T	T	N	T	T	T	T
S1_1823528	A/C	1	1823528	+	NA	NA	NA	NA	NA	NA	A	A	A	A	A	A	A	A	N	A	A	M	A	A	A	A	A	A	N	A	A	N	A	A	N	N	A	A	M	N	A	A	A	A	N	A	A	A	M
S1_1825270	C/T	1	1825270	+	NA	NA	NA	NA	NA	NA	C	C	C	C	C	C	C	N	N	C	N	C	C	C	C	N	C	C	C	C	C	C	C	N	C	C	C	C	C	N	C	N	C	C	N	N	C	C	C
S1_1825409	A/T	1	1825409	+	NA	NA	NA	NA	NA	NA	A	A	A	A	N	A	N	W	A	A	A	N	A	A	A	A	A	A	A	A	A	A	A	A	A	W	A	A	N	N	N	A	A	A	A	A	A	A	A
S1_1829846	A/C	1	1829846	+	NA	NA	NA	NA	NA	NA	A	A	A	A	A	A	A	A	A	A	N	M	M	N	A	A	A	A	M	A	A	A	A	A	A	M	A	A	A	N	A	A	A	A	A	A	A	M	A
S1_1839880	T/G	1	1839880	+	NA	NA	NA	NA	NA	NA	T	T	T	T	N	T	T	T	T	T	N	N	T	T	T	T	T	K	T	T	T	T	T	T	T	T	T	T	T	N	N	T	T	N	N	T	T	T	T
S1_1839919	G/A	1	1839919	+	NA	NA	NA	NA	NA	NA	R	R	R	R	N	G	G	G	G	N	G	G	G	N	G	G	G	G	G	R	R	N	N	N	G	G	G	N	G	N	G	N	G	R	G	G	G	R	R
S1_1839921	G/A	1	1839921	+	NA	NA	NA	NA	NA	NA	G	G	G	G	N	G	G	G	G	N	G	G	G	N	G	G	G	G	G	G	G	N	G	G	G	G	G	N	G	N	G	N	G	G	G	G	G	G	G
S1_1844761	A/G	1	1844761	+	NA	NA	NA	NA	NA	NA	A	A	A	A	A	A	A	A	N	A	A	A	A	N	A	N	A	A	A	A	A	A	A	N	A	A	A	A	A	A	A	A	A	A	N	A	A	A	A
S1_1857379	T/G	1	1857379	+	NA	NA	NA	NA	NA	NA	T	T	T	T	T	T	T	T	T	T	T	T	T	T	T	T	T	T	T	T	T	T	T	T	T	N	T	T	T	T	K	T	T	T	N	T	T	T	T
S1_1857391	C/G	1	1857391	+	NA	NA	NA	NA	NA	NA	S	C	N	G	G	C	S	G	N	C	C	C	G	G	C	G	C	C	C	C	C	G	C	C	S	N	G	C	N	G	G	C	G	C	N	C	C	C	G
S1_1857414	T/G	1	1857414	+	NA	NA	NA	NA	NA	NA	K	T	T	T	T	T	T	T	T	K	T	T	T	T	K	K	K	K	T	K	K	T	T	T	T	N	T	K	T	T	T	T	T	T	N	T	T	K	T
S1_1857545	G/A	1	1857545	+	NA	NA	NA	NA	NA	NA	G	G	G	G	G	G	G	G	N	G	G	G	G	N	N	G	G	G	G	N	G	N	G	G	G	G	G	G	G	N	N	G	G	N	G	G	G	G	G
S1_1857554	C/G	1	1857554	+	NA	NA	NA	NA	NA	NA	C	C	C	C	C	C	C	C	N	C	C	C	C	N	N	C	C	C	C	N	C	N	C	C	C	C	C	S	C	N	N	C	C	N	C	C	C	C	C
S1_1866779	A/C	1	1866779	+	NA	NA	NA	NA	NA	NA	A	A	A	A	A	A	A	A	N	A	N	A	A	A	A	A	A	A	A	A	A	A	A	N	A	A	A	A	A	A	A	A	A	A	A	A	A	A	A
S1_1871926	A/G	1	1871926	+	NA	NA	NA	NA	NA	NA	A	A	A	A	N	A	A	A	A	A	A	A	A	A	A	A	A	A	A	A	A	A	A	A	A	A	N	A	A	N	A	A	A	A	A	A	A	A	A
S1_1873183	C/A	1	1873183	+	NA	NA	NA	NA	NA	NA	C	M	C	C	C	C	N	C	N	C	C	C	M	C	C	C	C	N	C	C	C	C	C	C	C	C	C	N	C	C	C	M	C	C	C	C	C	C	C
S1_1873206	G/A	1	1873206	+	NA	NA	NA	NA	NA	NA	R	G	A	A	A	G	A	A	N	G	G	G	A	A	G	N	N	G	N	G	G	A	N	N	A	A	A	G	A	A	N	G	A	G	N	N	G	G	A
S1_1873224	A/C	1	1873224	+	NA	NA	NA	NA	NA	NA	A	A	A	A	A	A	A	M	N	A	A	A	A	A	A	N	N	A	N	A	A	A	N	N	A	A	A	A	A	A	N	A	A	A	N	N	A	A	A
S1_1873282	C/A	1	1873282	+	NA	NA	NA	NA	NA	NA	C	C	C	C	A	C	C	C	C	C	C	C	C	N	C	C	C	M	C	C	C	C	C	M	C	C	C	C	C	C	C	C	C	C	C	C	C	C	C
S1_1873294	T/G	1	1873294	+	NA	NA	NA	NA	NA	NA	K	T	T	T	T	T	T	T	T	T	T	T	T	N	T	T	T	T	T	T	T	T	T	T	T	T	T	T	T	T	T	T	T	T	T	T	T	T	T
S1_1873297	A/G	1	1873297	+	NA	NA	NA	NA	NA	NA	A	A	A	A	A	A	A	A	A	A	A	A	A	N	A	A	A	A	A	A	A	A	A	A	A	A	A	A	A	A	A	A	A	A	A	A	A	A	A
S1_1873301	A/G	1	1873301	+	NA	NA	NA	NA	NA	NA	A	A	A	A	A	A	A	A	A	A	A	A	A	N	A	A	A	A	A	A	A	A	R	A	A	R	A	R	A	A	A	A	A	A	A	A	A	A	R
S1_1873304	A/G	1	1873304	+	NA	NA	NA	NA	NA	NA	A	A	A	A	A	A	A	A	A	A	A	A	A	N	A	A	A	A	A	A	A	A	A	A	A	A	A	A	A	A	A	A	A	A	A	A	A	A	A
S1_1873371	T/G	1	1873371	+	NA	NA	NA	NA	NA	NA	T	T	T	T	N	T	T	T	T	G	T	T	T	N	T	K	N	T	T	T	T	T	N	T	T	T	N	N	T	N	T	N	T	T	K	N	T	T	T
S1_1874840	C/T	1	1874840	+	NA	NA	NA	NA	NA	NA	C	C	T	T	N	C	Y	T	T	C	N	C	T	T	C	T	C	C	C	N	C	T	C	Y	Y	T	T	N	T	N	T	N	T	C	N	C	C	C	N
S1_1875019	A/G	1	1875019	+	NA	NA	NA	NA	NA	NA	A	A	A	A	A	A	A	R	A	A	N	A	A	A	A	A	A	A	A	A	A	N	A	A	A	A	A	A	A	A	A	A	A	A	A	A	A	A	A
S1_1875064	A/C	1	1875064	+	NA	NA	NA	NA	NA	NA	M	A	A	A	A	A	A	A	N	A	A	A	A	A	A	A	A	A	A	A	A	A	A	A	A	A	A	C	A	A	A	A	A	A	N	N	A	A	A
S1_1882935	A/C	1	1882935	+	NA	NA	NA	NA	NA	NA	A	A	A	A	M	A	A	A	N	A	A	A	A	A	A	A	A	A	A	A	A	M	A	A	A	A	A	N	A	A	A	A	A	A	A	A	A	A	A
S1_1883094	C/A	1	1883094	+	NA	NA	NA	NA	NA	NA	C	A	C	C	C	A	A	C	C	A	A	A	C	C	N	C	A	N	A	A	N	C	N	A	M	C	C	A	C	C	C	A	C	A	N	N	A	A	C
S1_1883260	A/G	1	1883260	+	NA	NA	NA	NA	NA	NA	A	A	A	A	A	A	A	A	A	A	N	A	A	A	A	A	A	A	A	R	A	A	A	N	R	A	A	A	A	N	N	A	A	A	N	N	A	A	A
S1_1887060	A/C	1	1887060	+	NA	NA	NA	NA	NA	NA	A	A	A	A	A	A	A	A	N	A	N	A	A	A	A	A	A	A	A	A	A	A	A	A	A	N	A	A	A	A	A	A	M	A	N	A	A	A	A
S1_1887089	G/T	1	1887089	+	NA	NA	NA	NA	NA	NA	K	G	K	K	G	K	G	G	N	G	N	G	G	K	G	K	G	G	G	G	G	G	G	G	G	N	G	K	G	K	K	G	K	G	N	G	G	G	G
S1_1887387	A/G	1	1887387	+	NA	NA	NA	NA	NA	NA	A	A	A	A	A	A	A	A	A	A	A	N	A	A	A	N	A	A	A	A	A	N	A	A	A	A	R	N	A	A	N	A	A	A	N	A	A	A	A
S1_1893363	C/G	1	1893363	+	NA	NA	NA	NA	NA	NA	S	C	N	N	G	C	S	G	G	C	C	C	G	G	C	N	C	C	C	C	C	G	C	C	N	G	G	C	G	N	G	C	G	C	G	C	C	C	G
S1_1893536	G/C	1	1893536	+	NA	NA	NA	NA	NA	NA	G	G	C	C	C	G	S	C	N	G	G	G	C	C	N	C	G	G	G	G	G	N	G	G	S	C	C	G	C	C	C	G	C	G	C	N	N	G	C
S1_1894438	T/G	1	1894438	+	NA	NA	NA	NA	NA	NA	T	T	T	T	T	T	T	T	T	T	N	T	T	T	T	T	T	T	T	K	T	T	T	T	T	N	T	T	N	N	T	T	T	G	N	T	T	T	T
S1_1897349	G/A	1	1897349	+	NA	NA	NA	NA	NA	NA	G	G	G	G	N	G	G	G	N	G	N	G	G	G	G	G	G	G	N	G	G	N	A	G	G	G	G	G	G	G	G	G	G	G	G	G	G	G	G
S1_1897392	A/G	1	1897392	+	NA	NA	NA	NA	NA	NA	A	A	A	A	A	A	A	A	N	A	N	A	A	A	A	A	A	A	A	A	A	A	N	G	A	A	A	A	A	A	A	A	A	A	N	A	A	A	A
S1_1903312	T/G	1	1903312	+	NA	NA	NA	NA	NA	NA	T	T	T	T	T	T	T	T	T	T	G	T	T	T	T	T	T	T	T	T	T	T	T	T	T	T	T	T	T	T	T	T	T	T	T	T	T	T	T
S1_1906670	A/C	1	1906670	+	NA	NA	NA	NA	NA	NA	A	A	M	A	A	A	A	A	A	A	A	A	A	A	A	A	A	M	A	A	A	A	A	A	A	A	A	A	A	N	A	A	A	A	N	A	A	A	A
S1_1914513	A/G	1	1914513	+	NA	NA	NA	NA	NA	NA	A	A	N	A	A	A	A	A	N	A	N	A	A	A	A	A	A	N	N	A	A	N	A	A	A	A	A	A	A	A	A	A	R	A	N	A	A	A	R
S1_1914577	T/A	1	1914577	+	NA	NA	NA	NA	NA	NA	T	T	T	T	T	T	T	T	T	T	T	T	T	T	T	T	T	T	T	T	T	T	T	T	T	T	W	T	T	T	T	T	T	T	N	T	T	T	T
S1_1916450	A/G	1	1916450	+	NA	NA	NA	NA	NA	NA	A	A	A	A	A	A	A	A	N	A	N	A	N	A	N	N	N	A	A	N	A	A	N	A	A	A	R	A	A	N	A	A	A	A	A	A	A	A	A
S1_1916451	A/G	1	1916451	+	NA	NA	NA	NA	NA	NA	A	A	A	A	A	A	A	A	A	A	N	A	A	A	A	R	A	N	A	A	A	A	N	A	A	A	A	N	A	A	A	N	A	A	A	N	A	A	N
S1_1916455	C/T	1	1916455	+	NA	NA	NA	NA	NA	NA	C	Y	C	C	C	C	C	C	N	C	N	C	N	C	N	N	N	C	C	N	C	C	N	C	C	C	C	C	C	N	C	C	C	C	C	C	C	C	C
S1_1919794	T/G	1	1919794	+	NA	NA	NA	NA	NA	NA	T	T	T	T	T	T	T	T	T	T	T	T	T	T	T	N	T	T	N	N	N	T	T	T	T	T	T	T	T	N	N	N	T	T	N	K	T	T	T
S1_1920361	A/G	1	1920361	+	NA	NA	NA	NA	NA	NA	A	A	A	A	A	A	A	A	A	A	G	A	A	A	A	N	A	A	A	A	A	N	N	A	A	A	A	A	A	A	A	A	A	A	A	A	A	A	A
S1_1920420	T/C	1	1920420	+	NA	NA	NA	NA	NA	NA	T	T	T	T	T	T	T	T	T	T	N	T	T	T	T	T	T	T	T	T	T	T	T	T	T	T	T	T	T	N	T	T	T	T	T	T	T	T	T
S1_1921031	T/C	1	1921031	+	NA	NA	NA	NA	NA	NA	T	T	T	T	N	T	T	T	N	T	N	T	T	N	T	T	T	T	N	T	T	T	N	T	T	N	T	T	T	N	T	T	T	T	T	T	T	T	T
S1_1921036	T/G	1	1921036	+	NA	NA	NA	NA	NA	NA	T	T	T	T	N	K	T	T	N	T	N	T	T	N	T	T	T	T	N	T	T	T	N	T	T	N	T	T	T	N	T	T	T	T	T	T	T	T	T
S1_1921113	T/C	1	1921113	+	NA	NA	NA	NA	NA	NA	T	T	T	T	T	T	T	T	N	T	N	T	T	N	C	T	T	T	N	N	T	T	T	T	T	T	T	T	T	T	T	T	Y	T	N	T	T	T	T
S1_1921159	A/C	1	1921159	+	NA	NA	NA	NA	NA	NA	A	A	A	A	A	A	A	A	A	A	N	A	A	A	A	A	A	A	N	A	A	M	N	A	A	A	A	A	M	N	N	A	M	A	A	A	A	A	A
S1_1921179	A/G	1	1921179	+	NA	NA	NA	NA	NA	NA	A	A	A	A	A	A	A	A	N	A	N	N	A	A	A	A	A	A	A	N	A	A	A	A	A	N	A	A	A	N	A	A	A	A	A	N	A	A	A
S1_1922149	T/G	1	1922149	+	NA	NA	NA	NA	NA	NA	T	T	T	T	T	T	T	T	N	T	T	T	T	T	T	T	T	T	T	N	T	T	T	T	N	T	T	N	T	N	T	T	T	T	N	T	T	T	T
S1_1929214	T/G	1	1929214	+	NA	NA	NA	NA	NA	NA	T	T	T	T	N	T	T	T	N	T	N	N	T	T	N	T	T	T	T	N	T	T	T	T	T	N	T	T	N	N	T	T	T	N	N	T	T	T	T
S1_1933370	A/C	1	1933370	+	NA	NA	NA	NA	NA	NA	A	A	A	A	A	A	A	A	A	A	N	A	A	N	A	A	A	N	N	A	A	N	A	A	A	A	A	A	A	A	A	N	M	A	N	A	A	A	A
S1_1933674	A/G	1	1933674	+	NA	NA	NA	NA	NA	NA	A	A	A	A	A	A	A	A	A	A	N	A	A	N	A	R	A	A	A	R	A	A	N	A	A	A	A	N	A	A	N	A	A	A	A	A	R	A	A
S1_1938257	C/T	1	1938257	+	NA	NA	NA	NA	NA	NA	C	C	C	C	N	C	C	C	C	C	C	C	C	C	C	C	C	C	C	C	N	C	C	C	C	C	C	C	C	N	C	C	C	C	N	N	C	C	C
S1_1938310	C/T	1	1938310	+	NA	NA	NA	NA	NA	NA	C	C	C	C	C	C	C	C	C	C	C	C	C	C	C	Y	C	N	C	C	C	C	C	C	C	C	C	N	N	N	N	C	C	C	C	C	C	C	C
S1_1938315	T/G	1	1938315	+	NA	NA	NA	NA	NA	NA	T	T	T	T	T	T	T	T	T	T	T	T	T	T	T	T	T	N	T	T	T	K	T	T	T	T	T	N	N	N	N	T	T	T	T	T	T	K	T
S1_1938378	A/G	1	1938378	+	NA	NA	NA	NA	NA	NA	A	A	A	A	A	A	A	A	N	N	N	N	A	N	A	N	A	A	A	A	A	A	N	N	A	A	A	N	A	A	A	N	A	N	A	A	A	A	A
S1_1938415	A/G	1	1938415	+	NA	NA	NA	NA	NA	NA	A	A	A	A	A	A	A	A	N	A	N	A	A	A	A	A	N	A	N	N	A	A	N	R	A	A	A	A	A	N	A	A	A	A	N	A	A	A	A
S1_1941590	A/T	1	1941590	+	NA	NA	NA	NA	NA	NA	A	A	A	A	A	A	A	A	A	A	A	A	A	A	A	A	A	A	A	A	W	A	A	N	A	A	A	A	A	A	A	A	A	A	N	A	A	A	A
S1_1944158	A/G	1	1944158	+	NA	NA	NA	NA	NA	NA	A	A	A	A	A	A	A	A	N	A	N	N	A	A	A	N	A	N	N	A	A	R	A	A	N	A	A	N	A	A	N	N	A	A	N	A	A	A	A
S1_1946214	G/A	1	1946214	+	NA	NA	NA	NA	NA	NA	G	G	G	G	G	G	G	G	N	G	G	G	G	N	G	N	G	G	G	G	G	G	N	G	G	N	G	G	G	N	G	G	G	N	G	G	G	G	G
S1_1946277	C/T	1	1946277	+	NA	NA	NA	NA	NA	NA	C	C	C	C	C	C	C	C	C	C	N	C	C	C	C	C	C	N	C	C	N	C	C	C	C	N	C	N	C	Y	C	C	C	C	N	C	C	C	C
S1_1946560	A/G	1	1946560	+	NA	NA	NA	NA	NA	NA	A	A	A	A	A	A	A	A	A	A	A	A	R	A	A	A	A	A	A	A	A	A	A	A	A	N	A	A	A	N	A	A	A	A	A	A	A	A	A
S1_1946570	C/A	1	1946570	+	NA	NA	NA	NA	NA	NA	M	C	C	C	C	C	C	C	C	C	C	C	C	C	M	C	C	C	C	C	C	C	C	C	C	N	C	C	C	N	C	C	C	C	C	C	C	C	C
S1_1946605	T/G	1	1946605	+	NA	NA	NA	NA	NA	NA	T	T	T	T	T	T	T	T	T	T	T	T	T	T	T	T	T	N	K	T	T	T	T	T	T	N	N	T	T	T	T	N	T	T	N	T	T	T	K
S1_1950816	T/C	1	1950816	+	NA	NA	NA	NA	NA	NA	T	T	T	N	T	T	T	T	T	T	N	T	T	N	T	T	T	Y	T	T	N	T	T	Y	T	T	T	T	T	T	T	N	T	T	T	T	T	T	T
S1_1950858	T/C	1	1950858	+	NA	NA	NA	NA	NA	NA	T	T	T	N	T	T	T	T	T	T	N	T	T	N	T	T	T	T	T	T	N	T	T	T	T	T	T	T	T	T	T	N	T	T	T	T	T	T	T
S1_1953598	A/G	1	1953598	+	NA	NA	NA	NA	NA	NA	A	A	A	A	A	A	A	A	A	A	A	A	A	A	A	N	A	A	N	A	A	A	A	A	A	A	A	N	A	N	A	A	A	A	A	A	A	A	A
S1_1953644	A/G	1	1953644	+	NA	NA	NA	NA	NA	NA	A	A	A	A	A	A	A	A	A	A	A	A	A	A	A	N	A	A	N	A	A	A	A	A	A	A	A	N	A	N	A	A	A	A	A	A	A	A	A
S1_1960686	T/C	1	1960686	+	NA	NA	NA	NA	NA	NA	Y	Y	T	T	T	T	T	T	T	T	N	T	T	T	Y	Y	T	C	N	T	N	T	T	T	T	N	Y	T	T	Y	T	T	Y	T	N	Y	N	Y	T
S1_1960689	A/C	1	1960689	+	NA	NA	NA	NA	NA	NA	A	A	A	A	A	A	A	A	A	A	N	A	A	A	A	A	A	A	N	A	N	A	A	M	A	N	N	A	A	A	A	A	M	A	N	M	N	M	A
S1_1960694	T/G	1	1960694	+	NA	NA	NA	NA	NA	NA	T	K	T	K	T	T	T	K	T	T	N	K	T	K	T	T	K	T	N	T	N	T	K	T	T	N	T	T	T	T	K	T	K	T	N	T	N	T	T
S1_1960697	G/C	1	1960697	+	NA	NA	NA	NA	NA	NA	G	G	G	G	G	G	G	G	G	G	N	G	G	G	G	G	G	G	N	S	N	G	G	G	G	N	G	G	G	G	G	G	S	G	N	S	N	G	G
S1_1960716	A/C	1	1960716	+	NA	NA	NA	NA	NA	NA	A	A	A	A	A	A	A	A	A	A	N	A	A	A	A	A	A	A	N	A	N	A	A	A	A	N	A	A	A	A	A	A	M	A	N	A	N	A	A
S1_1961138	A/G	1	1961138	+	NA	NA	NA	NA	NA	NA	A	A	A	N	N	A	A	A	N	A	A	N	A	A	A	A	A	A	A	A	A	A	N	A	N	A	N	A	A	A	A	A	A	A	N	A	A	A	A
S1_1961230	T/G	1	1961230	+	NA	NA	NA	NA	NA	NA	T	T	T	T	T	T	T	T	N	T	T	T	T	K	N	T	T	T	T	T	T	N	N	K	T	K	T	N	T	T	T	T	T	T	N	T	T	T	T
S1_1961236	A/C	1	1961236	+	NA	NA	NA	NA	NA	NA	A	A	A	M	A	A	A	A	A	A	A	A	A	A	A	A	A	A	A	A	A	A	N	N	A	N	A	A	A	A	N	C	A	A	A	A	A	M	A
S1_1964595	G/T	1	1964595	+	NA	NA	NA	NA	NA	NA	G	G	G	G	G	G	G	G	G	G	G	G	G	G	G	G	G	G	G	G	G	N	G	G	G	N	G	N	G	N	G	G	G	G	G	G	G	G	G
S1_1964606	T/G	1	1964606	+	NA	NA	NA	NA	NA	NA	T	T	T	T	K	T	K	T	N	T	T	T	K	N	N	T	T	N	N	T	N	T	T	N	T	T	N	T	K	T	T	T	T	T	T	T	T	T	T
S1_1966425	G/T	1	1966425	+	NA	NA	NA	NA	NA	NA	G	G	G	G	G	G	G	K	N	G	N	G	K	G	G	G	G	G	G	G	G	N	G	G	G	G	G	G	G	G	N	G	G	G	G	G	G	G	G
S1_1966490	A/C	1	1966490	+	NA	NA	NA	NA	NA	NA	M	A	C	C	C	A	A	C	C	A	A	A	N	C	A	C	A	A	A	A	N	C	A	A	M	C	C	A	C	C	C	A	C	A	N	N	A	A	M
S1_1966578	T/G	1	1966578	+	NA	NA	NA	NA	NA	NA	T	T	T	T	T	T	N	T	T	T	T	T	K	N	T	N	T	N	T	T	T	N	T	T	T	T	T	T	T	N	T	T	T	T	N	T	T	T	T
S1_1966587	C/A	1	1966587	+	NA	NA	NA	NA	NA	NA	M	C	M	C	C	C	N	C	C	C	C	C	C	N	C	N	C	N	C	C	C	N	C	C	C	C	C	C	C	N	C	C	C	C	N	C	C	C	C
S1_1966591	T/G	1	1966591	+	NA	NA	NA	NA	NA	NA	T	T	K	T	T	T	N	T	T	T	T	T	T	N	T	N	T	N	T	T	T	N	T	T	T	T	T	T	T	N	T	T	K	T	N	T	T	T	T
S1_1966601	C/A	1	1966601	+	NA	NA	NA	NA	NA	NA	M	C	A	A	A	C	N	A	A	C	C	C	A	N	C	N	C	N	C	C	C	N	C	C	M	A	A	C	A	N	A	C	A	C	N	C	C	C	A
S1_1979661	A/G	1	1979661	+	NA	NA	NA	NA	NA	NA	A	A	A	N	A	A	A	A	A	A	N	A	A	A	A	A	A	N	A	A	A	N	A	A	A	A	N	A	A	A	A	A	A	A	N	A	A	A	A
S1_1979833	A/G	1	1979833	+	NA	NA	NA	NA	NA	NA	A	N	N	A	A	A	A	A	A	N	A	N	A	A	A	A	N	A	A	A	A	A	A	A	A	N	A	N	A	A	A	A	A	N	N	N	A	A	A
S1_1990314	C/A	1	1990314	+	NA	NA	NA	NA	NA	NA	C	C	C	C	C	C	C	C	N	C	C	C	C	C	N	N	C	N	C	C	C	N	C	C	C	N	C	C	C	N	N	C	C	C	C	C	C	C	C
S1_1999494	A/G	1	1999494	+	NA	NA	NA	NA	NA	NA	A	A	A	A	G	A	A	A	A	A	N	A	A	A	A	A	A	A	A	N	A	A	A	A	A	N	N	A	N	N	A	N	A	A	N	N	A	A	A
S1_1999506	T/C	1	1999506	+	NA	NA	NA	NA	NA	NA	T	T	T	T	T	N	Y	T	N	T	N	T	T	N	N	T	T	T	T	T	T	T	T	T	T	T	N	N	T	T	N	T	T	T	T	T	N	T	T
S1_1999515	T/C	1	1999515	+	NA	NA	NA	NA	NA	NA	T	T	T	T	T	N	T	T	N	T	N	T	T	N	N	T	T	T	T	T	T	T	T	T	T	T	N	N	T	T	N	T	T	T	T	T	N	T	T
S1_2000290	A/G	1	2000290	+	NA	NA	NA	NA	NA	NA	A	A	G	G	G	A	R	G	G	A	A	A	G	G	A	G	A	A	A	A	A	G	A	A	G	G	G	A	G	N	N	N	G	A	N	A	A	A	G
S1_2005363	A/C	1	2005363	+	NA	NA	NA	NA	NA	NA	A	A	A	A	A	A	A	A	A	A	N	N	A	A	A	A	A	A	N	A	A	A	A	A	A	A	A	A	A	A	A	A	A	A	N	A	A	A	A
S1_2013278	C/A	1	2013278	+	NA	NA	NA	NA	NA	NA	C	C	N	C	N	C	M	C	N	C	N	C	C	C	C	C	C	N	C	C	C	C	C	N	C	C	N	C	N	C	C	C	C	C	C	C	C	C	C
S1_2013296	A/G	1	2013296	+	NA	NA	NA	NA	NA	NA	A	A	N	A	N	A	A	A	N	A	N	A	A	A	A	A	A	N	A	A	A	A	A	N	A	A	N	R	N	A	R	A	A	A	A	A	A	A	A
S1_2013307	A/G	1	2013307	+	NA	NA	NA	NA	NA	NA	A	A	N	A	N	A	A	A	N	A	N	A	A	A	A	A	A	N	A	A	A	A	A	N	A	A	N	A	N	A	A	A	A	A	A	A	A	A	A
S1_2013313	T/C	1	2013313	+	NA	NA	NA	NA	NA	NA	T	T	T	T	T	T	T	T	T	T	Y	T	T	T	T	T	T	T	T	T	N	T	T	T	T	T	T	Y	Y	T	T	T	T	T	N	T	T	T	T
S1_2013316	T/C	1	2013316	+	NA	NA	NA	NA	NA	NA	T	T	T	T	Y	T	T	T	T	T	T	T	T	T	T	T	Y	T	T	T	N	T	T	T	T	T	T	T	T	T	T	T	T	T	N	T	T	T	T
S1_2013325	C/A	1	2013325	+	NA	NA	NA	NA	NA	NA	M	C	N	C	N	C	C	C	N	C	N	C	C	C	C	C	C	N	C	C	C	C	C	N	C	C	N	C	N	C	C	C	C	M	A	C	C	C	C
S1_2013359	C/A	1	2013359	+	NA	NA	NA	NA	NA	NA	C	C	N	C	C	N	C	C	N	C	N	C	C	C	C	N	C	C	N	C	C	C	C	C	C	C	C	N	C	C	C	C	C	C	C	C	C	C	C
S1_2013386	A/G	1	2013386	+	NA	NA	NA	NA	NA	NA	A	A	N	A	A	N	A	A	N	A	N	A	A	A	A	N	A	A	N	A	A	A	G	A	A	A	A	N	A	A	A	A	A	A	A	A	A	A	A
S1_2013564	T/G	1	2013564	+	NA	NA	NA	NA	NA	NA	T	T	T	T	T	T	T	T	N	T	T	T	T	T	T	N	T	T	T	N	N	N	T	T	T	T	T	T	T	N	T	T	T	N	N	T	T	K	T
S1_2013568	T/C	1	2013568	+	NA	NA	NA	NA	NA	NA	T	T	T	T	T	T	T	T	T	T	N	T	T	Y	T	T	T	N	T	N	T	T	T	T	T	N	Y	T	T	N	T	T	T	T	T	N	T	T	N
S1_2013596	G/A	1	2013596	+	NA	NA	NA	NA	NA	NA	G	G	G	G	G	G	G	G	N	G	G	G	R	G	G	N	G	G	G	N	N	N	G	G	G	G	G	G	G	N	G	G	G	N	N	G	G	G	G
S1_2022709	G/A	1	2022709	+	NA	NA	NA	NA	NA	NA	G	G	A	N	A	G	A	A	A	G	G	G	A	A	N	A	N	N	N	G	G	A	G	N	R	A	A	G	A	N	N	G	A	G	N	N	G	G	A
S1_2022778	G/T	1	2022778	+	NA	NA	NA	NA	NA	NA	G	G	G	K	G	G	G	G	G	G	G	G	G	N	G	G	G	G	G	G	G	G	G	G	G	G	G	N	N	G	G	G	G	G	N	G	G	G	G
S1_2022807	A/C	1	2022807	+	NA	NA	NA	NA	NA	NA	A	A	M	C	M	A	A	M	C	A	A	A	M	N	A	M	A	A	A	M	A	A	A	A	M	C	C	N	N	C	C	A	C	A	N	A	A	A	M
S1_2022836	T/G	1	2022836	+	NA	NA	NA	NA	NA	NA	T	T	T	T	T	K	T	T	N	T	N	T	T	T	T	T	T	T	T	T	T	T	T	T	T	T	N	T	T	T	T	T	T	T	T	T	T	T	T
S1_2022854	T/C	1	2022854	+	NA	NA	NA	NA	NA	NA	T	T	T	T	T	T	T	T	N	T	N	T	T	T	T	T	T	T	T	T	T	T	T	T	T	T	N	T	T	T	T	T	T	T	T	T	T	T	T
S1_2022964	T/C	1	2022964	+	NA	NA	NA	NA	NA	NA	T	Y	T	T	Y	T	T	Y	Y	Y	Y	T	Y	T	T	Y	T	Y	Y	Y	Y	Y	Y	Y	T	Y	T	T	T	T	T	T	Y	T	N	Y	Y	Y	C
S1_2022998	G/A	1	2022998	+	NA	NA	NA	NA	NA	NA	G	R	G	G	R	G	G	R	R	R	R	G	R	G	G	R	G	R	R	R	R	R	R	R	G	R	G	G	G	G	G	G	R	G	N	R	R	R	A
S1_2024163	T/C	1	2024163	+	NA	NA	NA	NA	NA	NA	T	T	T	T	T	T	T	T	T	T	T	T	Y	T	T	T	T	T	T	T	N	T	T	T	T	N	N	N	T	N	T	T	T	N	N	T	T	T	T
S1_2024205	A/G	1	2024205	+	NA	NA	NA	NA	NA	NA	A	A	A	N	A	A	A	A	A	A	A	N	A	A	A	A	A	A	A	A	A	A	A	A	A	A	A	N	N	N	A	A	A	A	N	A	A	A	A
S1_2025293	A/G	1	2025293	+	NA	NA	NA	NA	NA	NA	A	A	A	A	A	A	A	A	N	A	N	A	A	N	A	N	A	A	A	A	N	A	A	A	A	N	A	A	A	A	N	A	A	A	A	R	A	A	A
S1_2025316	T/C	1	2025316	+	NA	NA	NA	NA	NA	NA	T	T	T	T	T	T	T	T	N	T	N	Y	T	N	T	N	T	T	T	T	N	T	T	T	T	N	T	T	T	T	N	T	T	T	T	T	T	T	T
S1_2025331	A/G	1	2025331	+	NA	NA	NA	NA	NA	NA	A	A	A	A	A	A	R	A	N	A	N	A	A	N	A	N	A	A	A	A	N	A	A	A	A	N	A	A	A	A	N	A	A	A	A	R	A	A	A
S1_2025346	T/C	1	2025346	+	NA	NA	NA	NA	NA	NA	T	T	N	T	T	T	T	T	T	Y	T	T	T	T	T	T	T	N	N	T	T	T	T	T	T	N	T	Y	T	T	T	T	T	T	T	T	T	T	T
S1_2025381	A/G	1	2025381	+	NA	NA	NA	NA	NA	NA	A	A	A	A	N	A	A	A	A	N	N	A	A	A	N	A	N	A	A	A	N	N	A	A	A	A	A	N	N	N	A	N	A	A	N	N	N	A	A
S1_2025398	A/T	1	2025398	+	NA	NA	NA	NA	NA	NA	A	A	N	A	N	N	A	A	N	A	N	A	A	A	N	N	A	A	A	A	A	A	A	A	A	A	A	A	A	A	A	A	A	W	A	A	A	A	A
S1_2025460	T/C	1	2025460	+	NA	NA	NA	NA	NA	NA	T	T	T	T	T	T	T	T	T	T	N	N	T	T	T	T	T	T	T	T	T	N	T	T	T	C	T	N	T	N	T	T	T	T	T	T	T	T	T
S1_2025518	T/G	1	2025518	+	NA	NA	NA	NA	NA	NA	T	T	T	T	T	T	T	T	T	T	T	T	T	T	T	N	G	T	T	N	T	N	T	T	N	T	T	T	T	T	T	K	T	K	N	T	T	T	T
S1_2025543	C/G	1	2025543	+	NA	NA	NA	NA	NA	NA	S	C	G	G	G	C	S	G	G	C	C	C	G	G	C	N	C	C	C	N	C	N	C	S	N	G	G	C	G	G	G	C	G	C	N	C	C	C	G
S1_2025544	C/A	1	2025544	+	NA	NA	NA	NA	NA	NA	M	C	A	A	A	C	M	A	A	C	C	C	A	A	C	N	C	C	C	N	C	N	C	M	N	A	A	C	A	A	A	C	A	C	N	C	C	C	A
S1_2025545	G/C	1	2025545	+	NA	NA	NA	NA	NA	NA	S	G	C	C	C	G	S	C	C	G	G	G	C	C	G	N	G	G	G	N	G	N	G	S	N	C	C	G	C	C	C	G	C	G	N	G	G	G	C
S1_2025613	T/G	1	2025613	+	NA	NA	NA	NA	NA	NA	T	T	T	T	T	T	T	K	T	T	T	T	T	T	T	T	T	T	T	T	N	T	T	T	T	T	T	T	T	T	T	T	K	T	N	T	T	T	T
S1_2025616	A/G	1	2025616	+	NA	NA	NA	NA	NA	NA	A	A	A	A	A	A	A	A	A	A	A	A	A	A	A	A	A	A	A	A	N	A	A	A	A	A	A	A	A	A	A	A	A	A	N	R	A	A	A
S1_2025771	A/C	1	2025771	+	NA	NA	NA	NA	NA	NA	A	A	N	A	A	A	A	A	A	A	A	A	A	A	A	A	A	A	A	A	A	A	A	A	A	A	N	A	N	N	A	A	A	A	N	A	A	A	A
S1_2025790	A/G	1	2025790	+	NA	NA	NA	NA	NA	NA	A	G	N	A	A	A	A	A	A	A	A	A	A	A	A	A	A	A	A	A	A	A	A	A	A	A	N	A	N	N	A	A	R	A	N	A	A	A	A
S1_2026022	G/C	1	2026022	+	NA	NA	NA	NA	NA	NA	S	G	C	C	C	G	S	C	C	G	N	G	C	C	G	N	G	G	G	G	G	C	G	S	S	C	C	N	C	C	C	G	C	G	C	G	G	G	C
S1_2028175	C/G	1	2028175	+	NA	NA	NA	NA	NA	NA	C	C	C	C	C	C	C	C	N	C	C	C	C	C	C	G	N	C	C	C	N	N	C	C	C	C	C	C	C	N	S	C	C	C	N	N	C	C	C
S1_2028178	C/G	1	2028178	+	NA	NA	NA	NA	NA	NA	C	C	C	S	C	C	C	C	N	C	C	C	C	C	C	C	N	C	C	C	N	N	C	C	C	C	C	C	C	N	C	C	C	C	N	N	C	C	C
S1_2028181	C/G	1	2028181	+	NA	NA	NA	NA	NA	NA	C	C	C	C	C	C	C	C	N	C	C	C	C	C	C	C	N	C	C	C	N	N	C	C	C	C	C	C	C	N	C	C	C	S	N	N	C	C	C
S1_2028184	C/G	1	2028184	+	NA	NA	NA	NA	NA	NA	C	C	C	C	C	C	C	C	N	C	C	C	C	C	C	C	N	C	C	C	N	N	C	C	C	C	C	C	C	N	C	C	C	C	N	N	C	S	C
S1_2028188	C/T	1	2028188	+	NA	NA	NA	NA	NA	NA	Y	C	C	C	C	C	C	C	N	C	C	C	C	C	C	C	N	C	C	C	N	N	C	C	C	C	C	C	C	N	C	C	C	C	N	N	C	C	C
S1_2028189	T/G	1	2028189	+	NA	NA	NA	NA	NA	NA	T	T	T	T	T	T	T	T	N	T	T	T	T	T	T	T	N	T	T	T	N	N	T	T	T	T	T	T	T	N	T	T	T	T	N	N	T	T	T
S1_2028196	C/A	1	2028196	+	NA	NA	NA	NA	NA	NA	C	C	C	M	C	C	C	C	C	C	C	C	C	N	C	C	C	C	C	C	C	C	C	C	C	C	C	C	C	C	N	C	C	C	C	C	C	C	C
S1_2028198	G/C	1	2028198	+	NA	NA	NA	NA	NA	NA	G	G	G	G	G	G	G	G	N	G	G	G	G	G	G	G	N	G	G	G	N	N	G	G	G	G	G	G	G	N	G	G	G	G	N	N	G	G	G
S1_2028204	A/G	1	2028204	+	NA	NA	NA	NA	NA	NA	A	A	A	A	A	A	A	A	N	A	A	A	A	A	A	A	N	A	A	A	N	N	A	A	A	A	A	A	A	N	A	A	A	A	N	N	A	A	A
S1_2028209	A/C	1	2028209	+	NA	NA	NA	NA	NA	NA	A	A	C	A	A	A	A	C	N	M	A	A	A	A	A	A	N	A	A	A	N	N	A	A	A	A	M	A	A	N	A	A	A	A	N	N	A	A	A
S1_2028212	A/C	1	2028212	+	NA	NA	NA	NA	NA	NA	A	M	A	A	A	C	A	A	N	M	M	C	A	A	A	A	N	A	A	A	N	N	A	A	A	A	M	A	A	N	A	A	A	M	N	N	A	C	M
S1_2028242	A/G	1	2028242	+	NA	NA	NA	NA	NA	NA	A	A	A	A	A	A	A	A	A	A	A	A	A	A	A	A	A	A	A	A	A	A	A	A	G	A	A	A	A	A	A	A	A	A	A	A	A	A	A
S1_2028265	C/A	1	2028265	+	NA	NA	NA	NA	NA	NA	C	C	C	C	C	C	C	C	C	C	N	C	C	C	C	C	C	N	C	C	M	C	C	C	C	C	C	C	C	C	C	C	C	C	N	C	C	C	C
S1_2035964	A/G	1	2035964	+	NA	NA	NA	NA	NA	NA	N	A	A	A	A	A	A	A	N	A	N	A	A	A	A	A	N	A	N	A	A	N	A	A	A	A	A	A	A	A	A	A	A	A	N	A	A	A	A
S1_2036041	A/G	1	2036041	+	NA	NA	NA	NA	NA	NA	A	A	A	A	N	A	A	A	A	A	A	A	N	A	A	A	A	A	A	A	A	N	A	A	A	A	A	A	A	N	N	A	A	A	N	A	A	A	A
S1_2036068	T/C	1	2036068	+	NA	NA	NA	NA	NA	NA	T	T	T	T	N	T	T	T	T	T	T	T	N	T	T	T	T	T	T	T	T	N	T	T	T	T	T	T	T	N	N	T	Y	T	N	T	T	T	T
S1_2041789	A/G	1	2041789	+	NA	NA	NA	NA	NA	NA	A	A	A	A	A	A	A	A	A	A	A	A	A	N	N	A	A	A	A	A	A	A	A	A	A	A	A	A	A	N	N	A	A	A	N	A	A	A	A
S1_2041794	T/C	1	2041794	+	NA	NA	NA	NA	NA	NA	T	T	T	N	T	T	T	T	T	T	T	T	T	T	T	T	T	N	T	T	T	N	T	N	T	T	T	T	T	T	N	T	T	T	N	T	T	T	T
S1_2043261	A/G	1	2043261	+	NA	NA	NA	NA	NA	NA	A	A	A	A	A	A	A	A	N	A	A	A	A	A	A	A	A	A	N	A	A	A	A	A	A	A	A	A	A	N	N	A	A	A	A	A	A	A	N
S1_2043395	C/T	1	2043395	+	NA	NA	NA	NA	NA	NA	C	C	C	C	N	C	C	C	C	Y	C	C	C	C	C	C	C	C	N	Y	C	C	C	C	C	C	C	C	C	C	C	C	C	C	N	C	C	C	C
S1_2043409	A/G	1	2043409	+	NA	NA	NA	NA	NA	NA	A	A	A	A	A	A	A	A	N	A	A	A	A	G	N	A	A	N	A	A	A	A	A	A	A	A	A	N	A	N	N	A	A	A	A	A	A	A	A
S1_2043457	C/A	1	2043457	+	NA	NA	NA	NA	NA	NA	C	C	C	N	C	C	C	C	C	C	C	C	C	N	N	C	C	C	C	C	C	C	C	C	N	C	C	C	C	C	C	C	C	C	C	N	C	C	C
S1_2043489	G/A	1	2043489	+	NA	NA	NA	NA	NA	NA	G	G	G	N	G	G	G	G	G	G	G	G	G	N	N	G	G	G	G	G	G	G	G	G	N	G	G	R	G	G	G	G	G	G	G	N	G	G	G
S1_2043523	A/C	1	2043523	+	NA	NA	NA	NA	NA	NA	A	A	A	A	N	A	A	A	A	N	A	N	A	A	A	A	A	A	A	A	A	N	A	N	A	A	A	A	A	C	A	N	A	A	A	A	A	A	A
S1_2043540	G/T	1	2043540	+	NA	NA	NA	NA	NA	NA	G	G	G	G	N	G	G	G	G	N	G	N	G	G	G	G	G	G	G	G	G	N	K	N	G	G	G	G	G	G	G	N	G	G	G	G	G	G	G
S1_2045032	T/G	1	2045032	+	NA	NA	NA	NA	NA	NA	T	T	T	T	T	T	T	T	T	N	T	T	K	T	T	T	T	T	T	T	T	T	T	T	T	N	T	T	T	T	T	T	T	T	T	T	T	T	T
S1_2045076	T/C	1	2045076	+	NA	NA	NA	NA	NA	NA	T	T	T	T	T	T	T	T	T	T	T	T	T	T	T	N	T	T	T	T	T	T	T	T	T	T	T	T	T	T	T	N	T	T	N	T	T	T	T
S1_2045195	C/T	1	2045195	+	NA	NA	NA	NA	NA	NA	C	C	C	C	C	C	C	C	C	C	C	N	C	C	C	C	C	C	T	C	C	C	C	C	C	C	C	C	C	N	C	C	C	C	C	C	C	C	C
S1_2047871	T/C	1	2047871	+	NA	NA	NA	NA	NA	NA	T	T	T	T	T	T	T	T	N	T	T	N	T	T	T	T	T	T	N	T	T	T	T	N	T	T	T	T	T	N	N	T	T	T	T	T	T	T	T
S1_2047905	C/T	1	2047905	+	NA	NA	NA	NA	NA	NA	C	C	C	C	C	C	C	C	N	C	C	N	C	C	C	C	C	C	N	C	C	C	C	N	C	C	C	C	C	N	N	C	C	C	C	C	C	C	C
S1_2053673	A/C	1	2053673	+	NA	NA	NA	NA	NA	NA	A	A	A	A	A	A	A	A	A	A	A	A	A	A	A	A	A	A	A	M	A	N	A	A	A	A	A	A	N	A	A	N	A	A	N	A	A	M	A
S1_2077451	A/G	1	2077451	+	NA	NA	NA	NA	NA	NA	A	A	A	A	A	A	A	N	A	A	N	A	A	A	A	A	A	N	A	A	A	N	A	N	A	N	A	A	A	A	A	N	A	N	N	A	A	A	A
S1_2078763	T/C	1	2078763	+	NA	NA	NA	NA	NA	NA	T	T	T	T	T	T	T	Y	T	T	N	N	T	T	T	T	T	T	T	T	T	T	T	T	T	T	T	N	T	T	T	T	T	T	N	T	T	T	T
S1_2078811	A/G	1	2078811	+	NA	NA	NA	NA	NA	NA	A	A	R	A	R	A	A	A	N	A	A	A	A	A	A	N	A	N	A	A	A	A	A	A	A	N	A	N	A	N	N	A	A	A	N	A	A	R	A
S1_2078937	G/T	1	2078937	+	NA	NA	NA	NA	NA	NA	G	G	K	G	N	G	G	G	K	G	G	G	G	G	N	N	G	G	G	G	G	G	G	G	G	N	G	G	G	N	G	G	G	G	N	G	G	G	G
S1_2079008	G/T	1	2079008	+	NA	NA	NA	NA	NA	NA	G	G	G	G	G	G	G	K	N	G	N	G	G	G	G	G	N	G	N	N	G	N	G	G	G	G	T	G	G	G	G	G	G	N	G	G	G	G	G
S1_2079038	G/T	1	2079038	+	NA	NA	NA	NA	NA	NA	G	G	G	G	G	G	G	G	N	G	N	K	G	G	G	G	N	G	N	N	G	N	G	G	G	G	G	G	G	G	G	G	G	N	G	K	G	G	G
S1_2079084	T/C	1	2079084	+	NA	NA	NA	NA	NA	NA	T	T	T	T	N	T	T	T	T	T	N	T	T	T	T	N	T	T	T	T	T	Y	T	N	T	T	T	T	T	T	T	T	T	T	N	T	T	T	T
S1_2079180	G/A	1	2079180	+	NA	NA	NA	NA	NA	NA	R	G	A	A	A	G	R	A	A	G	N	G	A	A	G	A	G	G	G	G	G	N	G	G	R	A	N	G	A	A	A	N	A	G	N	G	G	G	A
S1_2083551	C/T	1	2083551	+	NA	NA	NA	NA	NA	NA	Y	T	C	C	C	T	T	C	C	T	N	N	C	C	N	C	N	N	T	T	N	C	N	Y	Y	C	C	T	C	C	C	T	C	T	C	T	T	T	C
S1_2085065	A/C	1	2085065	+	NA	NA	NA	NA	NA	NA	A	A	A	A	N	A	A	A	A	A	A	N	A	N	A	A	A	A	A	A	A	A	A	A	A	N	A	A	N	N	N	A	A	A	N	A	A	A	A
S1_2085104	T/C	1	2085104	+	NA	NA	NA	NA	NA	NA	T	T	T	T	N	T	T	T	T	T	T	N	T	N	T	T	T	T	T	T	T	T	T	T	T	N	T	T	N	N	N	T	T	T	N	T	T	T	T
S1_2085168	T/A	1	2085168	+	NA	NA	NA	NA	NA	NA	T	T	A	T	T	T	T	T	N	T	T	T	T	T	T	N	T	T	T	T	N	N	T	T	T	T	T	T	T	T	T	T	T	T	T	T	T	T	T
S1_2085178	T/C	1	2085178	+	NA	NA	NA	NA	NA	NA	T	T	T	T	T	T	T	T	N	T	T	T	T	T	T	N	T	T	T	T	N	N	T	T	T	T	T	T	T	T	T	T	T	T	T	T	T	T	T
S1_2085216	T/C	1	2085216	+	NA	NA	NA	NA	NA	NA	T	T	T	T	T	T	T	T	N	T	T	T	T	T	T	N	T	T	T	T	N	N	T	T	T	T	T	T	T	T	Y	T	T	T	T	T	T	T	T
S1_2088918	A/C	1	2088918	+	NA	NA	NA	NA	NA	NA	A	A	A	A	A	A	A	A	A	A	N	N	A	A	N	A	A	A	N	A	A	A	N	A	C	A	A	N	A	N	A	A	A	A	A	A	A	N	A
S1_2088922	A/C	1	2088922	+	NA	NA	NA	NA	NA	NA	A	A	A	A	A	A	A	A	A	A	N	N	A	A	N	A	A	A	N	A	A	A	N	A	A	A	A	N	A	N	A	A	A	A	A	A	M	N	A
S1_2088926	T/C	1	2088926	+	NA	NA	NA	NA	NA	NA	T	T	T	T	T	T	T	T	T	T	N	N	T	T	N	T	T	Y	N	T	T	T	N	T	T	T	T	N	T	N	T	T	T	T	T	T	T	N	T
S1_2096757	T/G	1	2096757	+	NA	NA	NA	NA	NA	NA	T	T	T	T	T	T	T	K	T	T	N	T	T	T	N	T	T	T	N	T	T	N	T	T	T	T	T	T	T	N	T	T	T	T	N	T	T	T	T
S1_2104064	C/A	1	2104064	+	NA	NA	NA	NA	NA	NA	C	C	N	C	C	C	N	C	C	C	N	N	C	C	N	N	C	N	N	C	C	C	C	C	C	A	C	N	C	C	C	C	C	C	N	C	C	C	C
S1_2104067	A/C	1	2104067	+	NA	NA	NA	NA	NA	NA	A	A	N	A	A	A	N	A	A	A	N	N	A	A	N	N	A	N	N	A	A	A	A	A	A	A	A	N	A	A	A	A	M	A	N	A	A	A	A
S1_2104071	C/A	1	2104071	+	NA	NA	NA	NA	NA	NA	C	C	N	C	C	C	N	C	C	C	N	N	C	C	N	N	C	N	N	C	C	C	C	C	C	C	C	N	C	C	M	C	C	C	N	C	C	C	C
S1_2112640	T/C	1	2112640	+	NA	NA	NA	NA	NA	NA	T	T	T	T	T	T	T	T	N	T	N	Y	T	T	T	C	N	T	T	T	T	T	T	T	T	T	T	T	N	N	T	T	T	T	N	T	T	T	T
S1_2123053	A/C	1	2123053	+	NA	NA	NA	NA	NA	NA	A	A	A	A	A	A	A	A	A	N	A	A	A	A	A	A	A	A	A	A	A	A	A	A	A	A	A	A	A	A	A	A	A	A	N	A	A	A	A
S1_2125508	A/G	1	2125508	+	NA	NA	NA	NA	NA	NA	A	A	A	A	A	A	A	A	A	A	N	R	A	N	A	N	A	A	N	A	N	R	N	A	A	A	A	A	A	N	A	A	A	N	N	A	N	A	A
S1_2125648	C/A	1	2125648	+	NA	NA	NA	NA	NA	NA	C	M	M	C	A	C	C	C	C	C	M	N	M	C	M	C	M	M	N	C	C	M	N	C	C	N	N	M	M	C	A	A	C	C	C	M	M	C	M
S1_2125649	C/T	1	2125649	+	NA	NA	NA	NA	NA	NA	C	Y	Y	C	T	C	C	C	C	C	Y	N	Y	C	Y	C	Y	Y	N	C	C	Y	N	C	C	N	N	Y	Y	C	T	T	C	C	C	Y	Y	C	Y
S1_2125653	G/A	1	2125653	+	NA	NA	NA	NA	NA	NA	G	R	R	G	A	G	G	G	G	G	R	N	R	G	R	G	R	R	N	G	G	R	N	G	G	N	N	R	R	G	A	A	G	G	G	R	R	G	R
S1_2125692	A/G	1	2125692	+	NA	NA	NA	NA	NA	NA	A	A	A	A	A	A	A	A	A	A	A	N	A	A	A	A	A	A	N	A	A	A	N	A	A	N	N	A	A	A	A	A	A	A	A	A	A	A	A
S1_2136445	A/G	1	2136445	+	NA	NA	NA	NA	NA	NA	N	A	A	A	A	A	A	N	A	A	A	A	A	A	A	A	R	A	A	A	A	A	A	A	A	A	A	N	A	A	A	N	A	A	A	N	A	A	A
S1_2136524	A/G	1	2136524	+	NA	NA	NA	NA	NA	NA	A	A	A	A	A	A	A	A	N	A	A	N	A	A	A	A	N	N	A	A	A	A	A	A	N	A	N	A	A	A	A	N	A	A	G	A	A	A	A
S1_2140369	T/C	1	2140369	+	NA	NA	NA	NA	NA	NA	T	T	T	T	T	T	T	T	T	T	T	T	T	T	T	T	T	T	T	T	T	T	T	T	T	T	T	T	T	N	T	N	T	T	T	T	T	T	T
S1_2140408	A/C	1	2140408	+	NA	NA	NA	NA	NA	NA	A	A	A	A	A	A	A	A	A	A	A	A	A	A	A	A	A	A	A	A	A	A	A	A	A	A	A	A	A	N	A	N	A	A	A	A	A	A	A
S1_2140414	A/C	1	2140414	+	NA	NA	NA	NA	NA	NA	A	A	A	A	A	A	A	A	A	A	A	A	A	A	A	A	A	A	A	A	A	A	A	A	A	A	A	A	A	N	A	N	M	A	A	A	A	A	A
S1_2142687	T/C	1	2142687	+	NA	NA	NA	NA	NA	NA	T	T	T	T	N	T	T	T	T	T	N	T	T	T	T	T	N	T	T	T	N	N	N	T	T	N	T	N	T	N	N	T	T	T	N	T	T	N	T
S1_2142841	T/A	1	2142841	+	NA	NA	NA	NA	NA	NA	T	T	T	T	A	T	T	T	T	T	T	T	T	T	T	T	T	T	T	T	T	T	T	T	T	N	T	N	T	T	T	N	T	T	N	T	T	N	T
S1_2142906	T/C	1	2142906	+	NA	NA	NA	NA	NA	NA	T	T	T	T	T	Y	T	T	N	T	T	T	T	T	T	T	T	N	T	T	T	T	N	T	T	T	T	T	T	N	N	T	T	T	N	T	T	T	T
S1_2150520	T/A	1	2150520	+	NA	NA	NA	NA	NA	NA	T	T	T	W	T	N	T	T	N	T	N	T	T	T	T	T	T	T	N	T	T	T	T	T	N	T	T	T	N	N	N	N	T	T	N	T	T	W	T
S1_2150533	G/T	1	2150533	+	NA	NA	NA	NA	NA	NA	G	G	G	G	G	N	G	G	N	G	N	G	G	G	G	G	G	G	N	G	G	G	K	G	N	G	G	G	N	N	N	N	G	G	N	G	G	G	G
S1_2150552	G/T	1	2150552	+	NA	NA	NA	NA	NA	NA	G	G	G	G	K	N	G	G	N	G	N	K	G	G	G	G	G	G	N	G	G	G	G	K	N	G	G	G	N	N	N	N	G	G	N	G	G	G	G
S1_2162963	T/A	1	2162963	+	NA	NA	NA	NA	NA	NA	T	T	N	T	N	T	T	T	N	T	T	T	T	T	N	T	T	T	T	N	N	T	T	T	T	N	T	N	T	N	T	T	W	T	T	N	T	T	T
S1_2162967	T/C	1	2162967	+	NA	NA	NA	NA	NA	NA	T	T	N	T	N	T	T	T	N	T	T	T	T	T	N	T	T	T	T	N	N	T	T	T	T	N	T	N	T	N	T	T	T	T	T	N	T	T	T
S1_2167857	T/A	1	2167857	+	NA	NA	NA	NA	NA	NA	W	T	A	A	A	T	T	A	N	T	T	N	A	A	N	A	T	T	T	T	T	N	T	N	N	A	A	T	A	A	A	N	A	T	A	T	T	T	A
S1_2172804	T/G	1	2172804	+	NA	NA	NA	NA	NA	NA	T	T	N	T	T	T	T	T	T	T	T	T	T	T	T	T	K	T	T	N	T	T	T	N	T	N	T	T	T	T	N	T	T	T	N	T	T	T	T
S1_2174046	A/G	1	2174046	+	NA	NA	NA	NA	NA	NA	A	A	A	A	A	A	A	A	A	A	N	A	A	A	A	N	A	A	A	R	A	N	N	N	A	A	A	A	A	A	A	A	A	A	N	A	A	A	A
S1_2174091	A/C	1	2174091	+	NA	NA	NA	NA	NA	NA	A	A	A	A	A	A	A	A	A	A	N	A	A	A	A	N	A	A	A	A	A	N	N	N	A	A	A	A	A	A	C	A	A	A	N	A	A	A	A
S1_2174102	T/C	1	2174102	+	NA	NA	NA	NA	NA	NA	T	T	N	T	T	T	T	T	N	T	N	T	T	T	T	T	T	T	T	T	T	T	T	N	T	T	T	T	T	T	T	T	T	T	N	T	T	T	T
S1_2182402	A/G	1	2182402	+	NA	NA	NA	NA	NA	NA	A	A	A	A	A	A	A	A	A	A	A	A	A	A	A	A	A	A	A	N	N	N	A	N	A	A	N	A	A	A	N	N	A	A	N	A	A	A	A
S1_2195851	C/A	1	2195851	+	NA	NA	NA	NA	NA	NA	C	C	C	C	N	N	N	C	N	N	C	C	C	C	C	C	C	N	C	C	C	C	C	C	N	C	C	N	N	N	C	C	C	C	C	C	C	C	C
S1_2232520	A/G	1	2232520	+	NA	NA	NA	NA	NA	NA	A	A	A	A	A	A	A	A	N	A	A	A	A	A	A	A	A	A	A	N	A	N	N	A	A	N	A	A	A	N	A	A	A	A	A	A	A	A	A
S1_2232536	A/C	1	2232536	+	NA	NA	NA	NA	NA	NA	A	A	A	A	A	A	M	A	A	A	N	A	A	A	A	A	A	N	N	A	N	A	A	A	A	A	A	A	A	N	A	A	A	N	A	A	A	A	N
S1_2240553	T/C	1	2240553	+	NA	NA	NA	NA	NA	NA	T	T	N	T	T	T	T	T	Y	N	T	N	T	T	T	T	T	T	T	T	T	T	T	N	T	T	N	T	T	N	T	T	T	T	T	N	T	T	T
S1_2240575	C/G	1	2240575	+	NA	NA	NA	NA	NA	NA	C	C	N	C	C	C	C	C	C	N	C	N	C	C	C	C	C	C	C	C	C	C	C	N	C	C	N	C	C	N	C	C	C	C	C	N	C	C	C
S1_2242366	A/C	1	2242366	+	NA	NA	NA	NA	NA	NA	A	A	A	A	A	A	A	A	A	A	A	A	A	A	A	A	M	A	A	M	A	A	A	A	A	A	A	A	A	A	A	A	A	A	A	A	A	A	A
S1_2242376	T/C	1	2242376	+	NA	NA	NA	NA	NA	NA	T	T	T	T	T	T	T	T	T	T	T	T	T	T	T	T	T	T	T	Y	T	N	T	T	T	T	T	T	T	T	T	Y	T	T	T	T	T	T	T
S1_2242387	T/G	1	2242387	+	NA	NA	NA	NA	NA	NA	T	T	T	T	T	T	T	T	N	T	T	T	T	N	T	T	T	T	T	K	T	T	T	T	T	N	K	T	T	T	T	T	T	T	T	T	T	T	T
S1_2242392	T/G	1	2242392	+	NA	NA	NA	NA	NA	NA	T	T	T	T	T	T	T	T	N	T	T	T	T	N	T	T	T	T	T	T	T	K	T	T	T	N	T	T	T	T	T	T	T	T	T	T	T	T	T
S1_2242582	G/T	1	2242582	+	NA	NA	NA	NA	NA	NA	G	G	G	G	N	G	G	G	G	G	G	N	G	G	G	G	G	G	K	G	G	G	G	N	G	G	G	N	G	N	G	G	G	N	N	G	N	G	G
S1_2244875	T/C	1	2244875	+	NA	NA	NA	NA	NA	NA	N	T	T	T	N	T	N	T	T	N	T	T	T	T	N	T	T	T	T	T	T	N	T	C	T	N	T	T	N	N	N	T	T	T	N	T	N	T	T
S1_2244908	T/C	1	2244908	+	NA	NA	NA	NA	NA	NA	N	T	T	T	N	T	N	T	T	N	T	T	T	T	N	T	T	T	T	T	T	N	T	T	T	N	T	T	N	N	N	T	T	T	N	T	N	T	T
S1_2247591	T/A	1	2247591	+	NA	NA	NA	NA	NA	NA	T	T	T	N	T	T	W	T	N	T	N	T	T	T	T	T	T	N	T	T	T	T	T	N	T	T	T	T	T	T	N	T	T	T	N	T	T	T	T
S1_2247594	T/C	1	2247594	+	NA	NA	NA	NA	NA	NA	T	T	T	N	T	T	T	T	N	T	N	T	T	T	T	T	T	N	T	T	T	T	T	N	T	T	T	T	T	T	N	T	T	C	N	T	T	T	T
S1_2256958	T/G	1	2256958	+	NA	NA	NA	NA	NA	NA	T	T	T	T	N	T	T	T	T	T	N	T	T	T	T	T	T	T	N	T	T	T	T	T	T	T	T	N	T	N	N	T	T	T	T	N	T	T	T
S1_2256975	A/G	1	2256975	+	NA	NA	NA	NA	NA	NA	A	A	A	A	N	A	A	A	A	A	N	A	A	A	A	A	A	A	N	A	A	A	A	A	A	A	A	N	A	N	N	A	A	A	A	N	A	A	A
S1_2262441	G/A	1	2262441	+	NA	NA	NA	NA	NA	NA	G	G	G	G	G	G	G	G	N	N	G	G	G	G	G	G	G	N	G	N	N	N	G	G	G	G	G	G	G	N	G	G	G	G	G	N	N	G	G
S1_2262733	A/G	1	2262733	+	NA	NA	NA	NA	NA	NA	A	A	A	A	A	A	A	A	A	A	A	A	R	A	R	A	A	A	A	A	A	A	A	A	A	A	A	A	A	A	A	A	A	A	A	A	A	A	A
S1_2266545	A/G	1	2266545	+	NA	NA	NA	NA	NA	NA	G	G	A	A	A	G	G	A	A	N	G	G	A	N	G	A	G	G	N	G	G	A	G	G	R	A	A	N	A	N	N	G	A	G	A	N	G	G	A
S1_2266572	A/C	1	2266572	+	NA	NA	NA	NA	NA	NA	A	A	C	C	C	A	A	C	C	N	A	A	C	N	A	C	A	A	N	A	A	C	A	A	M	C	C	N	C	N	N	A	C	A	C	N	A	A	C
S1_2268183	C/A	1	2268183	+	NA	NA	NA	NA	NA	NA	C	C	C	C	C	C	C	C	C	C	N	C	C	N	M	C	N	C	C	C	C	C	N	C	C	C	C	C	N	N	N	C	C	C	N	N	N	N	C
S1_2274535	A/G	1	2274535	+	NA	NA	NA	NA	NA	NA	R	A	G	G	G	A	R	G	G	A	N	A	G	G	A	G	A	A	A	A	A	G	A	R	G	G	G	A	G	G	G	A	G	A	N	A	A	A	G
S1_2292620	A/G	1	2292620	+	NA	NA	NA	NA	NA	NA	A	A	G	G	N	A	R	G	G	A	N	A	G	G	A	G	N	A	N	A	A	G	A	A	N	N	G	A	G	G	G	A	G	A	N	A	A	A	G
S1_2292621	G/A	1	2292621	+	NA	NA	NA	NA	NA	NA	G	G	A	A	N	G	R	A	A	G	N	G	A	A	G	A	N	G	N	G	G	A	G	G	N	N	A	G	A	A	A	G	A	G	N	G	G	G	A
S1_2292622	C/G	1	2292622	+	NA	NA	NA	NA	NA	NA	C	C	G	G	N	C	S	G	G	C	N	C	G	G	C	G	N	C	N	C	C	G	C	C	N	N	G	C	G	G	G	C	G	C	N	C	C	C	G
S1_2292681	A/G	1	2292681	+	NA	NA	NA	NA	NA	NA	A	A	A	A	A	A	A	A	A	A	N	A	A	A	A	A	A	A	A	A	A	A	A	R	A	A	A	A	N	N	A	A	A	A	A	A	A	A	A
S1_2292740	T/A	1	2292740	+	NA	NA	NA	NA	NA	NA	T	T	T	T	N	T	T	T	T	T	N	T	T	W	T	T	T	T	T	T	T	T	T	T	T	T	T	T	N	T	T	T	T	N	T	T	T	T	T
S1_2292749	T/G	1	2292749	+	NA	NA	NA	NA	NA	NA	T	T	T	T	N	T	T	T	T	T	N	T	T	T	T	T	T	T	T	T	T	T	T	T	T	T	T	T	N	T	T	T	T	N	T	T	T	T	T
S1_2292758	A/C	1	2292758	+	NA	NA	NA	NA	NA	NA	A	A	A	M	N	A	A	M	A	A	N	C	A	A	A	A	A	A	A	M	A	A	A	A	A	A	A	A	N	A	M	M	M	N	A	A	M	M	A
S1_2293119	A/G	1	2293119	+	NA	NA	NA	NA	NA	NA	A	A	A	A	A	A	A	A	A	A	N	N	A	A	A	N	A	N	A	A	A	A	A	A	N	A	A	A	R	N	N	A	A	N	N	N	A	A	A
S1_2293147	T/A	1	2293147	+	NA	NA	NA	NA	NA	NA	T	T	T	T	W	T	T	T	T	T	N	N	T	T	T	N	T	N	T	T	T	W	T	T	N	T	T	T	T	N	N	T	T	N	N	N	T	T	T
S1_2293161	A/G	1	2293161	+	NA	NA	NA	NA	NA	NA	A	A	A	A	N	A	A	R	A	A	N	A	A	N	A	A	A	A	A	A	N	A	A	A	A	N	A	N	A	A	A	A	A	A	N	A	N	A	A
S1_2293354	T/G	1	2293354	+	NA	NA	NA	NA	NA	NA	T	T	T	T	K	K	K	T	T	N	T	T	T	T	T	K	T	K	T	T	T	T	T	K	K	T	K	T	K	T	N	N	K	N	T	K	T	K	T
S1_2305103	A/G	1	2305103	+	NA	NA	NA	NA	NA	NA	A	A	A	A	A	A	A	A	A	A	A	A	A	A	A	A	A	A	A	A	A	N	A	A	A	N	A	N	A	A	A	A	A	A	A	A	A	A	R
S1_2305121	T/C	1	2305121	+	NA	NA	NA	NA	NA	NA	T	T	T	T	T	T	T	T	T	Y	T	T	T	T	T	T	T	T	T	T	T	N	T	T	T	N	T	N	T	T	T	T	T	T	T	T	T	T	T
S1_2305132	A/C	1	2305132	+	NA	NA	NA	NA	NA	NA	A	A	A	A	A	A	A	A	A	A	A	A	A	A	A	A	A	A	A	A	A	N	A	A	A	N	A	N	A	A	A	A	A	A	A	A	A	A	M
S1_2305175	T/C	1	2305175	+	NA	NA	NA	NA	NA	NA	T	T	N	T	T	T	T	T	T	T	T	T	T	N	T	T	N	N	N	T	T	T	T	T	T	T	T	T	T	N	N	N	T	T	N	T	T	T	T
S1_2306358	A/C	1	2306358	+	NA	NA	NA	NA	NA	NA	A	A	A	A	A	A	A	A	A	A	A	A	M	A	A	A	A	M	A	A	A	A	A	A	A	A	A	A	A	A	A	A	A	A	A	A	A	A	A
S1_2308456	T/C	1	2308456	+	NA	NA	NA	NA	NA	NA	Y	T	C	C	C	T	T	N	C	T	T	T	C	C	T	C	T	T	T	T	T	N	T	T	Y	C	C	T	C	C	N	N	C	T	C	T	T	T	C
S1_2308508	G/A	1	2308508	+	NA	NA	NA	NA	NA	NA	R	G	A	A	A	G	R	A	A	G	N	G	A	A	G	A	G	G	N	G	N	N	G	G	R	A	A	N	A	A	A	G	A	G	N	G	G	G	A
S1_2308611	T/G	1	2308611	+	NA	NA	NA	NA	NA	NA	T	T	T	T	T	T	T	T	T	T	T	T	T	T	T	T	T	N	T	T	T	T	T	T	T	T	T	T	T	T	T	T	T	T	T	T	T	T	T
S1_2310217	T/G	1	2310217	+	NA	NA	NA	NA	NA	NA	T	T	K	T	T	T	T	T	T	T	T	T	T	N	T	K	T	T	T	T	T	T	T	T	T	T	T	T	K	N	T	T	T	T	T	T	N	K	T
S1_2310239	T/A	1	2310239	+	NA	NA	NA	NA	NA	NA	T	T	T	T	T	T	T	T	T	T	T	T	T	N	T	T	T	T	T	T	T	T	T	T	T	T	T	T	T	N	T	T	T	T	T	T	N	T	T
S1_2310307	T/C	1	2310307	+	NA	NA	NA	NA	NA	NA	T	T	T	T	T	T	N	T	T	T	T	N	T	N	N	N	T	N	N	N	T	N	T	T	T	T	N	N	N	T	T	T	T	N	N	T	T	T	T
S1_2310319	G/A	1	2310319	+	NA	NA	NA	NA	NA	NA	G	G	G	G	G	G	N	G	R	G	G	N	G	N	N	N	G	N	N	N	G	N	G	G	G	G	N	N	N	G	G	G	G	N	N	G	G	G	G
S1_2310353	G/T	1	2310353	+	NA	NA	NA	NA	NA	NA	G	G	G	G	G	G	N	G	N	G	G	G	G	G	G	G	G	N	N	G	G	G	G	G	G	G	G	N	N	G	N	G	K	G	N	G	N	G	G
S1_2310419	C/T	1	2310419	+	NA	NA	NA	NA	NA	NA	C	C	C	C	C	C	C	C	C	C	C	C	C	C	C	C	C	C	C	C	C	C	C	C	C	C	C	N	Y	N	C	C	C	C	N	C	C	C	C
S1_2310448	T/G	1	2310448	+	NA	NA	NA	NA	NA	NA	T	T	T	T	T	T	T	T	T	T	N	K	T	T	T	T	T	T	N	T	N	T	T	T	N	T	T	T	T	T	T	T	T	T	T	N	T	T	T
S1_2317728	T/C	1	2317728	+	NA	NA	NA	NA	NA	NA	T	T	T	T	T	T	T	T	N	T	N	T	T	T	T	T	T	T	T	T	T	T	T	T	T	T	T	T	T	N	T	T	T	T	N	T	T	T	T
S1_2317768	A/G	1	2317768	+	NA	NA	NA	NA	NA	NA	A	A	A	A	A	A	A	A	N	A	A	A	A	A	A	N	A	A	A	A	A	N	N	A	A	N	A	N	A	N	A	A	A	A	N	A	A	A	A
S1_2318154	A/G	1	2318154	+	NA	NA	NA	NA	NA	NA	R	A	A	N	A	N	A	A	N	G	A	N	R	A	N	N	A	A	A	A	A	N	N	N	A	A	N	A	A	N	A	A	A	A	N	A	A	A	A
S1_2318158	A/G	1	2318158	+	NA	NA	NA	NA	NA	NA	R	R	R	N	A	N	A	A	N	A	A	N	A	A	N	N	A	A	A	A	R	N	N	N	R	A	N	A	A	N	A	A	A	A	N	A	R	A	A
S1_2318163	A/G	1	2318163	+	NA	NA	NA	NA	NA	NA	A	A	A	N	A	N	A	A	N	A	A	N	A	A	N	N	A	A	A	A	A	N	N	N	A	A	N	A	A	N	A	A	A	A	N	A	A	A	A
S1_2318167	A/G	1	2318167	+	NA	NA	NA	NA	NA	NA	A	R	A	N	A	N	A	A	N	A	A	N	A	A	N	N	A	A	A	R	A	N	N	N	A	A	N	A	A	N	A	A	A	A	N	A	A	A	A
S1_2318172	A/G	1	2318172	+	NA	NA	NA	NA	NA	NA	A	R	A	N	A	N	A	R	N	A	A	N	A	A	N	N	A	R	A	A	A	N	N	N	A	A	N	A	A	N	A	A	A	A	N	A	A	A	A
S1_2318180	A/G	1	2318180	+	NA	NA	NA	NA	NA	NA	A	A	A	N	A	N	A	A	N	A	A	N	A	A	N	N	A	A	R	A	A	N	N	N	A	A	N	A	A	N	A	A	R	A	N	A	A	A	A
S1_2323392	T/C	1	2323392	+	NA	NA	NA	NA	NA	NA	T	T	T	T	T	T	T	T	T	T	N	T	T	T	T	T	T	T	T	T	T	T	T	T	T	T	T	Y	T	N	T	T	T	T	T	T	T	T	T
S1_2328037	A/C	1	2328037	+	NA	NA	NA	NA	NA	NA	A	A	A	A	N	A	A	A	N	A	A	A	A	N	A	N	N	N	A	M	A	A	A	A	A	A	N	A	A	N	N	M	A	A	N	A	A	A	A
S1_2339798	A/G	1	2339798	+	NA	NA	NA	NA	NA	NA	A	A	A	A	N	A	A	A	N	A	N	A	A	A	A	N	N	N	A	A	A	A	A	A	A	A	N	N	A	N	N	A	A	A	A	N	A	A	A
S1_2340878	C/T	1	2340878	+	NA	NA	NA	NA	NA	NA	Y	C	C	C	C	C	C	C	C	C	N	C	C	C	C	C	C	C	C	C	C	C	N	C	N	C	C	C	C	C	N	C	C	C	C	C	C	C	C
S1_2340892	C/A	1	2340892	+	NA	NA	NA	NA	NA	NA	C	C	C	C	C	C	C	C	N	N	N	N	C	C	C	C	C	C	N	C	C	C	C	C	C	C	C	N	C	M	C	C	C	C	C	C	C	C	C
S1_2340928	A/G	1	2340928	+	NA	NA	NA	NA	NA	NA	A	A	A	A	A	A	A	A	N	N	N	N	A	A	A	A	A	A	N	A	A	A	A	A	A	A	G	N	A	A	A	A	A	A	A	A	A	A	A
S1_2342394	T/G	1	2342394	+	NA	NA	NA	NA	NA	NA	T	T	T	T	N	T	T	T	T	T	T	T	T	T	T	T	T	T	T	T	T	T	T	T	T	K	T	T	T	T	T	T	T	T	T	T	T	T	T
S1_2342404	T/C	1	2342404	+	NA	NA	NA	NA	NA	NA	T	T	T	T	T	N	T	T	T	T	N	N	T	T	T	T	T	T	T	N	T	N	T	T	T	T	N	T	T	N	T	T	T	T	N	T	T	T	T
S1_2342428	T/C	1	2342428	+	NA	NA	NA	NA	NA	NA	T	T	T	T	N	T	T	T	T	T	T	T	T	T	T	T	T	T	Y	T	T	T	T	T	T	T	T	T	T	T	T	T	T	T	T	T	T	T	T
S1_2347828	T/C	1	2347828	+	NA	NA	NA	NA	NA	NA	N	T	T	T	T	T	T	T	N	T	N	N	T	N	T	N	T	T	T	T	N	T	T	T	T	N	N	T	T	T	T	T	T	T	N	T	N	T	T
S1_2348965	T/G	1	2348965	+	NA	NA	NA	NA	NA	NA	T	T	T	T	N	T	T	T	N	T	T	T	T	T	T	T	T	T	T	T	T	K	T	N	T	N	T	T	T	N	T	T	T	T	T	T	T	T	T
S1_2348970	T/G	1	2348970	+	NA	NA	NA	NA	NA	NA	T	T	T	T	N	T	T	T	N	K	T	T	T	T	T	T	T	T	T	T	T	T	T	N	T	N	T	T	T	N	T	T	T	T	T	T	T	T	T
S1_2349046	T/C	1	2349046	+	NA	NA	NA	NA	NA	NA	T	T	T	T	T	T	Y	T	T	T	N	T	T	T	T	T	N	T	T	T	T	T	N	T	T	T	T	T	T	T	T	T	T	T	N	T	T	N	T
S1_2354573	T/C	1	2354573	+	NA	NA	NA	NA	NA	NA	T	T	N	T	T	T	T	T	N	N	T	T	T	T	T	T	T	T	N	T	N	T	T	N	T	T	T	T	T	T	T	N	T	T	T	T	T	T	T
S1_2354587	A/C	1	2354587	+	NA	NA	NA	NA	NA	NA	A	A	N	A	A	A	A	A	A	A	A	A	A	N	A	A	A	N	A	A	A	N	A	A	A	N	A	A	A	N	A	A	A	A	A	A	A	A	N
S1_2354614	T/C	1	2354614	+	NA	NA	NA	NA	NA	NA	T	T	N	T	T	T	T	T	T	T	T	T	T	N	T	T	T	N	T	T	T	N	T	T	T	N	T	T	T	N	T	T	T	T	T	T	T	T	N
S1_2355421	T/A	1	2355421	+	NA	NA	NA	NA	NA	NA	T	T	T	T	N	T	T	T	N	T	T	T	T	T	T	N	T	T	T	T	T	N	T	N	T	T	N	T	T	T	N	N	T	T	N	T	T	T	T
S1_2355471	G/A	1	2355471	+	NA	NA	NA	NA	NA	NA	R	G	G	R	G	R	R	G	G	N	G	G	G	N	G	G	G	G	G	N	A	G	G	N	R	G	G	G	R	N	G	G	R	G	N	G	G	R	R
S1_2355993	T/C	1	2355993	+	NA	NA	NA	NA	NA	NA	T	T	T	T	T	T	T	T	T	T	T	T	T	T	T	N	N	T	T	T	N	T	T	T	T	T	N	T	T	N	N	T	T	T	T	T	T	T	T
S1_2356035	A/C	1	2356035	+	NA	NA	NA	NA	NA	NA	A	A	A	A	A	A	A	A	N	A	A	A	A	A	A	A	A	N	N	A	A	A	A	A	A	A	A	A	A	A	N	A	A	A	N	A	A	A	A
S1_2357366	A/T	1	2357366	+	NA	NA	NA	NA	NA	NA	A	A	T	W	T	A	A	T	N	A	A	A	T	N	A	T	A	A	A	A	A	A	N	N	A	T	T	A	W	N	N	A	W	N	N	A	A	A	T
S1_2359827	T/C	1	2359827	+	NA	NA	NA	NA	NA	NA	Y	T	C	C	C	T	N	C	N	T	T	T	C	C	T	C	T	N	T	T	T	N	N	N	C	N	C	T	C	C	C	N	C	N	C	T	T	T	C
S1_2359876	A/G	1	2359876	+	NA	NA	NA	NA	NA	NA	A	A	A	N	A	A	A	A	N	A	A	A	A	N	A	A	A	N	A	A	A	A	N	A	A	A	A	A	A	G	N	A	A	A	A	A	N	A	A
S1_2359935	C/T	1	2359935	+	NA	NA	NA	NA	NA	NA	Y	C	C	N	C	C	C	C	C	C	C	N	N	N	C	C	C	C	C	C	C	C	C	N	C	N	C	N	N	C	C	C	C	N	N	C	C	C	C
S1_2359938	T/C	1	2359938	+	NA	NA	NA	NA	NA	NA	T	T	T	N	T	T	T	T	T	T	T	N	N	N	T	T	T	T	T	T	T	T	T	N	T	N	T	N	N	T	T	T	T	N	N	T	T	T	T
S1_2360887	C/A	1	2360887	+	NA	NA	NA	NA	NA	NA	C	C	C	C	C	M	C	C	C	C	C	C	C	C	C	C	C	C	C	C	C	C	C	C	C	C	C	C	C	N	C	C	C	C	N	C	C	C	C
S1_2360961	A/C	1	2360961	+	NA	NA	NA	NA	NA	NA	A	N	M	M	M	M	M	A	A	A	A	A	A	A	M	N	A	A	A	A	A	A	A	A	M	A	A	A	C	N	A	M	M	A	A	A	C	A	C
S1_2360987	A/C	1	2360987	+	NA	NA	NA	NA	NA	NA	A	N	M	M	A	M	M	A	A	A	A	M	A	A	A	N	A	A	M	A	A	A	A	A	A	A	A	A	A	N	A	A	M	A	A	A	C	A	A
S1_2361035	A/C	1	2361035	+	NA	NA	NA	NA	NA	NA	A	A	A	A	N	M	A	A	A	A	A	A	A	A	A	A	A	A	A	A	A	A	N	A	A	N	A	A	A	A	A	A	A	A	A	A	A	A	A
S1_2361565	A/G	1	2361565	+	NA	NA	NA	NA	NA	NA	N	A	A	A	A	A	A	A	A	A	A	A	A	A	N	A	A	A	N	A	N	N	A	A	A	N	A	A	A	A	N	A	A	N	N	A	A	A	A
S1_2361591	A/G	1	2361591	+	NA	NA	NA	NA	NA	NA	N	A	G	G	G	A	A	G	G	A	A	A	G	G	N	G	A	A	N	A	N	N	A	A	G	N	G	A	G	G	N	A	G	N	N	A	A	A	G
S1_2361592	C/A	1	2361592	+	NA	NA	NA	NA	NA	NA	N	C	A	A	A	C	C	A	A	C	C	C	A	A	N	A	C	C	N	C	N	N	C	C	A	N	A	C	A	A	N	C	A	N	N	C	C	C	A
S1_2368597	A/G	1	2368597	+	NA	NA	NA	NA	NA	NA	A	A	A	A	A	A	A	A	N	A	N	A	R	A	N	A	A	A	A	A	A	A	N	A	A	A	N	A	R	A	A	A	A	N	N	A	R	A	A
S1_2368607	A/T	1	2368607	+	NA	NA	NA	NA	NA	NA	A	A	A	A	A	A	A	A	N	A	N	A	A	A	N	A	A	A	A	N	A	A	N	A	A	A	N	A	A	A	A	A	A	N	N	A	A	A	A
S1_2368693	T/G	1	2368693	+	NA	NA	NA	NA	NA	NA	T	T	T	T	N	K	K	T	T	T	T	T	T	T	N	T	T	T	T	T	T	T	N	T	T	T	T	N	T	T	T	T	T	T	T	T	T	T	T
S1_2368708	T/G	1	2368708	+	NA	NA	NA	NA	NA	NA	T	T	T	K	N	T	T	T	T	T	T	T	T	T	N	T	T	T	T	T	T	K	N	T	T	T	T	N	T	T	T	T	T	T	T	T	T	T	T
S1_2369255	A/G	1	2369255	+	NA	NA	NA	NA	NA	NA	A	A	A	A	A	A	A	A	N	A	A	A	A	A	A	A	N	A	A	A	A	A	A	N	A	A	A	A	A	N	A	A	A	A	N	A	A	A	A
S1_2369344	T/A	1	2369344	+	NA	NA	NA	NA	NA	NA	W	T	A	A	A	T	T	A	N	N	N	T	A	A	T	N	T	T	T	T	N	N	T	W	A	A	A	T	A	N	N	T	N	N	A	T	T	T	A
S1_2370634	T/C	1	2370634	+	NA	NA	NA	NA	NA	NA	T	T	T	T	T	T	T	T	T	T	T	T	T	N	T	N	N	T	T	T	T	N	T	T	T	T	T	N	T	T	N	T	T	T	N	T	T	T	T
S1_2374359	A/C	1	2374359	+	NA	NA	NA	NA	NA	NA	A	A	A	A	A	A	A	A	A	N	N	N	A	A	N	A	A	A	N	N	A	A	A	A	N	A	A	A	A	N	M	A	M	A	N	A	A	A	A
S1_2374392	T/C	1	2374392	+	NA	NA	NA	NA	NA	NA	T	T	T	T	T	T	T	T	T	N	N	N	T	T	N	T	T	T	N	N	T	T	T	T	N	T	Y	T	T	N	T	T	T	T	N	T	T	T	T
S1_2375026	T/G	1	2375026	+	NA	NA	NA	NA	NA	NA	T	T	T	T	N	T	T	T	N	T	T	N	T	T	T	T	T	T	T	N	T	N	T	T	T	K	T	N	T	N	T	T	T	K	T	T	T	T	T
S1_2375052	T/G	1	2375052	+	NA	NA	NA	NA	NA	NA	T	T	T	T	N	T	T	T	N	T	T	N	K	T	T	T	T	K	T	N	T	N	T	T	T	T	T	N	K	N	T	T	T	T	T	K	T	T	T
S1_2375065	A/C	1	2375065	+	NA	NA	NA	NA	NA	NA	A	A	A	A	N	A	A	A	N	A	A	N	A	A	A	A	A	A	A	N	A	N	A	A	A	A	A	N	A	N	A	A	M	A	A	A	A	A	A
S1_2375360	T/G	1	2375360	+	NA	NA	NA	NA	NA	NA	T	T	K	T	N	T	T	T	N	T	N	T	T	T	T	T	N	N	T	T	T	T	T	T	N	N	T	T	N	T	T	N	K	T	N	T	T	T	T
S1_2375472	A/G	1	2375472	+	NA	NA	NA	NA	NA	NA	A	A	A	A	A	N	A	A	N	A	A	A	A	N	A	A	A	A	A	N	A	A	A	A	A	N	A	A	A	A	A	A	A	A	N	A	N	A	A
S1_2378033	T/G	1	2378033	+	NA	NA	NA	NA	NA	NA	T	T	T	T	T	T	T	T	T	T	T	T	T	T	T	T	T	T	N	T	T	T	N	N	T	T	T	T	T	T	N	N	K	T	T	T	T	T	T
S1_2378051	G/C	1	2378051	+	NA	NA	NA	NA	NA	NA	G	G	G	G	C	G	G	G	G	G	N	G	G	G	G	G	N	G	G	G	G	G	G	N	G	G	G	G	G	N	N	G	G	G	N	G	G	G	G
S1_2378052	G/T	1	2378052	+	NA	NA	NA	NA	NA	NA	G	G	G	G	T	G	G	G	G	G	N	G	G	G	G	G	N	G	G	G	G	G	G	N	G	G	G	G	G	N	N	G	G	G	N	G	G	G	G
S1_2378078	A/C	1	2378078	+	NA	NA	NA	NA	NA	NA	A	A	N	A	A	A	A	A	A	A	N	A	M	A	A	A	N	A	A	A	A	A	A	N	C	A	A	A	A	N	N	A	A	N	N	A	A	A	A
S1_2386350	T/G	1	2386350	+	NA	NA	NA	NA	NA	NA	T	T	T	T	T	T	T	T	N	N	T	T	T	T	T	T	T	N	N	T	T	N	T	T	T	T	T	T	T	T	T	T	T	T	T	T	T	T	T
S1_2386575	T/C	1	2386575	+	NA	NA	NA	NA	NA	NA	T	T	T	T	T	T	T	T	N	T	T	N	T	T	T	T	T	T	T	T	T	T	T	T	T	T	T	T	T	T	T	T	T	Y	T	T	T	T	T
S1_2386577	G/C	1	2386577	+	NA	NA	NA	NA	NA	NA	G	G	G	G	G	G	G	G	N	G	G	N	G	G	G	G	S	S	G	G	G	G	G	G	G	G	G	G	G	G	G	G	S	S	G	G	G	S	G
S1_2386580	C/G	1	2386580	+	NA	NA	NA	NA	NA	NA	C	C	C	C	C	C	C	C	N	C	S	N	C	C	C	C	C	C	C	C	C	C	C	C	S	C	C	C	S	C	C	S	C	C	S	C	C	C	C
S1_2386661	A/C	1	2386661	+	NA	NA	NA	NA	NA	NA	A	N	A	A	N	A	A	A	M	A	N	A	M	A	A	A	A	A	A	A	M	A	A	A	M	A	M	A	M	A	M	A	M	A	N	A	A	A	A
S1_2387181	G/A	1	2387181	+	NA	NA	NA	NA	NA	NA	N	G	G	G	G	G	G	G	G	G	A	G	G	G	N	G	G	N	N	G	G	G	G	G	G	N	G	G	G	N	G	G	G	G	N	G	N	G	G
S1_2391267	G/A	1	2391267	+	NA	NA	NA	NA	NA	NA	G	G	G	G	N	N	G	G	N	G	G	N	G	G	G	G	G	G	G	G	G	G	G	G	G	G	G	G	G	N	G	G	G	G	G	G	N	G	G
S1_2394175	A/G	1	2394175	+	NA	NA	NA	NA	NA	NA	A	A	N	A	A	N	A	A	A	A	N	N	A	A	A	A	A	A	A	A	A	N	A	A	A	A	A	A	A	A	A	A	A	A	N	A	A	A	A
S1_2400794	G/T	1	2400794	+	NA	NA	NA	NA	NA	NA	G	G	T	G	N	G	G	G	G	G	N	G	G	N	G	N	N	N	G	G	G	N	G	G	G	G	G	N	G	G	G	G	G	G	G	G	G	G	G
S1_2402375	T/G	1	2402375	+	NA	NA	NA	NA	NA	NA	T	T	T	K	N	N	T	T	T	K	T	G	K	T	N	T	T	T	T	T	T	N	T	T	T	T	N	N	T	T	T	T	T	T	T	T	K	K	K
S1_2402831	T/G	1	2402831	+	NA	NA	NA	NA	NA	NA	T	T	T	T	T	T	T	T	T	T	N	T	T	T	T	T	T	T	T	T	T	T	T	T	T	T	T	T	T	T	T	T	T	T	T	T	T	T	T
S1_2402848	A/C	1	2402848	+	NA	NA	NA	NA	NA	NA	A	M	A	M	A	A	A	N	A	A	N	M	M	M	M	M	A	M	A	A	M	A	M	A	A	M	A	M	M	A	A	M	M	M	M	A	A	A	M
S1_2402854	A/C	1	2402854	+	NA	NA	NA	NA	NA	NA	A	A	A	M	M	A	M	A	A	A	N	M	M	M	M	M	M	A	A	A	A	A	A	A	M	A	M	A	A	M	A	M	M	M	A	A	M	A	A
S1_2402858	A/C	1	2402858	+	NA	NA	NA	NA	NA	NA	A	M	A	A	A	A	A	A	A	A	N	A	M	A	A	A	A	A	A	M	A	A	A	A	A	A	A	A	A	A	A	A	A	A	A	A	A	A	A
S1_2402893	T/A	1	2402893	+	NA	NA	NA	NA	NA	NA	N	T	T	T	T	T	T	T	T	T	T	N	T	T	T	N	T	N	T	T	T	T	T	T	T	W	T	N	T	N	T	N	T	T	T	N	T	T	T
S1_2402909	T/G	1	2402909	+	NA	NA	NA	NA	NA	NA	N	T	T	T	T	T	T	T	T	T	T	N	T	T	T	N	T	N	T	T	T	K	T	T	T	T	T	N	T	N	T	N	T	T	K	N	T	T	T
S1_2402914	A/C	1	2402914	+	NA	NA	NA	NA	NA	NA	N	A	A	A	A	A	A	A	A	A	A	N	C	M	A	N	M	N	A	A	A	A	A	A	A	A	A	N	A	N	A	N	A	A	A	N	A	A	A
S1_2405163	T/C	1	2405163	+	NA	NA	NA	NA	NA	NA	T	T	N	T	T	T	T	T	N	T	N	N	T	N	T	T	T	T	N	C	T	N	T	T	T	N	T	T	T	N	N	N	T	T	T	T	T	T	T
S1_2405165	A/G	1	2405165	+	NA	NA	NA	NA	NA	NA	A	A	N	A	A	A	A	A	N	A	N	N	R	N	A	A	A	A	N	A	A	N	A	A	A	N	A	A	A	N	N	N	A	A	A	A	A	A	R
S1_2412635	T/G	1	2412635	+	NA	NA	NA	NA	NA	NA	T	T	T	K	T	T	T	T	T	T	N	N	T	T	T	N	T	T	T	T	T	T	T	T	T	T	T	K	T	N	N	T	T	T	N	T	T	T	T
S1_2412638	A/G	1	2412638	+	NA	NA	NA	NA	NA	NA	A	A	A	A	A	A	A	A	R	A	N	N	A	A	A	N	A	A	A	A	A	A	A	A	A	A	A	A	A	N	N	A	A	A	N	A	A	A	A
S1_2412643	A/G	1	2412643	+	NA	NA	NA	NA	NA	NA	A	A	R	A	A	A	A	A	A	A	N	N	A	A	A	N	A	A	A	A	A	A	A	A	A	R	A	A	A	N	N	A	A	A	N	A	A	A	A
S1_2428782	G/T	1	2428782	+	NA	NA	NA	NA	NA	NA	G	G	G	G	G	G	G	G	N	G	N	G	G	N	G	G	G	G	G	N	G	G	G	G	G	G	G	G	G	N	G	G	G	G	N	G	G	G	G
S1_2429551	T/C	1	2429551	+	NA	NA	NA	NA	NA	NA	T	T	Y	T	T	T	T	T	T	T	T	T	N	N	N	N	T	N	N	T	T	T	T	T	T	T	T	T	T	T	T	N	T	T	N	T	T	T	T
S1_2430153	G/C	1	2430153	+	NA	NA	NA	NA	NA	NA	G	G	G	G	G	G	G	N	G	G	N	G	G	G	N	G	G	N	G	G	N	G	N	G	G	G	G	N	G	G	G	G	G	N	N	G	G	G	S
S1_2430446	A/G	1	2430446	+	NA	NA	NA	NA	NA	NA	A	A	N	A	A	A	A	A	A	A	N	A	A	N	N	A	A	A	A	A	A	A	A	A	A	N	N	A	A	A	N	N	A	A	N	A	A	A	A
S1_2430451	A/G	1	2430451	+	NA	NA	NA	NA	NA	NA	A	A	N	A	A	A	A	A	A	A	N	A	A	N	N	A	A	A	A	A	A	A	A	A	A	N	N	A	A	A	N	N	A	A	N	A	A	A	A
S1_2430584	C/T	1	2430584	+	NA	NA	NA	NA	NA	NA	C	C	C	C	Y	N	C	C	N	C	N	C	C	C	C	C	C	N	C	C	C	C	C	C	C	C	N	C	C	N	C	C	C	C	N	C	N	C	C
S1_2431183	T/G	1	2431183	+	NA	NA	NA	NA	NA	NA	T	T	T	T	T	T	T	T	N	T	T	K	T	T	N	T	T	N	T	T	T	T	T	T	T	T	T	G	T	T	T	T	T	T	N	T	T	N	T
S1_2431214	A/G	1	2431214	+	NA	NA	NA	NA	NA	NA	A	A	A	A	A	A	A	A	N	A	N	A	R	A	A	A	A	A	A	A	A	A	A	A	A	A	A	A	A	A	A	A	A	A	A	A	A	A	A
S1_2438835	T/G	1	2438835	+	NA	NA	NA	NA	NA	NA	T	T	T	T	T	T	T	K	N	T	N	T	T	T	N	T	T	T	N	K	K	T	T	T	T	N	N	T	T	N	T	T	T	N	T	T	T	T	T
S1_2438848	A/G	1	2438848	+	NA	NA	NA	NA	NA	NA	A	A	A	A	A	A	A	A	N	A	N	A	A	A	N	A	A	A	N	A	A	R	A	A	A	N	N	A	A	N	A	A	A	N	A	A	A	A	A
S1_2438856	C/G	1	2438856	+	NA	NA	NA	NA	NA	NA	C	C	C	C	C	C	C	C	N	C	N	C	C	C	N	C	C	C	N	C	C	C	C	C	C	N	N	C	C	N	C	C	S	N	C	C	C	C	C
S1_2438859	T/G	1	2438859	+	NA	NA	NA	NA	NA	NA	K	K	K	T	T	T	T	K	N	K	N	T	T	T	N	T	K	T	N	G	K	K	K	G	K	N	N	K	T	N	G	T	K	N	T	K	T	G	T
S1_2438863	A/C	1	2438863	+	NA	NA	NA	NA	NA	NA	A	A	A	A	A	A	A	A	N	A	N	A	A	A	N	A	A	A	N	A	A	A	A	A	M	N	N	A	A	N	A	A	A	N	A	M	A	A	A
S1_2438878	T/G	1	2438878	+	NA	NA	NA	NA	NA	NA	T	T	T	T	T	T	T	T	N	K	N	T	T	T	N	T	T	K	N	T	T	T	T	T	T	N	N	K	T	N	T	T	T	N	T	T	T	T	T
S1_2438884	G/C	1	2438884	+	NA	NA	NA	NA	NA	NA	G	G	G	G	G	G	G	G	N	G	N	G	G	G	N	G	G	G	N	G	G	G	G	G	G	N	N	G	G	N	G	G	S	N	G	G	G	G	G
S1_2438931	G/T	1	2438931	+	NA	NA	NA	NA	NA	NA	G	G	G	N	G	G	G	G	N	G	N	G	G	N	G	G	G	N	G	G	G	G	G	N	G	G	G	G	G	N	G	G	G	G	N	G	G	G	G
S1_2438933	C/G	1	2438933	+	NA	NA	NA	NA	NA	NA	C	C	C	N	C	C	C	C	N	C	N	C	C	N	C	C	C	N	C	C	C	C	C	N	C	C	C	C	C	N	C	C	C	C	N	C	C	C	C
S1_2438935	A/C	1	2438935	+	NA	NA	NA	NA	NA	NA	A	M	A	N	A	A	A	A	N	A	N	A	M	N	A	A	A	N	A	A	A	A	A	N	A	A	A	A	A	N	A	M	A	A	N	A	A	A	A
S1_2452696	T/C	1	2452696	+	NA	NA	NA	NA	NA	NA	T	T	T	T	T	T	T	N	N	T	T	T	Y	T	T	T	T	T	T	T	T	T	T	N	T	T	T	T	T	T	T	T	T	T	N	T	T	T	T
S1_2452722	T/G	1	2452722	+	NA	NA	NA	NA	NA	NA	T	T	T	T	T	T	T	T	T	T	N	T	K	T	T	T	T	T	T	T	T	T	T	T	T	T	T	T	T	T	T	T	T	T	G	N	T	T	T
S1_2453658	A/C	1	2453658	+	NA	NA	NA	NA	NA	NA	A	A	A	A	A	A	N	A	N	A	N	A	A	A	A	M	N	C	A	N	A	N	A	A	A	A	A	A	A	A	N	N	A	A	N	N	A	A	A
S1_2453958	A/C	1	2453958	+	NA	NA	NA	NA	NA	NA	A	A	A	A	A	A	A	A	A	A	A	N	A	A	A	A	N	A	A	A	A	A	A	A	A	A	N	A	A	N	A	A	A	A	N	A	A	A	A
S1_2453966	C/A	1	2453966	+	NA	NA	NA	NA	NA	NA	C	C	C	C	C	C	C	C	C	C	N	C	C	C	C	C	C	C	C	C	C	C	C	N	C	C	M	C	C	N	C	N	C	C	N	C	N	C	C
S1_2453970	G/T	1	2453970	+	NA	NA	NA	NA	NA	NA	G	G	G	G	G	G	G	G	G	G	G	G	G	G	G	G	G	G	G	G	G	G	G	G	G	G	N	G	G	N	G	G	G	G	N	G	G	G	G
S1_2454018	A/C	1	2454018	+	NA	NA	NA	NA	NA	NA	A	A	A	A	A	A	A	A	A	A	A	A	A	M	A	A	A	A	A	A	N	A	A	A	A	A	A	N	A	A	A	A	A	A	N	A	A	A	A
S1_2454105	A/C	1	2454105	+	NA	NA	NA	NA	NA	NA	A	A	N	A	A	A	A	A	A	A	A	A	A	A	A	A	A	A	A	A	A	A	A	A	A	A	M	N	A	A	A	A	A	A	N	A	A	A	A
S1_2454160	T/C	1	2454160	+	NA	NA	NA	NA	NA	NA	T	T	T	T	T	T	T	T	T	T	T	T	T	T	T	T	T	T	T	T	T	T	T	T	T	T	N	T	T	T	Y	T	T	T	T	T	T	T	T
S1_2454185	G/A	1	2454185	+	NA	NA	NA	NA	NA	NA	G	G	G	G	G	G	G	G	G	G	G	G	G	G	G	G	G	G	G	G	G	G	G	G	G	G	N	G	G	G	G	G	G	G	G	G	G	G	G
S1_2454212	T/G	1	2454212	+	NA	NA	NA	NA	NA	NA	T	T	T	T	T	T	N	T	N	T	T	T	T	T	N	T	N	T	N	T	N	T	T	T	K	N	T	T	T	N	N	K	T	T	N	T	T	T	T
S1_2454662	G/C	1	2454662	+	NA	NA	NA	NA	NA	NA	G	G	G	G	G	G	G	G	G	G	G	G	G	G	G	G	G	G	S	G	G	G	G	G	G	G	G	G	G	G	G	G	G	G	G	G	N	G	G
S1_2459492	A/T	1	2459492	+	NA	NA	NA	NA	NA	NA	A	A	A	A	A	A	A	A	A	W	N	A	A	A	A	N	A	A	T	A	A	A	A	N	A	A	N	A	A	N	A	A	A	A	N	A	A	A	A
S1_2460818	A/C	1	2460818	+	NA	NA	NA	NA	NA	NA	A	A	N	A	A	A	A	A	A	A	N	A	A	A	N	A	A	A	A	N	N	A	N	A	A	A	A	N	N	N	A	A	A	A	A	A	N	A	A
S1_2460893	A/C	1	2460893	+	NA	NA	NA	NA	NA	NA	A	A	A	A	A	A	A	A	A	A	A	N	M	A	N	N	A	A	A	M	A	M	A	A	A	A	A	A	A	N	A	A	A	A	N	A	N	A	A
S1_2460993	T/C	1	2460993	+	NA	NA	NA	NA	NA	NA	T	T	N	T	N	T	T	T	T	N	N	T	T	T	T	N	T	T	T	T	T	T	T	N	T	T	T	T	T	T	T	T	T	T	T	T	T	T	T
S1_2461015	A/C	1	2461015	+	NA	NA	NA	NA	NA	NA	A	A	A	A	A	A	A	M	N	A	A	N	M	A	A	N	A	A	A	A	A	A	A	A	N	A	M	A	A	A	A	A	A	A	N	A	A	M	A
S1_2461020	A/C	1	2461020	+	NA	NA	NA	NA	NA	NA	A	A	A	A	M	A	M	M	N	A	A	N	M	M	A	N	A	A	A	A	A	A	A	A	N	A	A	M	A	A	A	A	A	M	N	A	A	A	A
S1_2461023	T/C	1	2461023	+	NA	NA	NA	NA	NA	NA	T	T	T	T	T	T	T	T	N	T	T	N	T	T	T	N	T	T	T	T	T	T	T	T	N	T	T	T	T	T	T	T	T	T	N	T	T	T	T
S1_2461026	A/C	1	2461026	+	NA	NA	NA	NA	NA	NA	A	A	A	A	A	A	A	A	N	A	A	N	A	A	A	N	A	A	A	A	A	A	A	A	N	A	A	A	A	A	A	A	A	A	N	A	A	M	A
S1_2461047	A/C	1	2461047	+	NA	NA	NA	NA	NA	NA	A	M	A	A	M	A	M	M	N	A	A	N	M	M	A	N	M	A	A	A	A	A	M	A	N	A	A	A	A	A	A	A	A	M	N	A	A	M	M
S1_2461181	C/G	1	2461181	+	NA	NA	NA	NA	NA	NA	C	C	C	C	C	C	C	C	N	C	N	S	C	N	C	N	C	C	C	C	N	C	C	C	C	N	C	C	C	N	C	N	C	C	N	C	C	C	C
S1_2462301	G/A	1	2462301	+	NA	NA	NA	NA	NA	NA	G	G	G	G	G	G	G	G	G	R	G	G	G	N	N	N	G	N	N	G	G	G	G	G	G	G	G	G	G	N	G	G	G	G	G	G	R	N	G
S1_2462304	T/C	1	2462304	+	NA	NA	NA	NA	NA	NA	T	T	T	T	T	T	T	T	T	Y	T	T	T	N	N	N	T	N	N	T	T	T	T	T	T	T	T	T	T	N	T	T	T	T	T	T	T	N	T
S1_2462419	T/C	1	2462419	+	NA	NA	NA	NA	NA	NA	T	T	T	T	T	T	T	T	T	T	T	T	T	T	T	T	T	T	T	T	T	T	N	T	T	T	T	T	T	N	T	N	T	T	T	T	T	T	T
S1_2462425	A/G	1	2462425	+	NA	NA	NA	NA	NA	NA	A	A	A	A	A	A	A	A	A	A	A	A	A	A	A	A	A	A	A	A	A	A	N	A	A	A	A	A	A	N	A	N	A	A	A	A	A	A	A
S1_2464330	T/G	1	2464330	+	NA	NA	NA	NA	NA	NA	T	T	T	T	T	T	T	T	T	T	T	T	T	N	T	T	T	N	T	T	T	T	T	T	G	T	N	T	T	N	T	T	T	T	N	T	N	T	T
S1_2466014	T/C	1	2466014	+	NA	NA	NA	NA	NA	NA	T	T	T	T	N	T	T	T	T	T	N	T	T	T	T	N	T	T	T	T	T	N	T	T	N	N	T	T	T	T	T	N	T	T	N	T	T	T	T
S1_2466068	A/G	1	2466068	+	NA	NA	NA	NA	NA	NA	R	A	A	A	N	A	A	A	A	A	N	A	A	A	A	N	A	A	A	A	A	N	A	A	N	N	A	A	A	A	A	N	A	A	N	A	A	A	A
S1_2466189	A/C	1	2466189	+	NA	NA	NA	NA	NA	NA	A	A	A	A	A	M	A	A	A	A	A	A	A	A	A	A	A	M	A	A	A	M	A	A	A	N	A	A	A	A	A	A	A	A	N	A	A	A	A
S1_2466287	C/A	1	2466287	+	NA	NA	NA	NA	NA	NA	C	C	C	C	C	C	C	C	C	C	N	C	C	N	C	C	C	C	C	C	C	C	C	C	C	N	C	C	C	N	N	N	C	C	N	C	C	C	N
S1_2466545	A/C	1	2466545	+	NA	NA	NA	NA	NA	NA	A	M	M	A	A	A	A	A	N	A	N	A	A	A	M	A	A	A	M	M	A	A	M	A	M	A	A	A	A	A	A	A	A	A	A	A	A	A	A
S1_2471996	A/G	1	2471996	+	NA	NA	NA	NA	NA	NA	A	A	A	A	A	A	A	A	N	A	A	A	A	N	A	N	A	A	N	A	A	A	N	A	A	A	A	A	A	A	A	A	A	A	A	A	A	A	A
S1_2472106	A/T	1	2472106	+	NA	NA	NA	NA	NA	NA	A	A	A	A	A	A	A	A	N	A	A	A	A	A	A	A	A	N	A	A	A	A	A	A	N	A	A	A	A	A	A	N	A	A	N	A	A	A	A
S1_2474780	A/G	1	2474780	+	NA	NA	NA	NA	NA	NA	A	A	A	A	A	A	A	A	A	A	N	A	A	A	N	A	A	A	N	A	A	N	A	A	N	A	A	A	A	A	A	A	A	A	A	A	R	A	A
S1_2474840	T/A	1	2474840	+	NA	NA	NA	NA	NA	NA	W	T	T	T	T	T	T	T	N	T	T	T	W	T	N	T	T	W	T	T	T	T	T	T	T	T	T	T	T	T	N	T	T	T	T	T	T	T	T
S1_2475298	A/G	1	2475298	+	NA	NA	NA	NA	NA	NA	A	A	A	A	A	A	A	R	N	A	G	A	A	A	A	A	A	A	A	A	A	A	A	A	A	A	A	A	A	A	A	A	A	A	A	N	A	A	A
S1_2475320	A/G	1	2475320	+	NA	NA	NA	NA	NA	NA	A	A	A	A	A	A	A	A	N	A	A	A	A	R	A	A	A	A	A	A	A	A	A	A	A	A	A	A	A	A	A	A	A	A	A	N	A	A	A
S1_2475334	C/G	1	2475334	+	NA	NA	NA	NA	NA	NA	C	C	C	C	C	C	C	C	N	C	C	C	C	C	C	C	C	C	C	C	C	S	C	C	C	C	C	C	C	C	C	C	C	C	C	N	C	S	C
S1_2475339	A/C	1	2475339	+	NA	NA	NA	NA	NA	NA	A	A	A	A	M	A	A	A	N	A	A	A	A	A	A	A	A	M	A	A	A	A	A	A	A	A	A	A	A	A	A	A	A	A	A	N	A	A	A
S1_2475385	T/G	1	2475385	+	NA	NA	NA	NA	NA	NA	T	T	T	T	T	T	T	T	T	T	T	K	T	N	T	T	T	T	N	T	T	T	T	N	T	T	T	T	T	T	T	K	T	T	N	K	T	T	T
S1_2475580	A/G	1	2475580	+	NA	NA	NA	NA	NA	NA	A	A	A	A	N	A	A	A	A	A	A	N	A	A	A	N	A	A	A	A	A	A	A	A	A	A	A	A	A	N	A	A	A	A	N	A	A	A	A
S1_2475583	G/A	1	2475583	+	NA	NA	NA	NA	NA	NA	G	G	G	G	G	G	G	G	G	G	N	G	G	G	G	G	G	G	G	G	G	G	G	G	G	N	G	G	R	G	G	G	G	G	N	G	G	G	G
S1_2475593	T/C	1	2475593	+	NA	NA	NA	NA	NA	NA	T	T	T	T	N	T	T	T	T	T	T	N	T	T	T	N	T	T	T	T	T	T	T	T	T	T	T	T	T	N	T	T	T	Y	N	T	T	T	T
S1_2476834	A/G	1	2476834	+	NA	NA	NA	NA	NA	NA	R	A	A	A	A	A	A	A	R	A	N	A	A	A	A	A	R	A	R	A	A	A	A	A	A	A	A	N	A	A	A	A	A	A	N	A	A	A	A
S1_2476841	C/A	1	2476841	+	NA	NA	NA	NA	NA	NA	C	C	C	C	C	C	C	C	C	C	N	C	C	C	C	C	C	C	C	C	C	C	C	C	C	C	C	N	C	C	C	C	C	C	N	C	C	C	C
S1_2476847	T/C	1	2476847	+	NA	NA	NA	NA	NA	NA	T	T	T	T	T	T	T	T	T	T	T	N	T	T	T	T	T	T	T	T	T	T	T	T	T	T	T	T	T	N	T	T	T	T	N	T	T	T	T
S1_2476875	A/C	1	2476875	+	NA	NA	NA	NA	NA	NA	A	A	A	A	A	A	A	A	A	A	A	N	A	A	A	N	A	A	A	A	A	A	A	A	N	A	A	A	A	N	A	A	A	A	N	A	A	A	A
S1_2477091	G/T	1	2477091	+	NA	NA	NA	NA	NA	NA	G	G	G	G	N	G	G	G	G	G	T	G	G	G	G	G	G	G	G	G	G	G	G	G	G	G	G	G	G	N	N	G	G	G	G	G	N	G	G
S1_2481158	A/T	1	2481158	+	NA	NA	NA	NA	NA	NA	A	A	N	A	A	A	A	A	A	A	A	N	A	N	N	N	A	N	A	A	N	A	A	N	A	A	A	N	T	N	A	W	A	N	N	A	A	A	A
S1_2491585	A/C	1	2491585	+	NA	NA	NA	NA	NA	NA	A	A	A	A	A	A	A	A	N	N	N	A	M	A	A	A	A	A	N	A	A	A	N	A	A	A	A	N	A	A	A	A	A	A	N	A	A	A	A
S1_2491591	A/C	1	2491591	+	NA	NA	NA	NA	NA	NA	A	A	A	A	A	A	A	A	N	N	N	A	A	A	A	A	A	A	N	A	A	A	N	A	A	A	A	N	A	A	A	A	M	A	N	A	A	A	M
S1_2491783	G/T	1	2491783	+	NA	NA	NA	NA	NA	NA	G	G	G	G	G	G	G	G	G	G	N	G	G	G	N	G	G	N	G	G	G	G	G	G	G	G	N	G	G	N	N	G	G	G	N	G	G	G	G
S1_2495689	A/G	1	2495689	+	NA	NA	NA	NA	NA	NA	A	A	A	A	A	A	A	A	A	N	A	A	A	A	R	A	A	A	A	A	A	A	A	A	A	A	N	A	A	A	A	A	A	N	N	A	A	A	A
S1_2495766	T/C	1	2495766	+	NA	NA	NA	NA	NA	NA	T	T	T	T	N	T	Y	T	T	T	N	T	T	T	N	T	T	T	T	T	T	T	T	N	T	T	Y	T	N	T	N	T	T	T	N	T	N	T	T
S1_2497546	A/G	1	2497546	+	NA	NA	NA	NA	NA	NA	A	A	A	A	A	A	A	A	A	A	N	A	A	A	A	A	A	A	A	A	A	A	N	N	A	N	A	A	A	A	N	A	A	A	A	A	A	A	A
S1_2501401	G/C	1	2501401	+	NA	NA	NA	NA	NA	NA	G	G	G	G	N	S	N	G	N	G	G	G	G	G	G	G	G	N	G	G	G	G	G	G	G	G	G	G	G	G	N	G	G	G	G	G	G	G	G
S1_2513011	A/G	1	2513011	+	NA	NA	NA	NA	NA	NA	A	A	A	R	A	A	A	A	N	A	A	N	A	A	A	N	A	N	A	N	A	A	A	A	A	A	N	A	A	N	N	N	A	A	N	A	N	A	A
S1_2513020	A/G	1	2513020	+	NA	NA	NA	NA	NA	NA	A	A	A	A	A	A	A	A	N	A	A	N	A	A	A	N	A	N	A	N	A	A	A	A	A	A	N	A	A	N	N	N	A	A	N	A	N	A	A
S1_2513073	T/C	1	2513073	+	NA	NA	NA	NA	NA	NA	T	T	Y	T	T	T	T	T	T	T	N	T	N	T	N	T	T	T	T	N	T	T	T	N	T	N	T	T	T	N	T	N	T	T	T	T	T	T	T
S1_2513162	T/G	1	2513162	+	NA	NA	NA	NA	NA	NA	T	T	T	T	T	T	T	T	K	T	T	T	T	T	K	T	T	T	N	T	T	T	T	N	T	T	T	N	T	N	N	N	T	T	N	T	N	T	T
S1_2513191	C/A	1	2513191	+	NA	NA	NA	NA	NA	NA	C	C	M	C	C	C	C	C	C	C	C	C	C	C	C	C	C	C	N	C	C	C	C	N	C	C	C	N	C	N	N	N	C	C	N	C	N	C	C
S1_2513272	T/C	1	2513272	+	NA	NA	NA	NA	NA	NA	T	T	T	N	T	T	T	T	N	T	T	N	T	N	N	T	T	T	T	N	N	T	T	T	T	T	T	T	T	T	N	T	T	T	N	T	T	T	T
S1_2513277	G/C	1	2513277	+	NA	NA	NA	NA	NA	NA	G	G	G	N	G	G	G	G	N	G	G	N	G	N	N	G	G	G	G	N	N	G	G	S	G	G	G	G	G	G	N	G	G	G	N	G	G	G	G
S1_2513698	C/A	1	2513698	+	NA	NA	NA	NA	NA	NA	C	C	C	C	N	C	C	C	N	C	N	C	C	C	C	C	C	C	C	C	C	C	C	C	C	C	C	C	C	N	C	C	C	C	N	C	M	C	C
S1_2515922	A/C	1	2515922	+	NA	NA	NA	NA	NA	NA	A	A	N	A	A	A	A	A	A	A	N	A	A	A	A	N	A	A	N	N	A	A	A	A	A	N	N	A	A	A	A	N	A	A	N	A	N	A	A
S1_2521006	A/C	1	2521006	+	NA	NA	NA	NA	NA	NA	A	A	A	A	A	A	A	A	A	A	A	N	A	A	A	A	A	A	A	A	A	A	A	A	A	A	A	A	M	N	A	A	A	A	A	A	A	A	A
S1_2521026	T/C	1	2521026	+	NA	NA	NA	NA	NA	NA	Y	T	T	T	T	T	T	T	T	T	T	T	T	N	T	T	T	T	T	T	T	N	T	T	T	T	T	T	T	T	T	T	T	T	Y	T	T	T	T
S1_2521047	A/C	1	2521047	+	NA	NA	NA	NA	NA	NA	A	A	A	A	A	A	A	A	N	A	A	A	A	A	N	A	A	N	A	A	A	A	A	A	A	A	A	A	A	A	N	N	A	A	N	A	A	A	A
S1_2521057	C/T	1	2521057	+	NA	NA	NA	NA	NA	NA	C	C	C	C	C	C	C	C	N	C	C	C	C	C	C	C	C	N	C	C	C	C	C	C	C	C	C	C	C	C	C	N	C	C	N	C	C	C	C
S1_2521096	A/T	1	2521096	+	NA	NA	NA	NA	NA	NA	A	A	A	A	A	A	A	A	N	A	A	N	N	A	A	A	A	A	A	A	A	W	N	A	A	N	A	A	A	N	N	A	A	A	N	A	A	A	A
S1_2522379	T/C	1	2522379	+	NA	NA	NA	NA	NA	NA	T	T	T	T	T	T	T	T	N	T	T	T	T	T	T	N	T	T	N	T	T	T	T	N	N	N	N	N	T	N	T	Y	T	T	T	T	T	T	T
S1_2522395	T/C	1	2522395	+	NA	NA	NA	NA	NA	NA	T	T	T	T	T	T	T	T	N	T	T	T	T	T	T	N	T	T	N	T	T	T	T	N	N	N	N	N	T	N	T	T	T	T	T	T	T	T	T
S1_2527765	T/C	1	2527765	+	NA	NA	NA	NA	NA	NA	T	Y	T	T	T	Y	T	T	N	T	N	T	T	T	N	N	T	T	Y	T	Y	N	T	T	T	T	T	N	T	N	T	N	T	T	N	T	N	Y	T
S1_2527948	T/G	1	2527948	+	NA	NA	NA	NA	NA	NA	N	T	T	T	T	T	T	T	T	T	N	N	K	T	T	T	T	T	T	T	T	T	T	T	T	T	T	T	T	N	N	T	T	T	N	T	T	T	T
S1_2527965	A/G	1	2527965	+	NA	NA	NA	NA	NA	NA	A	A	A	A	A	A	A	A	N	A	N	A	A	N	A	A	A	A	N	A	A	A	A	N	A	N	A	N	A	A	A	A	A	A	N	A	A	A	A
S1_2527970	G/T	1	2527970	+	NA	NA	NA	NA	NA	NA	G	G	G	G	G	G	G	G	N	G	N	G	G	N	G	G	G	G	N	G	G	G	G	N	G	N	G	N	G	G	G	G	G	K	N	G	G	G	G
S1_2527980	G/T	1	2527980	+	NA	NA	NA	NA	NA	NA	G	G	G	G	G	G	G	G	N	G	N	G	G	N	G	G	G	G	N	G	G	G	G	N	G	N	G	N	G	G	G	G	G	G	N	G	G	G	G
S1_2527981	T/G	1	2527981	+	NA	NA	NA	NA	NA	NA	T	K	T	T	K	T	T	T	N	T	N	N	T	N	T	T	T	T	N	K	T	T	T	N	T	N	T	N	T	T	T	T	T	T	N	T	T	T	T
S1_2527982	G/T	1	2527982	+	NA	NA	NA	NA	NA	NA	G	G	G	G	G	G	G	G	N	G	N	G	G	N	G	G	G	G	N	G	G	G	G	N	G	N	G	N	G	G	G	G	G	G	N	G	G	G	G
S1_2534558	T/C	1	2534558	+	NA	NA	NA	NA	NA	NA	T	T	T	T	T	T	T	T	N	N	N	T	T	T	T	Y	T	T	T	T	T	T	T	N	T	T	T	T	T	T	T	T	T	T	T	T	Y	T	T
S1_2534563	A/C	1	2534563	+	NA	NA	NA	NA	NA	NA	A	A	M	A	A	A	A	A	N	N	N	A	A	A	A	A	A	A	A	A	A	A	A	N	A	A	A	A	A	A	A	A	A	A	A	A	A	A	A
S1_2534568	A/C	1	2534568	+	NA	NA	NA	NA	NA	NA	A	A	A	A	A	A	A	A	N	N	N	A	A	A	A	A	A	A	A	A	A	A	A	N	A	A	A	A	A	A	A	A	A	A	A	A	A	A	A
S1_2534582	A/C	1	2534582	+	NA	NA	NA	NA	NA	NA	A	A	A	A	A	A	A	A	N	N	N	A	A	A	A	A	A	A	A	A	A	A	A	N	A	A	A	A	A	A	A	A	A	A	A	A	A	A	A
S1_2534604	T/A	1	2534604	+	NA	NA	NA	NA	NA	NA	T	T	T	T	T	T	T	T	N	T	T	T	T	T	N	T	T	T	T	T	W	T	T	T	T	T	T	T	T	T	T	T	T	T	N	T	T	T	T
S1_2534674	T/C	1	2534674	+	NA	NA	NA	NA	NA	NA	T	T	T	T	T	T	T	T	T	T	T	T	T	T	N	N	T	T	Y	T	T	T	T	T	T	T	T	T	T	T	T	T	Y	T	N	T	T	T	T
S1_2539895	T/C	1	2539895	+	NA	NA	NA	NA	NA	NA	T	T	T	T	T	T	T	T	T	T	T	T	T	T	T	T	T	T	T	T	T	T	T	T	T	T	T	T	T	T	T	N	T	T	T	T	T	T	T
S1_2539948	G/T	1	2539948	+	NA	NA	NA	NA	NA	NA	G	G	G	G	G	G	G	G	N	G	G	G	G	G	G	G	N	G	G	G	G	N	G	G	G	G	G	G	G	G	G	G	G	G	G	G	G	G	G
S1_2540086	A/C	1	2540086	+	NA	NA	NA	NA	NA	NA	A	A	A	A	A	A	A	A	M	A	A	A	A	M	N	N	A	A	A	A	A	A	A	N	A	A	A	A	A	N	A	A	A	A	A	A	A	A	A
S1_2540263	A/C	1	2540263	+	NA	NA	NA	NA	NA	NA	A	A	A	A	A	A	A	A	N	A	A	A	A	A	A	A	A	A	A	A	A	N	A	A	A	A	A	A	A	A	A	A	A	A	A	A	A	A	A
S1_2540319	T/G	1	2540319	+	NA	NA	NA	NA	NA	NA	T	T	T	T	T	T	T	T	T	T	T	T	T	T	N	T	T	N	T	T	T	T	T	T	T	T	T	N	T	N	N	T	T	T	N	T	T	T	T
S1_2540497	A/T	1	2540497	+	NA	NA	NA	NA	NA	NA	A	A	A	A	A	A	A	N	N	A	A	A	A	A	A	A	A	A	A	A	A	A	W	A	A	A	A	A	A	N	A	A	A	A	A	A	A	A	A
S1_2540569	C/A	1	2540569	+	NA	NA	NA	NA	NA	NA	C	C	C	C	C	C	C	C	N	C	C	N	C	C	C	C	C	C	C	C	M	N	C	N	C	N	C	N	C	N	C	C	C	M	C	M	C	C	C
S1_2540579	A/G	1	2540579	+	NA	NA	NA	NA	NA	NA	A	A	A	A	A	A	A	A	N	A	A	N	A	A	A	A	A	A	A	A	A	N	A	N	A	N	A	N	A	N	A	A	A	A	A	A	A	A	A
S1_2542689	A/C	1	2542689	+	NA	NA	NA	NA	NA	NA	M	A	A	A	A	A	A	A	A	A	N	A	A	A	A	M	A	A	A	A	A	A	A	A	A	A	A	A	A	N	A	N	A	A	N	A	A	A	A
S1_2542776	A/T	1	2542776	+	NA	NA	NA	NA	NA	NA	A	A	A	A	A	A	A	A	A	A	A	N	A	A	A	A	A	A	A	A	A	A	A	A	A	A	A	N	A	N	A	A	A	N	N	A	A	A	A
S1_2555061	T/A	1	2555061	+	NA	NA	NA	NA	NA	NA	T	T	T	T	T	T	T	T	T	T	N	N	N	T	T	T	N	T	N	T	T	N	T	T	T	T	T	T	T	T	T	T	T	T	T	W	T	T	T
S1_2578842	A/T	1	2578842	+	NA	NA	NA	NA	NA	NA	W	A	T	T	T	A	W	T	T	A	N	A	T	N	A	T	A	N	N	A	A	T	A	A	W	T	T	A	T	N	T	A	T	A	N	A	A	A	T
S1_2578908	A/G	1	2578908	+	NA	NA	NA	NA	NA	NA	R	A	G	G	G	A	A	G	G	A	A	A	G	G	A	G	A	A	A	A	A	G	A	R	A	G	G	A	G	G	N	A	G	A	G	A	A	A	G
S1_2579198	A/C	1	2579198	+	NA	NA	NA	NA	NA	NA	A	A	A	A	A	A	A	A	A	A	M	A	A	A	A	A	A	A	A	A	A	A	A	A	A	A	A	A	A	A	A	A	A	A	N	A	A	A	A
S1_2579205	A/G	1	2579205	+	NA	NA	NA	NA	NA	NA	A	A	A	A	A	A	A	A	A	A	N	A	A	A	A	A	A	N	A	A	R	A	N	A	A	A	A	A	A	N	A	A	A	A	A	A	A	A	A
S1_2581551	T/C	1	2581551	+	NA	NA	NA	NA	NA	NA	T	T	T	T	T	T	T	T	N	T	N	N	T	T	T	N	T	T	N	T	N	N	T	Y	T	T	T	N	T	T	T	T	T	N	N	T	T	Y	T
S1_2581555	C/A	1	2581555	+	NA	NA	NA	NA	NA	NA	C	C	C	M	C	C	C	C	N	C	N	N	C	M	C	N	C	C	N	C	N	N	C	C	C	C	C	N	C	C	C	C	C	N	N	C	C	C	C
S1_2581567	C/A	1	2581567	+	NA	NA	NA	NA	NA	NA	C	C	C	C	C	C	M	C	N	C	N	N	C	C	M	N	C	C	N	C	N	N	C	C	C	C	C	N	C	C	C	C	C	N	N	C	C	C	C
S1_2581672	T/C	1	2581672	+	NA	NA	NA	NA	NA	NA	T	T	T	T	N	T	T	T	T	T	N	T	T	T	T	Y	T	T	T	T	T	T	T	T	T	T	T	T	T	T	T	N	T	T	N	T	T	T	T
S1_2581847	A/T	1	2581847	+	NA	NA	NA	NA	NA	NA	A	A	A	A	A	A	A	A	A	A	A	A	A	A	A	N	A	N	N	A	A	A	A	A	A	A	A	N	A	A	A	N	A	A	A	A	N	A	N
S1_2581876	A/C	1	2581876	+	NA	NA	NA	NA	NA	NA	A	A	A	A	A	A	A	A	A	N	A	A	A	N	A	A	A	N	A	A	A	A	A	N	A	A	A	A	A	A	N	A	A	A	N	A	A	N	A
S1_2581925	T/C	1	2581925	+	NA	NA	NA	NA	NA	NA	T	T	T	T	T	T	T	T	T	T	T	T	T	N	T	N	T	Y	T	T	T	N	T	Y	T	T	T	T	T	T	T	T	T	T	T	T	T	T	T
S1_2581934	T/C	1	2581934	+	NA	NA	NA	NA	NA	NA	T	T	T	T	T	T	T	T	T	T	T	T	T	N	T	N	T	T	T	T	Y	N	T	T	T	T	T	T	T	T	T	T	T	T	T	T	T	T	Y
S1_2581943	G/C	1	2581943	+	NA	NA	NA	NA	NA	NA	G	G	G	G	G	G	S	G	G	G	N	G	S	G	G	G	N	G	G	G	G	N	G	G	G	G	G	G	G	N	G	G	G	G	G	G	G	G	G
S1_2581952	A/C	1	2581952	+	NA	NA	NA	NA	NA	NA	A	A	A	A	A	A	M	A	A	A	N	A	M	A	M	A	N	M	A	A	M	N	A	A	M	A	A	A	A	N	A	A	A	A	A	A	A	A	A
S1_2582151	C/A	1	2582151	+	NA	NA	NA	NA	NA	NA	C	C	N	C	C	N	N	C	C	C	N	C	C	C	C	C	C	C	C	N	C	C	C	C	C	N	C	C	C	C	C	C	C	C	N	C	C	N	C
S1_2582191	C/T	1	2582191	+	NA	NA	NA	NA	NA	NA	C	C	N	C	C	N	N	C	C	C	N	C	C	C	C	C	C	C	C	N	C	C	C	C	C	N	C	C	C	C	C	C	C	C	N	C	C	N	C
S1_2582225	A/C	1	2582225	+	NA	NA	NA	NA	NA	NA	A	A	A	A	A	A	A	A	N	A	A	A	A	N	A	A	M	A	A	A	A	A	A	A	A	N	A	N	A	A	A	A	A	A	N	A	A	A	A
S1_2582267	T/C	1	2582267	+	NA	NA	NA	NA	NA	NA	T	T	T	T	T	T	T	T	N	N	N	C	T	N	C	T	T	T	N	T	N	T	T	T	N	N	T	T	T	T	T	T	T	T	N	T	T	T	T
S1_2590372	A/G	1	2590372	+	NA	NA	NA	NA	NA	NA	A	A	R	A	A	A	A	A	A	A	N	A	A	A	A	A	A	R	A	A	A	A	A	A	A	A	A	A	A	A	A	A	A	A	N	A	A	A	A
S1_2590587	T/C	1	2590587	+	NA	NA	NA	NA	NA	NA	T	T	T	T	Y	T	T	T	T	T	T	T	T	T	T	T	T	T	T	T	T	N	T	T	T	T	T	T	T	T	T	T	Y	N	N	T	T	T	T
S1_2590592	T/C	1	2590592	+	NA	NA	NA	NA	NA	NA	T	T	T	T	T	T	T	T	T	T	T	T	T	T	T	T	T	T	T	T	C	N	T	T	T	T	T	T	T	T	T	T	T	N	N	T	T	T	T
S1_2591631	T/G	1	2591631	+	NA	NA	NA	NA	NA	NA	T	K	T	T	T	T	T	T	T	N	T	T	T	T	T	T	T	T	T	T	T	T	T	K	T	T	T	T	T	N	T	T	T	T	T	T	T	T	T
S1_2594738	A/C	1	2594738	+	NA	NA	NA	NA	NA	NA	A	A	A	A	A	A	A	A	A	A	N	A	A	A	A	A	A	A	A	A	N	A	A	A	A	N	A	M	A	N	A	A	A	A	A	A	A	A	A
S1_2595113	A/C	1	2595113	+	NA	NA	NA	NA	NA	NA	A	A	A	A	A	A	A	A	A	A	N	A	A	A	N	N	A	A	A	N	A	A	A	A	A	N	A	A	A	N	A	A	A	A	A	A	C	A	A
S1_2595167	A/G	1	2595167	+	NA	NA	NA	NA	NA	NA	A	A	A	A	A	A	A	A	N	A	N	N	A	A	A	N	A	N	N	A	A	A	A	A	A	A	A	A	A	A	A	A	A	A	N	A	A	A	A
S1_2595206	T/C	1	2595206	+	NA	NA	NA	NA	NA	NA	T	T	T	T	N	T	T	T	N	T	N	C	T	T	T	T	T	T	T	N	T	N	T	T	T	T	T	N	T	N	T	T	T	T	N	N	T	T	T
S1_2595225	A/T	1	2595225	+	NA	NA	NA	NA	NA	NA	A	A	W	A	N	A	A	A	N	A	N	A	A	T	A	A	A	A	A	N	A	N	A	A	A	A	A	N	A	N	A	A	A	A	N	N	A	A	A
S1_2595949	A/G	1	2595949	+	NA	NA	NA	NA	NA	NA	A	A	A	A	A	A	A	A	A	A	N	N	A	A	A	A	N	A	N	N	A	A	A	A	N	A	A	A	A	A	A	A	A	A	N	N	A	A	A
S1_2601531	A/G	1	2601531	+	NA	NA	NA	NA	NA	NA	A	A	A	A	A	A	A	A	A	A	N	A	A	A	A	A	R	A	N	R	A	A	A	A	A	A	A	A	A	A	A	A	A	A	A	A	A	A	A
S1_2601563	A/T	1	2601563	+	NA	NA	NA	NA	NA	NA	A	A	A	A	A	A	A	A	A	A	N	W	W	A	A	A	A	A	N	A	W	A	A	A	A	A	A	A	A	A	A	A	A	A	A	A	A	A	A
S1_2604321	A/G	1	2604321	+	NA	NA	NA	NA	NA	NA	A	A	A	A	A	A	A	A	N	A	A	A	A	A	A	A	A	A	A	A	A	A	A	A	A	A	A	A	A	A	A	A	A	R	N	A	A	A	A
S1_2606206	A/T	1	2606206	+	NA	NA	NA	NA	NA	NA	A	A	A	A	A	A	A	A	A	A	N	T	A	A	A	A	N	A	A	A	A	A	A	A	A	A	A	A	W	N	A	A	A	A	A	A	A	A	A
S1_2606214	T/C	1	2606214	+	NA	NA	NA	NA	NA	NA	T	T	T	T	T	T	T	T	T	T	N	T	T	T	T	T	N	T	T	T	T	T	T	T	T	T	T	T	T	N	T	T	T	T	T	T	T	T	T
S1_2606237	C/T	1	2606237	+	NA	NA	NA	NA	NA	NA	C	Y	Y	C	C	C	C	C	C	C	C	C	C	N	C	C	C	Y	C	C	C	Y	C	N	C	C	C	C	C	C	N	C	C	C	N	C	N	N	C
S1_2606644	T/G	1	2606644	+	NA	NA	NA	NA	NA	NA	T	T	T	T	T	T	T	T	T	T	T	T	T	T	T	T	T	T	T	T	T	T	T	T	T	T	T	T	T	T	T	T	T	T	T	T	T	T	T
S1_2607022	T/C	1	2607022	+	NA	NA	NA	NA	NA	NA	T	T	N	T	N	T	T	T	T	T	N	T	T	T	N	T	T	T	T	N	T	T	T	T	T	T	T	N	T	N	N	T	T	T	N	T	N	T	T
S1_2607100	G/C	1	2607100	+	NA	NA	NA	NA	NA	NA	G	G	C	C	C	G	C	C	C	G	N	G	C	C	G	C	G	G	G	G	G	N	G	G	C	C	C	G	C	C	N	G	C	G	N	N	G	G	C
S1_2607315	A/T	1	2607315	+	NA	NA	NA	NA	NA	NA	W	A	A	N	A	A	A	A	N	A	A	A	A	N	N	N	A	A	A	N	A	A	A	A	A	N	A	A	A	N	A	A	A	A	N	N	A	A	A
S1_2611699	C/G	1	2611699	+	NA	NA	NA	NA	NA	NA	C	C	S	C	C	C	C	C	C	C	C	N	C	C	C	C	C	C	N	C	C	N	C	C	C	C	C	C	C	N	C	N	C	C	N	C	N	C	C
S1_2611711	A/G	1	2611711	+	NA	NA	NA	NA	NA	NA	N	A	N	A	A	A	A	A	A	A	A	A	A	A	A	N	A	N	A	A	A	A	A	A	A	A	N	A	A	A	A	A	A	A	N	A	A	A	A
S1_2611712	T/G	1	2611712	+	NA	NA	NA	NA	NA	NA	N	T	N	T	T	T	T	T	T	T	T	T	T	T	T	N	T	N	T	T	T	T	T	T	T	T	N	T	T	T	T	T	T	T	N	T	K	T	T
S1_2611740	T/G	1	2611740	+	NA	NA	NA	NA	NA	NA	T	T	T	T	T	T	T	T	T	T	T	N	T	N	T	T	T	N	T	T	T	T	T	T	T	T	T	T	T	T	T	T	T	T	T	N	T	T	T
S1_2611766	A/T	1	2611766	+	NA	NA	NA	NA	NA	NA	A	A	A	A	A	A	A	A	A	A	A	N	A	N	A	A	A	N	A	A	A	A	A	A	A	A	A	A	A	A	A	A	A	A	A	N	A	A	A
S1_2623635	A/C	1	2623635	+	NA	NA	NA	NA	NA	NA	M	M	M	M	M	A	A	A	A	A	N	A	M	A	A	A	M	N	A	A	A	A	M	M	A	A	A	A	A	N	A	A	A	N	N	M	A	M	M
S1_2628599	T/C	1	2628599	+	NA	NA	NA	NA	NA	NA	T	T	T	N	T	Y	T	T	T	T	T	Y	T	N	T	N	T	T	T	T	T	T	N	Y	T	T	T	T	T	T	T	Y	T	N	T	T	T	T	T
S1_2630547	G/T	1	2630547	+	NA	NA	NA	NA	NA	NA	G	G	K	G	G	G	G	G	N	G	G	G	G	G	G	G	G	G	N	G	G	N	G	T	G	G	T	N	G	G	G	G	K	G	N	N	N	G	G
S1_2630623	A/C	1	2630623	+	NA	NA	NA	NA	NA	NA	A	A	N	A	A	A	A	A	N	A	A	N	A	A	A	A	A	A	A	M	A	M	A	A	N	A	A	A	A	A	A	M	A	A	A	A	A	A	A
S1_2630632	A/C	1	2630632	+	NA	NA	NA	NA	NA	NA	A	A	N	A	A	M	N	A	N	A	A	N	A	A	A	A	A	A	A	M	A	A	A	A	N	A	A	A	A	A	A	A	A	A	A	A	A	A	A
S1_2630655	G/T	1	2630655	+	NA	NA	NA	NA	NA	NA	G	G	N	G	G	G	G	G	N	G	G	N	G	G	G	G	G	G	G	G	G	K	G	G	N	G	G	K	G	G	G	G	G	G	G	G	G	G	G
S1_2632076	C/G	1	2632076	+	NA	NA	NA	NA	NA	NA	S	C	G	G	G	C	C	G	G	C	C	N	G	G	C	N	C	C	C	C	N	N	N	C	G	G	N	C	G	N	G	C	G	C	G	C	C	C	G
S1_2633779	A/G	1	2633779	+	NA	NA	NA	NA	NA	NA	A	A	N	A	A	A	A	A	A	N	A	A	A	N	A	N	A	A	A	N	A	A	A	A	A	A	A	A	G	A	N	A	A	A	N	N	A	A	A
S1_2633785	A/C	1	2633785	+	NA	NA	NA	NA	NA	NA	A	A	N	A	A	A	A	A	A	N	A	A	A	N	A	N	A	A	A	N	A	A	A	A	A	A	A	A	A	A	N	A	A	M	N	N	A	M	A
S1_2633826	T/G	1	2633826	+	NA	NA	NA	NA	NA	NA	T	T	N	T	T	T	T	T	T	K	N	N	T	T	T	T	K	T	N	T	T	T	T	N	N	T	T	T	T	T	N	T	T	T	N	T	T	T	T
S1_2634675	G/T	1	2634675	+	NA	NA	NA	NA	NA	NA	G	G	T	T	T	G	G	T	T	N	G	G	T	N	G	T	G	N	G	G	G	T	G	K	T	T	T	G	T	T	N	G	T	G	T	G	G	G	T
S1_2634718	A/C	1	2634718	+	NA	NA	NA	NA	NA	NA	A	A	A	A	A	A	A	A	A	A	A	A	A	A	A	A	A	A	A	N	A	M	A	A	A	A	A	A	A	A	A	A	A	M	A	A	A	A	M
S1_2637516	C/T	1	2637516	+	NA	NA	NA	NA	NA	NA	C	C	C	C	C	C	C	C	C	N	C	N	C	N	C	C	C	C	C	C	C	T	C	C	C	N	C	C	C	C	C	C	C	C	C	C	C	C	C
S1_2637607	C/A	1	2637607	+	NA	NA	NA	NA	NA	NA	C	C	C	C	C	C	C	C	C	C	N	C	C	C	C	C	C	C	C	C	C	C	C	C	C	C	C	N	C	C	N	C	C	C	C	C	C	C	C
S1_2637613	C/A	1	2637613	+	NA	NA	NA	NA	NA	NA	C	C	C	C	C	C	C	C	C	C	N	C	C	C	C	C	C	C	C	C	C	C	C	C	C	C	C	N	C	C	N	C	C	C	C	C	C	C	C
S1_2637625	T/G	1	2637625	+	NA	NA	NA	NA	NA	NA	T	T	T	T	T	T	T	T	G	T	N	T	T	T	T	T	T	T	T	T	T	T	T	T	T	T	T	N	T	T	N	T	T	T	T	T	T	T	T
S1_2638257	G/A	1	2638257	+	NA	NA	NA	NA	NA	NA	R	R	R	R	A	R	R	R	A	R	N	R	R	R	G	A	A	A	G	R	G	N	R	R	R	R	R	A	R	R	A	G	R	R	N	A	N	R	R
S1_2638275	T/C	1	2638275	+	NA	NA	NA	NA	NA	NA	N	T	T	Y	N	T	T	T	N	T	N	N	T	Y	T	N	T	T	N	N	T	T	T	T	T	T	T	N	T	T	N	T	T	T	N	T	T	T	T
S1_2638300	C/T	1	2638300	+	NA	NA	NA	NA	NA	NA	Y	Y	Y	Y	T	Y	Y	Y	T	Y	N	Y	Y	Y	C	T	T	T	C	Y	C	N	Y	Y	Y	Y	Y	T	Y	Y	T	C	Y	Y	N	T	N	Y	Y
S1_2638303	G/A	1	2638303	+	NA	NA	NA	NA	NA	NA	R	R	R	R	A	R	R	R	A	R	N	R	R	R	G	A	A	A	G	R	G	N	R	R	R	R	R	A	R	R	A	G	R	R	N	A	N	R	R
S1_2640658	T/C	1	2640658	+	NA	NA	NA	NA	NA	NA	T	T	T	T	T	T	T	T	N	T	T	N	T	T	T	T	T	N	T	T	T	T	T	N	T	Y	T	T	N	T	N	T	T	T	N	T	T	T	T
S1_2641189	A/G	1	2641189	+	NA	NA	NA	NA	NA	NA	A	A	A	A	A	A	A	A	A	A	N	A	A	A	A	A	N	A	A	A	A	A	A	A	A	A	A	A	A	N	A	N	A	A	N	A	A	A	A
S1_2641304	A/G	1	2641304	+	NA	NA	NA	NA	NA	NA	A	A	A	N	A	A	A	N	A	A	N	A	A	A	A	A	R	A	A	A	A	N	A	A	N	A	A	R	A	N	N	A	A	A	A	A	A	A	A
S1_2641370	A/G	1	2641370	+	NA	NA	NA	NA	NA	NA	A	A	A	A	A	A	A	A	A	A	N	N	A	A	A	N	A	A	A	A	A	A	A	A	A	A	A	A	A	A	A	A	A	A	A	A	A	A	A
S1_2641416	T/A	1	2641416	+	NA	NA	NA	NA	NA	NA	T	T	T	T	T	T	T	T	T	T	N	N	T	T	T	N	T	T	T	T	T	T	T	T	T	T	T	T	T	T	T	T	T	T	T	T	T	T	T
S1_2652441	A/G	1	2652441	+	NA	NA	NA	NA	NA	NA	A	A	A	A	A	A	A	A	A	A	N	A	A	A	N	A	A	A	A	R	A	N	A	R	A	A	A	A	A	A	A	A	A	N	N	A	A	A	A
S1_2654023	C/A	1	2654023	+	NA	NA	NA	NA	NA	NA	C	C	C	C	C	C	C	C	C	C	N	C	C	C	C	C	C	C	C	C	C	C	C	C	N	C	C	C	C	N	C	C	C	N	N	C	C	C	C
S1_2654303	T/C	1	2654303	+	NA	NA	NA	NA	NA	NA	T	T	T	T	T	T	T	T	T	N	N	T	T	T	T	T	T	T	T	T	T	T	T	T	T	T	T	T	T	T	N	T	T	T	N	T	T	T	T
S1_2661243	T/C	1	2661243	+	NA	NA	NA	NA	NA	NA	T	T	T	T	T	T	T	T	N	T	T	T	T	T	T	T	T	T	T	T	T	N	T	T	T	T	T	N	T	N	T	T	T	T	T	T	T	T	T
S1_2661270	T/C	1	2661270	+	NA	NA	NA	NA	NA	NA	T	T	T	T	T	T	T	T	T	N	T	T	T	T	T	N	T	T	T	T	N	T	T	T	T	N	T	T	T	T	N	T	T	N	N	N	T	T	T
S1_2662022	A/G	1	2662022	+	NA	NA	NA	NA	NA	NA	A	N	A	A	A	R	A	A	N	A	R	N	A	A	A	A	R	A	A	A	A	A	A	A	A	N	A	A	A	A	A	A	A	A	N	A	A	A	A
S1_2662024	T/G	1	2662024	+	NA	NA	NA	NA	NA	NA	T	N	T	T	T	T	T	T	N	T	T	N	T	T	T	T	K	T	T	T	T	T	T	T	T	N	T	T	T	T	T	T	T	T	N	T	T	T	K
S1_2663679	A/G	1	2663679	+	NA	NA	NA	NA	NA	NA	A	A	N	A	A	N	A	A	A	A	N	A	A	A	A	A	A	A	A	N	N	A	A	N	A	A	A	N	A	N	A	A	A	A	N	A	A	A	A
S1_2663711	A/T	1	2663711	+	NA	NA	NA	NA	NA	NA	A	A	N	A	A	N	A	A	A	A	N	A	A	A	A	A	A	A	A	N	N	A	A	N	A	A	A	N	A	N	A	A	A	A	N	A	A	A	A
S1_2680157	G/T	1	2680157	+	NA	NA	NA	NA	NA	NA	G	K	G	G	G	G	G	K	N	G	G	G	K	G	G	G	G	G	G	G	G	G	G	K	K	G	G	G	G	N	K	G	G	G	N	G	G	G	G
S1_2680242	A/G	1	2680242	+	NA	NA	NA	NA	NA	NA	A	A	A	A	N	A	A	A	N	N	A	A	A	A	A	N	A	A	N	A	A	A	A	N	A	A	A	A	A	N	A	A	R	A	N	A	A	A	N
S1_2680359	A/G	1	2680359	+	NA	NA	NA	NA	NA	NA	A	A	A	A	A	A	A	A	A	A	N	R	A	A	A	N	N	A	A	N	A	N	A	N	A	A	N	A	A	N	N	A	A	A	N	N	A	A	A
S1_2680392	A/C	1	2680392	+	NA	NA	NA	NA	NA	NA	A	A	A	A	A	A	A	M	N	A	N	A	M	A	A	N	A	A	A	A	A	A	N	A	A	A	A	A	A	A	A	A	A	M	A	A	A	N	A
S1_2682628	T/C	1	2682628	+	NA	NA	NA	NA	NA	NA	T	T	T	T	N	T	T	T	N	T	T	T	T	T	T	T	T	T	N	T	T	N	T	T	N	T	T	T	T	T	T	N	T	T	T	T	T	T	T
S1_2682651	T/G	1	2682651	+	NA	NA	NA	NA	NA	NA	T	T	T	T	T	N	T	T	T	T	T	T	T	N	N	T	T	T	T	N	T	T	N	T	T	N	T	T	N	N	T	T	T	T	N	T	T	T	T
S1_2682681	A/T	1	2682681	+	NA	NA	NA	NA	NA	NA	A	A	A	A	A	A	A	A	N	A	A	A	A	A	A	N	N	N	A	N	A	A	A	A	A	A	A	A	A	N	A	A	A	A	N	A	A	A	A
S1_2688634	A/C	1	2688634	+	NA	NA	NA	NA	NA	NA	M	A	A	A	N	A	A	A	N	A	A	A	A	A	A	A	A	N	A	A	A	N	A	A	A	A	N	A	A	N	A	A	M	A	A	A	A	A	A
S1_2688640	T/C	1	2688640	+	NA	NA	NA	NA	NA	NA	T	T	T	T	N	T	T	T	T	T	T	T	T	T	T	Y	T	N	T	T	T	N	T	T	T	T	T	T	T	N	T	T	T	T	T	T	T	T	T
S1_2690212	T/C	1	2690212	+	NA	NA	NA	NA	NA	NA	T	T	T	T	T	T	T	T	T	N	T	T	T	T	T	T	N	T	T	T	T	T	T	T	Y	T	T	T	T	T	T	T	T	T	N	T	T	T	T
S1_2690214	G/C	1	2690214	+	NA	NA	NA	NA	NA	NA	G	G	G	G	G	G	S	G	G	G	G	G	G	G	G	G	G	N	G	G	G	G	G	G	G	G	G	G	G	G	C	G	G	G	N	G	G	G	G
S1_2690224	G/T	1	2690224	+	NA	NA	NA	NA	NA	NA	K	G	G	G	G	G	G	G	G	G	G	G	G	G	G	G	G	N	G	G	G	G	G	G	G	G	G	G	G	G	G	G	G	G	N	G	G	G	G
S1_2697194	G/A	1	2697194	+	NA	NA	NA	NA	NA	NA	G	G	G	G	G	N	G	G	G	N	G	N	G	N	G	G	G	G	N	G	N	G	R	N	G	G	N	G	G	N	N	G	G	G	G	N	G	G	G
S1_2698079	T/C	1	2698079	+	NA	NA	NA	NA	NA	NA	T	T	T	T	T	T	T	T	T	T	N	N	T	T	T	T	T	N	T	T	T	T	T	T	T	N	T	T	T	T	N	T	Y	T	N	T	N	T	T
S1_2698467	T/C	1	2698467	+	NA	NA	NA	NA	NA	NA	T	T	T	T	T	T	T	T	T	T	T	T	T	N	T	T	T	T	T	T	T	T	T	N	T	T	T	T	N	N	T	T	T	N	N	T	T	T	T
S1_2709436	T/C	1	2709436	+	NA	NA	NA	NA	NA	NA	T	T	T	T	T	T	T	T	T	T	T	T	T	N	T	T	T	N	N	T	T	N	T	T	T	N	T	T	T	N	T	T	T	T	N	T	N	T	N
S1_2709774	T/G	1	2709774	+	NA	NA	NA	NA	NA	NA	T	T	T	T	T	T	T	T	N	T	N	T	T	N	T	T	T	T	T	T	T	T	T	T	T	T	T	T	N	T	T	T	T	T	K	T	T	T	T
S1_2709784	A/G	1	2709784	+	NA	NA	NA	NA	NA	NA	A	R	G	A	A	A	A	R	A	A	A	N	A	A	A	N	A	A	A	R	A	A	A	A	A	R	R	A	A	R	A	N	R	A	A	A	R	G	R
S1_2709787	C/G	1	2709787	+	NA	NA	NA	NA	NA	NA	C	S	C	C	C	C	C	C	C	C	C	N	C	C	C	N	C	S	C	C	S	C	C	C	C	C	C	S	C	S	C	N	S	C	C	C	C	C	C
S1_2709796	A/G	1	2709796	+	NA	NA	NA	NA	NA	NA	R	A	A	A	A	A	A	A	A	A	A	N	A	A	A	N	A	A	R	R	A	A	A	A	A	A	A	A	A	R	A	N	R	A	A	A	A	A	R
S1_2709798	A/G	1	2709798	+	NA	NA	NA	NA	NA	NA	A	A	A	A	A	A	A	A	A	A	A	N	A	A	A	N	A	R	A	R	A	A	A	A	A	A	A	A	A	A	A	N	A	A	A	A	A	A	A
S1_2709832	T/G	1	2709832	+	NA	NA	NA	NA	NA	NA	T	T	T	T	T	T	T	T	N	T	N	T	T	T	T	K	T	N	T	T	T	T	N	T	T	T	T	T	T	N	T	N	T	N	T	T	T	T	T
S1_2709850	T/G	1	2709850	+	NA	NA	NA	NA	NA	NA	T	T	T	T	T	T	T	T	N	T	N	K	T	K	T	T	K	N	T	T	T	T	N	T	T	T	T	T	T	N	T	N	T	N	T	T	T	T	T
S1_2709927	T/C	1	2709927	+	NA	NA	NA	NA	NA	NA	T	T	Y	T	N	T	T	T	T	T	N	T	T	T	T	T	N	T	T	Y	N	T	T	T	T	T	T	T	T	N	N	N	T	T	T	T	T	T	T
S1_2709939	A/C	1	2709939	+	NA	NA	NA	NA	NA	NA	A	A	A	A	A	A	A	A	A	A	A	A	A	A	N	A	N	A	N	A	A	N	A	N	A	M	A	N	A	N	A	A	A	A	N	A	A	A	A
S1_2709943	A/C	1	2709943	+	NA	NA	NA	NA	NA	NA	A	A	A	A	A	A	A	M	A	A	A	A	A	A	N	A	N	A	N	A	A	N	A	N	A	A	A	N	A	N	A	A	A	A	N	A	A	A	A
S1_2710206	T/A	1	2710206	+	NA	NA	NA	NA	NA	NA	T	T	T	T	T	T	T	T	T	T	N	T	T	T	T	T	T	T	T	T	T	T	T	T	T	T	T	T	T	T	T	N	T	T	T	W	T	T	T
S1_2710244	G/T	1	2710244	+	NA	NA	NA	NA	NA	NA	G	G	K	G	K	G	G	G	G	G	G	G	G	G	N	G	G	G	N	G	G	G	G	G	G	G	G	N	G	N	G	G	G	G	G	G	G	G	G
S1_2711503	A/G	1	2711503	+	NA	NA	NA	NA	NA	NA	A	A	A	A	A	A	A	A	A	A	N	A	A	A	A	A	A	N	N	A	A	N	A	A	A	N	A	N	N	N	N	N	A	A	A	N	A	N	A
S1_2711534	T/A	1	2711534	+	NA	NA	NA	NA	NA	NA	T	T	T	T	T	T	T	T	T	T	A	T	T	T	T	N	T	T	T	T	T	T	T	T	T	T	T	N	T	T	T	N	T	N	T	T	T	T	T
S1_2711612	A/G	1	2711612	+	NA	NA	NA	NA	NA	NA	A	A	A	A	A	A	A	A	N	A	N	A	N	N	N	A	A	A	N	N	A	A	A	A	N	A	A	N	A	N	N	A	A	A	R	A	A	A	A
S1_2712229	A/G	1	2712229	+	NA	NA	NA	NA	NA	NA	A	A	A	A	A	A	A	A	N	A	N	A	A	A	A	R	A	N	A	A	A	A	A	A	N	A	R	N	A	N	N	A	A	A	N	A	A	A	A
S1_2712595	T/C	1	2712595	+	NA	NA	NA	NA	NA	NA	T	T	T	T	T	T	N	T	T	T	T	T	Y	T	T	T	T	T	T	T	N	N	T	N	T	T	N	T	T	T	N	T	T	T	N	T	T	T	T
S1_2720681	G/T	1	2720681	+	NA	NA	NA	NA	NA	NA	G	G	G	G	G	N	G	G	G	G	G	G	G	G	G	N	G	G	G	G	G	N	G	G	G	G	G	G	G	N	G	N	G	G	N	G	G	G	G
S1_2731944	G/C	1	2731944	+	NA	NA	NA	NA	NA	NA	G	G	G	G	N	G	G	G	G	G	G	G	G	N	G	G	G	G	N	G	G	G	G	G	G	G	G	G	G	G	G	G	G	G	G	G	G	G	S
S1_2731953	G/C	1	2731953	+	NA	NA	NA	NA	NA	NA	S	S	S	S	N	S	S	S	S	G	G	G	G	N	G	G	S	G	N	S	G	G	C	S	G	G	G	G	S	G	G	S	S	S	G	G	G	S	S
S1_2731958	C/G	1	2731958	+	NA	NA	NA	NA	NA	NA	C	C	C	S	N	C	C	C	C	C	C	C	C	N	C	C	C	C	N	C	C	C	C	C	C	C	C	C	C	C	C	C	C	C	C	C	C	C	C
S1_2731961	G/T	1	2731961	+	NA	NA	NA	NA	NA	NA	K	K	K	K	N	K	K	G	K	K	G	T	G	N	T	G	K	G	N	G	G	G	G	G	K	T	G	G	K	T	K	K	K	K	G	T	G	K	K
S1_2731964	A/G	1	2731964	+	NA	NA	NA	NA	NA	NA	A	A	R	A	N	R	R	A	A	A	A	A	A	N	A	G	R	A	N	A	A	A	A	R	A	A	A	A	A	A	A	A	R	A	A	A	A	R	A
S1_2731968	T/A	1	2731968	+	NA	NA	NA	NA	NA	NA	T	W	W	T	N	W	T	T	T	T	T	T	T	N	T	T	T	T	N	W	A	T	A	T	W	T	T	T	T	T	W	T	W	T	T	T	T	T	W
S1_2731969	C/A	1	2731969	+	NA	NA	NA	NA	NA	NA	C	C	C	C	N	C	C	C	C	C	C	C	C	N	C	C	C	C	N	C	C	C	C	M	C	C	C	C	C	C	C	C	C	C	C	C	C	C	C
S1_2734005	A/C	1	2734005	+	NA	NA	NA	NA	NA	NA	A	A	A	A	A	N	A	A	N	A	A	A	M	A	A	A	A	A	N	A	A	A	N	A	A	A	A	A	A	N	A	A	M	A	A	A	A	A	A
S1_2734094	T/C	1	2734094	+	NA	NA	NA	NA	NA	NA	T	T	T	T	T	T	T	T	T	T	N	N	T	N	T	T	C	T	N	T	T	T	N	N	T	N	N	T	T	T	T	N	T	T	T	T	T	T	T
S1_2734641	A/G	1	2734641	+	NA	NA	NA	NA	NA	NA	A	A	A	A	A	A	A	A	A	A	A	A	A	A	A	N	A	A	N	A	A	A	A	N	A	A	N	A	A	N	N	A	A	A	N	A	A	A	A
S1_2734650	A/G	1	2734650	+	NA	NA	NA	NA	NA	NA	A	A	A	A	A	A	A	A	A	N	N	A	A	N	A	A	A	A	A	A	A	A	A	A	N	R	A	A	A	R	N	A	A	A	N	A	A	A	A
S1_2734660	T/A	1	2734660	+	NA	NA	NA	NA	NA	NA	N	T	T	T	T	T	T	T	T	N	N	T	T	N	T	T	T	T	T	T	T	T	T	T	N	T	T	T	T	T	N	T	T	T	N	T	T	T	N
S1_2734773	T/C	1	2734773	+	NA	NA	NA	NA	NA	NA	T	T	T	T	T	T	T	T	T	T	T	T	T	T	T	N	T	N	T	T	T	N	N	T	T	T	T	T	T	T	N	T	T	T	N	N	T	Y	T
S1_2734834	A/G	1	2734834	+	NA	NA	NA	NA	NA	NA	A	A	A	N	A	A	A	A	A	A	N	A	R	A	A	A	A	A	A	A	A	A	A	N	N	A	A	N	A	N	A	A	A	N	N	A	A	A	A
S1_2734837	A/G	1	2734837	+	NA	NA	NA	NA	NA	NA	A	A	A	N	A	A	A	A	A	A	N	A	R	A	A	A	A	A	A	A	A	A	A	N	N	A	A	N	A	N	A	A	A	N	N	A	A	A	A
S1_2734864	A/G	1	2734864	+	NA	NA	NA	NA	NA	NA	A	A	A	N	A	A	R	A	A	A	N	A	A	A	A	A	A	A	A	A	A	A	A	N	N	A	A	N	A	N	A	A	A	N	N	A	A	A	A
S1_2735036	C/A	1	2735036	+	NA	NA	NA	NA	NA	NA	C	C	C	C	C	C	C	C	C	C	N	C	N	C	C	C	M	C	C	C	C	C	C	C	C	C	C	C	C	C	N	C	C	C	N	C	C	C	C
S1_2735040	A/C	1	2735040	+	NA	NA	NA	NA	NA	NA	A	A	A	A	A	A	N	A	N	N	N	A	A	A	A	A	A	A	A	A	A	A	A	A	A	A	A	A	N	N	A	N	A	A	A	A	A	A	A
S1_2735052	G/A	1	2735052	+	NA	NA	NA	NA	NA	NA	G	G	G	G	G	G	G	G	G	G	N	G	N	G	G	G	G	G	G	G	G	G	G	G	G	G	G	G	G	G	N	G	G	G	N	G	G	G	G
S1_2735061	A/C	1	2735061	+	NA	NA	NA	NA	NA	NA	A	A	A	A	A	A	A	A	A	A	N	A	N	A	A	A	A	A	A	A	A	A	A	A	A	A	A	A	A	A	N	A	A	A	N	A	A	A	A
S1_2736867	A/G	1	2736867	+	NA	NA	NA	NA	NA	NA	A	R	A	A	A	A	A	A	G	A	N	A	A	A	A	A	A	A	A	A	N	A	A	A	A	A	A	A	A	A	R	A	A	A	N	A	A	A	R
S1_2736876	T/G	1	2736876	+	NA	NA	NA	NA	NA	NA	T	T	K	T	T	T	T	T	T	T	N	T	T	T	T	T	T	T	T	T	N	T	T	T	T	T	T	T	T	T	T	T	K	T	N	T	T	T	T
S1_2739170	A/G	1	2739170	+	NA	NA	NA	NA	NA	NA	A	A	A	R	A	A	A	A	N	A	N	A	A	A	A	A	A	A	A	A	A	N	A	A	A	A	N	A	A	N	N	A	A	A	A	A	A	A	A
S1_2739172	T/G	1	2739172	+	NA	NA	NA	NA	NA	NA	T	T	T	T	T	T	T	T	N	T	N	T	T	T	T	T	T	T	T	K	K	N	T	T	T	T	N	T	T	N	N	T	T	T	T	T	T	T	T
S1_2739310	A/G	1	2739310	+	NA	NA	NA	NA	NA	NA	A	A	A	A	A	A	A	A	A	A	N	N	A	A	A	N	A	A	A	A	A	N	A	A	A	A	A	A	A	A	A	A	A	A	A	A	N	A	A
S1_2739771	T/C	1	2739771	+	NA	NA	NA	NA	NA	NA	T	T	T	T	T	T	T	T	N	T	T	T	T	T	T	N	T	T	T	T	T	T	T	T	T	T	T	N	T	N	T	T	T	T	N	T	T	T	T
S1_2742068	T/C	1	2742068	+	NA	NA	NA	NA	NA	NA	T	T	T	T	T	T	T	T	T	T	N	Y	T	T	T	T	T	T	Y	T	T	T	T	T	T	T	T	T	T	T	T	T	T	T	N	T	T	T	T
S1_2742324	T/C	1	2742324	+	NA	NA	NA	NA	NA	NA	Y	T	T	T	T	T	T	T	T	T	T	T	N	T	T	T	T	T	N	T	T	T	T	N	N	N	T	T	T	N	T	T	T	T	N	N	T	T	T
S1_2742349	A/T	1	2742349	+	NA	NA	NA	NA	NA	NA	A	A	N	A	A	A	A	A	A	A	A	A	A	A	T	N	A	A	A	A	N	A	A	A	A	A	A	A	A	A	N	A	A	A	N	A	A	A	A
S1_2742356	G/T	1	2742356	+	NA	NA	NA	NA	NA	NA	G	G	G	G	G	G	G	G	T	G	G	G	N	G	G	G	G	G	N	G	G	G	G	N	N	N	G	G	G	N	G	G	G	G	N	N	G	G	G
S1_2742359	T/C	1	2742359	+	NA	NA	NA	NA	NA	NA	T	T	T	T	T	T	T	T	T	T	T	T	N	T	T	T	T	T	N	T	T	T	T	N	N	N	T	T	T	N	T	T	T	T	N	N	T	T	T
S1_2742361	T/C	1	2742361	+	NA	NA	NA	NA	NA	NA	T	T	N	T	T	T	T	T	T	T	T	T	T	T	T	N	T	T	T	T	N	T	T	T	T	T	T	T	T	Y	N	T	T	T	N	T	T	T	T
S1_2742368	G/A	1	2742368	+	NA	NA	NA	NA	NA	NA	G	G	G	G	G	G	G	G	G	G	G	G	N	G	G	G	G	G	N	G	G	G	G	N	N	N	G	G	G	N	G	G	G	G	N	N	G	G	G
S1_2745214	A/G	1	2745214	+	NA	NA	NA	NA	NA	NA	A	A	A	A	N	A	A	A	A	A	N	A	N	N	A	N	A	A	A	A	A	A	A	N	A	A	N	N	A	N	N	N	A	A	N	A	A	A	A
S1_2772583	T/C	1	2772583	+	NA	NA	NA	NA	NA	NA	T	T	T	T	T	T	T	T	N	T	N	T	T	N	T	T	T	T	T	T	T	T	T	T	T	T	T	T	T	T	T	T	T	T	N	T	T	T	T
S1_2777263	A/G	1	2777263	+	NA	NA	NA	NA	NA	NA	A	A	A	A	A	A	A	A	A	A	N	A	A	A	A	A	A	A	N	A	A	A	A	N	R	A	A	A	A	A	A	A	A	A	A	A	A	A	A
S1_2777273	A/G	1	2777273	+	NA	NA	NA	NA	NA	NA	A	A	A	A	A	A	A	A	A	A	N	A	A	A	A	A	A	A	N	A	A	A	A	N	A	A	A	A	A	A	A	A	A	A	A	A	A	A	A
S1_2784147	G/A	1	2784147	+	NA	NA	NA	NA	NA	NA	G	G	G	G	G	G	G	G	N	G	N	N	G	N	G	N	G	G	G	G	G	N	G	N	G	N	G	G	G	N	N	N	G	G	N	N	G	G	G
S1_2786577	T/C	1	2786577	+	NA	NA	NA	NA	NA	NA	T	T	T	Y	T	T	T	T	N	T	T	N	T	T	Y	N	T	T	T	T	T	T	T	T	T	T	T	T	T	N	T	T	T	T	N	T	T	T	T
S1_2786587	T/G	1	2786587	+	NA	NA	NA	NA	NA	NA	T	T	T	T	T	T	T	T	N	T	T	N	T	T	T	N	T	T	T	T	T	T	T	T	T	T	T	T	N	N	T	T	T	T	N	T	T	T	T
S1_2786607	A/C	1	2786607	+	NA	NA	NA	NA	NA	NA	A	A	A	A	A	A	A	A	N	A	N	A	A	A	A	A	A	N	A	A	A	A	N	A	A	A	A	A	A	A	A	N	A	A	N	A	M	A	A
S1_2786762	T/G	1	2786762	+	NA	NA	NA	NA	NA	NA	T	T	T	T	T	N	N	T	T	T	N	T	T	N	T	T	N	N	N	T	T	T	T	T	T	N	T	T	T	T	N	N	T	T	N	T	T	T	T
S1_2786774	A/G	1	2786774	+	NA	NA	NA	NA	NA	NA	A	A	A	A	N	A	A	A	A	A	A	A	A	A	A	R	A	A	A	A	A	N	A	A	A	A	A	A	A	A	N	A	A	A	A	A	A	A	A
S1_2789525	T/C	1	2789525	+	NA	NA	NA	NA	NA	NA	T	T	T	T	N	T	T	T	N	T	N	T	Y	T	T	T	T	T	T	T	T	T	T	T	N	T	T	T	T	N	T	T	T	T	N	N	T	T	T
S1_2789536	C/A	1	2789536	+	NA	NA	NA	NA	NA	NA	C	C	C	C	N	C	C	C	N	C	N	C	C	C	C	C	C	C	C	C	C	C	C	C	N	C	C	C	C	N	C	C	C	C	N	N	C	C	C
S1_2789750	A/C	1	2789750	+	NA	NA	NA	NA	NA	NA	A	A	A	A	A	A	A	A	N	A	A	A	A	A	A	A	A	N	A	A	A	A	A	A	A	A	A	A	A	A	A	A	A	A	A	A	A	A	A
S1_2791792	C/T	1	2791792	+	NA	NA	NA	NA	NA	NA	C	C	N	C	C	C	C	C	C	Y	C	N	C	C	C	C	C	C	N	N	C	C	C	C	C	C	C	C	C	C	N	C	C	C	C	N	C	C	C
S1_2791800	T/C	1	2791800	+	NA	NA	NA	NA	NA	NA	T	T	T	T	T	T	T	T	T	N	N	T	T	T	N	T	T	T	T	T	T	T	T	T	N	T	N	T	T	T	T	Y	T	T	N	T	T	T	T
S1_2800016	T/C	1	2800016	+	NA	NA	NA	NA	NA	NA	T	T	T	T	Y	T	T	T	T	T	N	T	T	T	T	T	T	N	N	T	T	T	T	T	T	N	T	N	N	N	T	T	T	N	T	T	T	T	T
S1_2800110	A/C	1	2800110	+	NA	NA	NA	NA	NA	NA	A	A	A	A	A	A	N	A	A	A	A	A	A	A	N	A	A	A	A	A	A	A	N	A	A	N	A	A	A	N	N	A	A	A	N	A	A	A	A
S1_2800120	A/G	1	2800120	+	NA	NA	NA	NA	NA	NA	A	A	A	A	A	A	N	A	A	A	A	A	A	A	N	A	A	A	A	A	A	A	N	A	A	N	A	A	A	N	N	A	A	A	N	A	A	A	A
S1_2800136	G/A	1	2800136	+	NA	NA	NA	NA	NA	NA	G	G	G	G	G	G	N	G	G	G	G	G	G	G	N	G	G	G	G	G	G	G	N	G	G	N	G	G	G	N	N	R	G	G	N	G	G	G	G
S1_2800385	T/G	1	2800385	+	NA	NA	NA	NA	NA	NA	K	T	T	K	T	T	T	T	N	T	T	T	T	N	K	T	T	T	T	T	T	T	T	T	T	T	T	T	N	T	T	T	T	T	T	T	T	T	T
S1_2800390	T/G	1	2800390	+	NA	NA	NA	NA	NA	NA	T	T	T	T	T	T	T	T	N	T	T	T	T	T	T	T	T	T	T	T	T	T	T	T	T	T	T	T	T	T	T	T	T	T	T	T	T	T	N
S1_2800406	T/C	1	2800406	+	NA	NA	NA	NA	NA	NA	T	T	T	T	T	N	T	T	T	T	T	T	T	T	T	Y	T	T	T	T	T	T	T	T	T	T	T	T	T	T	T	T	T	T	T	T	T	T	T
S1_2802540	T/G	1	2802540	+	NA	NA	NA	NA	NA	NA	T	K	T	K	T	T	T	T	T	T	T	T	T	N	T	T	T	T	T	N	T	T	T	T	T	N	T	T	T	T	T	T	T	T	T	T	T	T	T
S1_2802549	A/G	1	2802549	+	NA	NA	NA	NA	NA	NA	A	A	A	A	A	A	A	A	A	A	A	A	A	N	A	A	A	A	R	N	A	A	A	A	A	N	A	A	A	A	A	A	A	A	A	A	A	A	A
S1_2809618	C/G	1	2809618	+	NA	NA	NA	NA	NA	NA	S	C	C	C	C	C	C	C	C	C	N	C	C	C	C	C	C	C	C	S	N	C	C	C	C	C	C	C	C	C	C	C	C	C	N	C	C	C	C
S1_2809633	T/C	1	2809633	+	NA	NA	NA	NA	NA	NA	T	T	T	T	T	T	T	T	T	T	N	T	T	T	T	T	T	T	T	T	N	T	T	T	T	T	T	T	T	T	T	T	T	T	N	T	T	T	T
S1_2809730	G/T	1	2809730	+	NA	NA	NA	NA	NA	NA	G	G	G	G	G	G	G	G	G	G	G	N	G	N	G	N	G	G	G	G	N	G	G	G	G	G	G	G	G	N	G	N	G	G	G	T	G	G	G
S1_2810021	T/G	1	2810021	+	NA	NA	NA	NA	NA	NA	T	T	T	T	T	T	T	T	T	N	T	T	T	T	T	T	T	T	T	T	T	T	T	T	T	T	T	K	T	T	T	T	T	T	N	T	T	T	T
S1_2810023	T/C	1	2810023	+	NA	NA	NA	NA	NA	NA	T	T	T	T	T	T	T	T	T	N	T	T	T	T	T	T	T	T	T	T	T	T	T	T	T	T	T	T	T	T	T	T	Y	T	N	T	T	T	T
S1_2810334	A/G	1	2810334	+	NA	NA	NA	NA	NA	NA	R	N	A	A	A	A	A	A	N	A	N	A	A	A	A	A	N	N	N	A	N	A	A	A	A	A	A	A	N	A	N	A	A	A	N	N	A	A	A
S1_2810357	A/G	1	2810357	+	NA	NA	NA	NA	NA	NA	A	A	A	A	N	A	A	A	A	A	N	N	A	N	N	A	A	R	N	A	N	A	A	A	A	A	A	N	A	N	A	A	A	N	A	A	A	A	A
S1_2810791	A/G	1	2810791	+	NA	NA	NA	NA	NA	NA	A	A	A	A	A	A	A	A	A	A	N	A	A	A	A	A	A	N	A	N	A	A	A	N	A	A	N	A	A	N	A	A	A	A	N	A	A	A	A
S1_2810796	A/G	1	2810796	+	NA	NA	NA	NA	NA	NA	A	A	A	A	A	A	A	A	A	A	N	A	A	A	A	A	A	N	A	N	A	A	A	N	A	A	N	A	A	N	A	A	A	A	N	A	A	A	A
S1_2813075	A/C	1	2813075	+	NA	NA	NA	NA	NA	NA	A	A	A	A	A	A	A	A	A	A	N	A	A	A	M	A	A	M	A	A	A	A	M	A	A	M	A	M	A	A	A	A	M	A	A	A	A	A	A
S1_2813084	T/C	1	2813084	+	NA	NA	NA	NA	NA	NA	T	T	T	T	N	T	T	T	N	T	N	T	T	N	T	T	T	T	T	T	T	T	T	T	T	T	T	T	T	T	T	T	Y	T	T	T	T	T	T
S1_2813116	A/C	1	2813116	+	NA	NA	NA	NA	NA	NA	A	A	A	A	A	A	A	A	A	A	A	A	A	A	A	N	A	A	A	A	A	A	A	A	A	A	A	A	A	A	A	N	A	A	N	A	A	A	A
S1_2813119	A/C	1	2813119	+	NA	NA	NA	NA	NA	NA	M	A	A	A	A	A	A	A	A	A	A	A	A	A	M	N	M	A	M	A	A	A	A	A	A	A	A	A	A	A	A	N	A	A	N	A	A	A	A
S1_2813138	C/A	1	2813138	+	NA	NA	NA	NA	NA	NA	C	C	C	C	C	C	C	C	C	C	C	C	C	C	C	C	C	C	C	C	C	C	C	C	C	C	C	C	C	M	M	N	C	C	C	N	C	C	M
S1_2813151	G/A	1	2813151	+	NA	NA	NA	NA	NA	NA	G	G	G	G	G	G	G	G	G	G	G	G	G	G	G	G	G	G	G	G	G	G	G	G	G	G	G	G	G	G	G	N	G	G	G	N	G	G	G
S1_2834276	A/C	1	2834276	+	NA	NA	NA	NA	NA	NA	A	A	A	A	A	A	A	A	A	A	A	A	A	A	A	A	A	A	A	A	M	A	A	A	M	A	A	A	A	A	A	A	A	A	A	M	A	A	A
S1_2834371	T/C	1	2834371	+	NA	NA	NA	NA	NA	NA	T	T	T	T	T	T	T	T	T	T	Y	T	T	T	T	N	T	T	T	T	T	T	T	T	T	T	T	T	T	T	Y	T	T	T	N	T	T	T	T
S1_2834659	T/G	1	2834659	+	NA	NA	NA	NA	NA	NA	T	T	K	T	T	T	T	T	T	T	T	T	T	N	T	N	T	T	T	T	T	T	T	T	T	N	T	T	T	T	T	T	T	T	N	T	T	T	T
S1_2834660	G/C	1	2834660	+	NA	NA	NA	NA	NA	NA	G	G	G	G	C	G	G	G	G	S	G	G	G	N	G	N	G	G	G	G	G	G	G	G	G	N	G	G	G	G	G	G	G	G	N	G	G	G	G
S1_2834690	A/G	1	2834690	+	NA	NA	NA	NA	NA	NA	R	A	A	A	A	A	A	A	A	A	A	A	A	A	A	N	A	A	A	A	A	A	A	N	A	A	A	A	N	A	A	N	A	A	N	A	A	A	A
S1_2834731	T/G	1	2834731	+	NA	NA	NA	NA	NA	NA	T	T	N	T	K	T	T	T	T	T	N	T	T	T	N	N	T	N	N	T	T	T	T	T	T	T	T	T	K	T	T	N	T	T	N	T	T	T	T
S1_2840948	A/G	1	2840948	+	NA	NA	NA	NA	NA	NA	A	A	A	A	A	A	A	A	N	A	N	A	A	N	A	A	A	A	A	A	A	A	A	N	A	A	A	N	A	A	A	G	A	A	N	A	A	A	A
S1_2841104	T/C	1	2841104	+	NA	NA	NA	NA	NA	NA	T	T	T	T	T	T	T	N	T	T	N	T	T	N	T	T	T	C	T	T	T	T	T	T	T	T	T	T	T	N	T	T	T	T	T	T	T	T	T
S1_2841112	T/C	1	2841112	+	NA	NA	NA	NA	NA	NA	T	T	T	T	T	T	T	N	T	T	N	T	Y	N	T	T	T	T	T	T	T	T	T	T	T	T	T	T	T	N	T	T	T	T	T	T	T	T	T
S1_2841166	A/G	1	2841166	+	NA	NA	NA	NA	NA	NA	A	A	A	A	A	A	A	R	A	A	A	A	A	R	A	N	A	A	A	A	A	A	A	A	A	A	A	A	A	N	A	A	A	A	N	A	A	A	A
S1_2846097	G/A	1	2846097	+	NA	NA	NA	NA	NA	NA	G	G	G	G	G	G	G	G	N	G	N	N	G	N	G	G	G	G	G	G	N	N	G	N	G	G	G	G	G	G	G	N	G	G	N	G	N	G	G
S1_2846216	T/C	1	2846216	+	NA	NA	NA	NA	NA	NA	T	T	T	T	T	T	T	T	N	T	N	T	T	T	N	T	T	T	T	T	T	N	T	T	T	T	T	T	T	N	T	T	T	T	T	T	N	T	T
S1_2846273	T/G	1	2846273	+	NA	NA	NA	NA	NA	NA	T	K	G	T	T	T	T	T	T	T	T	T	T	T	T	T	T	T	N	T	N	N	T	T	T	T	T	N	T	N	T	T	T	T	T	T	T	T	T
S1_2846318	T/G	1	2846318	+	NA	NA	NA	NA	NA	NA	T	T	T	T	T	T	T	T	T	T	N	N	T	T	T	T	T	T	T	T	K	T	T	T	T	T	T	T	T	T	T	T	T	T	N	T	T	T	T
S1_2846342	T/C	1	2846342	+	NA	NA	NA	NA	NA	NA	T	T	T	T	N	T	T	T	T	T	T	T	T	T	T	T	T	T	T	T	N	T	T	T	T	T	T	T	T	N	N	T	Y	T	N	T	T	T	T
S1_2846383	A/C	1	2846383	+	NA	NA	NA	NA	NA	NA	A	A	A	M	N	A	A	A	A	N	N	A	A	A	N	A	A	A	A	A	N	A	A	A	A	A	A	N	A	N	N	M	M	A	N	A	N	A	A
S1_2846396	A/C	1	2846396	+	NA	NA	NA	NA	NA	NA	M	A	A	A	N	A	A	A	A	N	N	A	A	A	N	A	A	A	A	A	N	A	A	A	A	A	A	N	A	N	N	A	A	A	N	A	N	A	A
S1_2847460	T/C	1	2847460	+	NA	NA	NA	NA	NA	NA	T	T	Y	T	T	T	T	T	T	T	T	T	T	T	T	T	T	T	T	N	T	N	T	T	T	T	T	N	T	T	T	T	T	T	N	T	T	T	T
S1_2848711	C/A	1	2848711	+	NA	NA	NA	NA	NA	NA	C	C	C	C	C	C	C	C	C	C	C	C	C	C	N	C	C	C	C	C	C	C	C	C	C	N	C	C	C	C	C	C	C	M	N	C	C	N	C
S1_2848811	G/C	1	2848811	+	NA	NA	NA	NA	NA	NA	G	G	G	G	G	G	G	G	G	G	G	G	G	N	G	G	G	G	S	G	S	N	G	G	G	G	G	G	G	G	G	G	G	G	G	G	G	G	G
S1_2853586	C/G	1	2853586	+	NA	NA	NA	NA	NA	NA	C	C	N	G	G	N	S	G	N	C	C	C	G	N	C	N	C	C	C	C	C	G	C	G	N	N	G	N	G	G	G	C	G	C	G	C	C	C	G
S1_2853975	A/G	1	2853975	+	NA	NA	NA	NA	NA	NA	G	A	G	G	G	A	R	G	N	A	A	N	G	G	A	N	A	N	N	A	A	G	A	N	R	G	G	A	G	G	G	A	G	A	G	A	A	A	G
S1_2854049	T/C	1	2854049	+	NA	NA	NA	NA	NA	NA	T	T	T	T	Y	T	T	T	T	T	N	T	T	T	T	T	T	T	N	T	T	T	T	T	T	T	T	T	T	T	N	T	T	T	T	T	T	T	T
S1_2854244	T/C	1	2854244	+	NA	NA	NA	NA	NA	NA	N	T	T	T	T	T	T	T	T	T	N	T	T	T	T	N	N	T	T	T	T	N	T	T	T	T	T	T	Y	N	T	N	T	Y	T	N	T	T	T
S1_2854273	T/C	1	2854273	+	NA	NA	NA	NA	NA	NA	N	T	C	T	T	T	T	T	T	T	N	T	T	T	T	N	N	T	T	T	T	N	T	T	Y	T	C	T	T	N	T	N	T	T	T	N	T	T	T
S1_2870563	T/C	1	2870563	+	NA	NA	NA	NA	NA	NA	T	T	T	T	T	T	T	T	N	T	N	T	T	T	T	T	T	T	T	T	T	T	T	T	T	T	T	T	T	N	T	T	T	T	N	T	T	T	T
S1_2870567	A/C	1	2870567	+	NA	NA	NA	NA	NA	NA	A	A	A	A	A	A	A	A	N	A	N	A	M	A	A	A	A	A	A	A	M	A	A	A	A	A	A	A	A	N	A	A	A	A	N	A	A	A	A
S1_2870570	G/C	1	2870570	+	NA	NA	NA	NA	NA	NA	G	G	G	G	G	G	G	G	N	G	N	G	G	G	G	G	G	G	G	G	G	G	G	G	G	S	G	G	G	N	G	G	G	G	N	G	G	G	C
S1_2871452	A/G	1	2871452	+	NA	NA	NA	NA	NA	NA	A	A	A	A	A	A	A	A	A	A	A	A	A	A	A	A	A	A	A	N	A	A	N	A	A	A	A	A	A	A	A	A	A	A	R	A	A	N	A
S1_2871474	T/C	1	2871474	+	NA	NA	NA	NA	NA	NA	C	T	Y	T	T	T	T	T	T	T	T	T	T	T	T	T	T	T	T	N	T	T	N	T	T	T	T	T	T	T	T	T	T	T	T	T	T	N	T
S1_2871530	T/C	1	2871530	+	NA	NA	NA	NA	NA	NA	T	T	T	T	T	T	T	Y	T	T	T	T	Y	T	T	T	T	T	T	T	T	Y	T	T	T	T	T	T	T	T	T	T	T	T	N	T	T	T	T
S1_2877696	T/G	1	2877696	+	NA	NA	NA	NA	NA	NA	T	T	G	T	N	T	N	T	T	T	T	T	K	N	N	N	T	T	T	N	T	N	T	T	N	T	T	T	T	N	T	T	T	T	N	T	T	T	T
S1_2877727	C/T	1	2877727	+	NA	NA	NA	NA	NA	NA	C	C	C	C	C	C	C	C	N	C	C	C	C	C	C	N	C	C	C	C	C	C	C	C	C	C	C	C	C	C	C	N	C	C	N	N	C	C	C
S1_2877742	G/A	1	2877742	+	NA	NA	NA	NA	NA	NA	G	G	G	G	N	G	G	G	N	G	G	G	G	G	G	G	N	G	N	G	G	G	G	G	G	G	G	N	A	N	G	N	G	G	N	G	G	G	G
S1_2877743	A/C	1	2877743	+	NA	NA	NA	NA	NA	NA	A	A	A	A	N	A	A	A	N	A	A	A	A	A	A	A	N	A	N	A	A	A	A	A	A	A	A	N	A	N	A	N	A	A	N	A	A	A	A
S1_2877749	A/G	1	2877749	+	NA	NA	NA	NA	NA	NA	A	A	A	A	N	A	A	A	N	A	A	A	A	A	A	A	N	A	N	A	A	A	A	A	A	A	A	N	A	N	A	N	A	A	N	A	A	A	A
S1_2877752	T/G	1	2877752	+	NA	NA	NA	NA	NA	NA	T	T	T	T	N	T	K	T	N	T	T	T	T	T	T	T	N	K	N	T	T	T	T	N	T	T	T	N	T	N	T	N	T	T	N	T	K	K	T
S1_2877756	A/G	1	2877756	+	NA	NA	NA	NA	NA	NA	A	A	A	A	N	A	A	A	N	A	A	A	A	A	A	A	N	A	N	A	A	A	A	A	A	A	A	N	A	N	A	N	A	A	N	A	A	A	A
S1_2877866	A/C	1	2877866	+	NA	NA	NA	NA	NA	NA	A	A	A	A	A	A	A	A	N	A	A	A	N	A	M	A	A	A	A	A	A	N	N	A	A	A	A	N	N	A	A	A	A	A	N	A	A	A	A
S1_2877974	T/G	1	2877974	+	NA	NA	NA	NA	NA	NA	T	T	T	T	T	T	T	T	T	T	T	T	T	T	T	T	T	T	T	T	K	T	T	T	T	T	T	T	T	T	T	T	T	T	T	T	T	T	T
S1_2878358	C/A	1	2878358	+	NA	NA	NA	NA	NA	NA	C	C	C	C	C	C	C	C	C	C	C	C	C	C	C	C	C	C	C	C	C	C	C	C	C	C	C	C	M	C	C	C	C	C	C	C	C	C	C
S1_2878374	G/C	1	2878374	+	NA	NA	NA	NA	NA	NA	G	G	G	G	G	G	G	G	G	G	G	G	G	G	G	G	G	N	G	N	G	G	G	G	G	G	G	G	G	G	G	G	G	G	N	G	G	G	G
S1_2878386	T/C	1	2878386	+	NA	NA	NA	NA	NA	NA	T	T	T	T	T	T	T	T	T	T	T	T	T	T	T	T	T	N	T	N	T	Y	T	Y	T	T	T	T	T	T	T	T	T	T	N	T	T	T	T
S1_2878389	A/G	1	2878389	+	NA	NA	NA	NA	NA	NA	R	A	A	R	A	A	A	A	A	A	R	A	A	A	A	A	A	N	A	N	A	A	A	A	A	A	A	A	A	A	A	A	A	A	N	A	A	A	A
S1_2878677	G/T	1	2878677	+	NA	NA	NA	NA	NA	NA	T	G	G	G	G	G	G	G	N	G	N	G	G	N	G	G	G	G	G	G	G	G	G	G	G	G	G	G	G	G	G	G	G	N	N	G	G	G	G
S1_2891421	A/G	1	2891421	+	NA	NA	NA	NA	NA	NA	A	A	A	A	A	A	A	A	A	A	A	N	A	A	A	N	A	A	A	A	A	N	A	N	A	A	A	A	A	A	A	A	A	R	N	A	A	A	A
S1_2893904	T/C	1	2893904	+	NA	NA	NA	NA	NA	NA	T	T	T	T	T	T	N	T	T	T	N	T	T	T	N	N	T	T	T	T	N	T	T	T	T	T	N	N	T	T	T	N	T	N	N	T	N	T	T
S1_2902632	A/G	1	2902632	+	NA	NA	NA	NA	NA	NA	A	A	A	N	A	A	A	A	A	A	A	N	A	A	A	A	A	A	A	A	A	A	A	A	A	A	A	N	A	A	N	A	A	A	N	A	A	A	A
S1_2902677	T/C	1	2902677	+	NA	NA	NA	NA	NA	NA	T	T	T	T	T	T	T	T	N	T	N	T	T	T	T	T	T	T	T	T	T	T	T	N	T	Y	T	Y	T	T	N	T	T	T	N	T	T	T	T
S1_2903628	A/G	1	2903628	+	NA	NA	NA	NA	NA	NA	A	A	N	A	A	A	A	A	A	A	N	N	A	N	A	A	A	A	A	A	A	N	A	A	A	N	A	N	A	A	R	A	A	A	N	N	A	A	A
S1_2904108	T/C	1	2904108	+	NA	NA	NA	NA	NA	NA	T	T	T	T	T	T	T	Y	N	T	T	T	T	N	T	N	N	T	T	T	T	T	T	T	T	T	T	T	T	N	T	N	T	T	N	T	T	T	T
S1_2904126	A/G	1	2904126	+	NA	NA	NA	NA	NA	NA	A	A	A	A	A	R	A	A	A	A	A	A	A	N	A	A	A	N	A	A	A	N	A	N	A	A	A	N	A	N	N	A	A	G	N	A	N	A	A
S1_2904136	T/G	1	2904136	+	NA	NA	NA	NA	NA	NA	K	T	T	T	T	T	T	T	T	T	K	T	T	N	T	T	T	N	T	T	T	N	T	N	T	T	T	N	T	N	N	T	T	T	N	T	N	T	T
S1_2904213	A/C	1	2904213	+	NA	NA	NA	NA	NA	NA	A	A	M	A	A	A	A	A	A	A	C	A	A	A	A	A	A	N	A	A	N	A	A	A	A	A	M	A	A	A	A	A	A	A	A	A	A	A	A
S1_2904216	T/C	1	2904216	+	NA	NA	NA	NA	NA	NA	T	T	T	T	T	T	T	T	T	T	T	T	T	T	T	T	T	N	T	T	N	T	T	T	T	T	T	T	T	T	T	T	T	T	T	T	T	T	Y
S1_2908340	A/G	1	2908340	+	NA	NA	NA	NA	NA	NA	A	A	A	A	A	A	A	A	N	A	N	A	A	N	A	N	N	A	A	A	A	A	A	A	N	A	A	A	A	N	G	A	A	A	A	A	A	A	A
S1_2908369	A/G	1	2908369	+	NA	NA	NA	NA	NA	NA	A	A	A	A	A	A	A	A	N	A	N	A	A	N	A	N	N	A	A	A	A	A	A	A	N	A	A	A	A	N	A	A	A	A	A	A	A	A	A
S1_2908605	C/T	1	2908605	+	NA	NA	NA	NA	NA	NA	C	C	C	C	C	C	C	C	C	C	C	C	C	C	C	C	C	C	C	C	C	N	C	C	C	C	C	C	C	C	C	C	C	C	C	C	C	C	C
S1_2908621	A/C	1	2908621	+	NA	NA	NA	NA	NA	NA	A	A	A	A	A	A	A	A	A	A	A	A	A	A	A	A	A	A	A	A	A	N	A	A	A	A	A	A	A	A	A	A	A	M	A	A	A	A	A
S1_2908650	C/G	1	2908650	+	NA	NA	NA	NA	NA	NA	C	C	C	C	N	C	C	C	C	C	C	C	C	C	C	C	C	C	C	C	C	N	C	C	C	C	C	C	C	C	C	C	C	C	N	C	C	C	C
S1_2908798	T/C	1	2908798	+	NA	NA	NA	NA	NA	NA	T	T	T	T	T	T	T	T	N	N	T	N	T	N	T	N	N	T	N	T	T	T	T	T	T	T	N	N	T	N	T	T	T	T	N	T	T	T	T
S1_2908870	T/A	1	2908870	+	NA	NA	NA	NA	NA	NA	T	T	T	T	T	T	T	T	T	T	N	T	T	T	N	T	T	N	T	T	T	N	T	T	N	T	T	T	T	T	N	N	T	T	N	T	T	T	N
S1_2909152	A/G	1	2909152	+	NA	NA	NA	NA	NA	NA	A	A	A	A	A	A	A	R	A	A	A	A	A	N	A	A	A	A	A	A	A	R	N	A	A	A	A	A	A	A	A	A	A	A	A	A	A	A	A
S1_2911464	T/C	1	2911464	+	NA	NA	NA	NA	NA	NA	N	T	T	T	T	T	T	T	T	T	N	N	T	N	T	T	T	T	N	N	T	N	T	T	T	T	T	T	T	N	T	T	T	T	T	T	T	T	T
S1_2918073	A/C	1	2918073	+	NA	NA	NA	NA	NA	NA	A	A	A	A	M	A	A	A	N	A	A	A	N	A	A	A	A	A	A	A	A	A	A	A	A	A	A	A	A	A	A	A	A	A	A	A	A	A	A
S1_2918079	T/C	1	2918079	+	NA	NA	NA	NA	NA	NA	T	T	T	T	T	T	T	T	N	T	T	T	N	T	T	T	T	T	T	T	T	T	T	T	T	T	T	T	T	T	T	T	T	T	T	T	T	T	T
S1_2918421	T/C	1	2918421	+	NA	NA	NA	NA	NA	NA	T	T	T	T	T	T	T	T	N	T	T	T	T	N	N	N	T	T	N	T	N	T	T	N	T	T	T	T	T	N	T	T	T	N	N	T	T	T	T
S1_2927184	T/C	1	2927184	+	NA	NA	NA	NA	NA	NA	T	T	Y	T	T	T	T	T	T	T	T	N	T	N	T	N	T	T	T	T	T	N	N	T	T	T	N	T	T	T	T	T	T	T	T	T	T	T	T
S1_2927189	T/G	1	2927189	+	NA	NA	NA	NA	NA	NA	T	T	T	T	T	T	T	T	T	T	T	N	T	N	T	N	T	T	T	T	T	N	N	T	T	T	N	T	T	T	T	T	T	T	T	T	T	T	T
S1_2935041	A/G	1	2935041	+	NA	NA	NA	NA	NA	NA	A	A	A	A	A	A	A	A	A	A	N	N	A	N	A	A	A	A	N	N	A	N	A	A	A	A	A	N	N	A	A	N	A	N	N	A	A	A	A
S1_2935238	A/C	1	2935238	+	NA	NA	NA	NA	NA	NA	A	A	A	A	A	A	A	A	A	A	A	A	A	A	A	A	A	A	A	A	A	A	A	A	A	N	A	A	A	N	A	A	A	A	A	A	A	A	A
S1_2935255	T/C	1	2935255	+	NA	NA	NA	NA	NA	NA	T	T	T	T	T	T	T	T	T	T	T	T	T	Y	T	T	T	T	T	T	T	T	T	T	T	N	T	T	T	N	T	T	T	T	T	T	T	T	T
S1_2938917	T/G	1	2938917	+	NA	NA	NA	NA	NA	NA	T	T	T	T	T	T	T	T	T	T	T	T	T	T	N	T	T	T	T	T	T	T	N	T	T	T	K	T	T	T	N	T	T	T	T	N	T	T	T
S1_2938944	G/A	1	2938944	+	NA	NA	NA	NA	NA	NA	G	G	G	G	G	G	G	G	G	G	N	G	G	G	N	G	G	N	G	G	G	G	G	G	G	G	G	G	G	N	G	G	G	G	N	G	G	G	G
S1_2942224	A/G	1	2942224	+	NA	NA	NA	NA	NA	NA	A	A	A	A	N	A	A	A	A	A	N	N	A	A	A	N	A	A	A	A	A	N	A	A	A	A	A	A	A	A	A	N	A	A	N	A	A	A	A
S1_2942497	C/A	1	2942497	+	NA	NA	NA	NA	NA	NA	M	C	C	N	C	C	C	C	C	C	C	N	C	C	C	C	C	C	C	C	C	C	C	C	C	C	C	C	C	C	N	C	C	C	N	C	C	C	C
S1_2945225	A/G	1	2945225	+	NA	NA	NA	NA	NA	NA	A	A	A	A	N	R	N	A	N	A	A	A	A	A	A	A	A	A	A	N	A	A	A	A	A	A	A	A	A	N	N	A	A	A	N	N	A	A	A
S1_2946874	C/A	1	2946874	+	NA	NA	NA	NA	NA	NA	C	C	C	A	C	C	C	C	N	C	N	C	C	C	C	C	C	C	C	C	A	C	N	C	C	N	C	C	C	N	C	C	C	C	C	C	C	C	C
S1_2946882	T/C	1	2946882	+	NA	NA	NA	NA	NA	NA	T	T	T	T	T	T	T	T	N	T	N	T	T	T	T	T	T	T	T	Y	T	T	N	T	T	N	T	C	T	N	T	T	T	T	T	T	T	T	T
S1_2947006	A/C	1	2947006	+	NA	NA	NA	NA	NA	NA	A	A	A	A	A	A	A	A	A	A	A	A	A	A	A	A	A	A	A	A	M	A	M	A	A	A	A	N	A	A	A	A	A	N	A	A	A	A	A
S1_2947014	T/C	1	2947014	+	NA	NA	NA	NA	NA	NA	T	T	T	T	T	T	T	T	T	T	T	T	T	T	T	T	T	T	T	T	T	Y	T	T	T	T	T	N	T	T	T	T	T	N	T	T	T	T	T
S1_2947207	T/G	1	2947207	+	NA	NA	NA	NA	NA	NA	T	T	T	T	T	T	T	T	T	T	T	T	T	T	T	N	T	T	T	T	T	T	T	T	T	T	T	T	T	T	T	T	T	T	N	T	T	T	T
S1_2947230	T/C	1	2947230	+	NA	NA	NA	NA	NA	NA	T	T	T	T	T	T	T	T	T	Y	T	T	T	T	T	T	T	T	T	T	T	N	T	N	T	T	T	T	T	T	T	T	T	T	T	T	T	T	T
S1_2951040	A/C	1	2951040	+	NA	NA	NA	NA	NA	NA	A	N	N	A	A	A	A	A	N	A	A	N	A	N	A	A	A	N	A	A	A	A	A	N	A	A	A	A	N	N	A	A	A	A	A	A	A	A	A
S1_2958454	T/C	1	2958454	+	NA	NA	NA	NA	NA	NA	T	T	T	T	N	T	T	T	T	T	N	T	T	T	T	T	T	T	N	T	T	T	N	T	T	T	T	T	T	T	T	N	T	T	N	T	Y	T	T
S1_2958460	A/G	1	2958460	+	NA	NA	NA	NA	NA	NA	A	A	A	A	N	A	A	A	A	A	N	A	A	A	A	A	A	A	N	A	A	A	N	A	A	A	A	A	A	A	A	N	A	A	N	G	A	A	A
S1_2958500	C/A	1	2958500	+	NA	NA	NA	NA	NA	NA	C	C	N	C	C	C	C	C	C	C	N	C	C	C	C	M	C	C	C	C	C	N	N	M	C	C	C	N	C	N	N	C	C	C	N	C	C	C	C
S1_2958502	C/A	1	2958502	+	NA	NA	NA	NA	NA	NA	C	C	N	C	C	C	C	C	C	C	N	C	C	C	C	C	C	C	C	C	C	N	N	C	C	C	C	N	C	N	N	C	C	C	N	C	C	C	C
S1_2964767	A/G	1	2964767	+	NA	NA	NA	NA	NA	NA	A	A	A	A	A	A	A	A	A	A	N	N	A	A	A	N	A	A	A	A	N	A	A	R	A	A	N	N	A	N	A	A	A	A	A	A	A	A	A
S1_2964803	A/G	1	2964803	+	NA	NA	NA	NA	NA	NA	A	A	A	A	A	A	A	A	A	A	N	N	A	A	A	N	A	A	A	A	N	A	A	A	R	A	N	N	A	N	A	A	A	A	A	A	A	A	A
S1_2965260	A/G	1	2965260	+	NA	NA	NA	NA	NA	NA	A	A	A	A	A	A	A	A	N	A	A	A	A	N	A	A	A	A	N	A	A	N	A	A	A	R	A	A	A	A	N	A	A	N	A	N	A	A	A
S1_2965279	A/G	1	2965279	+	NA	NA	NA	NA	NA	NA	A	A	R	A	A	A	A	A	N	A	A	A	A	N	A	A	A	A	N	A	A	N	A	A	A	R	A	A	A	A	N	A	A	N	A	N	A	A	A
S1_2965283	A/T	1	2965283	+	NA	NA	NA	NA	NA	NA	A	A	A	A	T	A	A	A	N	A	A	A	A	A	A	A	N	N	A	A	A	A	A	A	A	A	A	A	A	N	A	A	A	A	A	A	A	A	A
S1_2968780	C/A	1	2968780	+	NA	NA	NA	NA	NA	NA	C	C	C	C	N	C	C	C	N	C	N	C	C	C	N	C	C	C	C	C	C	N	C	C	C	C	C	C	C	N	C	C	C	C	C	C	C	C	C
S1_2968806	A/G	1	2968806	+	NA	NA	NA	NA	NA	NA	A	A	A	A	N	A	A	A	N	A	N	A	A	A	N	A	A	A	A	A	A	N	A	A	A	A	A	A	A	N	A	A	A	A	A	A	A	A	A
S1_2969577	A/C	1	2969577	+	NA	NA	NA	NA	NA	NA	A	A	A	A	A	A	A	A	A	A	N	A	A	N	A	A	A	A	A	A	A	A	N	A	M	A	A	A	A	A	A	A	A	A	N	A	A	A	A
S1_2969579	G/C	1	2969579	+	NA	NA	NA	NA	NA	NA	G	G	G	G	G	G	G	G	G	G	N	G	G	N	G	G	G	G	G	G	G	G	N	G	G	G	S	G	G	G	G	G	G	G	N	G	G	G	G
S1_2969635	A/C	1	2969635	+	NA	NA	NA	NA	NA	NA	A	A	A	A	A	N	A	A	N	A	A	A	A	A	A	A	A	A	N	A	A	A	A	A	A	A	A	N	A	N	A	A	A	A	N	N	A	A	A
S1_2974402	A/G	1	2974402	+	NA	NA	NA	NA	NA	NA	A	A	A	A	A	A	A	A	N	A	A	A	A	A	A	A	A	N	A	A	N	A	A	A	A	A	A	A	A	A	N	A	A	A	A	A	N	A	A
S1_2974873	A/C	1	2974873	+	NA	NA	NA	NA	NA	NA	A	A	A	A	A	N	A	A	N	A	N	A	A	N	A	A	A	N	A	N	A	N	A	A	A	A	A	A	A	A	A	N	A	A	N	A	A	A	A
S1_2974887	G/A	1	2974887	+	NA	NA	NA	NA	NA	NA	R	G	A	A	A	N	R	A	N	G	N	G	A	N	G	A	G	N	G	N	G	N	G	G	A	A	A	G	A	A	A	N	A	G	N	G	G	G	A
S1_2982221	A/G	1	2982221	+	NA	NA	NA	NA	NA	NA	A	A	A	A	N	A	A	A	N	N	A	A	N	A	R	N	A	A	A	A	A	N	N	A	A	A	N	N	A	N	A	A	A	N	A	A	A	A	A
S1_2983001	A/T	1	2983001	+	NA	NA	NA	NA	NA	NA	A	A	A	A	N	A	A	A	N	A	A	A	A	W	A	A	A	A	N	A	A	A	A	A	A	N	A	A	A	A	N	A	A	A	N	A	A	A	A
S1_2983021	A/G	1	2983021	+	NA	NA	NA	NA	NA	NA	A	A	A	A	A	A	N	R	N	A	N	A	A	A	A	A	A	A	A	A	N	N	A	A	A	A	A	A	A	N	A	N	A	N	N	A	N	A	A
S1_3000049	A/G	1	3000049	+	NA	NA	NA	NA	NA	NA	A	A	A	A	A	A	A	A	N	A	N	A	A	A	A	A	A	A	N	A	A	A	A	A	A	A	A	A	N	N	A	A	A	A	N	A	A	A	A
S1_3000057	A/G	1	3000057	+	NA	NA	NA	NA	NA	NA	A	A	A	A	A	A	A	A	N	R	N	A	A	A	A	A	A	A	N	A	A	A	A	A	A	A	A	A	N	N	A	A	A	A	N	A	A	A	A
S1_3002553	T/C	1	3002553	+	NA	NA	NA	NA	NA	NA	T	T	N	T	T	T	T	T	N	T	N	N	T	T	T	T	T	T	T	T	T	T	T	T	T	T	T	T	T	T	T	T	T	T	N	N	T	T	T
S1_3002626	A/G	1	3002626	+	NA	NA	NA	NA	NA	NA	A	A	N	A	A	A	R	A	A	A	N	A	A	A	A	A	A	A	A	A	A	N	A	N	A	A	A	N	A	A	A	A	R	A	N	A	A	A	A
S1_3002628	T/G	1	3002628	+	NA	NA	NA	NA	NA	NA	T	T	N	K	T	K	T	T	T	T	N	T	K	K	K	T	K	T	T	T	K	N	T	N	K	T	K	N	K	T	K	T	K	T	N	T	K	K	K
S1_3002631	C/G	1	3002631	+	NA	NA	NA	NA	NA	NA	C	C	N	C	C	C	C	C	C	C	N	C	C	C	C	C	C	C	C	C	C	N	C	N	C	C	C	N	C	C	C	C	C	C	N	C	C	C	C
S1_3002634	T/G	1	3002634	+	NA	NA	NA	NA	NA	NA	T	T	T	T	T	T	T	T	N	T	T	T	T	T	T	T	T	T	T	T	T	T	T	T	T	T	T	N	T	T	T	N	T	T	T	T	T	T	T
S1_3002639	C/G	1	3002639	+	NA	NA	NA	NA	NA	NA	C	C	N	C	C	C	C	C	C	S	N	C	C	C	C	C	C	C	C	C	C	N	C	N	S	C	C	N	C	C	C	C	C	C	N	C	C	C	C
S1_3002653	C/G	1	3002653	+	NA	NA	NA	NA	NA	NA	C	C	N	C	S	C	C	C	C	C	N	C	C	C	C	C	C	C	C	C	C	N	C	N	C	C	C	N	C	S	C	C	C	C	N	C	C	C	C
S1_3002664	G/T	1	3002664	+	NA	NA	NA	NA	NA	NA	G	G	N	G	K	G	G	G	G	G	N	G	G	G	G	G	G	G	G	G	G	N	G	N	G	G	G	N	G	G	G	G	G	G	N	G	G	G	G
S1_3002667	A/C	1	3002667	+	NA	NA	NA	NA	NA	NA	A	A	A	A	A	A	A	A	N	A	A	A	A	A	A	M	A	A	A	A	A	A	A	M	A	A	A	N	A	A	A	N	A	A	A	A	A	A	A
S1_3007234	T/C	1	3007234	+	NA	NA	NA	NA	NA	NA	T	T	T	T	T	T	T	T	T	T	T	T	T	T	T	T	T	T	T	T	T	N	T	T	T	T	T	T	T	N	T	T	T	N	T	T	T	T	T
S1_3007252	T/C	1	3007252	+	NA	NA	NA	NA	NA	NA	N	T	T	T	T	T	T	T	T	T	T	T	T	T	N	T	T	T	N	T	T	T	T	T	T	T	T	N	T	T	T	T	Y	T	T	T	T	T	T
S1_3007729	A/G	1	3007729	+	NA	NA	NA	NA	NA	NA	A	A	N	A	A	A	A	A	N	A	N	A	A	N	A	A	A	A	A	A	A	A	A	A	A	R	A	A	A	N	N	A	A	A	A	A	A	A	N
S1_3007885	G/A	1	3007885	+	NA	NA	NA	NA	NA	NA	R	G	A	A	A	A	G	A	A	G	G	N	A	N	G	A	G	G	G	G	G	N	N	G	R	A	A	N	A	A	N	G	A	G	N	G	N	G	A
S1_3007891	G/C	1	3007891	+	NA	NA	NA	NA	NA	NA	S	G	C	C	C	C	G	C	C	G	G	N	C	N	G	C	G	G	G	G	G	N	N	G	S	C	C	N	C	C	N	G	C	G	N	G	N	G	C
S1_3012749	T/C	1	3012749	+	NA	NA	NA	NA	NA	NA	T	T	T	T	T	T	T	T	T	T	N	T	T	N	N	T	T	T	T	T	T	T	T	T	T	T	N	T	T	T	N	T	T	T	N	T	T	T	T
S1_3019873	T/C	1	3019873	+	NA	NA	NA	NA	NA	NA	T	T	C	C	C	C	T	C	N	T	N	T	C	C	T	C	T	T	T	T	T	N	T	N	C	C	C	N	C	N	C	T	C	T	N	T	T	T	C
S1_3019922	A/C	1	3019922	+	NA	NA	NA	NA	NA	NA	M	A	A	A	N	A	A	A	A	N	A	A	M	A	A	A	A	A	A	N	A	A	A	A	A	A	A	A	N	N	M	A	A	A	N	C	A	A	A
S1_3019926	T/C	1	3019926	+	NA	NA	NA	NA	NA	NA	T	T	T	T	N	T	T	T	T	N	T	T	T	T	T	T	T	T	T	N	T	T	T	T	T	T	T	T	N	N	T	T	T	T	N	T	T	T	T
S1_3019929	T/C	1	3019929	+	NA	NA	NA	NA	NA	NA	T	T	T	T	N	T	T	T	T	N	T	T	T	T	T	T	T	T	T	N	T	T	T	T	T	T	T	T	N	N	T	T	T	T	N	T	T	T	T
S1_3020115	A/G	1	3020115	+	NA	NA	NA	NA	NA	NA	A	A	A	A	A	A	A	A	A	R	N	N	A	A	N	A	A	N	N	R	N	N	N	A	A	A	A	A	A	A	A	A	R	A	N	A	N	A	A
S1_3020118	A/G	1	3020118	+	NA	NA	NA	NA	NA	NA	A	A	A	A	A	A	A	A	A	A	N	N	A	A	N	A	A	N	N	A	N	N	N	A	A	A	A	A	A	A	A	A	A	A	N	A	N	A	A
S1_3020125	A/G	1	3020125	+	NA	NA	NA	NA	NA	NA	A	A	A	R	A	A	A	A	A	A	N	N	A	A	N	A	R	N	N	R	N	N	N	A	A	A	A	A	A	A	A	R	A	A	N	A	N	A	A
S1_3020128	T/G	1	3020128	+	NA	NA	NA	NA	NA	NA	T	K	T	K	K	T	K	T	T	T	N	N	T	T	N	K	K	N	N	K	N	N	N	T	K	T	T	T	T	T	T	K	T	T	N	K	N	T	K
S1_3020131	A/G	1	3020131	+	NA	NA	NA	NA	NA	NA	A	A	A	A	A	A	A	A	A	A	N	N	A	A	N	A	A	N	N	A	N	N	N	A	A	A	A	A	A	A	A	A	A	A	N	A	N	A	A
S1_3020166	T/A	1	3020166	+	NA	NA	NA	NA	NA	NA	T	T	T	T	T	T	T	T	T	T	T	T	T	T	T	T	T	T	T	T	T	N	T	T	T	N	N	T	T	N	T	T	T	A	T	T	T	T	T
S1_3021911	T/C	1	3021911	+	NA	NA	NA	NA	NA	NA	T	T	T	T	N	T	T	T	N	T	T	T	T	T	T	N	T	T	T	T	T	T	T	T	T	T	N	T	N	T	N	T	T	N	N	Y	T	T	T
S1_3021917	T/C	1	3021917	+	NA	NA	NA	NA	NA	NA	T	T	T	T	T	N	T	T	T	T	N	N	T	T	T	T	T	T	N	T	N	T	T	T	T	N	T	T	T	T	T	T	T	T	N	T	T	T	T
S1_3021921	A/G	1	3021921	+	NA	NA	NA	NA	NA	NA	A	A	A	A	A	N	A	A	A	A	N	N	A	A	A	A	A	A	N	A	N	A	A	A	A	N	A	A	A	A	A	A	A	A	N	A	A	A	A
S1_3023023	C/A	1	3023023	+	NA	NA	NA	NA	NA	NA	C	C	N	C	C	C	C	C	N	C	N	C	C	C	N	C	C	N	N	C	N	C	C	C	C	N	C	C	C	N	N	C	C	C	C	C	C	C	C
S1_3036427	A/G	1	3036427	+	NA	NA	NA	NA	NA	NA	A	A	G	G	N	G	G	G	N	A	N	A	G	G	N	G	A	N	A	A	A	G	N	A	G	G	G	A	G	G	G	A	G	A	G	A	A	A	G
S1_3037460	T/G	1	3037460	+	NA	NA	NA	NA	NA	NA	T	T	T	T	T	T	T	T	N	T	N	T	K	N	T	T	T	T	T	T	T	T	N	T	T	T	T	T	T	N	T	T	T	T	T	T	T	T	T
S1_3044480	G/A	1	3044480	+	NA	NA	NA	NA	NA	NA	G	G	G	G	G	G	G	G	N	G	N	G	G	G	G	G	G	G	G	G	N	G	N	G	N	G	G	G	G	A	G	G	G	G	N	G	G	G	G
S1_3044676	T/A	1	3044676	+	NA	NA	NA	NA	NA	NA	T	T	T	T	T	T	T	T	N	T	N	T	T	T	T	N	T	W	A	T	T	N	T	T	T	T	T	T	N	N	T	T	N	T	T	W	T	T	T
S1_3044685	G/T	1	3044685	+	NA	NA	NA	NA	NA	NA	G	G	G	G	G	G	G	G	N	G	N	G	G	G	G	N	G	G	G	G	G	N	G	G	G	G	G	G	N	N	G	G	N	G	G	G	K	G	G
S1_3044994	A/C	1	3044994	+	NA	NA	NA	NA	NA	NA	A	A	A	A	A	A	A	A	N	A	A	N	A	A	A	A	A	A	A	A	A	A	A	A	A	A	A	N	A	N	A	A	A	A	N	A	A	A	A
S1_3045046	A/G	1	3045046	+	NA	NA	NA	NA	NA	NA	A	A	A	A	A	A	A	A	A	A	A	A	A	A	A	N	A	A	N	A	A	A	N	A	A	A	A	A	A	A	N	A	A	A	A	A	A	A	A
S1_3045103	A/G	1	3045103	+	NA	NA	NA	NA	NA	NA	A	A	N	A	A	A	A	A	A	A	A	A	A	A	A	A	A	A	A	A	A	A	A	A	A	A	A	A	A	N	A	A	A	A	A	A	A	A	A
S1_3045584	C/T	1	3045584	+	NA	NA	NA	NA	NA	NA	C	C	C	C	C	C	C	C	C	N	N	C	C	C	C	C	C	N	C	C	C	C	C	N	Y	N	C	C	C	C	C	N	C	C	N	T	C	C	C
S1_3045599	C/T	1	3045599	+	NA	NA	NA	NA	NA	NA	C	C	T	T	T	T	C	T	T	N	N	C	T	T	C	T	C	N	C	C	C	T	C	N	C	N	T	C	T	T	T	N	T	C	N	N	C	C	T
S1_3045605	T/G	1	3045605	+	NA	NA	NA	NA	NA	NA	T	T	T	T	T	T	T	T	T	N	N	T	T	T	T	T	T	N	T	T	T	T	T	N	T	N	T	T	T	T	T	N	T	T	N	N	T	T	T
S1_3047288	A/C	1	3047288	+	NA	NA	NA	NA	NA	NA	A	A	A	A	A	A	A	A	A	A	A	A	A	A	A	A	A	M	N	A	A	A	A	A	A	N	A	A	M	A	A	A	A	A	N	A	A	A	A
S1_3048056	T/C	1	3048056	+	NA	NA	NA	NA	NA	NA	C	T	C	C	N	C	Y	C	C	T	T	T	C	C	T	C	T	T	T	N	T	N	T	Y	Y	C	C	T	C	C	C	T	C	T	N	T	T	T	C
S1_3048065	T/C	1	3048065	+	NA	NA	NA	NA	NA	NA	C	T	C	C	N	C	Y	C	C	T	T	T	C	C	T	C	T	T	T	N	T	N	T	Y	Y	C	C	T	C	C	C	T	C	T	N	T	T	T	C
S1_3048630	A/C	1	3048630	+	NA	NA	NA	NA	NA	NA	A	A	A	A	A	A	A	A	A	A	N	M	A	A	A	A	A	A	A	M	A	A	A	A	A	A	A	A	A	A	A	A	A	A	N	A	A	A	A
S1_3056441	C/T	1	3056441	+	NA	NA	NA	NA	NA	NA	C	C	C	N	C	Y	Y	C	N	C	N	C	C	C	C	N	C	C	C	C	N	C	N	C	C	C	C	C	C	C	C	C	C	C	C	C	C	C	C
S1_3056472	A/C	1	3056472	+	NA	NA	NA	NA	NA	NA	M	A	A	N	A	A	A	A	N	A	N	A	A	A	A	N	A	A	A	M	N	A	N	A	A	A	A	A	A	A	A	A	A	A	M	A	A	A	A
S1_3056535	A/C	1	3056535	+	NA	NA	NA	NA	NA	NA	A	M	A	A	N	A	A	A	N	A	N	N	A	N	M	A	A	A	A	A	A	A	A	A	A	A	A	N	M	N	A	M	A	A	A	N	A	A	A
S1_3056537	G/C	1	3056537	+	NA	NA	NA	NA	NA	NA	G	G	G	G	N	G	G	G	N	G	N	N	G	N	G	G	G	G	G	G	G	G	G	G	G	G	G	N	S	N	G	G	G	G	G	N	G	G	G
S1_3056541	A/G	1	3056541	+	NA	NA	NA	NA	NA	NA	A	A	A	A	N	A	R	A	N	A	N	N	A	N	A	A	A	A	A	A	A	A	A	A	A	A	A	N	R	N	A	A	A	A	A	N	A	A	A
S1_3071704	T/C	1	3071704	+	NA	NA	NA	NA	NA	NA	Y	T	C	N	C	C	T	C	C	T	N	T	C	C	T	C	T	T	T	T	T	N	T	T	Y	C	C	N	C	C	C	T	C	T	N	T	T	T	N
S1_3071724	T/G	1	3071724	+	NA	NA	NA	NA	NA	NA	T	T	T	N	T	T	T	T	T	T	N	T	T	T	T	T	T	T	T	T	T	N	T	T	T	T	T	N	T	T	T	T	T	T	N	T	T	T	N
S1_3071728	G/A	1	3071728	+	NA	NA	NA	NA	NA	NA	G	G	G	G	G	G	G	G	N	G	N	N	G	G	G	N	G	G	N	G	N	G	G	G	G	G	G	G	G	N	G	G	G	G	G	G	G	G	G
S1_3071735	G/T	1	3071735	+	NA	NA	NA	NA	NA	NA	G	G	G	G	G	G	G	G	N	G	N	N	G	G	K	N	G	G	N	G	N	G	G	G	G	G	G	G	G	N	G	G	G	G	G	G	G	G	G
S1_3071745	T/G	1	3071745	+	NA	NA	NA	NA	NA	NA	K	T	T	T	T	T	T	T	N	T	N	N	T	T	T	N	T	T	N	T	N	T	T	T	T	T	T	T	T	N	T	T	T	T	T	T	T	T	T
S1_3073120	T/A	1	3073120	+	NA	NA	NA	NA	NA	NA	T	T	T	T	T	T	T	T	N	T	N	T	T	N	T	T	T	N	N	N	T	N	T	T	T	T	T	T	T	N	T	T	T	T	T	N	T	T	T
S1_3075883	T/C	1	3075883	+	NA	NA	NA	NA	NA	NA	T	T	T	T	T	T	T	T	T	T	T	T	T	N	T	T	T	N	T	T	T	Y	N	T	T	T	T	N	T	N	N	N	T	T	N	T	T	T	T
S1_3076977	A/G	1	3076977	+	NA	NA	NA	NA	NA	NA	A	A	A	A	A	A	A	A	A	A	A	A	A	A	A	A	A	A	A	A	A	A	A	A	N	A	A	A	N	A	A	A	A	A	N	N	A	A	A
S1_3076981	A/G	1	3076981	+	NA	NA	NA	NA	NA	NA	A	A	A	A	A	A	A	A	A	A	A	A	R	A	A	A	A	A	A	A	A	A	A	A	N	A	A	A	N	A	A	A	A	A	N	N	A	A	A
S1_3078152	A/G	1	3078152	+	NA	NA	NA	NA	NA	NA	A	A	A	A	A	A	A	A	A	A	A	A	A	A	N	A	A	N	A	A	A	A	A	A	A	A	A	A	A	A	A	A	A	A	A	A	A	A	A
S1_3079588	G/C	1	3079588	+	NA	NA	NA	NA	NA	NA	S	C	G	G	G	N	S	G	G	N	C	N	G	G	C	G	C	C	C	C	C	N	C	C	N	G	G	N	G	G	G	C	G	C	N	C	N	C	N
S1_3079662	A/G	1	3079662	+	NA	NA	NA	NA	NA	NA	A	A	A	A	A	A	A	A	A	A	A	A	A	A	A	A	A	A	A	A	A	A	A	A	A	A	A	A	A	A	A	A	R	A	N	A	A	A	A
S1_3079713	C/A	1	3079713	+	NA	NA	NA	NA	NA	NA	M	C	A	A	A	A	C	A	A	C	N	C	A	A	C	A	C	C	C	C	C	A	C	C	M	A	A	C	A	A	A	C	A	C	N	C	C	C	A
S1_3081783	T/G	1	3081783	+	NA	NA	NA	NA	NA	NA	K	T	N	K	T	T	T	T	N	T	T	T	T	N	T	T	T	T	K	T	T	K	T	K	T	T	K	N	K	N	T	T	K	T	T	K	T	T	T
S1_3082032	T/C	1	3082032	+	NA	NA	NA	NA	NA	NA	T	T	T	T	T	T	T	T	T	T	T	T	T	T	T	T	T	T	T	T	T	T	T	T	T	T	T	T	T	N	T	T	T	T	T	T	T	T	T
S1_3082113	A/C	1	3082113	+	NA	NA	NA	NA	NA	NA	A	A	A	M	N	A	N	A	A	A	A	A	A	N	A	N	A	A	N	A	A	A	A	A	A	A	A	A	A	N	N	A	M	A	A	A	N	A	A
S1_3082127	A/G	1	3082127	+	NA	NA	NA	NA	NA	NA	A	A	A	A	N	A	N	A	A	A	A	A	A	N	A	N	A	A	N	A	A	A	A	A	A	A	A	A	A	N	N	R	A	A	A	A	N	A	A
S1_3088844	T/G	1	3088844	+	NA	NA	NA	NA	NA	NA	T	T	T	T	T	T	T	T	T	T	T	T	T	T	T	T	T	T	T	T	T	T	T	T	T	T	T	T	K	T	T	T	T	T	T	T	T	T	T
S1_3088855	G/A	1	3088855	+	NA	NA	NA	NA	NA	NA	G	G	G	G	G	G	G	G	G	G	G	G	R	G	G	G	G	G	G	G	G	G	G	G	G	G	G	G	G	G	G	G	G	G	G	R	G	G	G
S1_3088916	T/C	1	3088916	+	NA	NA	NA	NA	NA	NA	T	T	T	T	T	T	T	T	T	T	T	N	T	T	T	T	T	T	T	N	T	T	T	T	T	T	T	T	T	T	N	N	T	N	T	T	T	T	T
S1_3088937	T/A	1	3088937	+	NA	NA	NA	NA	NA	NA	T	T	T	T	W	W	T	T	T	T	N	T	T	T	T	N	T	T	T	T	T	T	T	T	T	N	T	T	T	N	N	T	T	N	T	T	T	T	T
S1_3088947	C/A	1	3088947	+	NA	NA	NA	NA	NA	NA	C	C	M	C	C	C	C	C	C	C	N	C	C	C	C	N	C	C	C	C	C	C	C	C	C	N	C	C	C	N	N	C	C	N	C	C	C	C	C
S1_3088982	T/C	1	3088982	+	NA	NA	NA	NA	NA	NA	N	T	T	Y	N	T	T	T	T	T	N	T	T	T	T	T	T	N	T	N	T	T	T	T	T	T	N	T	T	T	N	T	T	T	T	T	T	T	T
S1_3088988	A/C	1	3088988	+	NA	NA	NA	NA	NA	NA	A	A	N	A	A	A	A	A	N	A	A	A	A	A	A	N	N	N	A	A	A	A	A	N	A	A	A	A	A	A	A	N	A	M	N	A	N	A	N
S1_3089746	T/G	1	3089746	+	NA	NA	NA	NA	NA	NA	T	T	T	T	T	T	T	T	T	T	T	T	T	T	T	T	T	T	T	N	T	T	T	T	T	N	T	T	T	N	N	T	T	T	T	T	T	T	T
S1_3089755	C/A	1	3089755	+	NA	NA	NA	NA	NA	NA	C	C	C	C	C	C	C	C	N	C	N	C	C	C	C	C	C	C	N	C	C	C	C	N	C	C	C	C	C	C	C	C	C	C	C	C	C	C	C
S1_3090437	T/G	1	3090437	+	NA	NA	NA	NA	NA	NA	K	T	T	T	T	T	T	T	T	T	T	T	K	T	T	T	T	T	T	T	T	T	T	T	T	T	T	T	T	T	N	T	T	T	T	T	K	T	T
S1_3090440	T/G	1	3090440	+	NA	NA	NA	NA	NA	NA	T	T	T	T	T	T	T	T	T	T	T	T	T	T	T	T	T	T	T	T	T	T	T	T	T	T	T	T	T	T	N	T	T	T	T	T	T	T	T
S1_3090473	A/C	1	3090473	+	NA	NA	NA	NA	NA	NA	C	A	C	C	C	C	A	C	C	A	A	A	C	C	A	C	A	A	A	A	A	C	A	A	C	C	C	A	C	C	C	N	C	A	N	A	A	A	C
S1_3090474	T/G	1	3090474	+	NA	NA	NA	NA	NA	NA	G	T	G	G	G	G	T	G	G	T	T	T	G	G	T	G	T	T	T	T	T	G	T	T	G	G	G	T	G	G	G	N	G	T	N	T	T	T	G
S1_3098865	A/G	1	3098865	+	NA	NA	NA	NA	NA	NA	A	A	N	A	N	A	A	A	N	A	A	A	A	A	A	N	A	A	A	A	A	A	A	A	A	N	A	N	N	N	N	A	A	A	A	A	A	A	A
S1_3100265	G/A	1	3100265	+	NA	NA	NA	NA	NA	NA	R	G	A	N	N	A	R	A	N	G	N	G	A	A	G	A	G	G	G	G	G	A	G	G	R	A	A	G	A	A	A	G	A	G	N	G	N	G	A
S1_3101054	C/T	1	3101054	+	NA	NA	NA	NA	NA	NA	C	C	C	C	C	C	C	C	C	C	N	C	C	C	C	N	C	C	C	C	C	C	C	C	C	C	C	N	C	C	C	C	C	C	N	C	C	C	C
S1_3101075	G/A	1	3101075	+	NA	NA	NA	NA	NA	NA	G	G	G	G	G	G	G	G	G	G	N	G	G	G	G	G	G	G	G	G	A	G	G	G	G	G	G	G	G	N	G	G	G	G	G	G	G	G	G
S1_3101096	T/C	1	3101096	+	NA	NA	NA	NA	NA	NA	T	T	T	T	T	T	T	T	T	T	N	T	T	T	T	N	T	T	T	T	T	T	T	T	T	T	T	N	T	T	T	T	T	T	N	T	T	T	T
S1_3101857	A/T	1	3101857	+	NA	NA	NA	NA	NA	NA	A	A	A	A	N	A	A	A	N	A	A	W	A	A	A	A	A	A	T	N	A	A	A	A	A	A	A	A	A	A	A	N	A	A	A	A	A	A	A
S1_3121005	A/C	1	3121005	+	NA	NA	NA	NA	NA	NA	A	A	A	A	A	A	A	A	A	A	N	A	A	A	N	A	A	A	M	A	A	A	A	A	A	A	A	A	A	A	A	A	A	A	A	A	A	A	A
S1_3123762	A/G	1	3123762	+	NA	NA	NA	NA	NA	NA	A	A	A	A	A	A	A	A	R	A	N	R	A	N	A	A	A	A	N	A	N	A	A	A	A	N	A	A	A	A	A	A	A	A	A	A	A	A	A
S1_3130811	A/T	1	3130811	+	NA	NA	NA	NA	NA	NA	A	A	A	A	A	A	A	A	A	A	N	N	A	A	A	A	A	A	A	A	A	A	A	A	A	N	A	A	A	A	N	A	A	A	N	A	A	A	A
S1_3143845	A/G	1	3143845	+	NA	NA	NA	NA	NA	NA	A	A	A	A	A	A	A	A	N	A	A	A	A	A	A	A	A	A	A	A	A	A	A	A	A	A	A	N	A	A	A	A	A	A	A	A	A	A	R
S1_3143881	T/C	1	3143881	+	NA	NA	NA	NA	NA	NA	T	T	T	T	T	T	T	T	N	T	T	T	T	T	T	T	Y	T	T	T	T	T	T	T	T	T	T	N	T	T	T	T	T	T	T	T	T	T	T
S1_3143924	T/C	1	3143924	+	NA	NA	NA	NA	NA	NA	T	T	T	T	T	T	T	T	T	T	N	T	T	N	T	N	T	N	T	T	T	T	T	T	T	T	T	T	T	T	T	T	Y	T	T	T	T	T	T
S1_3145444	G/A	1	3145444	+	NA	NA	NA	NA	NA	NA	G	G	G	G	N	N	G	G	G	G	N	G	G	G	G	N	G	N	G	G	G	G	G	G	G	G	G	G	G	G	G	G	G	G	N	G	G	G	G
S1_3145453	A/C	1	3145453	+	NA	NA	NA	NA	NA	NA	A	A	A	A	N	N	A	A	A	A	N	A	A	A	A	N	A	N	A	A	A	A	A	A	A	A	A	A	A	A	A	A	M	A	N	A	A	A	A
S1_3147755	A/G	1	3147755	+	NA	NA	NA	NA	NA	NA	A	A	A	A	A	A	A	A	N	A	A	A	A	A	N	A	A	A	A	A	A	N	A	A	A	A	A	R	A	N	A	A	A	A	A	A	R	A	A
S1_3147774	A/G	1	3147774	+	NA	NA	NA	NA	NA	NA	A	A	A	A	A	A	A	A	N	A	N	N	A	N	A	N	A	A	A	A	A	A	A	A	A	A	A	N	A	N	A	A	A	A	N	A	A	A	A
S1_3147788	T/C	1	3147788	+	NA	NA	NA	NA	NA	NA	T	T	Y	T	T	T	T	T	N	T	N	N	T	N	T	N	T	T	T	T	T	T	T	T	T	T	T	N	T	N	T	T	T	T	N	T	T	T	T
S1_3147793	T/C	1	3147793	+	NA	NA	NA	NA	NA	NA	T	T	T	T	T	T	T	T	N	T	T	T	T	T	N	T	T	T	T	T	T	N	T	T	T	T	T	T	T	N	T	T	T	T	T	T	T	T	T
S1_3148165	T/C	1	3148165	+	NA	NA	NA	NA	NA	NA	T	T	T	Y	T	T	T	T	T	T	T	T	T	T	N	T	T	T	T	T	T	T	T	T	T	T	T	T	N	T	T	T	T	N	N	T	T	T	T
S1_3151563	G/A	1	3151563	+	NA	NA	NA	NA	NA	NA	N	G	A	A	A	A	R	A	N	G	G	G	A	A	G	A	G	N	G	G	N	N	G	G	G	A	A	G	A	A	N	N	A	G	A	G	G	G	A
S1_3154784	T/C	1	3154784	+	NA	NA	NA	NA	NA	NA	T	T	T	N	T	T	T	T	T	T	T	T	T	N	T	T	T	T	T	T	T	T	T	T	T	T	T	T	T	T	T	T	T	T	T	T	T	T	T
S1_3154942	T/G	1	3154942	+	NA	NA	NA	NA	NA	NA	T	T	T	T	T	T	T	T	N	T	N	K	T	T	T	T	T	N	N	T	T	T	N	N	T	N	T	N	T	N	T	T	T	T	T	T	T	T	T
S1_3155408	G/A	1	3155408	+	NA	NA	NA	NA	NA	NA	G	G	G	G	G	G	G	G	G	G	N	N	G	G	G	N	G	G	G	N	G	G	G	G	G	G	N	G	G	G	G	N	G	G	N	G	G	G	G
S1_3155413	T/C	1	3155413	+	NA	NA	NA	NA	NA	NA	T	T	T	T	T	T	T	T	Y	T	N	N	T	T	T	N	T	T	T	N	T	T	T	T	T	T	N	T	T	T	T	N	T	T	N	T	T	T	T
S1_3155419	T/G	1	3155419	+	NA	NA	NA	NA	NA	NA	T	T	T	T	T	T	T	T	T	T	N	N	T	T	T	N	T	T	T	N	T	T	T	T	T	T	N	T	T	T	T	N	T	T	N	T	T	T	T
S1_3155430	T/G	1	3155430	+	NA	NA	NA	NA	NA	NA	T	T	T	T	T	T	T	T	T	T	N	N	T	T	T	N	T	T	T	N	T	T	T	T	T	T	N	T	T	T	T	N	T	T	N	T	T	T	T
S1_3155439	C/T	1	3155439	+	NA	NA	NA	NA	NA	NA	C	C	C	C	C	C	C	C	C	C	N	N	C	C	C	N	C	C	C	N	C	C	C	C	C	C	N	C	C	C	C	N	C	C	N	C	C	C	C
S1_3163159	G/A	1	3163159	+	NA	NA	NA	NA	NA	NA	G	G	G	G	N	G	G	G	N	G	G	G	G	G	G	G	G	N	G	G	G	N	G	G	G	G	G	G	N	G	G	G	G	G	N	G	G	G	G
S1_3165040	T/G	1	3165040	+	NA	NA	NA	NA	NA	NA	T	T	T	T	T	T	K	T	T	T	T	T	T	T	T	T	T	T	K	T	T	N	T	T	T	T	T	T	T	T	T	T	T	K	N	T	T	T	T
S1_3165095	T/G	1	3165095	+	NA	NA	NA	NA	NA	NA	T	T	T	T	N	T	T	T	N	T	T	T	T	T	T	N	T	T	T	T	T	N	N	T	N	T	N	N	T	T	N	T	T	T	N	T	K	T	T
S1_3168988	T/C	1	3168988	+	NA	NA	NA	NA	NA	NA	T	T	T	T	T	T	T	T	N	N	T	N	T	T	T	T	T	T	T	T	T	T	T	T	T	T	T	T	T	N	N	T	T	N	N	N	T	T	T
S1_3169426	A/G	1	3169426	+	NA	NA	NA	NA	NA	NA	A	A	A	A	A	A	A	A	N	A	A	A	A	N	A	N	A	A	R	A	N	A	A	A	A	A	A	A	A	N	A	A	A	A	N	A	A	A	A
S1_3169445	C/A	1	3169445	+	NA	NA	NA	NA	NA	NA	C	C	C	C	C	C	C	C	C	C	C	C	C	C	N	C	N	C	C	C	C	C	C	C	C	C	C	C	C	C	C	N	C	C	C	C	N	C	C
S1_3169450	T/G	1	3169450	+	NA	NA	NA	NA	NA	NA	T	T	K	T	T	T	T	T	T	G	T	K	T	T	N	K	N	T	T	T	T	T	T	T	T	T	T	G	T	T	T	N	T	T	T	T	N	T	T
S1_3169453	T/G	1	3169453	+	NA	NA	NA	NA	NA	NA	T	T	K	T	T	T	T	T	T	T	T	T	T	T	N	T	N	T	T	T	T	T	T	T	T	T	T	T	K	T	T	N	T	T	T	T	N	T	T
S1_3169456	A/G	1	3169456	+	NA	NA	NA	NA	NA	NA	A	A	A	A	A	R	A	A	A	A	A	A	A	A	N	A	N	A	A	A	A	A	A	A	R	A	A	A	A	A	A	N	A	A	A	A	N	A	A
S1_3169459	T/G	1	3169459	+	NA	NA	NA	NA	NA	NA	T	T	T	T	K	T	T	T	T	T	T	T	T	T	N	T	N	T	T	T	T	T	T	T	T	T	T	T	T	T	T	N	T	T	T	T	N	T	G
S1_3169933	A/T	1	3169933	+	NA	NA	NA	NA	NA	NA	A	A	T	N	T	T	A	T	N	A	N	A	T	T	N	T	A	N	N	A	A	T	A	A	T	T	T	A	T	T	T	A	T	A	N	N	A	A	T
S1_3170074	T/A	1	3170074	+	NA	NA	NA	NA	NA	NA	W	T	T	T	T	T	T	T	N	T	T	T	T	T	T	T	T	T	T	T	T	T	T	N	T	T	T	T	T	N	N	T	T	T	T	T	N	W	T
S1_3179781	A/C	1	3179781	+	NA	NA	NA	NA	NA	NA	A	A	A	A	A	A	A	M	M	N	A	A	N	A	A	N	A	A	A	A	A	A	A	A	A	A	A	N	A	A	N	A	A	A	A	A	A	A	A
S1_3183267	A/G	1	3183267	+	NA	NA	NA	NA	NA	NA	A	A	A	A	N	A	A	A	N	A	A	A	N	A	A	A	A	N	N	A	A	A	A	A	A	A	A	A	A	N	A	A	A	A	N	A	A	A	A
S1_3183293	A/C	1	3183293	+	NA	NA	NA	NA	NA	NA	A	A	A	A	N	A	A	A	N	A	A	A	N	A	A	A	A	N	N	A	A	A	A	A	A	A	A	A	A	N	A	A	A	A	N	A	A	A	A
S1_3213322	T/G	1	3213322	+	NA	NA	NA	NA	NA	NA	T	T	T	T	T	T	T	T	T	T	T	T	T	T	T	T	T	T	T	T	T	T	T	T	T	T	T	T	T	T	T	T	T	T	N	T	T	T	T
S1_3213382	A/C	1	3213382	+	NA	NA	NA	NA	NA	NA	A	A	A	A	A	A	A	A	A	A	A	A	A	A	A	A	A	A	A	A	A	N	N	M	A	A	A	A	A	A	A	A	A	A	N	A	A	A	A
S1_3213394	C/A	1	3213394	+	NA	NA	NA	NA	NA	NA	C	C	C	C	C	C	C	C	C	C	C	C	C	C	C	C	C	C	C	C	C	N	N	C	C	C	C	C	C	C	M	C	C	C	N	C	C	C	C
S1_3213401	T/G	1	3213401	+	NA	NA	NA	NA	NA	NA	T	T	T	T	T	T	T	T	T	T	T	T	T	T	T	T	T	T	T	T	T	N	N	T	T	T	T	T	T	K	T	T	T	T	N	T	T	T	T
S1_3214140	A/C	1	3214140	+	NA	NA	NA	NA	NA	NA	A	A	A	A	A	A	A	A	N	A	N	A	A	N	A	N	A	A	N	M	A	A	N	N	A	A	A	A	A	N	A	A	A	A	N	N	A	A	A
S1_3214151	C/T	1	3214151	+	NA	NA	NA	NA	NA	NA	C	C	C	C	C	C	C	C	N	C	N	C	C	N	C	N	C	C	N	C	C	C	N	N	C	C	C	C	C	N	C	C	C	C	N	N	C	C	C
S1_3214185	A/C	1	3214185	+	NA	NA	NA	NA	NA	NA	A	A	A	A	A	A	A	A	A	A	N	A	A	A	A	A	A	N	N	A	A	A	A	A	A	N	A	A	N	N	A	A	A	N	N	A	A	A	A
S1_3214191	A/C	1	3214191	+	NA	NA	NA	NA	NA	NA	M	A	A	A	A	A	M	A	A	A	N	A	A	N	A	A	N	A	A	A	A	A	A	A	A	A	A	N	N	N	A	A	M	A	A	A	A	A	A
S1_3215051	A/G	1	3215051	+	NA	NA	NA	NA	NA	NA	A	A	A	A	A	A	A	A	N	A	A	A	A	A	A	N	A	A	A	A	A	A	A	A	A	A	A	A	A	A	A	A	A	A	A	A	A	A	A
S1_3215659	T/G	1	3215659	+	NA	NA	NA	NA	NA	NA	T	T	T	T	T	T	T	T	T	T	N	T	T	T	T	T	T	T	T	T	T	N	T	N	T	N	N	T	K	N	T	T	T	T	N	N	T	T	T
S1_3217164	T/G	1	3217164	+	NA	NA	NA	NA	NA	NA	T	T	K	T	T	T	T	T	K	T	T	T	T	T	T	T	T	T	T	T	K	N	T	T	T	T	T	T	T	K	N	T	T	T	N	T	T	T	T
S1_3217193	A/G	1	3217193	+	NA	NA	NA	NA	NA	NA	A	A	A	A	A	A	A	A	A	A	A	A	A	A	A	A	A	A	A	A	A	A	A	A	A	A	A	A	A	A	N	A	A	A	N	R	A	A	A
S1_3217682	C/A	1	3217682	+	NA	NA	NA	NA	NA	NA	M	C	C	C	C	C	M	C	N	C	C	C	C	C	C	C	C	C	C	C	M	C	C	C	C	C	C	C	C	N	N	C	C	N	N	N	C	C	C
S1_3217688	C/T	1	3217688	+	NA	NA	NA	NA	NA	NA	C	C	C	C	N	C	C	C	C	C	C	C	C	N	C	C	C	C	C	C	C	C	C	C	N	C	C	C	C	C	C	C	C	C	N	C	C	C	Y
S1_3218976	A/T	1	3218976	+	NA	NA	NA	NA	NA	NA	A	A	N	A	A	A	A	A	A	A	N	N	A	A	A	W	A	A	A	A	N	N	A	A	A	A	N	N	A	A	A	A	A	A	N	A	A	A	A
S1_3219004	T/C	1	3219004	+	NA	NA	NA	NA	NA	NA	T	T	T	T	N	T	T	T	T	T	N	T	T	T	T	T	T	T	N	T	N	T	N	T	T	T	T	N	T	N	T	T	T	Y	N	T	N	T	T
S1_3220482	C/A	1	3220482	+	NA	NA	NA	NA	NA	NA	C	C	C	C	C	C	C	C	C	C	C	C	C	C	C	C	C	C	C	C	C	C	C	C	C	C	C	N	C	C	C	C	C	C	C	C	C	C	C
S1_3235434	A/C	1	3235434	+	NA	NA	NA	NA	NA	NA	M	N	A	A	A	A	A	A	N	A	A	N	A	A	A	A	A	A	N	A	N	A	A	N	N	A	A	A	A	N	A	A	A	A	N	A	A	A	A
S1_3235445	T/C	1	3235445	+	NA	NA	NA	NA	NA	NA	T	T	T	T	T	T	T	T	N	T	T	N	Y	T	T	T	T	T	N	T	N	T	T	N	N	T	T	T	T	N	T	T	T	T	N	T	T	T	T
S1_3235475	C/A	1	3235475	+	NA	NA	NA	NA	NA	NA	C	C	C	C	C	C	C	C	C	C	N	C	C	N	N	C	C	C	N	C	C	C	N	C	C	C	C	N	C	N	C	C	C	C	C	C	C	C	C
S1_3235482	A/G	1	3235482	+	NA	NA	NA	NA	NA	NA	A	A	A	A	A	A	A	A	A	A	N	A	A	N	N	A	A	A	N	A	A	A	N	A	A	A	A	N	A	N	A	A	A	A	A	A	A	A	A
S1_3238992	A/C	1	3238992	+	NA	NA	NA	NA	NA	NA	A	A	A	A	A	A	N	A	A	A	A	A	A	A	A	A	A	N	A	N	A	A	A	A	A	A	A	N	A	N	A	A	M	A	N	N	A	A	A
S1_3258968	A/G	1	3258968	+	NA	NA	NA	NA	NA	NA	A	A	A	A	A	A	A	A	A	A	A	A	A	A	A	A	A	A	N	A	R	A	A	A	A	R	A	G	N	N	A	A	A	A	N	A	A	A	A
S1_3258971	T/G	1	3258971	+	NA	NA	NA	NA	NA	NA	T	T	T	T	T	T	T	T	T	T	T	T	T	T	T	T	T	T	N	T	T	T	T	T	T	T	T	T	N	N	T	T	K	T	N	T	K	T	T
S1_3263432	A/C	1	3263432	+	NA	NA	NA	NA	NA	NA	A	A	A	A	A	A	A	A	A	A	N	A	A	N	A	A	A	A	A	A	N	A	A	N	M	A	A	N	A	N	A	N	M	A	N	A	A	A	A
S1_3263459	C/G	1	3263459	+	NA	NA	NA	NA	NA	NA	C	C	C	C	S	C	C	C	C	C	N	C	C	C	C	C	C	C	C	C	C	N	C	C	N	C	C	C	C	C	C	C	C	S	C	C	C	C	C
S1_3270113	T/G	1	3270113	+	NA	NA	NA	NA	NA	NA	T	T	G	G	G	N	T	G	N	T	N	N	G	G	N	G	T	N	T	T	T	N	T	T	K	G	G	T	G	G	G	N	G	T	G	T	N	T	G
S1_3270177	C/G	1	3270177	+	NA	NA	NA	NA	NA	NA	C	C	G	G	G	G	C	G	N	C	C	N	G	G	C	N	C	C	N	C	N	G	C	C	C	G	G	N	N	G	G	C	G	C	G	C	C	C	G
S1_3275913	A/G	1	3275913	+	NA	NA	NA	NA	NA	NA	A	A	A	A	A	R	A	A	N	A	N	A	A	A	A	A	A	A	A	N	A	N	A	N	A	A	A	A	A	N	A	A	A	A	A	A	A	A	A
S1_3275920	T/G	1	3275920	+	NA	NA	NA	NA	NA	NA	T	T	K	T	T	T	T	T	N	T	N	K	K	T	T	T	T	T	T	N	T	N	T	N	T	T	T	T	T	N	T	T	T	T	T	T	T	T	T
S1_3280226	G/A	1	3280226	+	NA	NA	NA	NA	NA	NA	G	G	G	G	G	G	G	G	G	G	N	G	G	N	G	G	G	G	G	G	G	G	G	G	G	G	G	N	N	G	G	G	G	G	N	G	G	G	G
S1_3296837	T/C	1	3296837	+	NA	NA	NA	NA	NA	NA	T	T	T	T	T	T	T	T	N	T	N	T	T	T	T	T	T	T	N	N	T	N	T	T	T	T	N	T	T	N	T	T	T	N	N	T	T	T	T
S1_3296848	A/G	1	3296848	+	NA	NA	NA	NA	NA	NA	A	A	A	A	A	A	A	A	A	A	A	A	A	A	A	A	N	A	A	A	A	A	A	N	A	A	N	N	N	N	N	A	A	A	A	A	A	A	A
S1_3296917	G/T	1	3296917	+	NA	NA	NA	NA	NA	NA	G	G	G	G	K	K	G	G	K	N	G	N	K	G	G	G	G	N	K	G	N	G	N	G	N	G	G	N	K	N	K	G	K	G	N	G	G	G	G
S1_3300212	T/G	1	3300212	+	NA	NA	NA	NA	NA	NA	T	K	T	T	K	N	T	T	T	T	N	T	T	T	T	T	T	T	K	N	T	T	T	T	T	T	T	N	T	N	N	T	T	K	T	N	T	T	T
S1_3300231	G/T	1	3300231	+	NA	NA	NA	NA	NA	NA	K	G	G	G	G	G	G	G	G	G	G	N	G	G	G	N	G	N	G	G	G	G	K	G	K	N	K	K	G	N	G	G	G	K	N	N	N	G	G
S1_3300243	T/C	1	3300243	+	NA	NA	NA	NA	NA	NA	T	T	T	T	T	T	T	T	T	T	T	N	T	Y	T	N	T	N	T	T	T	T	T	T	T	N	T	T	T	N	T	T	T	T	N	N	N	T	T
S1_3305368	C/T	1	3305368	+	NA	NA	NA	NA	NA	NA	C	C	C	C	C	C	C	C	N	C	C	C	C	C	C	C	C	C	C	C	N	C	C	C	C	C	C	N	C	C	C	C	C	C	C	C	C	C	C
S1_3312369	A/C	1	3312369	+	NA	NA	NA	NA	NA	NA	A	A	A	N	A	A	A	A	A	N	A	A	M	A	M	A	A	A	A	A	A	A	A	A	A	A	A	A	A	N	A	A	A	A	N	A	A	A	A
S1_3312389	A/C	1	3312389	+	NA	NA	NA	NA	NA	NA	M	A	A	A	A	A	A	A	A	N	A	A	A	A	A	A	A	A	A	A	A	A	A	A	A	A	A	A	A	N	A	A	A	A	N	M	A	A	A
S1_3312402	A/C	1	3312402	+	NA	NA	NA	NA	NA	NA	A	A	A	A	A	A	N	A	N	A	A	A	A	A	A	A	A	A	A	A	A	A	A	A	A	A	A	A	A	N	A	A	A	A	A	N	A	A	A
S1_3312404	G/A	1	3312404	+	NA	NA	NA	NA	NA	NA	G	G	G	G	R	G	N	G	N	G	G	G	G	G	G	R	G	G	G	G	R	R	G	G	G	G	G	G	G	N	G	G	G	G	G	N	G	G	G
S1_3312506	C/A	1	3312506	+	NA	NA	NA	NA	NA	NA	C	C	C	C	C	C	C	C	C	C	N	C	C	C	C	C	C	N	C	M	C	C	C	N	C	C	C	N	C	C	C	C	C	C	N	C	C	C	C
S1_3312508	T/C	1	3312508	+	NA	NA	NA	NA	NA	NA	Y	Y	T	T	T	T	T	T	T	T	T	T	T	N	T	T	T	T	N	T	T	Y	T	T	T	T	T	N	T	T	T	N	T	T	N	T	T	T	T
S1_3312510	A/C	1	3312510	+	NA	NA	NA	NA	NA	NA	M	A	M	M	A	A	A	A	A	A	A	A	A	N	A	A	A	A	N	A	A	A	A	A	A	A	A	N	A	A	A	N	M	A	N	A	A	A	A
S1_3312514	T/C	1	3312514	+	NA	NA	NA	NA	NA	NA	T	T	T	T	T	T	T	T	T	T	T	T	T	N	T	T	T	T	N	T	T	T	T	T	Y	T	T	N	T	T	T	N	T	T	N	T	T	T	T
S1_3312517	T/C	1	3312517	+	NA	NA	NA	NA	NA	NA	T	T	T	T	T	T	T	T	T	T	T	T	T	N	T	T	T	T	N	T	T	T	T	T	T	T	T	N	T	T	T	N	T	T	N	T	T	T	T
S1_3312520	T/C	1	3312520	+	NA	NA	NA	NA	NA	NA	T	T	T	T	T	T	Y	T	T	T	C	T	T	N	T	T	T	T	N	T	T	T	T	T	T	T	T	N	T	T	T	N	T	T	N	T	T	T	T
S1_3312522	T/C	1	3312522	+	NA	NA	NA	NA	NA	NA	T	T	T	T	T	T	T	T	T	T	T	T	Y	N	T	T	T	T	N	T	T	T	T	T	T	T	T	N	T	T	T	N	T	T	N	T	T	T	T
S1_3313160	C/T	1	3313160	+	NA	NA	NA	NA	NA	NA	Y	C	T	T	T	T	Y	T	T	C	N	C	T	T	N	N	C	N	C	C	C	N	C	C	T	T	N	C	T	T	T	C	T	N	N	C	C	C	T
S1_3313185	T/G	1	3313185	+	NA	NA	NA	NA	NA	NA	K	T	T	T	T	T	T	T	T	T	N	T	T	T	N	N	T	N	T	T	T	N	T	T	T	T	N	T	T	T	T	T	T	N	N	T	T	T	T
S1_3313195	T/G	1	3313195	+	NA	NA	NA	NA	NA	NA	T	T	T	T	T	T	K	T	T	T	N	T	T	T	N	N	T	N	T	T	T	N	T	T	T	T	N	T	T	T	T	T	T	N	N	T	T	T	T
S1_3313201	A/G	1	3313201	+	NA	NA	NA	NA	NA	NA	A	A	A	A	A	A	A	R	A	A	N	A	A	A	N	N	A	N	A	A	A	N	A	A	A	A	N	A	A	A	A	A	A	N	N	A	A	A	A
S1_3313235	G/C	1	3313235	+	NA	NA	NA	NA	NA	NA	G	C	G	G	G	G	S	G	G	C	N	N	G	G	N	G	N	C	C	C	N	N	C	C	S	G	N	N	G	G	G	C	G	C	G	C	C	C	G
S1_3313281	C/A	1	3313281	+	NA	NA	NA	NA	NA	NA	C	A	C	C	C	C	M	C	C	A	N	N	C	C	N	C	N	A	A	A	N	N	A	A	M	C	N	N	C	C	C	A	C	A	C	A	A	A	C
S1_3321691	A/T	1	3321691	+	NA	NA	NA	NA	NA	NA	A	A	A	A	A	A	A	A	N	A	A	A	A	A	A	A	A	A	N	A	A	A	A	A	A	A	A	A	A	N	A	A	A	A	N	A	A	A	A
S1_3321992	A/G	1	3321992	+	NA	NA	NA	NA	NA	NA	A	A	A	A	A	A	A	A	N	A	N	A	A	A	A	A	N	A	G	A	A	A	A	A	A	A	A	R	A	A	A	A	A	A	A	A	A	A	A
S1_3322102	T/C	1	3322102	+	NA	NA	NA	NA	NA	NA	N	T	N	T	N	T	T	T	T	T	T	T	T	N	T	T	N	T	N	T	T	N	T	T	T	N	T	N	T	N	T	T	T	T	T	T	T	T	N
S1_3322169	A/C	1	3322169	+	NA	NA	NA	NA	NA	NA	A	A	A	A	A	A	A	A	A	A	N	A	A	N	A	A	A	A	A	A	A	A	A	A	A	A	A	A	A	N	A	A	A	A	N	A	A	A	A
S1_3322583	T/G	1	3322583	+	NA	NA	NA	NA	NA	NA	K	T	T	T	T	T	T	T	N	T	T	N	T	N	T	K	T	T	T	T	T	T	T	T	T	T	T	T	T	N	K	T	T	K	N	T	T	T	T
S1_3322630	T/C	1	3322630	+	NA	NA	NA	NA	NA	NA	T	T	T	T	T	T	T	T	N	T	T	T	T	T	T	T	N	T	T	T	T	T	T	T	T	T	N	T	T	T	T	N	T	T	T	T	N	T	T
S1_3322667	A/G	1	3322667	+	NA	NA	NA	NA	NA	NA	A	A	A	A	A	A	A	A	N	A	A	A	A	A	A	A	N	A	G	A	A	A	A	A	A	A	N	A	A	A	A	N	R	A	A	A	N	A	A
S1_3323223	T/A	1	3323223	+	NA	NA	NA	NA	NA	NA	T	T	T	T	T	T	T	T	T	T	N	N	T	T	T	T	T	T	T	T	N	N	T	T	N	T	T	T	N	T	T	T	T	T	N	T	A	T	T
S1_3323227	A/C	1	3323227	+	NA	NA	NA	NA	NA	NA	A	A	M	A	A	A	A	A	A	A	N	N	A	A	A	A	A	A	A	A	N	N	A	A	N	A	A	A	N	A	A	A	A	A	N	A	A	A	A
S1_3345797	T/G	1	3345797	+	NA	NA	NA	NA	NA	NA	T	N	T	T	T	T	T	T	T	T	T	T	T	T	T	T	T	T	T	T	T	T	T	T	T	T	N	T	T	T	T	N	T	T	T	K	T	T	T
S1_3345880	C/A	1	3345880	+	NA	NA	NA	NA	NA	NA	C	C	C	C	N	C	C	C	N	C	N	N	C	N	N	C	C	C	N	C	N	C	C	C	C	N	C	C	C	N	C	C	C	C	N	C	C	C	C
S1_3346041	T/A	1	3346041	+	NA	NA	NA	NA	NA	NA	T	T	T	T	T	T	N	T	T	T	N	T	T	T	N	N	T	T	T	T	N	T	T	T	T	T	N	T	T	T	T	T	T	T	T	A	T	T	T
S1_3346065	C/G	1	3346065	+	NA	NA	NA	NA	NA	NA	C	C	C	C	C	C	S	C	C	C	N	C	C	C	N	N	C	C	C	C	N	C	C	S	C	C	C	C	C	C	C	C	C	C	C	C	C	C	C
S1_3349157	A/G	1	3349157	+	NA	NA	NA	NA	NA	NA	N	A	A	A	N	A	A	A	A	A	A	A	A	A	A	A	A	A	N	A	A	A	A	A	A	A	A	A	N	N	N	A	A	A	N	A	A	A	A
S1_3349200	T/C	1	3349200	+	NA	NA	NA	NA	NA	NA	Y	T	T	T	T	T	T	T	N	T	N	N	T	N	N	T	T	T	T	T	T	T	N	T	T	T	T	N	T	T	N	T	T	T	T	N	T	T	T
S1_3349805	C/G	1	3349805	+	NA	NA	NA	NA	NA	NA	C	C	C	C	C	C	C	C	C	C	N	N	C	C	C	C	C	C	S	C	C	N	C	N	N	N	N	C	C	N	C	N	C	C	N	C	N	S	C
S1_3350416	A/G	1	3350416	+	NA	NA	NA	NA	NA	NA	A	A	A	A	A	A	A	A	A	A	A	A	A	A	A	N	R	A	A	A	A	A	A	A	A	A	A	A	A	A	A	A	A	A	N	A	A	A	A
S1_3354726	C/T	1	3354726	+	NA	NA	NA	NA	NA	NA	C	C	C	Y	C	C	C	C	C	C	N	C	C	C	C	C	C	C	C	C	C	C	C	C	C	C	C	N	C	C	C	C	C	C	C	Y	C	C	C
S1_3354729	T/G	1	3354729	+	NA	NA	NA	NA	NA	NA	T	T	T	K	T	K	T	T	K	T	N	T	T	T	T	T	T	T	T	T	T	T	T	T	K	T	T	N	T	T	T	T	T	T	K	K	T	T	T
S1_3354731	G/A	1	3354731	+	NA	NA	NA	NA	NA	NA	G	G	G	R	G	G	G	G	G	G	N	G	G	G	G	G	G	G	G	G	G	G	G	G	G	G	G	N	G	G	G	G	G	G	G	R	G	G	G
S1_3354735	G/A	1	3354735	+	NA	NA	NA	NA	NA	NA	G	G	G	R	G	G	G	G	G	G	N	G	G	G	G	G	G	G	G	G	G	G	G	G	G	G	G	N	G	G	G	G	G	G	G	R	G	G	G
S1_3354738	A/G	1	3354738	+	NA	NA	NA	NA	NA	NA	A	A	A	R	A	A	A	A	A	A	N	A	A	A	A	A	A	A	A	A	A	A	A	A	A	A	A	N	A	A	A	A	A	A	A	R	A	A	A
S1_3354841	A/G	1	3354841	+	NA	NA	NA	NA	NA	NA	A	A	A	A	A	A	A	A	N	A	N	R	A	A	A	N	A	N	A	A	A	A	A	A	A	A	A	A	A	A	A	A	A	A	N	A	A	A	A
S1_3354992	T/G	1	3354992	+	NA	NA	NA	NA	NA	NA	T	T	T	T	T	T	T	K	T	T	T	T	T	T	T	T	T	T	T	T	T	T	T	K	N	T	T	N	T	N	N	T	T	T	N	N	T	T	T
S1_3355012	T/G	1	3355012	+	NA	NA	NA	NA	NA	NA	T	T	T	T	T	K	T	T	T	T	T	T	T	T	T	T	T	T	T	T	T	T	T	T	N	T	T	N	T	N	N	T	T	T	N	N	T	T	T
S1_3355022	T/G	1	3355022	+	NA	NA	NA	NA	NA	NA	T	T	T	T	T	T	T	T	K	T	T	T	T	K	T	T	T	T	T	T	T	T	T	T	N	T	T	N	T	N	N	T	T	T	N	N	T	T	T
S1_3355101	A/G	1	3355101	+	NA	NA	NA	NA	NA	NA	A	A	A	A	A	A	A	A	A	A	A	A	A	A	A	N	A	A	A	A	A	A	A	A	A	A	N	A	A	A	R	A	A	A	N	A	A	A	A
S1_3361816	A/G	1	3361816	+	NA	NA	NA	NA	NA	NA	A	A	A	A	A	A	A	A	N	A	N	A	A	A	A	A	A	A	N	A	A	A	A	A	A	A	A	A	A	A	A	N	A	A	N	A	A	A	A
S1_3369114	A/G	1	3369114	+	NA	NA	NA	NA	NA	NA	A	A	A	A	A	A	A	A	N	A	N	A	A	A	A	N	A	N	N	A	A	N	N	A	N	A	A	A	A	N	R	N	A	A	A	A	N	A	A
S1_3370427	T/C	1	3370427	+	NA	NA	NA	NA	NA	NA	T	T	T	T	T	T	N	T	N	T	T	T	T	T	N	T	T	N	N	T	T	T	T	T	T	T	T	T	T	N	N	T	T	T	T	T	N	T	T
S1_3370468	A/G	1	3370468	+	NA	NA	NA	NA	NA	NA	A	A	A	A	A	A	N	A	N	A	A	A	A	A	N	A	A	N	N	A	A	A	A	A	A	A	A	A	A	N	N	A	A	A	A	A	N	A	G
S1_3372751	T/C	1	3372751	+	NA	NA	NA	NA	NA	NA	T	T	T	T	N	T	T	T	N	T	N	N	T	T	N	N	T	T	T	T	T	T	N	T	T	T	N	T	T	N	T	T	T	T	T	T	T	T	T
S1_3374364	A/C	1	3374364	+	NA	NA	NA	NA	NA	NA	A	A	A	A	A	A	A	A	A	A	A	N	A	N	N	A	A	N	N	A	A	A	A	N	N	A	A	N	A	A	A	A	A	A	N	A	A	A	A
S1_3379473	G/T	1	3379473	+	NA	NA	NA	NA	NA	NA	K	G	G	K	N	G	G	G	G	G	G	G	K	N	G	N	G	G	N	G	G	T	G	G	G	N	N	G	G	N	N	G	G	N	G	G	G	K	K
S1_3387943	T/C	1	3387943	+	NA	NA	NA	NA	NA	NA	T	T	T	T	T	T	T	T	T	T	T	T	T	T	T	T	T	T	T	T	T	T	T	T	T	T	T	T	T	T	N	T	T	T	N	T	T	T	T
S1_3394843	G/A	1	3394843	+	NA	NA	NA	NA	NA	NA	G	G	G	G	G	G	G	G	G	G	N	G	G	N	G	N	G	G	G	G	N	G	G	G	G	G	G	G	G	G	G	G	G	G	N	G	G	G	G
S1_3394867	T/C	1	3394867	+	NA	NA	NA	NA	NA	NA	T	T	T	T	N	T	T	T	T	T	N	T	T	T	N	N	T	N	N	T	T	T	T	N	T	T	T	N	T	T	T	T	Y	T	T	T	T	T	T
S1_3394881	A/C	1	3394881	+	NA	NA	NA	NA	NA	NA	A	A	A	A	N	A	A	A	A	A	N	C	A	A	N	N	N	N	N	A	A	A	M	N	A	A	A	N	A	A	A	A	A	A	A	N	A	M	A
S1_3396494	T/C	1	3396494	+	NA	NA	NA	NA	NA	NA	T	T	Y	T	T	T	T	T	T	T	T	T	T	T	T	T	T	T	N	N	T	T	T	N	T	T	T	T	T	T	T	N	T	T	T	T	T	T	T
S1_3396499	T/C	1	3396499	+	NA	NA	NA	NA	NA	NA	T	T	T	T	T	T	T	T	T	T	N	T	N	T	T	N	T	T	T	Y	T	N	T	T	T	T	T	T	T	N	N	T	T	T	N	T	N	T	T
S1_3397955	A/C	1	3397955	+	NA	NA	NA	NA	NA	NA	A	A	A	A	A	A	A	A	A	A	A	A	M	N	A	A	A	A	A	A	A	A	A	M	A	A	A	M	A	N	A	M	A	A	A	A	A	A	M
S1_3397980	T/C	1	3397980	+	NA	NA	NA	NA	NA	NA	T	T	T	T	Y	T	T	T	T	T	T	T	T	N	T	T	T	T	T	T	T	T	T	T	T	T	T	T	T	N	T	T	T	T	T	T	T	T	T
S1_3397983	T/C	1	3397983	+	NA	NA	NA	NA	NA	NA	T	T	T	T	Y	T	T	T	T	T	T	T	T	N	Y	T	T	T	T	T	T	T	T	T	T	T	T	T	T	N	T	T	T	T	T	T	T	T	T
S1_3397986	T/C	1	3397986	+	NA	NA	NA	NA	NA	NA	T	T	T	T	T	T	T	T	T	T	T	Y	T	N	Y	T	T	T	T	T	T	T	T	T	Y	T	T	T	T	N	T	T	T	T	T	T	T	T	T
S1_3398240	T/C	1	3398240	+	NA	NA	NA	NA	NA	NA	T	T	T	T	T	T	T	T	T	T	T	T	T	N	T	T	T	T	T	T	T	T	T	T	T	T	T	T	T	T	T	T	T	T	N	T	T	T	T
S1_3398262	T/C	1	3398262	+	NA	NA	NA	NA	NA	NA	T	T	T	T	T	T	T	T	T	T	T	T	T	N	T	T	T	T	T	T	T	T	T	T	T	T	T	T	T	T	T	T	T	T	N	T	T	T	T
S1_3404751	G/A	1	3404751	+	NA	NA	NA	NA	NA	NA	G	G	G	G	G	G	G	G	N	G	G	G	G	N	G	G	R	G	G	G	G	G	G	G	G	G	N	G	G	N	G	N	G	G	G	G	G	G	G
S1_3404762	T/G	1	3404762	+	NA	NA	NA	NA	NA	NA	T	T	T	T	T	T	T	T	N	T	T	T	K	N	T	T	T	T	T	T	T	T	T	T	T	T	N	T	T	N	T	N	K	T	T	T	T	T	T
S1_3404766	T/G	1	3404766	+	NA	NA	NA	NA	NA	NA	T	T	T	T	T	T	T	T	N	T	T	T	T	N	T	T	T	K	T	T	T	T	T	K	T	T	N	T	T	N	T	N	T	T	T	T	T	T	T
S1_3404771	G/T	1	3404771	+	NA	NA	NA	NA	NA	NA	G	G	G	G	G	G	G	G	N	G	N	G	G	N	G	G	G	G	G	G	G	N	G	G	G	G	N	G	G	G	G	G	G	N	N	G	G	G	G
S1_3412178	C/T	1	3412178	+	NA	NA	NA	NA	NA	NA	C	C	C	C	C	C	C	C	C	C	C	C	C	C	C	C	N	N	C	C	C	C	C	C	C	Y	C	C	C	N	C	N	C	C	C	C	C	C	C
S1_3414249	G/T	1	3414249	+	NA	NA	NA	NA	NA	NA	G	G	G	K	G	G	G	G	G	G	G	G	G	N	G	G	K	G	N	G	G	G	G	G	G	G	G	N	N	N	G	G	G	G	N	N	G	G	G
S1_3414347	C/A	1	3414347	+	NA	NA	NA	NA	NA	NA	M	C	C	M	C	C	M	M	M	C	N	M	M	C	N	M	C	N	C	C	C	C	C	C	C	C	C	C	M	C	N	N	M	C	N	C	N	C	C
S1_3414348	C/T	1	3414348	+	NA	NA	NA	NA	NA	NA	Y	C	C	Y	C	C	Y	C	Y	C	N	C	Y	C	N	Y	C	N	C	C	C	C	C	C	C	C	C	C	Y	C	N	N	Y	C	N	C	N	C	C
S1_3414359	T/G	1	3414359	+	NA	NA	NA	NA	NA	NA	T	T	T	T	T	T	T	T	T	T	T	N	T	T	T	T	T	T	T	N	N	T	T	N	T	T	T	N	T	T	N	T	T	T	T	T	T	N	T
S1_3414366	C/A	1	3414366	+	NA	NA	NA	NA	NA	NA	C	C	C	C	C	C	C	C	C	C	C	N	C	C	C	C	C	C	C	N	N	C	C	N	C	C	C	N	C	C	N	C	C	C	C	C	C	N	C
S1_3415174	A/G	1	3415174	+	NA	NA	NA	NA	NA	NA	A	A	A	A	A	A	A	A	A	A	A	A	A	A	A	N	A	A	A	A	A	A	N	A	A	A	A	A	N	N	A	A	A	A	A	N	N	A	A
S1_3415176	A/G	1	3415176	+	NA	NA	NA	NA	NA	NA	A	A	A	A	A	A	A	A	A	A	A	A	A	A	A	N	A	A	A	A	A	A	N	A	A	A	A	A	N	N	A	A	A	A	A	N	N	A	A
S1_3418508	A/C	1	3418508	+	NA	NA	NA	NA	NA	NA	A	A	A	A	A	N	N	A	A	A	N	A	C	N	A	A	A	N	M	A	A	N	A	N	A	A	N	A	N	N	A	M	A	A	A	A	A	A	A
S1_3418529	G/T	1	3418529	+	NA	NA	NA	NA	NA	NA	K	G	T	T	T	T	K	T	N	G	T	G	T	T	G	N	G	G	N	G	G	T	G	G	T	T	T	N	T	N	T	G	T	G	T	G	G	G	T
S1_3418572	T/G	1	3418572	+	NA	NA	NA	NA	NA	NA	T	T	K	T	T	T	T	T	N	T	T	T	T	T	T	N	T	T	N	K	T	T	T	T	T	T	T	N	T	N	T	T	T	T	T	T	T	T	T
S1_3418742	T/G	1	3418742	+	NA	NA	NA	NA	NA	NA	T	T	T	T	T	T	T	T	T	T	N	T	T	T	T	T	T	T	T	T	T	T	T	T	N	T	T	N	T	T	T	T	T	K	T	T	T	T	T
S1_3418747	T/G	1	3418747	+	NA	NA	NA	NA	NA	NA	T	T	T	T	K	T	T	T	T	T	N	T	T	T	T	T	T	T	T	T	T	T	T	T	N	T	T	N	T	T	T	T	T	T	T	T	T	T	T
S1_3418835	C/A	1	3418835	+	NA	NA	NA	NA	NA	NA	C	C	C	C	C	N	C	C	N	C	N	N	C	C	C	C	C	C	C	C	C	C	C	C	C	N	C	C	C	N	C	C	C	C	N	C	C	C	C
S1_3430263	T/C	1	3430263	+	NA	NA	NA	NA	NA	NA	T	T	N	T	T	T	T	Y	T	T	N	T	T	T	T	T	T	T	T	Y	T	T	T	T	T	T	T	N	T	N	T	T	Y	N	N	T	T	T	T
S1_3430273	T/G	1	3430273	+	NA	NA	NA	NA	NA	NA	T	T	N	T	T	T	T	T	T	T	N	T	T	T	T	T	T	T	K	T	K	T	T	T	T	T	T	N	T	N	T	T	T	N	N	T	T	T	T
S1_3430315	C/T	1	3430315	+	NA	NA	NA	NA	NA	NA	C	C	C	N	C	C	C	C	N	C	C	C	C	C	C	C	C	N	C	N	C	N	C	C	C	N	C	C	C	C	C	C	C	C	N	C	C	N	C
S1_3439080	G/T	1	3439080	+	NA	NA	NA	NA	NA	NA	G	G	G	G	G	G	G	G	N	G	N	G	G	N	G	N	G	G	N	G	G	N	G	N	G	G	G	G	N	G	N	G	G	G	G	G	G	G	G
S1_3454160	A/G	1	3454160	+	NA	NA	NA	NA	NA	NA	A	A	N	A	N	A	A	A	N	N	N	A	A	A	A	A	A	A	A	A	A	A	N	A	A	A	A	N	A	A	A	A	A	A	N	A	A	A	A
S1_3454177	A/G	1	3454177	+	NA	NA	NA	NA	NA	NA	A	A	N	A	N	A	A	A	N	N	N	A	A	A	A	A	A	A	A	A	A	A	N	A	A	A	A	N	A	A	A	A	A	A	N	A	A	A	A
S1_3454199	T/C	1	3454199	+	NA	NA	NA	NA	NA	NA	T	T	N	T	N	T	T	T	N	N	N	T	T	T	T	T	T	T	T	T	T	T	N	T	T	T	T	N	T	T	T	T	T	T	N	T	T	T	Y
S1_3454249	A/C	1	3454249	+	NA	NA	NA	NA	NA	NA	A	A	A	A	A	A	A	A	A	A	A	A	A	N	A	N	A	A	A	A	A	A	A	N	A	A	A	N	A	A	A	A	A	A	A	A	A	A	A
S1_3460559	T/C	1	3460559	+	NA	NA	NA	NA	NA	NA	T	T	N	T	N	N	T	T	Y	T	T	N	T	T	N	N	T	T	T	T	T	T	T	T	T	T	T	T	T	T	T	T	T	T	N	T	T	T	T
S1_3460969	G/T	1	3460969	+	NA	NA	NA	NA	NA	NA	G	G	G	G	G	G	G	G	G	G	G	N	G	G	G	G	G	G	G	K	G	G	K	G	G	G	G	G	G	N	G	G	G	G	N	T	N	G	G
S1_3470181	A/G	1	3470181	+	NA	NA	NA	NA	NA	NA	A	A	A	A	A	A	A	A	A	A	A	A	A	R	A	A	A	A	N	A	A	N	A	N	A	A	A	N	A	A	A	A	A	A	A	A	A	A	A
S1_3470798	T/C	1	3470798	+	NA	NA	NA	NA	NA	NA	T	T	T	T	T	T	T	T	N	T	N	T	T	Y	T	T	T	N	T	T	T	T	T	N	T	N	T	N	T	T	T	T	T	N	N	T	T	T	T
S1_3477021	A/T	1	3477021	+	NA	NA	NA	NA	NA	NA	A	A	N	A	A	A	A	A	A	A	A	A	A	A	A	A	W	N	A	A	A	N	A	N	A	A	A	A	A	N	A	A	A	A	A	A	A	A	W
S1_3478228	T/C	1	3478228	+	NA	NA	NA	NA	NA	NA	T	T	N	T	T	T	T	T	N	T	T	T	T	T	T	T	T	T	T	T	T	T	T	T	T	T	T	T	T	N	T	T	T	T	N	T	T	T	T
S1_3478318	A/C	1	3478318	+	NA	NA	NA	NA	NA	NA	A	A	A	M	A	A	A	A	A	A	N	A	A	A	A	A	A	A	A	A	A	A	A	A	A	N	A	A	A	N	A	A	A	A	A	A	A	A	A
S1_3482794	C/A	1	3482794	+	NA	NA	NA	NA	NA	NA	C	C	C	C	C	C	C	C	C	C	C	C	M	N	C	N	N	C	C	C	C	C	N	N	C	N	C	N	C	N	C	N	C	N	C	C	C	C	N
S1_3490555	T/G	1	3490555	+	NA	NA	NA	NA	NA	NA	T	T	T	T	T	T	G	T	T	T	N	T	T	T	T	T	T	T	K	T	T	T	T	T	N	T	T	T	N	N	N	T	T	T	N	T	K	T	T
S1_3499624	A/C	1	3499624	+	NA	NA	NA	NA	NA	NA	A	A	A	A	A	A	A	A	M	A	N	N	A	A	A	A	N	A	A	A	A	A	A	A	A	A	A	A	A	A	A	A	A	A	N	A	A	M	A
S1_3499730	A/T	1	3499730	+	NA	NA	NA	NA	NA	NA	A	A	N	A	N	A	W	W	N	N	A	A	A	A	A	A	N	A	A	A	A	A	A	A	A	A	A	N	A	A	A	A	A	A	A	A	N	A	A
S1_3500200	A/G	1	3500200	+	NA	NA	NA	NA	NA	NA	A	A	A	A	N	A	A	A	N	A	N	N	A	A	A	A	A	A	A	A	N	A	A	A	A	A	A	A	A	R	N	A	A	A	N	A	A	A	N
S1_3500210	A/G	1	3500210	+	NA	NA	NA	NA	NA	NA	A	A	A	A	N	A	A	A	N	A	N	N	A	A	A	A	A	A	A	A	N	A	A	A	A	A	A	A	A	A	N	A	A	A	N	A	A	A	N
S1_3500349	T/C	1	3500349	+	NA	NA	NA	NA	NA	NA	T	T	T	T	T	T	T	T	T	T	N	T	T	N	T	T	T	T	T	T	T	N	N	T	T	T	T	T	T	T	N	T	T	T	N	N	T	T	T
S1_3505081	A/G	1	3505081	+	NA	NA	NA	NA	NA	NA	A	A	A	A	A	A	A	A	A	A	A	A	A	N	N	A	A	A	A	A	A	A	A	A	A	A	A	A	A	A	A	A	A	A	A	A	A	A	A
S1_3511661	A/G	1	3511661	+	NA	NA	NA	NA	NA	NA	A	A	A	A	A	A	A	A	N	A	N	A	A	A	A	N	A	A	A	A	A	R	A	A	A	A	A	A	A	N	A	N	A	A	A	A	A	A	A
S1_3512195	T/A	1	3512195	+	NA	NA	NA	NA	NA	NA	T	T	T	T	T	T	T	T	T	T	T	T	T	T	T	T	T	T	T	T	T	T	T	T	T	T	T	T	T	T	T	T	T	T	T	N	T	N	T
S1_3513502	A/G	1	3513502	+	NA	NA	NA	NA	NA	NA	A	A	A	A	A	N	A	R	N	A	A	A	A	A	N	N	A	A	N	A	A	A	A	A	R	N	A	A	N	N	A	A	A	N	A	A	A	A	A
S1_3513508	A/C	1	3513508	+	NA	NA	NA	NA	NA	NA	A	A	A	A	A	N	A	A	N	M	A	A	A	A	N	N	A	A	N	A	A	A	A	A	A	N	A	A	N	N	A	A	A	N	A	A	A	A	A
S1_3513510	T/C	1	3513510	+	NA	NA	NA	NA	NA	NA	T	Y	T	T	T	N	T	T	N	T	T	T	T	T	N	N	T	T	N	T	T	T	T	T	T	N	T	T	N	N	T	T	T	N	T	T	T	T	T
S1_3513516	T/C	1	3513516	+	NA	NA	NA	NA	NA	NA	T	T	T	T	T	T	T	T	N	N	T	T	T	T	Y	T	N	N	T	T	T	T	T	T	T	T	N	T	T	N	T	N	T	N	T	T	T	T	T
S1_3514388	G/A	1	3514388	+	NA	NA	NA	NA	NA	NA	G	G	G	G	G	G	G	G	N	G	N	G	G	N	N	G	G	N	N	G	G	G	N	G	G	G	G	G	G	N	G	N	G	G	G	G	G	G	G
S1_3516191	G/T	1	3516191	+	NA	NA	NA	NA	NA	NA	K	G	G	G	G	G	G	G	G	G	G	G	G	G	G	G	G	G	G	G	G	N	G	G	G	G	G	G	G	G	N	G	G	N	G	N	G	G	G
S1_3516225	T/C	1	3516225	+	NA	NA	NA	NA	NA	NA	T	T	T	T	N	T	T	T	N	T	N	T	T	T	T	N	T	T	T	T	T	T	T	T	T	T	T	T	T	Y	N	T	T	T	N	T	T	T	T
S1_3516966	T/C	1	3516966	+	NA	NA	NA	NA	NA	NA	T	T	T	T	T	T	T	T	T	N	N	T	T	T	T	N	T	N	T	T	T	T	T	T	T	T	T	T	T	T	T	T	T	T	N	T	T	T	T
S1_3516985	T/G	1	3516985	+	NA	NA	NA	NA	NA	NA	T	T	T	T	T	T	T	T	T	N	N	T	T	T	T	N	T	N	T	T	T	T	T	T	T	T	T	T	T	T	T	T	T	T	N	T	T	T	T
S1_3525815	A/G	1	3525815	+	NA	NA	NA	NA	NA	NA	A	A	A	A	A	A	A	A	A	A	N	A	A	A	N	A	A	A	A	A	A	N	A	A	R	A	A	A	A	A	A	A	A	A	R	A	A	A	A
S1_3529187	A/C	1	3529187	+	NA	NA	NA	NA	NA	NA	A	A	N	A	A	A	A	A	A	A	N	A	A	A	N	A	A	N	A	A	A	A	A	A	A	A	A	N	N	N	A	A	A	A	A	M	N	A	A
S1_3529214	G/A	1	3529214	+	NA	NA	NA	NA	NA	NA	G	G	G	G	G	G	N	G	N	G	N	G	N	G	G	G	G	N	G	G	N	G	G	G	G	G	A	G	G	N	G	G	G	N	N	N	G	G	G
S1_3529324	G/A	1	3529324	+	NA	NA	NA	NA	NA	NA	R	G	A	A	A	A	R	A	A	G	A	G	A	A	N	A	G	N	G	G	N	N	G	R	A	N	A	N	N	A	N	G	A	G	N	G	G	G	A
S1_3529834	T/A	1	3529834	+	NA	NA	NA	NA	NA	NA	T	T	T	T	T	T	T	T	T	T	T	T	T	T	T	N	T	T	T	T	T	T	T	T	T	N	T	T	T	T	T	T	W	T	N	T	T	T	T
S1_3534976	C/A	1	3534976	+	NA	NA	NA	NA	NA	NA	M	C	N	C	C	C	C	C	C	C	C	C	C	N	C	C	C	C	M	C	N	C	C	C	C	C	C	C	C	C	C	C	C	C	C	C	C	C	C
S1_3535224	T/G	1	3535224	+	NA	NA	NA	NA	NA	NA	T	T	T	T	K	N	T	T	T	T	T	T	T	T	T	N	T	T	T	N	T	T	T	N	T	T	T	N	T	N	T	T	T	T	K	T	T	T	T
S1_3535226	G/T	1	3535226	+	NA	NA	NA	NA	NA	NA	G	G	G	G	G	N	G	G	G	G	G	G	G	G	G	N	G	G	G	N	G	G	G	N	G	G	G	N	G	N	G	G	G	G	G	G	G	G	G
S1_3535233	A/C	1	3535233	+	NA	NA	NA	NA	NA	NA	M	A	A	A	A	N	A	A	A	A	A	A	A	M	M	N	A	A	A	N	A	A	A	N	A	M	A	N	A	N	A	A	A	A	M	A	A	A	A
S1_3535236	T/C	1	3535236	+	NA	NA	NA	NA	NA	NA	T	T	T	T	T	N	T	T	T	T	T	T	T	T	T	N	T	T	T	N	T	T	T	N	T	Y	T	N	T	N	T	T	T	T	Y	T	T	T	T
S1_3535947	T/G	1	3535947	+	NA	NA	NA	NA	NA	NA	T	T	T	T	T	T	T	T	T	T	T	T	T	T	T	K	N	T	T	T	T	T	T	T	T	T	T	N	N	T	T	T	T	T	N	T	T	T	T
S1_3535967	T/G	1	3535967	+	NA	NA	NA	NA	NA	NA	K	T	N	K	K	K	K	T	K	T	T	T	T	T	T	T	T	T	K	T	T	T	T	N	K	T	T	N	T	N	N	T	T	T	N	T	K	K	T
S1_3535970	G/T	1	3535970	+	NA	NA	NA	NA	NA	NA	G	G	G	G	G	G	G	G	G	G	G	G	G	G	G	G	N	G	G	G	G	G	G	G	G	G	G	N	N	G	G	G	G	G	N	G	G	G	G
S1_3535971	C/G	1	3535971	+	NA	NA	NA	NA	NA	NA	C	C	N	S	C	C	S	C	C	C	C	C	C	C	C	C	C	C	C	C	C	C	C	N	C	C	C	N	C	N	N	C	C	C	N	C	C	S	C
S1_3539773	C/A	1	3539773	+	NA	NA	NA	NA	NA	NA	C	C	M	N	N	C	C	C	C	C	N	C	C	C	C	N	C	C	N	C	C	N	C	C	C	C	C	N	C	C	C	C	C	N	C	C	C	C	C
S1_3539852	T/G	1	3539852	+	NA	NA	NA	NA	NA	NA	T	T	T	T	T	K	T	T	T	N	N	T	T	T	T	T	T	T	T	T	K	T	T	T	T	T	T	T	T	N	T	T	T	T	T	T	T	T	T
S1_3539922	G/T	1	3539922	+	NA	NA	NA	NA	NA	NA	G	G	G	G	G	G	G	G	G	G	G	G	G	G	G	G	G	G	G	G	G	G	G	G	G	G	G	G	N	G	G	G	G	G	G	G	G	G	G
S1_3546048	C/G	1	3546048	+	NA	NA	NA	NA	NA	NA	C	C	N	C	C	C	C	C	C	C	N	C	N	N	C	N	C	N	C	C	C	C	C	C	C	N	C	C	C	N	N	C	C	C	N	C	C	C	C
S1_3546108	A/C	1	3546108	+	NA	NA	NA	NA	NA	NA	M	A	C	C	C	C	M	C	N	A	N	A	C	C	A	C	A	N	A	A	A	C	A	A	C	C	C	A	C	C	C	A	C	A	C	A	A	A	C
S1_3546140	A/G	1	3546140	+	NA	NA	NA	NA	NA	NA	R	A	A	R	A	A	A	A	N	A	N	A	A	A	A	A	A	N	A	A	A	A	A	A	A	A	A	A	A	A	R	A	A	A	A	A	A	A	A
S1_3546148	A/G	1	3546148	+	NA	NA	NA	NA	NA	NA	R	A	G	G	G	G	R	G	G	A	N	A	G	N	A	G	A	A	A	N	A	N	A	A	R	N	G	N	G	G	N	A	G	A	N	N	A	A	G
S1_3546237	A/G	1	3546237	+	NA	NA	NA	NA	NA	NA	A	A	A	A	A	N	A	A	N	A	N	A	A	A	A	A	A	A	A	A	A	N	A	A	N	A	A	A	N	N	A	N	A	A	A	A	A	A	A
S1_3546286	T/C	1	3546286	+	NA	NA	NA	NA	NA	NA	T	T	N	T	T	T	T	T	T	T	T	T	T	T	T	N	T	N	T	T	N	T	T	T	T	T	N	T	T	N	N	T	T	T	T	T	T	T	T
S1_3546998	G/A	1	3546998	+	NA	NA	NA	NA	NA	NA	R	G	A	A	A	A	G	A	A	G	A	G	A	A	G	A	G	G	N	G	G	A	G	R	N	A	A	G	A	A	A	G	A	G	N	G	G	G	A
S1_3547003	C/A	1	3547003	+	NA	NA	NA	NA	NA	NA	C	C	C	C	C	C	C	C	C	C	C	C	C	C	C	C	C	C	N	M	C	C	C	C	N	C	C	C	C	C	C	C	C	C	N	C	C	M	C
S1_3547027	C/A	1	3547027	+	NA	NA	NA	NA	NA	NA	C	C	C	C	C	C	C	C	C	C	C	C	C	C	C	C	C	C	N	M	C	C	M	C	N	C	C	C	C	C	C	C	C	C	N	C	C	C	C
S1_3547096	A/C	1	3547096	+	NA	NA	NA	NA	NA	NA	A	A	A	M	A	A	A	A	N	A	N	A	A	A	A	A	A	A	A	A	A	A	A	A	A	A	A	A	A	A	A	A	A	A	A	A	A	M	A
S1_3547126	T/G	1	3547126	+	NA	NA	NA	NA	NA	NA	T	T	T	T	T	T	T	T	N	T	N	T	T	T	T	T	T	T	K	T	T	T	T	T	T	T	T	T	N	N	T	T	T	T	N	T	T	T	K
S1_3550480	A/G	1	3550480	+	NA	NA	NA	NA	NA	NA	N	A	A	A	A	A	A	A	A	A	A	A	A	N	A	A	A	A	A	A	A	N	A	N	R	A	N	A	A	N	A	A	A	A	N	A	A	R	A
S1_3550499	G/A	1	3550499	+	NA	NA	NA	NA	NA	NA	G	G	N	G	G	G	G	G	N	G	N	N	G	G	G	G	G	G	G	N	G	G	G	G	N	G	G	N	N	G	G	G	G	G	G	G	G	G	G
S1_3550507	A/G	1	3550507	+	NA	NA	NA	NA	NA	NA	N	A	A	A	A	A	A	A	A	A	A	A	A	N	A	A	A	A	A	A	A	N	A	N	A	A	N	A	A	N	A	A	A	A	N	A	A	A	A
S1_3550521	A/G	1	3550521	+	NA	NA	NA	NA	NA	NA	N	A	A	A	A	A	A	A	A	A	A	A	A	N	A	A	A	A	A	A	A	N	A	N	A	A	N	A	A	N	A	A	A	A	N	A	A	A	A
S1_3551285	C/G	1	3551285	+	NA	NA	NA	NA	NA	NA	S	C	G	N	G	G	S	G	N	C	G	N	G	G	C	G	C	C	C	C	C	G	C	S	S	G	G	N	G	G	N	C	G	C	N	C	C	C	G
S1_3551348	T/C	1	3551348	+	NA	NA	NA	NA	NA	NA	T	T	T	T	T	T	T	T	N	T	T	T	T	T	T	T	T	T	T	C	T	T	T	T	N	T	T	T	T	T	T	T	T	T	N	T	T	T	T
S1_3551370	T/C	1	3551370	+	NA	NA	NA	NA	NA	NA	T	T	T	T	T	T	T	T	N	T	T	T	T	T	T	T	T	T	T	T	T	C	T	T	N	T	T	T	T	C	T	T	T	T	N	T	T	T	T
S1_3551374	A/G	1	3551374	+	NA	NA	NA	NA	NA	NA	A	A	A	A	A	A	A	A	N	A	A	A	A	A	A	A	A	A	A	A	A	A	A	A	N	A	A	A	A	A	A	A	A	A	N	A	A	A	A
S1_3552521	T/C	1	3552521	+	NA	NA	NA	NA	NA	NA	T	T	T	T	T	T	T	N	T	T	N	T	T	T	N	T	T	N	T	T	T	N	T	T	T	T	T	T	T	T	T	N	T	T	N	T	N	T	T
S1_3558766	T/C	1	3558766	+	NA	NA	NA	NA	NA	NA	T	T	T	T	N	T	T	T	T	T	T	T	T	T	T	T	T	T	T	T	N	N	T	Y	T	N	T	N	T	T	T	T	T	T	N	T	T	T	T
S1_3558770	A/C	1	3558770	+	NA	NA	NA	NA	NA	NA	M	A	A	A	N	A	A	A	A	A	A	A	A	A	A	A	A	A	A	A	N	N	A	A	A	N	A	N	A	A	A	N	A	A	N	A	A	A	A
S1_3558778	A/C	1	3558778	+	NA	NA	NA	NA	NA	NA	A	A	A	A	N	A	A	A	A	A	A	A	A	A	A	A	A	A	A	A	N	N	A	A	A	N	A	N	A	A	A	A	M	A	N	A	A	A	A
S1_3558808	A/T	1	3558808	+	NA	NA	NA	NA	NA	NA	A	A	A	A	A	A	A	A	A	A	A	A	A	A	A	N	A	A	A	A	N	A	A	A	A	A	A	N	N	A	A	A	A	A	A	A	A	A	A
S1_3568298	C/A	1	3568298	+	NA	NA	NA	NA	NA	NA	C	C	C	N	C	C	C	C	N	C	N	C	C	N	N	C	C	N	C	N	C	C	N	C	C	N	C	N	M	C	C	C	C	C	N	C	C	C	C
S1_3608392	C/A	1	3608392	+	NA	NA	NA	NA	NA	NA	C	C	C	C	C	C	C	C	C	C	C	N	C	C	C	C	N	C	C	C	C	C	C	C	C	C	C	C	C	C	N	C	C	N	C	C	C	C	C
S1_3608398	C/A	1	3608398	+	NA	NA	NA	NA	NA	NA	C	C	C	C	C	C	C	C	C	C	C	N	M	C	C	C	N	C	C	C	C	C	C	C	C	C	C	C	M	C	N	C	C	N	C	C	C	C	C
S1_3610683	A/T	1	3610683	+	NA	NA	NA	NA	NA	NA	A	A	A	A	A	A	A	A	A	A	N	A	A	A	A	N	A	W	A	A	A	A	A	A	A	N	A	A	A	N	N	A	A	A	A	N	N	A	A
S1_3612447	T/C	1	3612447	+	NA	NA	NA	NA	NA	NA	T	T	T	T	N	N	T	T	N	T	T	T	T	N	T	T	T	T	N	Y	T	T	N	T	T	N	T	N	T	T	N	T	T	T	T	T	T	T	T
S1_3620067	T/G	1	3620067	+	NA	NA	NA	NA	NA	NA	T	K	T	T	T	K	T	T	K	K	T	T	K	K	K	N	K	T	T	K	K	T	T	K	N	T	T	K	T	N	T	N	K	T	T	T	K	K	T
S1_3620181	A/C	1	3620181	+	NA	NA	NA	NA	NA	NA	M	A	C	C	C	C	M	C	N	A	C	A	C	C	A	C	A	A	A	A	A	C	A	M	A	C	C	A	C	C	C	A	C	A	N	M	N	A	C
S1_3620502	A/C	1	3620502	+	NA	NA	NA	NA	NA	NA	A	A	A	A	A	A	A	A	A	A	A	A	A	N	A	A	A	A	A	A	A	A	A	A	A	A	A	A	A	N	N	A	A	A	A	A	A	A	A
S1_3630752	A/C	1	3630752	+	NA	NA	NA	NA	NA	NA	A	A	A	A	A	A	M	A	M	A	A	A	A	A	A	A	A	A	A	A	A	N	A	A	A	A	A	A	A	N	N	N	A	A	N	A	A	A	A
S1_3633185	T/C	1	3633185	+	NA	NA	NA	NA	NA	NA	T	T	T	T	T	T	T	T	T	T	T	T	T	T	T	T	T	T	T	T	T	N	T	T	T	N	T	T	T	T	T	T	T	N	N	T	T	T	T
S1_3633217	A/G	1	3633217	+	NA	NA	NA	NA	NA	NA	A	A	A	A	A	A	A	A	A	A	A	A	A	A	R	A	A	A	A	A	A	N	A	A	A	N	A	A	A	A	A	A	R	N	N	R	A	A	A
S1_3633290	A/C	1	3633290	+	NA	NA	NA	NA	NA	NA	A	A	A	A	A	A	A	M	C	N	A	A	A	A	A	A	A	A	A	A	A	N	M	N	A	A	A	N	A	A	A	A	A	A	N	A	A	A	M
S1_3633298	A/G	1	3633298	+	NA	NA	NA	NA	NA	NA	A	A	A	A	A	A	A	A	A	N	A	A	A	A	A	A	A	A	A	A	A	N	A	N	A	A	A	N	A	A	A	A	A	A	N	A	A	A	A
S1_3633300	G/C	1	3633300	+	NA	NA	NA	NA	NA	NA	G	N	S	G	G	G	G	G	C	N	G	G	G	G	G	G	N	G	G	G	G	N	G	N	G	G	G	N	N	G	G	G	G	G	N	G	G	G	S
S1_3643246	A/C	1	3643246	+	NA	NA	NA	NA	NA	NA	A	A	A	A	A	N	A	A	N	A	N	A	A	N	A	A	A	M	A	M	N	A	A	A	A	C	A	M	A	N	A	N	A	N	A	A	A	A	A
S1_3653825	G/A	1	3653825	+	NA	NA	NA	NA	NA	NA	R	G	A	N	A	A	G	A	N	G	N	G	A	A	G	A	G	G	G	G	G	N	G	G	G	A	A	N	A	N	A	G	A	G	N	A	G	G	A
S1_3653843	T/C	1	3653843	+	NA	NA	NA	NA	NA	NA	Y	T	C	N	C	C	T	C	N	T	N	T	C	C	T	C	T	T	T	T	T	N	T	T	T	C	C	N	C	N	C	T	C	T	N	C	T	T	C
S1_3653865	T/C	1	3653865	+	NA	NA	NA	NA	NA	NA	T	T	T	T	T	T	T	T	T	N	N	N	T	T	T	T	N	T	N	T	T	N	T	T	T	N	T	N	T	T	T	T	T	N	N	T	T	T	T
S1_3658620	T/C	1	3658620	+	NA	NA	NA	NA	NA	NA	T	T	N	T	T	N	Y	T	T	T	T	T	T	N	T	N	T	T	T	T	T	T	T	N	T	T	T	T	T	N	T	T	T	T	N	T	T	T	T
S1_3659280	A/G	1	3659280	+	NA	NA	NA	NA	NA	NA	N	A	A	A	N	A	A	A	A	A	N	A	A	A	A	A	A	A	A	A	G	A	A	A	A	A	A	A	A	N	A	A	A	N	A	A	A	A	A
S1_3659293	C/G	1	3659293	+	NA	NA	NA	NA	NA	NA	C	C	C	C	C	C	C	C	N	C	C	C	C	C	N	N	C	C	N	C	C	S	C	C	C	C	C	C	C	C	N	C	C	C	C	C	C	C	C
S1_3659297	G/T	1	3659297	+	NA	NA	NA	NA	NA	NA	G	G	G	G	G	G	G	G	N	G	G	K	G	G	N	N	G	G	N	G	G	G	G	G	G	G	G	G	G	G	N	G	G	G	G	G	G	G	G
S1_3659298	T/G	1	3659298	+	NA	NA	NA	NA	NA	NA	N	T	K	T	N	T	T	T	T	T	N	T	T	T	T	T	T	T	T	T	T	T	T	T	T	T	T	T	T	N	T	T	T	N	T	T	T	K	T
S1_3663755	T/A	1	3663755	+	NA	NA	NA	NA	NA	NA	T	T	T	T	T	T	T	T	T	T	T	T	A	T	N	T	T	T	T	T	T	T	T	T	T	T	T	N	N	N	T	T	T	T	T	T	T	T	T
S1_3663761	T/G	1	3663761	+	NA	NA	NA	NA	NA	NA	T	T	T	T	T	T	T	T	T	T	T	T	T	T	N	T	T	T	T	T	T	T	T	T	T	T	T	N	N	N	T	T	T	T	T	K	T	T	T
S1_3663770	T/G	1	3663770	+	NA	NA	NA	NA	NA	NA	T	T	T	T	T	T	T	T	T	T	T	T	T	T	N	T	T	T	T	T	T	T	T	T	T	T	T	N	N	N	T	T	T	T	T	T	T	T	T
S1_3663771	G/T	1	3663771	+	NA	NA	NA	NA	NA	NA	G	G	N	G	N	G	G	G	G	G	N	K	T	N	G	G	G	N	G	G	G	N	N	G	G	N	G	G	G	G	G	G	G	G	N	N	G	G	G
S1_3663791	T/C	1	3663791	+	NA	NA	NA	NA	NA	NA	T	T	N	Y	N	T	T	T	T	T	N	T	T	N	T	T	T	N	T	T	T	N	N	T	T	N	T	T	T	T	T	T	T	T	N	N	T	T	T
S1_3663899	T/C	1	3663899	+	NA	NA	NA	NA	NA	NA	T	T	T	T	T	T	T	T	N	T	T	N	T	Y	T	N	T	T	N	N	T	T	T	T	T	Y	T	N	N	T	T	N	T	T	T	T	T	Y	T
S1_3674603	T/C	1	3674603	+	NA	NA	NA	NA	NA	NA	T	T	T	T	T	T	T	T	T	T	T	T	T	T	T	T	T	N	N	T	T	T	T	N	T	T	T	T	N	T	T	T	T	N	T	T	T	T	T
S1_3675462	A/C	1	3675462	+	NA	NA	NA	NA	NA	NA	A	A	A	A	A	A	A	A	A	N	N	A	A	N	A	A	A	A	A	A	A	A	A	A	A	A	N	A	A	A	N	A	A	N	N	A	A	A	N
S1_3681103	A/G	1	3681103	+	NA	NA	NA	NA	NA	NA	A	A	A	A	A	A	A	A	A	A	N	A	A	A	A	N	A	A	A	A	A	A	A	A	A	A	A	A	A	N	A	A	A	A	N	A	A	A	A
S1_3682578	A/G	1	3682578	+	NA	NA	NA	NA	NA	NA	A	A	A	A	A	A	A	A	A	A	N	N	A	A	A	A	A	A	A	A	A	A	A	A	A	N	A	N	A	A	N	A	A	N	A	A	A	A	A
S1_3682591	A/G	1	3682591	+	NA	NA	NA	NA	NA	NA	A	A	A	A	A	A	A	A	A	A	N	N	A	A	A	A	A	A	A	A	A	A	A	A	A	N	A	N	A	A	N	A	A	N	A	A	A	A	A
S1_3682704	T/C	1	3682704	+	NA	NA	NA	NA	NA	NA	T	T	T	T	T	T	T	T	N	T	N	T	T	T	T	N	T	N	T	T	T	T	T	T	T	T	T	T	N	T	T	T	T	N	T	T	N	T	T
S1_3682737	T/G	1	3682737	+	NA	NA	NA	NA	NA	NA	T	T	T	T	T	T	T	T	N	T	T	T	T	T	N	N	K	T	T	T	T	T	T	T	T	T	T	N	T	T	N	T	T	T	T	N	N	T	T
S1_3682768	G/C	1	3682768	+	NA	NA	NA	NA	NA	NA	G	G	G	G	G	G	G	G	N	G	G	G	G	G	N	N	G	G	G	G	G	G	G	G	G	G	G	N	G	G	N	G	G	G	G	N	N	G	G
S1_3682769	T/G	1	3682769	+	NA	NA	NA	NA	NA	NA	T	T	T	K	T	T	T	T	N	T	T	T	T	T	N	N	T	T	T	T	T	T	T	T	T	T	T	N	T	T	N	T	T	T	T	N	N	T	T
S1_3682831	C/T	1	3682831	+	NA	NA	NA	NA	NA	NA	C	C	C	C	C	C	C	C	C	C	N	C	C	C	N	C	C	C	C	N	C	C	Y	N	C	C	C	N	N	C	N	N	C	C	N	C	C	C	C
S1_3683435	A/G	1	3683435	+	NA	NA	NA	NA	NA	NA	A	A	A	A	A	A	A	A	A	A	A	A	A	N	A	A	A	A	A	N	A	A	A	A	A	A	A	A	A	N	N	A	A	A	N	A	A	A	A
S1_3683457	T/C	1	3683457	+	NA	NA	NA	NA	NA	NA	T	T	T	T	T	T	T	T	T	T	T	T	T	N	Y	T	T	T	T	N	Y	T	T	T	T	T	T	T	T	N	N	T	T	T	N	T	T	Y	T
S1_3683775	A/T	1	3683775	+	NA	NA	NA	NA	NA	NA	A	A	A	A	A	A	N	A	N	A	N	N	A	N	N	N	W	A	N	A	A	A	A	N	A	A	A	A	A	A	A	A	A	A	N	A	A	A	A
S1_3686876	C/T	1	3686876	+	NA	NA	NA	NA	NA	NA	C	C	C	C	C	C	C	C	N	C	N	C	C	C	C	C	C	C	C	Y	C	C	C	C	C	C	C	C	C	C	C	C	Y	C	N	N	C	C	C
S1_3686898	T/G	1	3686898	+	NA	NA	NA	NA	NA	NA	T	T	T	T	T	T	T	T	T	T	N	T	T	N	T	T	T	T	T	T	T	T	T	N	T	N	T	T	T	T	T	T	T	T	T	T	T	T	T
S1_3687020	T/A	1	3687020	+	NA	NA	NA	NA	NA	NA	T	T	T	T	T	T	T	N	T	T	T	T	T	T	T	T	T	N	N	T	T	N	T	T	N	N	T	T	T	T	T	T	T	T	N	T	T	T	T
S1_3687087	A/G	1	3687087	+	NA	NA	NA	NA	NA	NA	A	A	A	A	N	A	A	A	N	A	A	N	A	A	A	A	A	A	A	R	N	A	A	A	A	A	A	A	A	A	A	A	A	A	N	N	A	A	A
S1_3687089	T/G	1	3687089	+	NA	NA	NA	NA	NA	NA	T	T	T	T	N	T	T	T	N	T	T	N	T	T	T	T	T	T	T	T	N	T	T	T	T	T	T	T	T	T	T	K	T	T	N	N	T	T	T
S1_3687097	A/G	1	3687097	+	NA	NA	NA	NA	NA	NA	A	A	A	A	N	A	A	A	N	A	A	N	A	A	A	A	A	A	A	A	N	A	A	A	A	A	A	A	A	A	A	A	A	A	N	N	A	A	A
S1_3687098	G/C	1	3687098	+	NA	NA	NA	NA	NA	NA	S	G	G	G	N	G	N	G	N	G	G	N	G	G	G	G	G	S	S	G	N	G	G	G	G	G	N	N	G	G	G	N	G	G	N	N	G	G	G
S1_3687127	C/T	1	3687127	+	NA	NA	NA	NA	NA	NA	C	C	C	C	N	C	C	C	C	C	N	N	C	C	Y	C	N	C	C	C	C	N	C	C	C	C	N	Y	C	C	C	C	C	C	C	C	C	C	C
S1_3688678	A/G	1	3688678	+	NA	NA	NA	NA	NA	NA	A	A	A	A	A	A	A	A	A	A	N	A	A	A	A	A	A	A	A	A	A	A	A	A	A	N	A	A	A	N	A	A	A	A	A	A	A	A	A
S1_3688710	A/G	1	3688710	+	NA	NA	NA	NA	NA	NA	A	A	A	A	A	A	N	A	N	A	A	A	A	A	A	A	A	A	A	N	A	A	N	A	A	N	R	A	A	N	A	A	A	A	A	A	A	A	A
S1_3690486	G/T	1	3690486	+	NA	NA	NA	NA	NA	NA	G	G	N	G	N	G	G	G	G	G	N	N	G	G	G	G	G	G	G	N	K	G	N	G	G	G	G	G	G	G	G	G	G	G	G	G	G	G	K
S1_3690544	A/G	1	3690544	+	NA	NA	NA	NA	NA	NA	A	A	N	A	A	A	A	A	A	A	N	A	A	A	A	N	A	A	A	A	A	A	A	A	A	A	A	A	A	N	A	A	A	A	N	A	A	A	A
S1_3690557	A/G	1	3690557	+	NA	NA	NA	NA	NA	NA	A	A	N	A	A	A	A	A	A	A	N	A	A	A	A	N	A	A	A	R	A	A	A	A	A	A	A	A	A	N	A	A	A	A	N	A	A	A	A
S1_3691991	T/A	1	3691991	+	NA	NA	NA	NA	NA	NA	T	T	T	T	T	T	T	T	T	T	T	T	T	T	T	T	T	T	T	T	T	T	T	T	N	T	T	T	T	T	T	T	T	T	T	T	T	T	T
S1_3696695	C/G	1	3696695	+	NA	NA	NA	NA	NA	NA	C	C	C	C	C	C	C	C	C	C	N	C	C	N	C	N	C	C	C	N	C	C	N	C	C	C	C	C	C	N	N	C	C	C	N	C	C	N	C
S1_3696697	G/T	1	3696697	+	NA	NA	NA	NA	NA	NA	G	G	G	G	G	G	G	G	G	G	N	G	G	N	N	N	N	K	G	N	N	G	N	G	G	G	G	G	N	N	N	G	G	G	N	G	G	N	G
S1_3696698	C/A	1	3696698	+	NA	NA	NA	NA	NA	NA	A	C	C	C	C	C	M	M	A	C	N	M	M	N	M	N	M	C	M	N	C	M	N	C	M	M	C	C	M	N	N	M	M	M	N	A	C	N	C
S1_3702245	A/G	1	3702245	+	NA	NA	NA	NA	NA	NA	N	A	A	A	A	A	A	A	A	A	A	A	A	A	A	A	A	A	A	A	A	A	A	A	A	A	A	A	A	A	A	A	A	A	A	A	A	A	A
S1_3702514	G/T	1	3702514	+	NA	NA	NA	NA	NA	NA	G	G	G	G	G	G	G	G	G	G	G	G	G	N	N	N	G	G	G	G	G	G	N	G	G	G	G	G	G	G	G	K	G	G	N	G	G	G	G
S1_3702712	A/G	1	3702712	+	NA	NA	NA	NA	NA	NA	A	A	A	A	A	A	A	A	N	A	N	A	A	N	A	A	A	A	A	A	A	A	A	A	A	A	A	A	A	A	N	A	A	A	A	A	A	A	N
S1_3705341	A/G	1	3705341	+	NA	NA	NA	NA	NA	NA	A	A	A	A	A	R	A	A	A	A	A	A	A	A	A	A	A	A	A	A	N	N	A	A	A	A	A	A	A	A	A	A	A	A	A	A	A	A	A
S1_3705383	T/G	1	3705383	+	NA	NA	NA	NA	NA	NA	T	T	T	T	T	T	N	T	T	T	T	T	K	T	T	T	T	T	T	T	T	T	T	T	T	T	T	T	N	N	N	T	T	T	T	T	T	T	T
S1_3711591	T/C	1	3711591	+	NA	NA	NA	NA	NA	NA	T	T	N	T	T	T	T	T	T	T	T	T	T	T	T	T	T	T	T	T	T	T	T	N	T	T	T	T	T	T	T	N	T	T	N	T	T	T	T
S1_3711628	A/G	1	3711628	+	NA	NA	NA	NA	NA	NA	A	A	N	A	A	A	A	A	A	A	A	A	A	A	A	A	A	A	A	A	A	A	A	N	A	A	A	A	A	A	A	N	A	A	N	A	A	R	A
S1_3712772	C/A	1	3712772	+	NA	NA	NA	NA	NA	NA	C	C	A	A	A	A	C	A	N	C	A	N	A	A	C	A	C	N	C	C	C	N	C	C	N	N	A	C	A	A	N	N	A	C	N	A	C	C	A
S1_3712793	C/G	1	3712793	+	NA	NA	NA	NA	NA	NA	C	C	G	G	G	G	C	G	N	C	G	N	G	G	C	G	C	N	C	C	C	N	C	C	N	N	G	C	G	G	N	N	G	C	N	G	C	C	G
S1_3712795	A/T	1	3712795	+	NA	NA	NA	NA	NA	NA	A	A	A	A	A	A	A	A	N	A	A	N	A	A	A	A	A	N	A	A	A	N	A	A	N	N	A	A	A	A	N	N	A	A	N	A	A	A	A
S1_3719232	T/C	1	3719232	+	NA	NA	NA	NA	NA	NA	T	T	T	T	T	T	T	T	T	T	T	T	Y	T	T	T	T	T	T	N	T	T	T	T	N	T	T	Y	T	T	T	T	T	T	T	T	T	T	T
S1_3719265	T/G	1	3719265	+	NA	NA	NA	NA	NA	NA	T	T	T	K	T	T	T	T	N	N	N	T	T	T	T	T	T	T	T	T	T	T	N	T	N	N	T	T	T	N	T	T	T	T	N	T	K	T	T
S1_3719804	T/C	1	3719804	+	NA	NA	NA	NA	NA	NA	T	T	T	T	T	T	T	T	T	T	T	T	T	T	N	N	N	N	T	N	T	N	T	T	T	N	T	N	N	N	T	N	T	T	T	T	N	T	T
S1_3724612	A/C	1	3724612	+	NA	NA	NA	NA	NA	NA	A	A	A	A	N	A	A	A	A	N	A	A	A	A	A	A	A	N	A	N	A	C	A	A	A	A	A	N	N	A	A	A	A	A	A	A	A	A	A
S1_3724683	G/C	1	3724683	+	NA	NA	NA	NA	NA	NA	N	G	N	C	C	C	G	C	N	G	C	G	C	N	G	C	G	G	G	G	G	C	G	G	C	C	N	G	C	N	N	G	C	N	N	S	G	G	C
S1_3724707	T/C	1	3724707	+	NA	NA	NA	NA	NA	NA	N	T	N	C	C	C	T	C	N	T	C	T	C	N	T	C	T	T	T	T	T	C	T	T	C	C	N	T	C	N	N	T	C	N	N	Y	T	T	C
S1_3724839	C/G	1	3724839	+	NA	NA	NA	NA	NA	NA	C	C	G	G	G	G	S	G	G	C	S	C	G	N	C	G	C	C	C	C	C	G	C	S	G	G	G	C	G	G	G	C	G	C	G	S	C	C	G
S1_3724874	C/G	1	3724874	+	NA	NA	NA	NA	NA	NA	C	C	G	G	G	G	S	G	G	C	S	C	G	N	C	G	C	C	C	C	C	G	C	S	G	G	G	C	G	G	G	C	G	C	G	S	C	C	G
S1_3727939	A/G	1	3727939	+	NA	NA	NA	NA	NA	NA	R	A	G	G	G	G	A	G	N	A	N	N	G	G	A	N	A	A	A	A	A	G	A	N	N	N	N	A	N	N	N	A	G	A	N	A	A	A	G
S1_3728034	A/G	1	3728034	+	NA	NA	NA	NA	NA	NA	N	A	A	A	N	A	A	A	N	A	N	A	A	A	A	A	N	A	A	A	A	N	N	A	A	A	N	A	A	A	N	A	A	A	A	A	N	A	A
S1_3731366	G/C	1	3731366	+	NA	NA	NA	NA	NA	NA	G	G	N	G	N	N	G	G	G	N	G	G	G	G	G	G	G	G	G	G	S	G	G	G	G	G	N	G	G	N	G	G	G	G	G	G	G	G	G
S1_3731730	T/C	1	3731730	+	NA	NA	NA	NA	NA	NA	T	T	N	T	T	T	T	T	T	T	N	T	T	T	T	T	T	T	N	T	T	T	T	T	T	T	T	T	T	N	N	T	T	T	T	T	T	T	T
S1_3740331	A/C	1	3740331	+	NA	NA	NA	NA	NA	NA	M	A	C	C	C	C	M	C	C	A	M	A	C	C	A	C	A	A	A	A	A	C	A	M	A	C	C	N	C	C	C	A	C	A	N	M	A	A	C
S1_3740332	T/A	1	3740332	+	NA	NA	NA	NA	NA	NA	W	T	A	A	A	A	W	A	A	T	W	T	A	A	T	A	T	T	T	T	T	A	T	W	T	A	A	N	A	A	A	T	A	T	N	W	T	T	A
S1_3747703	T/C	1	3747703	+	NA	NA	NA	NA	NA	NA	T	T	T	T	N	T	T	T	C	T	T	T	Y	N	N	T	T	T	T	T	Y	T	T	T	T	T	T	T	T	N	T	T	T	T	T	T	T	T	T
S1_3747791	T/C	1	3747791	+	NA	NA	NA	NA	NA	NA	T	T	T	T	T	T	T	T	T	T	T	T	T	T	T	T	T	T	T	N	N	N	T	T	T	N	T	N	T	T	N	T	T	T	N	T	T	T	T
S1_3751666	T/G	1	3751666	+	NA	NA	NA	NA	NA	NA	T	T	T	T	N	T	T	T	T	T	N	N	T	N	N	T	T	T	N	N	T	T	T	T	T	N	T	N	T	N	T	T	K	T	T	T	T	N	T
S1_3751674	G/T	1	3751674	+	NA	NA	NA	NA	NA	NA	G	G	G	G	G	G	G	G	G	G	G	G	G	N	G	G	G	G	N	G	G	G	G	G	G	N	G	G	G	G	G	G	G	G	G	N	G	G	N
S1_3751680	T/C	1	3751680	+	NA	NA	NA	NA	NA	NA	T	T	T	T	T	T	T	T	T	T	T	T	T	N	T	T	T	T	N	T	T	T	Y	T	T	N	T	T	T	T	T	T	T	T	T	N	T	T	N
S1_3751747	T/C	1	3751747	+	NA	NA	NA	NA	NA	NA	T	T	T	T	N	T	T	T	T	N	T	T	T	T	N	T	T	N	T	T	N	T	T	T	T	N	T	T	T	T	T	T	T	T	T	N	T	T	T
S1_3752391	C/T	1	3752391	+	NA	NA	NA	NA	NA	NA	C	C	T	T	N	T	Y	T	T	C	N	C	T	N	C	N	C	N	C	C	C	N	C	Y	Y	T	T	N	T	N	T	C	T	C	N	C	C	C	T
S1_3752507	T/C	1	3752507	+	NA	NA	NA	NA	NA	NA	T	T	N	T	T	T	T	T	N	T	T	T	T	T	T	T	T	T	T	T	T	N	T	T	T	T	T	T	T	N	T	T	T	T	T	T	T	T	T
S1_3766902	A/G	1	3766902	+	NA	NA	NA	NA	NA	NA	A	A	A	A	A	A	A	A	A	A	A	A	A	A	A	N	A	A	A	A	A	A	A	A	A	A	A	A	A	A	A	A	A	R	A	A	A	A	A
[truncated: 128,570 more rows]
[truncated: 100 more columns]
