# Supplementary material for: Using Genotyping by Sequencing to Map Two Novel Anthracnose Resistance Loci in Sorghum bicolor
Source: G3 (Bethesda). 2016 May 18;6(7):1935–46. doi: 10.1534/g3.116.030510 (PMC4938647; doi:10.1534/g3.116.030510)
Supplement: Supplemental Material [file supp_g3.116.030510_FileS7.txt]

rs#	alleles	chrom	pos	strand	assembly#	center	protLSID	assayLSID	panelLSID	QCcode	BK7:C21ABACXX:8:250163533	EH:C21ABACXX:8:250163532	EHxBK7_755:C21ABACXX:8:250163438	EHxBK7_756:C21ABACXX:8:250163439	EHxBK7_757:C21ABACXX:8:250163440	EHxBK7_758:C21ABACXX:8:250163441	EHxBK7_759:C21ABACXX:8:250163442	EHxBK7_760:C21ABACXX:8:250163443	EHxBK7_761:C21ABACXX:8:250163444	EHxBK7_762:C21ABACXX:8:250163445	EHxBK7_763:C21ABACXX:8:250163446	EHxBK7_764:C21ABACXX:8:250163447	EHxBK7_765:C21ABACXX:8:250163448	EHxBK7_766:C21ABACXX:8:250163449	EHxBK7_767:C21ABACXX:8:250163450	EHxBK7_768:C21ABACXX:8:250163451	EHxBK7_769:C21ABACXX:8:250163452	EHxBK7_770:C21ABACXX:8:250163453	EHxBK7_771:C21ABACXX:8:250163454	EHxBK7_772:C21ABACXX:8:250163455	EHxBK7_773:C21ABACXX:8:250163456	EHxBK7_775:C21ABACXX:8:250163457	EHxBK7_776:C21ABACXX:8:250163458	EHxBK7_777:C21ABACXX:8:250163459	EHxBK7_778:C21ABACXX:8:250163460	EHxBK7_779:C21ABACXX:8:250163461	EHxBK7_781:C21ABACXX:8:250163462	EHxBK7_782:C21ABACXX:8:250163463	EHxBK7_783:C21ABACXX:8:250163464	EHxBK7_784:C21ABACXX:8:250163465	EHxBK7_785:C21ABACXX:8:250163466	EHxBK7_786:C21ABACXX:8:250163467	EHxBK7_787:C21ABACXX:8:250163468	EHxBK7_788:C21ABACXX:8:250163469	EHxBK7_789:C21ABACXX:8:250163470	EHxBK7_790:C21ABACXX:8:250163471	EHxBK7_791:C21ABACXX:8:250163472	EHxBK7_792:C21ABACXX:8:250163473	EHxBK7_793:C21ABACXX:8:250163474
S1_1972	A/C	1	1972	+	NA	NA	NA	NA	NA	NA	A	A	A	A	N	A	A	A	A	A	A	A	A	A	A	A	A	A	A	A	A	A	A	A	A	A	A	A	A	A	A	A	A	A	A	A	A	A	A
S1_2006	G/C	1	2006	+	NA	NA	NA	NA	NA	NA	G	N	G	G	G	G	G	G	G	G	G	G	G	G	G	G	G	G	G	G	N	G	G	G	G	S	G	G	G	N	S	G	G	G	G	G	N	G	G
S1_2008	G/C	1	2008	+	NA	NA	NA	NA	NA	NA	G	N	G	S	G	G	G	G	G	G	S	S	G	G	S	S	G	S	S	G	N	G	G	G	G	S	G	G	G	N	S	G	G	G	C	G	N	G	G
S1_2498	T/C	1	2498	+	NA	NA	NA	NA	NA	NA	T	T	T	T	T	T	T	T	T	T	T	T	T	T	T	T	T	T	T	T	T	T	Y	T	T	T	T	T	T	T	T	T	T	T	T	T	T	N	T
S1_2546	A/G	1	2546	+	NA	NA	NA	NA	NA	NA	A	A	A	A	A	A	A	N	A	A	A	A	A	A	A	A	A	A	A	A	N	A	A	A	A	A	A	A	A	A	N	A	A	A	A	A	A	A	A
S1_2552	T/C	1	2552	+	NA	NA	NA	NA	NA	NA	T	T	T	T	T	T	T	T	T	T	T	T	T	T	T	T	T	T	T	T	N	T	T	T	T	T	T	T	T	T	T	T	T	T	T	T	T	T	T
S1_2564	A/G	1	2564	+	NA	NA	NA	NA	NA	NA	A	A	A	A	A	A	A	A	A	A	A	A	A	A	A	A	A	A	A	A	N	A	A	A	A	A	A	A	A	A	A	A	A	A	A	A	A	A	A
S1_2570	A/G	1	2570	+	NA	NA	NA	NA	NA	NA	A	R	A	A	A	A	A	A	A	A	A	A	A	A	A	A	A	A	A	A	N	A	A	A	A	A	A	A	A	A	A	A	A	A	A	A	A	A	A
S1_20433	C/T	1	20433	+	NA	NA	NA	NA	NA	NA	C	T	T	Y	C	T	N	N	C	T	Y	C	T	T	T	C	T	T	T	T	C	T	C	N	T	T	T	C	N	T	T	C	T	T	C	T	C	T	Y
S1_20441	C/T	1	20441	+	NA	NA	NA	NA	NA	NA	C	T	T	Y	C	T	N	N	C	T	Y	C	T	T	T	C	T	T	T	T	C	T	C	N	T	T	T	C	N	T	T	C	T	T	C	T	C	T	Y
S1_27309	G/A	1	27309	+	NA	NA	NA	NA	NA	NA	G	G	G	G	G	N	G	G	G	G	G	G	G	G	G	G	G	G	G	G	G	G	N	G	G	G	G	N	G	G	N	R	N	G	G	G	G	G	G
S1_41763	A/G	1	41763	+	NA	NA	NA	NA	NA	NA	A	A	A	A	A	A	A	A	A	A	A	A	A	A	A	A	A	A	A	A	A	A	A	A	R	A	A	A	A	A	A	A	A	A	A	A	A	A	A
S1_41784	T/C	1	41784	+	NA	NA	NA	NA	NA	NA	T	T	T	T	T	T	T	T	T	T	T	T	T	T	T	T	T	T	T	T	T	T	T	T	Y	T	T	T	T	T	T	T	T	T	T	T	T	T	T
S1_69139	C/G	1	69139	+	NA	NA	NA	NA	NA	NA	G	C	C	C	G	N	G	N	G	C	S	G	C	C	C	G	C	C	C	N	G	C	S	G	C	C	C	G	C	G	C	G	C	C	G	C	G	C	S
S1_69140	G/T	1	69140	+	NA	NA	NA	NA	NA	NA	T	G	G	G	T	N	T	N	T	G	K	T	G	G	G	T	G	G	G	N	T	G	K	T	G	G	G	T	G	T	G	T	G	G	T	G	T	G	K
S1_69141	C/G	1	69141	+	NA	NA	NA	NA	NA	NA	G	C	C	C	G	N	G	N	G	C	S	G	C	C	C	G	C	C	C	N	G	C	S	G	C	C	C	G	C	G	C	G	C	C	G	C	G	C	S
S1_69143	T/C	1	69143	+	NA	NA	NA	NA	NA	NA	C	T	T	T	C	N	C	N	C	T	Y	C	T	T	T	C	T	T	T	N	C	T	Y	C	T	T	T	C	T	C	T	C	T	T	C	T	C	T	Y
S1_69171	G/C	1	69171	+	NA	NA	NA	NA	NA	NA	G	C	C	C	G	N	G	N	G	C	S	G	C	C	C	G	C	C	C	N	G	C	S	G	C	C	C	G	C	G	C	G	C	C	G	C	G	C	S
S1_79816	A/C	1	79816	+	NA	NA	NA	NA	NA	NA	A	A	A	A	A	A	A	M	A	A	A	A	A	A	A	A	A	A	A	A	A	A	A	A	A	A	A	A	N	A	A	A	A	A	A	A	N	N	M
S1_79840	A/C	1	79840	+	NA	NA	NA	NA	NA	NA	A	A	A	A	A	A	A	A	A	A	A	A	A	A	A	A	A	A	A	A	A	A	A	A	A	A	A	A	N	A	A	A	A	A	A	A	A	A	A
S1_80764	A/G	1	80764	+	NA	NA	NA	NA	NA	NA	R	A	A	A	A	N	A	N	N	A	A	A	A	A	A	A	A	A	A	A	A	R	A	A	A	A	A	A	N	A	N	A	A	A	A	A	A	N	A
S1_80776	T/G	1	80776	+	NA	NA	NA	NA	NA	NA	T	N	T	T	T	T	K	T	T	T	T	T	T	T	T	T	T	T	N	T	K	T	T	T	T	T	T	T	T	T	T	T	N	T	T	T	T	T	T
S1_80923	T/G	1	80923	+	NA	NA	NA	NA	NA	NA	T	T	T	T	N	N	N	T	T	K	T	T	T	T	T	T	T	T	T	T	T	T	T	T	T	T	T	T	T	T	N	T	T	T	T	T	T	N	T
S1_81281	A/C	1	81281	+	NA	NA	NA	NA	NA	NA	A	A	N	N	C	A	A	A	A	A	A	A	A	A	A	A	A	A	A	A	A	M	A	A	A	A	A	A	A	N	N	A	A	A	N	N	A	A	A
S1_81284	A/C	1	81284	+	NA	NA	NA	NA	NA	NA	A	A	N	N	A	A	A	A	A	A	A	A	A	A	A	A	A	M	A	A	A	A	A	A	A	A	A	A	A	N	N	A	A	A	N	N	A	A	A
S1_81287	A/C	1	81287	+	NA	NA	NA	NA	NA	NA	A	A	N	N	A	A	A	A	A	A	A	A	A	A	A	A	A	A	A	A	A	A	A	A	A	A	A	A	A	N	N	A	A	A	N	N	A	A	A
S1_111764	A/C	1	111764	+	NA	NA	NA	NA	NA	NA	A	N	A	A	N	A	C	A	A	A	A	A	A	A	A	A	A	A	A	A	A	A	A	A	M	A	A	A	A	A	A	A	N	A	A	A	A	N	A
S1_111774	T/G	1	111774	+	NA	NA	NA	NA	NA	NA	T	T	T	T	T	T	T	T	K	T	T	T	T	T	T	T	T	T	T	T	T	T	T	T	T	T	T	T	T	T	T	T	T	T	T	T	T	T	T
S1_118850	A/G	1	118850	+	NA	NA	NA	NA	NA	NA	R	N	A	A	A	A	R	A	A	A	A	A	A	A	A	A	A	A	A	A	A	A	N	A	A	A	A	A	N	A	A	A	A	A	A	A	A	N	A
S1_123526	T/C	1	123526	+	NA	NA	NA	NA	NA	NA	T	N	N	T	T	N	T	N	T	T	T	T	T	T	T	T	T	T	T	T	T	N	T	T	N	T	T	T	T	N	T	T	T	T	T	T	T	N	T
S1_124240	A/C	1	124240	+	NA	NA	NA	NA	NA	NA	A	N	N	A	A	A	A	N	A	A	A	A	A	A	A	A	A	A	N	A	A	A	A	A	A	A	A	A	A	A	N	A	N	N	A	N	A	A	A
S1_127019	A/G	1	127019	+	NA	NA	NA	NA	NA	NA	G	A	A	R	N	A	G	G	G	A	R	G	A	A	A	G	A	A	A	A	N	A	N	G	A	A	N	G	N	A	A	G	A	A	G	A	G	A	R
S1_127199	A/C	1	127199	+	NA	NA	NA	NA	NA	NA	A	A	A	A	A	N	A	A	N	M	A	A	A	A	A	A	A	A	A	A	A	A	N	A	A	M	A	A	N	A	A	A	N	A	A	A	A	N	A
S1_131166	T/C	1	131166	+	NA	NA	NA	NA	NA	NA	Y	N	T	Y	Y	T	Y	Y	Y	Y	Y	Y	Y	T	Y	Y	C	T	T	C	T	T	N	C	T	N	Y	Y	N	T	C	C	N	T	C	T	Y	N	Y
S1_162609	C/T	1	162609	+	NA	NA	NA	NA	NA	NA	C	N	C	C	C	C	C	C	Y	C	C	C	C	C	C	C	C	C	C	C	C	N	N	C	C	C	C	C	C	N	N	C	C	C	C	C	N	N	C
S1_162614	T/A	1	162614	+	NA	NA	NA	NA	NA	NA	T	T	T	T	T	W	T	T	T	T	T	T	T	T	T	T	T	T	T	T	N	T	T	T	T	T	T	T	T	N	T	T	N	T	T	T	T	N	T
S1_162624	A/G	1	162624	+	NA	NA	NA	NA	NA	NA	A	N	A	A	A	A	A	A	A	A	A	A	A	A	A	A	A	A	A	A	A	N	N	A	A	A	A	A	A	N	N	A	R	A	A	A	N	N	A
S1_162627	A/C	1	162627	+	NA	NA	NA	NA	NA	NA	A	N	A	A	A	A	A	A	A	A	A	A	A	A	A	A	A	A	A	A	M	N	N	A	A	A	A	A	A	N	N	A	A	M	A	A	N	N	A
S1_162648	A/G	1	162648	+	NA	NA	NA	NA	NA	NA	A	N	A	A	A	A	A	A	A	A	A	A	A	A	A	A	A	A	A	A	A	N	N	A	A	A	A	A	R	N	N	A	A	A	A	A	N	N	A
S1_175148	A/G	1	175148	+	NA	NA	NA	NA	NA	NA	A	A	A	A	A	A	A	A	A	A	A	A	A	A	A	A	A	A	A	A	A	A	A	A	A	A	A	A	A	A	A	N	A	A	A	A	A	N	N
S1_175166	A/G	1	175166	+	NA	NA	NA	NA	NA	NA	A	N	N	A	A	A	A	A	A	A	A	A	A	A	A	A	A	A	A	A	A	A	A	A	A	A	A	A	N	A	A	N	A	A	A	A	N	N	A
S1_175176	G/T	1	175176	+	NA	NA	NA	NA	NA	NA	K	N	N	K	G	G	K	T	K	K	K	K	K	K	K	K	K	K	K	K	K	G	K	T	K	K	K	T	N	K	T	N	K	K	G	K	N	N	K
S1_175178	C/T	1	175178	+	NA	NA	NA	NA	NA	NA	C	N	N	Y	Y	C	C	C	C	C	C	C	Y	C	C	Y	C	C	C	C	C	C	C	C	C	C	Y	C	N	Y	Y	N	C	C	C	C	N	N	C
S1_175180	C/T	1	175180	+	NA	NA	NA	NA	NA	NA	C	N	N	C	C	C	C	C	C	C	C	C	C	C	C	C	C	C	C	C	C	C	C	C	C	C	C	C	N	C	C	N	C	C	Y	C	N	N	C
S1_175181	G/C	1	175181	+	NA	NA	NA	NA	NA	NA	G	N	N	G	G	G	S	G	G	S	S	G	S	G	G	S	G	S	G	S	S	G	S	G	G	G	S	G	N	S	G	N	G	G	G	S	N	N	G
S1_175182	C/G	1	175182	+	NA	NA	NA	NA	NA	NA	C	N	N	C	C	C	C	C	C	C	C	C	C	C	C	C	C	C	C	C	C	C	C	C	C	C	C	C	N	C	C	N	C	C	C	C	N	N	C
S1_175183	G/C	1	175183	+	NA	NA	NA	NA	NA	NA	G	N	N	G	G	G	G	G	G	G	G	G	G	G	G	G	G	G	G	G	G	G	G	G	G	G	G	G	N	G	G	N	S	G	G	G	N	N	G
S1_175185	G/C	1	175185	+	NA	NA	NA	NA	NA	NA	G	N	N	G	G	G	G	G	G	G	G	G	G	G	G	G	G	G	G	G	S	G	G	G	G	G	G	G	N	G	G	N	G	G	G	G	N	N	G
S1_175187	G/A	1	175187	+	NA	NA	NA	NA	NA	NA	R	N	N	R	G	A	G	G	G	G	R	R	R	G	R	R	R	R	R	R	R	G	R	G	G	R	R	G	N	G	R	N	R	R	R	G	N	N	R
S1_175189	G/C	1	175189	+	NA	NA	NA	NA	NA	NA	G	N	N	G	G	G	S	G	G	G	G	G	G	G	G	G	G	G	G	G	G	G	G	G	G	G	G	G	N	G	G	N	G	G	G	G	N	N	G
S1_175191	A/G	1	175191	+	NA	NA	NA	NA	NA	NA	A	A	A	A	A	A	A	A	A	A	A	A	A	A	A	A	A	A	A	A	A	A	A	A	R	A	A	A	A	A	A	N	A	A	A	A	A	N	A
S1_175200	A/G	1	175200	+	NA	NA	NA	NA	NA	NA	A	A	A	A	A	A	A	A	A	A	A	A	A	A	A	A	R	A	A	A	A	A	A	A	A	A	A	A	A	A	A	N	A	A	A	A	A	N	A
S1_175290	C/T	1	175290	+	NA	NA	NA	NA	NA	NA	Y	N	T	Y	T	Y	C	Y	C	Y	Y	Y	Y	T	Y	Y	Y	Y	Y	T	Y	T	Y	T	Y	Y	Y	C	C	Y	C	C	C	Y	Y	T	C	N	N
S1_175337	A/G	1	175337	+	NA	NA	NA	NA	NA	NA	R	N	G	R	G	R	A	R	A	R	R	R	R	G	R	R	R	R	R	G	R	G	R	G	R	R	R	A	A	R	A	A	A	R	R	G	A	N	N
S1_175375	T/C	1	175375	+	NA	NA	NA	NA	NA	NA	T	T	T	T	T	T	T	T	T	T	T	T	T	Y	T	T	T	T	T	T	T	T	N	T	T	T	T	T	T	T	T	T	T	T	T	T	T	T	T
S1_175390	T/G	1	175390	+	NA	NA	NA	NA	NA	NA	T	T	T	T	T	T	T	T	T	T	T	T	T	T	T	T	T	T	T	T	T	K	N	T	T	T	T	T	T	T	T	T	T	T	T	T	T	T	T
S1_211646	T/C	1	211646	+	NA	NA	NA	NA	NA	NA	T	T	T	T	T	N	T	T	T	T	T	T	T	T	T	T	T	T	T	T	T	T	N	T	T	T	T	T	T	T	T	T	T	T	T	Y	Y	N	T
S1_211702	A/C	1	211702	+	NA	NA	NA	NA	NA	NA	M	N	N	A	A	A	A	A	A	A	A	A	A	A	A	A	A	A	A	A	A	A	A	N	A	A	A	A	A	A	A	A	A	A	A	A	A	A	A
S1_217802	T/C	1	217802	+	NA	NA	NA	NA	NA	NA	T	T	T	T	T	T	T	T	T	T	T	T	T	T	T	T	T	T	T	T	T	T	N	T	T	T	N	T	T	N	N	T	T	T	T	T	T	N	T
S1_217825	A/C	1	217825	+	NA	NA	NA	NA	NA	NA	A	A	A	A	A	A	A	A	A	A	A	A	A	A	A	A	A	A	A	A	A	M	A	A	A	A	A	M	N	A	N	N	N	A	A	A	A	A	A
S1_217840	A/C	1	217840	+	NA	NA	NA	NA	NA	NA	M	A	A	A	A	A	A	A	A	A	A	A	A	A	A	A	A	A	M	A	A	A	M	A	A	A	A	A	N	A	N	N	N	A	A	A	A	A	A
S1_218324	A/C	1	218324	+	NA	NA	NA	NA	NA	NA	A	A	A	A	A	A	A	A	A	A	A	A	A	A	A	A	A	A	A	A	A	A	N	A	A	A	A	A	N	A	A	A	A	A	A	A	A	N	A
S1_218359	A/C	1	218359	+	NA	NA	NA	NA	NA	NA	A	A	C	A	A	A	A	A	A	A	A	A	A	A	A	A	A	A	A	A	A	A	N	A	A	A	A	A	N	A	A	A	A	A	A	A	A	N	A
S1_218368	A/T	1	218368	+	NA	NA	NA	NA	NA	NA	A	N	A	A	A	A	A	A	A	W	A	A	A	A	A	A	A	A	A	A	A	A	N	A	A	A	A	A	A	A	A	A	A	A	A	A	A	N	A
S1_245843	A/C	1	245843	+	NA	NA	NA	NA	NA	NA	A	A	M	A	A	A	A	A	A	A	A	A	A	A	A	A	A	A	A	A	A	N	A	A	A	A	N	A	A	A	A	N	A	A	A	A	N	A	A
S1_245851	A/C	1	245851	+	NA	NA	NA	NA	NA	NA	A	A	A	A	A	A	A	A	A	A	A	A	A	A	A	A	A	A	A	A	A	N	A	A	A	A	N	A	A	A	M	N	A	A	A	A	N	A	A
S1_245868	A/C	1	245868	+	NA	NA	NA	NA	NA	NA	A	A	A	A	A	A	A	A	A	A	A	A	A	A	A	A	A	A	A	A	A	N	A	A	A	A	N	A	A	A	A	N	A	A	A	A	N	A	M
S1_245881	A/C	1	245881	+	NA	NA	NA	NA	NA	NA	A	A	A	A	A	A	A	A	A	A	A	A	A	A	A	A	A	A	A	A	A	N	A	M	A	A	N	A	A	A	A	N	A	A	A	A	N	A	A
S1_245895	T/C	1	245895	+	NA	NA	NA	NA	NA	NA	T	T	T	T	T	T	T	T	T	T	T	T	T	T	T	T	T	T	T	T	T	T	T	T	T	T	T	T	N	T	T	N	T	T	T	T	T	N	T
S1_245898	A/G	1	245898	+	NA	NA	NA	NA	NA	NA	R	A	A	A	A	A	A	A	A	A	A	A	A	A	A	A	A	A	A	A	A	A	A	A	R	A	A	A	N	A	A	N	A	A	A	A	A	N	A
S1_245979	A/G	1	245979	+	NA	NA	NA	NA	NA	NA	A	A	A	A	A	N	A	A	A	A	A	A	A	A	A	A	A	A	A	A	A	A	A	N	N	A	A	A	A	R	N	A	A	A	A	A	A	A	A
S1_254263	C/G	1	254263	+	NA	NA	NA	NA	NA	NA	C	N	C	C	C	N	C	N	C	C	C	C	C	C	C	C	C	C	C	C	C	C	C	C	C	S	C	C	C	C	C	C	C	C	C	C	C	N	C
S1_254264	A/C	1	254264	+	NA	NA	NA	NA	NA	NA	A	N	A	A	A	A	N	M	A	M	A	A	A	A	A	A	A	A	N	A	A	A	A	A	A	A	A	A	A	A	A	N	A	A	A	A	A	N	A
S1_254279	T/C	1	254279	+	NA	NA	NA	NA	NA	NA	T	N	T	T	T	N	T	N	T	Y	T	T	T	T	T	T	T	T	T	T	T	T	T	T	T	T	T	T	T	T	T	T	T	T	T	T	T	N	T
S1_254299	T/G	1	254299	+	NA	NA	NA	NA	NA	NA	T	N	T	T	T	N	T	N	T	T	T	T	T	T	T	T	T	T	T	T	T	T	T	T	T	T	T	T	T	T	T	T	T	T	N	T	T	N	T
S1_258924	C/G	1	258924	+	NA	NA	NA	NA	NA	NA	C	N	C	C	C	C	C	C	C	C	C	C	C	C	C	C	C	C	C	C	N	C	C	N	C	C	C	C	N	C	C	C	N	C	C	C	C	C	C
S1_258987	A/G	1	258987	+	NA	NA	NA	NA	NA	NA	A	A	A	A	A	A	A	A	A	A	A	A	A	A	A	A	A	A	A	A	A	A	A	A	R	A	A	R	N	A	N	A	A	A	A	A	A	N	A
S1_259052	T/C	1	259052	+	NA	NA	NA	NA	NA	NA	T	T	T	Y	T	T	T	T	T	T	T	T	T	T	T	T	T	T	T	T	T	T	T	T	N	T	T	T	T	N	T	N	T	T	T	T	T	N	T
S1_261231	A/C	1	261231	+	NA	NA	NA	NA	NA	NA	A	N	M	A	A	A	N	A	A	A	A	A	A	A	A	A	A	A	A	A	A	A	A	A	A	M	A	A	A	A	N	A	A	A	A	A	A	A	A
S1_261275	A/G	1	261275	+	NA	NA	NA	NA	NA	NA	A	N	A	A	A	A	A	A	A	A	A	A	A	A	A	A	A	A	A	A	A	A	A	A	A	A	A	A	A	A	N	A	A	A	A	A	A	A	A
S1_262533	T/C	1	262533	+	NA	NA	NA	NA	NA	NA	T	N	T	T	T	T	T	C	T	T	T	T	T	Y	T	T	T	T	T	T	T	T	T	T	T	T	T	T	T	N	T	T	T	T	T	T	N	T	T
S1_262706	A/C	1	262706	+	NA	NA	NA	NA	NA	NA	A	N	A	M	A	A	A	A	A	A	A	A	A	A	A	A	A	A	A	A	A	N	A	A	A	A	A	A	A	A	A	A	A	A	A	A	A	A	A
S1_262730	A/G	1	262730	+	NA	NA	NA	NA	NA	NA	A	N	N	A	A	A	A	A	A	A	A	A	A	A	A	A	A	A	A	A	A	A	A	A	R	A	A	A	A	A	A	A	A	A	A	A	A	N	A
S1_262742	A/C	1	262742	+	NA	NA	NA	NA	NA	NA	A	N	A	A	A	A	A	A	M	A	A	A	A	A	A	A	A	A	A	A	A	A	N	A	A	A	A	A	A	A	A	A	A	A	A	A	A	N	A
S1_262848	T/G	1	262848	+	NA	NA	NA	NA	NA	NA	T	N	T	T	T	T	T	T	T	T	T	T	T	T	T	T	T	T	T	T	T	T	T	T	T	T	T	T	T	T	T	T	T	T	T	T	T	N	T
S1_263349	T/G	1	263349	+	NA	NA	NA	NA	NA	NA	T	N	T	T	T	T	T	T	T	T	T	T	T	T	T	T	T	T	T	T	T	T	N	T	N	T	T	T	T	T	T	T	T	T	T	T	T	T	T
S1_263373	T/G	1	263373	+	NA	NA	NA	NA	NA	NA	K	N	T	T	T	T	T	T	T	T	T	T	T	T	T	T	T	T	T	T	T	T	N	T	N	T	T	T	T	T	T	T	T	T	T	T	T	T	T
S1_264245	T/C	1	264245	+	NA	NA	NA	NA	NA	NA	T	T	T	T	T	T	T	T	T	T	T	T	T	T	T	T	T	T	T	T	T	T	T	T	T	T	T	T	Y	T	T	T	T	T	T	T	T	T	T
S1_264246	T/C	1	264246	+	NA	NA	NA	NA	NA	NA	T	T	T	T	T	T	T	T	T	T	T	T	T	T	T	T	T	T	T	T	T	T	T	T	T	T	T	T	Y	T	T	T	T	T	T	T	T	T	T
S1_264256	G/A	1	264256	+	NA	NA	NA	NA	NA	NA	G	G	G	G	G	G	G	G	G	G	G	G	G	G	G	G	G	G	G	G	G	G	G	G	G	G	G	G	G	G	G	G	G	G	G	G	G	G	G
S1_264258	T/G	1	264258	+	NA	NA	NA	NA	NA	NA	T	T	T	T	T	T	T	T	T	T	T	T	T	T	T	T	T	T	T	T	T	T	T	T	T	T	T	T	T	T	T	T	T	T	T	T	T	T	T
S1_264266	T/G	1	264266	+	NA	NA	NA	NA	NA	NA	T	T	T	T	T	T	T	T	K	T	T	T	T	T	T	T	T	T	T	T	T	T	T	T	T	T	T	T	T	K	T	T	T	T	T	T	T	T	T
S1_264276	T/G	1	264276	+	NA	NA	NA	NA	NA	NA	T	T	T	T	T	T	T	T	T	T	T	T	T	T	T	T	T	T	T	T	T	T	T	T	T	T	T	T	T	T	T	T	T	T	T	T	T	T	T
S1_264684	A/G	1	264684	+	NA	NA	NA	NA	NA	NA	N	N	A	A	A	N	A	A	A	A	A	A	A	A	A	R	A	A	G	A	A	A	N	A	A	A	A	A	N	A	A	A	A	A	A	A	N	N	A
S1_275422	A/G	1	275422	+	NA	NA	NA	NA	NA	NA	A	N	A	A	A	N	R	A	A	A	A	A	A	A	A	A	A	A	A	A	A	A	A	A	A	A	A	A	A	A	A	N	A	A	A	A	A	A	A
S1_283148	A/G	1	283148	+	NA	NA	NA	NA	NA	NA	A	A	N	A	A	A	A	A	A	A	A	A	A	A	A	A	A	A	A	A	A	A	N	A	A	A	A	A	A	A	A	A	A	A	A	A	A	N	A
S1_285204	G/A	1	285204	+	NA	NA	NA	NA	NA	NA	G	G	G	G	G	G	G	G	G	G	G	G	G	G	G	G	G	G	G	R	G	G	G	G	G	G	G	G	G	G	N	G	G	G	G	G	G	G	G
S1_285208	A/C	1	285208	+	NA	NA	NA	NA	NA	NA	A	A	A	A	A	A	A	A	A	A	A	A	A	A	A	A	A	A	A	A	A	A	A	A	A	A	A	A	M	N	N	A	N	A	A	A	A	A	A
S1_290690	A/C	1	290690	+	NA	NA	NA	NA	NA	NA	A	A	A	A	A	A	A	A	A	A	A	A	A	A	A	A	A	A	A	A	A	A	A	A	A	A	A	A	A	A	A	A	A	A	M	A	A	A	A
S1_290702	T/C	1	290702	+	NA	NA	NA	NA	NA	NA	T	T	T	T	T	N	T	T	T	T	T	T	T	T	T	T	T	T	T	N	T	N	T	T	T	T	T	T	N	N	T	T	T	T	T	T	T	N	T
S1_290903	A/C	1	290903	+	NA	NA	NA	NA	NA	NA	A	A	A	N	M	A	A	M	A	A	A	A	A	A	A	N	A	A	A	A	A	A	A	A	M	A	A	A	A	A	N	A	M	M	N	N	N	A	A
S1_290908	T/C	1	290908	+	NA	NA	NA	NA	NA	NA	T	T	Y	T	T	T	T	T	T	T	T	T	T	T	T	T	T	T	T	T	T	T	T	T	T	T	Y	T	T	T	N	T	T	T	T	T	N	T	T
S1_290981	G/A	1	290981	+	NA	NA	NA	NA	NA	NA	R	N	G	G	G	G	G	G	G	G	G	G	G	G	G	G	G	G	G	G	G	G	N	G	G	G	G	G	G	G	G	G	N	G	G	G	N	G	G
S1_298181	T/A	1	298181	+	NA	NA	NA	NA	NA	NA	T	A	N	A	T	N	T	N	T	A	W	T	A	A	A	T	A	A	A	A	T	A	W	T	A	A	A	T	A	A	N	T	A	A	T	A	T	T	W
S1_298247	C/T	1	298247	+	NA	NA	NA	NA	NA	NA	C	N	T	T	C	T	C	C	C	T	Y	C	T	T	T	C	T	T	T	T	C	T	T	C	T	T	T	C	N	N	N	N	T	T	C	T	N	Y	Y
S1_298253	C/T	1	298253	+	NA	NA	NA	NA	NA	NA	C	N	C	C	C	C	C	C	C	C	C	C	C	C	C	C	C	C	C	C	C	C	C	C	C	C	C	C	N	N	N	N	C	C	C	C	N	C	C
S1_298438	T/C	1	298438	+	NA	NA	NA	NA	NA	NA	T	N	T	T	T	T	T	T	T	T	T	T	T	T	T	T	T	Y	T	T	T	T	T	T	N	Y	T	T	N	N	T	T	T	T	T	T	T	N	T
S1_310436	A/C	1	310436	+	NA	NA	NA	NA	NA	NA	A	A	A	A	A	A	A	A	A	M	A	A	A	A	A	A	A	A	A	A	A	N	A	A	A	A	A	A	A	A	A	A	N	A	A	A	A	A	A
S1_329134	A/C	1	329134	+	NA	NA	NA	NA	NA	NA	N	N	A	A	A	A	A	A	A	A	A	A	A	A	A	A	A	A	A	M	A	A	N	N	A	A	A	A	A	N	A	A	A	A	A	A	A	A	A
S1_329753	T/C	1	329753	+	NA	NA	NA	NA	NA	NA	T	T	T	T	N	T	T	T	T	Y	T	T	T	T	T	T	T	T	T	T	T	T	T	T	N	N	T	T	T	T	T	T	T	T	T	T	T	T	T
S1_329801	T/C	1	329801	+	NA	NA	NA	NA	NA	NA	T	T	T	Y	N	T	T	T	T	T	T	T	T	T	T	T	T	T	T	T	T	T	T	T	N	T	T	T	T	T	T	T	T	T	T	T	T	T	T
S1_335366	T/G	1	335366	+	NA	NA	NA	NA	NA	NA	K	N	T	T	T	T	T	T	T	T	T	T	T	T	T	T	T	T	T	T	T	N	T	T	N	T	T	T	T	T	T	T	T	T	N	T	T	N	T
S1_351662	A/C	1	351662	+	NA	NA	NA	NA	NA	NA	A	N	A	A	N	A	A	N	M	A	A	A	A	A	A	A	A	M	A	A	A	A	A	A	A	A	A	A	A	A	N	A	N	N	A	A	A	A	A
S1_351803	A/G	1	351803	+	NA	NA	NA	NA	NA	NA	A	G	G	G	A	N	A	A	A	G	R	A	G	G	G	A	G	G	G	G	A	N	A	A	G	G	G	A	N	R	G	A	G	G	A	G	A	N	R
S1_352208	A/T	1	352208	+	NA	NA	NA	NA	NA	NA	A	A	N	A	A	N	A	A	A	A	A	A	A	A	A	A	A	A	A	A	A	A	A	N	A	A	A	A	A	A	A	W	N	A	A	A	A	N	A
S1_352233	T/G	1	352233	+	NA	NA	NA	NA	NA	NA	T	T	T	T	K	T	T	T	T	T	T	T	T	T	T	T	T	T	T	K	T	T	T	T	T	T	T	T	N	T	T	T	T	T	T	T	T	N	T
S1_352246	T/G	1	352246	+	NA	NA	NA	NA	NA	NA	T	T	N	T	K	T	T	K	K	K	T	K	T	K	T	T	T	N	T	N	K	K	T	T	K	T	K	T	N	T	T	K	K	T	T	T	T	N	K
S1_352297	T/C	1	352297	+	NA	NA	NA	NA	NA	NA	T	C	C	Y	T	C	T	T	T	C	Y	T	C	C	C	T	C	C	C	C	T	N	Y	T	C	C	C	T	N	C	N	T	C	C	T	C	T	N	Y
S1_352302	T/G	1	352302	+	NA	NA	NA	NA	NA	NA	T	T	T	T	T	T	T	N	T	T	T	K	T	T	T	T	T	T	T	T	T	N	K	T	T	T	T	T	N	T	N	T	T	T	T	T	T	N	T
S1_352314	T/G	1	352314	+	NA	NA	NA	NA	NA	NA	T	T	T	T	T	T	T	T	T	T	T	T	T	T	T	T	T	T	T	T	T	N	T	T	T	T	T	T	N	T	N	T	T	T	T	T	T	N	T
S1_352350	G/A	1	352350	+	NA	NA	NA	NA	NA	NA	G	G	N	G	G	G	G	G	G	G	G	G	G	G	G	G	G	G	G	G	N	G	N	G	G	G	G	G	N	G	N	G	G	G	G	G	G	G	G
S1_352358	A/G	1	352358	+	NA	NA	NA	NA	NA	NA	A	A	N	A	A	A	A	A	A	R	A	A	A	A	A	A	A	A	A	A	N	A	N	A	A	A	A	A	N	A	N	A	A	A	A	A	A	A	A
S1_353098	A/G	1	353098	+	NA	NA	NA	NA	NA	NA	A	G	G	R	A	G	A	A	A	G	R	A	G	G	G	A	G	G	G	G	A	G	A	A	G	G	G	A	G	G	N	A	G	G	A	G	A	R	R
S1_353103	A/C	1	353103	+	NA	NA	NA	NA	NA	NA	A	A	A	A	A	A	M	A	A	A	A	A	A	A	A	A	A	A	A	A	A	A	A	A	A	A	A	A	A	A	N	C	A	A	A	A	A	A	A
S1_370553	A/C	1	370553	+	NA	NA	NA	NA	NA	NA	A	N	A	A	A	A	A	A	A	A	A	A	A	A	A	A	A	A	A	A	A	A	A	A	A	A	A	A	A	A	A	A	A	A	A	A	A	A	A
S1_380494	G/A	1	380494	+	NA	NA	NA	NA	NA	NA	G	G	G	G	G	G	G	G	G	G	G	G	G	G	G	G	G	G	G	G	G	R	G	G	G	G	G	G	G	N	G	N	G	G	G	G	G	N	G
S1_380515	A/G	1	380515	+	NA	NA	NA	NA	NA	NA	A	N	A	A	A	N	A	A	A	A	A	A	A	A	A	A	A	A	A	N	A	A	N	A	A	A	A	A	N	A	A	N	A	A	A	A	A	A	R
S1_391813	T/C	1	391813	+	NA	NA	NA	NA	NA	NA	N	N	Y	T	T	T	T	N	T	T	T	T	T	T	T	T	T	T	T	T	T	T	T	T	T	T	T	T	T	T	T	T	T	T	T	T	T	T	T
S1_391850	A/T	1	391850	+	NA	NA	NA	NA	NA	NA	N	N	T	T	A	T	A	A	A	T	W	A	T	T	T	A	T	T	T	W	A	T	T	A	N	T	T	A	T	N	T	A	T	T	A	T	A	T	W
S1_392101	G/C	1	392101	+	NA	NA	NA	NA	NA	NA	C	G	G	S	N	G	C	C	C	G	S	C	G	G	G	C	G	G	G	G	C	G	G	C	G	G	G	C	G	C	G	C	N	G	C	G	N	N	S
S1_402882	T/C	1	402882	+	NA	NA	NA	NA	NA	NA	T	T	T	T	T	T	T	T	T	Y	T	T	T	T	T	T	T	T	T	T	T	T	T	T	Y	T	N	T	N	T	T	T	T	T	T	T	T	T	T
S1_403149	A/C	1	403149	+	NA	NA	NA	NA	NA	NA	A	N	A	A	A	A	A	A	A	A	A	A	A	A	A	A	M	A	A	A	A	A	A	N	A	A	A	A	A	A	N	N	A	A	A	A	N	N	A
S1_409854	C/G	1	409854	+	NA	NA	NA	NA	NA	NA	N	N	N	C	C	N	C	C	C	C	C	C	C	S	C	C	C	C	C	C	C	C	N	C	C	C	C	C	N	C	C	C	C	C	C	C	C	C	C
S1_409856	T/G	1	409856	+	NA	NA	NA	NA	NA	NA	N	N	N	K	T	N	T	T	T	T	T	T	T	T	T	T	T	T	T	T	T	T	N	T	T	T	T	T	N	T	T	T	T	T	T	T	K	K	T
S1_409870	A/G	1	409870	+	NA	NA	NA	NA	NA	NA	N	N	N	A	A	N	A	A	A	A	A	A	A	A	A	A	A	A	R	A	A	A	N	A	A	A	A	A	N	A	A	A	A	A	A	A	A	A	A
S1_410104	A/G	1	410104	+	NA	NA	NA	NA	NA	NA	A	A	A	A	A	A	A	A	A	A	A	A	A	A	A	A	A	A	A	A	A	A	N	R	A	A	R	A	A	A	A	A	A	A	A	A	A	N	A
S1_410122	A/C	1	410122	+	NA	NA	NA	NA	NA	NA	A	A	A	A	A	A	A	A	A	M	A	A	A	A	A	A	A	A	A	A	A	M	A	A	A	A	A	A	A	A	A	A	A	A	A	A	A	N	A
S1_410141	A/G	1	410141	+	NA	NA	NA	NA	NA	NA	A	A	A	A	A	A	A	A	A	A	A	A	A	A	A	A	A	A	A	A	A	A	A	A	A	A	A	A	A	A	N	A	A	A	A	A	A	N	A
S1_410240	A/G	1	410240	+	NA	NA	NA	NA	NA	NA	A	N	A	A	A	A	A	A	A	A	A	A	A	A	A	A	A	A	A	R	A	A	A	A	A	A	N	A	A	A	A	A	A	A	A	A	A	A	A
S1_410243	A/G	1	410243	+	NA	NA	NA	NA	NA	NA	A	N	A	R	A	A	A	A	A	A	A	A	A	A	A	A	A	A	A	A	A	A	A	A	A	A	N	A	A	A	A	A	A	A	A	R	A	A	A
S1_410247	T/G	1	410247	+	NA	NA	NA	NA	NA	NA	T	N	T	T	K	T	T	T	T	T	T	K	K	T	T	K	T	K	T	K	K	K	T	T	T	K	N	N	G	K	T	T	K	T	K	T	T	T	T
S1_410253	T/G	1	410253	+	NA	NA	NA	NA	NA	NA	T	N	K	T	T	T	T	T	T	T	T	T	T	T	T	T	T	T	K	T	T	T	T	T	T	T	N	T	T	K	K	T	K	T	T	T	T	T	T
S1_410750	A/G	1	410750	+	NA	NA	NA	NA	NA	NA	A	N	N	A	A	A	A	A	A	A	A	A	A	A	A	A	A	A	N	A	N	A	A	N	A	A	A	A	A	A	N	A	N	A	A	A	A	N	A
S1_410804	A/G	1	410804	+	NA	NA	NA	NA	NA	NA	R	N	A	A	A	N	A	A	A	A	A	A	A	A	A	A	A	A	A	A	A	A	N	A	A	A	N	A	A	N	A	N	A	A	A	A	A	N	A
S1_413423	A/C	1	413423	+	NA	NA	NA	NA	NA	NA	A	N	A	A	A	N	A	A	A	A	A	A	A	A	A	A	A	A	A	A	A	A	A	A	A	A	A	A	A	N	N	N	A	A	A	A	A	N	A
S1_413432	T/C	1	413432	+	NA	NA	NA	NA	NA	NA	Y	N	T	T	T	N	T	T	T	T	T	T	T	T	T	T	T	T	T	T	T	T	T	T	N	T	T	T	T	Y	T	T	T	T	T	T	T	T	T
S1_413438	T/C	1	413438	+	NA	NA	NA	NA	NA	NA	T	N	T	T	T	N	T	T	T	T	T	T	T	T	T	T	T	T	T	T	T	T	T	T	N	T	T	T	T	T	T	T	T	T	T	T	T	T	T
S1_413460	C/T	1	413460	+	NA	NA	NA	NA	NA	NA	C	N	C	C	C	N	C	C	C	C	C	C	C	C	C	C	C	C	C	C	C	C	C	C	C	C	C	C	C	N	N	N	C	C	C	C	C	N	C
S1_416704	A/G	1	416704	+	NA	NA	NA	NA	NA	NA	A	A	A	A	A	A	A	A	A	A	A	A	A	A	A	A	A	A	A	A	A	A	A	N	N	A	A	A	N	A	N	A	A	A	A	A	A	A	A
S1_416730	A/G	1	416730	+	NA	NA	NA	NA	NA	NA	A	A	A	A	A	A	A	A	A	A	A	A	A	A	A	A	A	A	A	A	A	A	A	N	N	A	A	A	N	A	N	A	A	A	A	A	A	A	A
S1_419587	A/C	1	419587	+	NA	NA	NA	NA	NA	NA	A	N	A	A	A	N	A	N	A	A	M	A	M	A	M	A	A	A	A	A	A	A	N	N	A	A	A	M	N	A	N	M	M	A	A	A	A	M	A
S1_419591	T/C	1	419591	+	NA	NA	NA	NA	NA	NA	T	N	T	T	T	N	T	N	T	T	T	T	T	T	T	T	T	T	T	T	T	T	N	N	T	T	T	T	N	Y	N	T	T	T	T	Y	T	T	T
S1_419599	A/G	1	419599	+	NA	NA	NA	NA	NA	NA	A	N	A	A	A	N	A	N	A	A	A	A	A	A	A	A	A	A	A	A	A	A	N	N	A	A	A	A	N	A	N	A	R	A	A	A	A	A	A
S1_419620	T/C	1	419620	+	NA	NA	NA	NA	NA	NA	T	T	N	T	N	T	N	T	T	T	T	T	T	T	T	T	T	T	T	T	T	T	T	T	N	T	T	T	Y	T	T	N	T	T	T	T	T	T	T
S1_450880	G/C	1	450880	+	NA	NA	NA	NA	NA	NA	G	C	N	S	G	N	G	G	G	C	S	G	C	C	C	G	C	C	C	G	G	N	S	G	C	C	C	G	C	N	C	G	C	C	G	C	G	N	S
S1_450902	T/C	1	450902	+	NA	NA	NA	NA	NA	NA	T	T	N	T	T	N	T	T	Y	T	T	T	T	T	T	T	T	T	T	T	T	N	T	T	T	T	T	T	T	N	T	T	T	T	T	T	T	N	T
S1_450910	T/C	1	450910	+	NA	NA	NA	NA	NA	NA	T	T	N	T	T	N	T	T	T	T	T	T	T	T	T	T	T	Y	T	T	T	N	T	T	T	T	T	T	T	N	T	T	T	T	T	T	T	N	T
S1_450911	G/T	1	450911	+	NA	NA	NA	NA	NA	NA	G	G	N	G	G	N	G	G	G	G	G	G	G	G	G	G	G	G	G	G	G	N	G	G	G	G	G	G	G	N	G	G	G	G	G	G	G	N	G
S1_450918	A/C	1	450918	+	NA	NA	NA	NA	NA	NA	M	A	N	A	A	A	A	A	A	A	A	A	A	A	A	A	A	A	A	A	A	N	N	A	A	A	A	A	A	A	A	N	N	A	A	A	A	A	A
S1_450922	T/C	1	450922	+	NA	NA	NA	NA	NA	NA	T	T	N	T	T	T	T	T	T	T	T	T	T	T	T	T	T	T	Y	T	T	N	N	T	T	T	T	T	T	T	T	N	N	T	T	T	T	T	T
S1_452117	T/G	1	452117	+	NA	NA	NA	NA	NA	NA	T	T	T	T	T	T	T	T	T	T	T	T	T	T	T	T	T	T	T	T	T	T	T	T	T	T	T	T	T	T	T	T	N	T	T	T	T	T	T
S1_479668	T/G	1	479668	+	NA	NA	NA	NA	NA	NA	T	N	T	N	T	T	T	N	T	T	T	T	T	T	T	T	T	T	T	T	T	N	N	T	T	T	T	T	T	T	T	T	T	T	T	T	T	T	T
S1_525158	A/C	1	525158	+	NA	NA	NA	NA	NA	NA	A	N	A	A	A	A	A	A	A	A	A	A	A	A	A	A	A	N	A	A	A	A	A	N	A	A	A	A	N	N	A	A	N	A	A	A	A	A	A
S1_525170	A/C	1	525170	+	NA	NA	NA	NA	NA	NA	A	N	A	A	A	A	A	A	C	A	A	A	A	A	A	A	A	N	A	A	A	A	A	N	A	A	M	A	N	N	A	A	N	A	A	A	A	A	A
S1_528756	A/C	1	528756	+	NA	NA	NA	NA	NA	NA	A	N	N	A	A	A	A	N	A	A	A	A	A	A	A	A	A	A	A	M	A	A	A	A	A	A	A	A	A	A	A	A	A	A	A	A	A	A	A
S1_528792	A/C	1	528792	+	NA	NA	NA	NA	NA	NA	A	N	N	A	A	A	A	N	A	A	A	A	A	A	A	A	A	A	A	A	A	A	A	A	A	A	A	A	A	A	A	A	A	M	A	A	A	A	A
S1_542387	A/G	1	542387	+	NA	NA	NA	NA	NA	NA	A	A	A	A	A	A	A	A	A	A	A	A	A	A	A	A	A	A	A	A	A	A	A	A	A	A	R	A	A	A	A	A	A	A	A	A	A	N	A
S1_542389	T/C	1	542389	+	NA	NA	NA	NA	NA	NA	T	T	T	T	T	T	T	T	T	T	T	T	T	T	T	T	T	T	T	T	T	T	T	T	T	T	T	T	T	T	T	T	T	T	T	T	T	N	T
S1_551746	A/G	1	551746	+	NA	NA	NA	NA	NA	NA	A	A	A	A	A	A	A	A	A	A	A	A	A	A	A	A	A	A	A	N	A	N	A	A	A	A	A	A	R	N	A	A	A	A	A	A	A	A	A
S1_551758	T/G	1	551758	+	NA	NA	NA	NA	NA	NA	T	T	T	T	T	T	T	T	T	T	T	T	T	T	T	T	T	T	T	N	T	N	T	T	T	T	T	T	T	N	T	T	T	T	T	T	T	T	T
S1_551824	T/C	1	551824	+	NA	NA	NA	NA	NA	NA	T	T	T	T	T	T	T	T	T	T	T	T	T	T	T	T	T	T	T	T	T	T	T	T	T	T	T	T	T	N	T	T	T	T	T	T	T	T	T
S1_551830	A/C	1	551830	+	NA	NA	NA	NA	NA	NA	A	N	A	A	A	A	A	M	A	A	A	A	A	A	A	A	A	A	A	A	N	A	A	N	A	A	A	A	A	A	A	A	N	A	A	M	A	A	A
S1_551859	T/G	1	551859	+	NA	NA	NA	NA	NA	NA	T	T	T	T	T	T	T	T	T	T	T	T	T	T	T	T	T	T	T	T	T	T	T	T	T	T	T	T	T	N	T	T	K	T	T	T	T	T	T
S1_566365	A/G	1	566365	+	NA	NA	NA	NA	NA	NA	A	N	N	A	A	A	A	A	A	A	A	A	A	A	A	A	A	A	A	A	A	A	N	A	A	A	A	A	A	A	A	A	A	A	A	A	A	A	A
S1_567143	A/C	1	567143	+	NA	NA	NA	NA	NA	NA	A	N	A	A	A	A	A	A	A	M	A	A	A	A	A	A	A	A	A	A	A	A	A	A	A	A	A	A	A	A	A	A	A	A	A	A	A	A	A
S1_567176	C/G	1	567176	+	NA	NA	NA	NA	NA	NA	C	N	C	C	C	C	C	C	C	C	C	C	C	C	C	C	C	C	C	C	C	S	C	C	C	C	N	C	C	C	C	C	C	C	C	C	C	C	C
S1_567185	A/G	1	567185	+	NA	NA	NA	NA	NA	NA	A	N	A	A	A	A	A	A	A	A	A	A	A	A	A	A	A	A	A	A	A	A	A	A	A	A	N	A	A	A	A	A	A	A	A	A	A	A	A
S1_567194	A/C	1	567194	+	NA	NA	NA	NA	NA	NA	A	N	A	A	A	A	A	M	A	A	A	A	A	A	A	A	A	A	A	A	A	A	A	A	A	A	N	A	A	A	A	A	A	A	M	A	A	A	A
S1_567242	T/A	1	567242	+	NA	NA	NA	NA	NA	NA	T	T	T	T	T	T	T	T	T	T	T	T	T	T	T	T	T	T	T	T	T	T	T	T	T	T	T	T	T	T	T	T	T	T	T	T	N	T	T
S1_567642	T/G	1	567642	+	NA	NA	NA	NA	NA	NA	T	N	T	N	T	T	T	T	T	T	T	T	T	T	T	T	T	T	T	T	T	T	T	N	T	T	T	T	T	N	N	T	T	T	T	T	T	N	K
S1_567653	T/G	1	567653	+	NA	NA	NA	NA	NA	NA	T	N	T	N	T	T	T	T	T	T	T	T	T	T	T	T	K	T	T	T	T	T	T	N	T	T	T	T	T	N	N	T	T	T	T	T	T	N	K
S1_567659	T/C	1	567659	+	NA	NA	NA	NA	NA	NA	T	N	T	T	T	T	T	T	T	T	T	T	T	T	T	T	T	T	T	T	Y	T	N	T	T	N	T	T	T	T	T	N	T	T	T	T	N	T	T
S1_567990	A/G	1	567990	+	NA	NA	NA	NA	NA	NA	A	N	A	A	A	A	A	R	N	A	A	A	A	A	A	A	A	A	A	A	A	A	A	A	A	A	A	A	A	N	A	A	A	A	A	A	A	N	A
S1_567992	A/G	1	567992	+	NA	NA	NA	NA	NA	NA	A	N	A	A	A	A	A	A	N	A	A	A	A	A	A	A	A	A	A	A	A	A	A	A	A	A	A	A	A	N	A	A	A	A	A	A	A	N	A
S1_568717	A/G	1	568717	+	NA	NA	NA	NA	NA	NA	A	A	A	A	A	A	A	R	A	A	A	A	A	A	A	A	A	A	A	A	A	A	A	A	N	A	A	A	A	A	N	A	A	A	A	A	A	N	A
S1_569222	G/A	1	569222	+	NA	NA	NA	NA	NA	NA	G	R	G	G	G	N	R	R	G	G	G	G	R	R	G	R	R	G	R	R	R	R	A	G	G	G	G	G	G	G	R	G	N	R	R	G	G	N	R
S1_569245	T/C	1	569245	+	NA	NA	NA	NA	NA	NA	T	Y	T	T	T	N	Y	Y	T	T	T	T	Y	Y	T	Y	Y	T	Y	Y	Y	Y	C	T	T	T	T	T	T	T	Y	T	N	Y	Y	T	T	N	Y
S1_569248	T/C	1	569248	+	NA	NA	NA	NA	NA	NA	T	Y	T	T	T	N	Y	Y	T	T	T	T	Y	Y	T	Y	Y	T	Y	Y	Y	Y	C	T	T	T	T	T	T	T	Y	T	N	Y	Y	T	T	N	Y
S1_569289	T/G	1	569289	+	NA	NA	NA	NA	NA	NA	T	T	T	T	N	T	T	T	T	T	T	T	T	T	T	T	T	T	T	T	T	T	T	T	N	T	T	T	T	T	N	N	T	T	T	T	T	K	T
S1_569293	C/G	1	569293	+	NA	NA	NA	NA	NA	NA	N	N	S	C	G	S	C	C	C	C	C	C	C	C	C	C	C	C	C	C	C	C	C	C	C	C	C	C	C	N	C	C	C	C	C	C	C	C	C
S1_569363	C/T	1	569363	+	NA	NA	NA	NA	NA	NA	C	C	C	C	C	C	C	C	C	C	C	C	C	C	C	C	C	C	C	C	C	C	C	Y	C	C	C	C	C	C	C	C	C	C	C	C	C	C	C
S1_572922	C/T	1	572922	+	NA	NA	NA	NA	NA	NA	C	C	C	C	C	C	C	C	C	C	C	C	C	C	C	C	C	C	Y	C	C	C	C	C	N	C	C	C	C	C	C	C	C	C	C	C	C	C	C
S1_573313	A/G	1	573313	+	NA	NA	NA	NA	NA	NA	A	A	A	A	A	A	A	A	A	A	A	A	A	A	A	A	A	A	A	A	A	A	A	A	A	A	A	A	N	A	A	A	A	A	A	A	A	A	A
S1_573339	T/G	1	573339	+	NA	NA	NA	NA	NA	NA	T	T	T	T	T	T	T	T	T	T	T	T	K	T	T	T	T	T	T	T	T	T	T	K	T	T	T	T	N	T	T	T	T	T	T	T	T	T	T
S1_573347	C/G	1	573347	+	NA	NA	NA	NA	NA	NA	C	C	C	C	C	C	C	C	C	C	C	C	C	C	C	C	C	C	C	C	C	C	C	C	C	C	C	S	N	C	C	C	C	C	C	C	C	C	C
S1_573352	T/G	1	573352	+	NA	NA	NA	NA	NA	NA	T	T	T	T	T	T	T	T	T	T	T	T	T	T	T	T	T	T	K	T	T	T	T	T	T	T	T	T	N	T	T	T	T	T	T	T	T	T	T
S1_573410	T/G	1	573410	+	NA	NA	NA	NA	NA	NA	T	N	T	T	T	T	T	T	T	T	T	T	T	K	T	T	T	T	T	T	K	T	T	N	T	T	T	T	N	N	T	T	T	T	T	T	T	N	T
S1_573416	T/C	1	573416	+	NA	NA	NA	NA	NA	NA	T	N	T	T	T	T	T	T	T	T	T	T	T	T	T	T	T	T	T	T	T	T	T	N	T	T	T	T	N	N	T	T	T	T	T	T	T	N	T
S1_584601	C/T	1	584601	+	NA	NA	NA	NA	NA	NA	C	N	C	C	C	C	C	C	C	C	C	C	C	C	C	C	C	C	C	C	N	N	C	N	C	C	C	C	C	C	N	C	C	C	C	C	N	C	C
S1_587969	T/C	1	587969	+	NA	NA	NA	NA	NA	NA	T	N	T	T	T	T	T	T	T	T	T	T	T	T	T	T	T	T	Y	T	T	T	T	T	T	T	T	T	Y	T	T	T	T	T	T	T	T	N	T
S1_587975	A/G	1	587975	+	NA	NA	NA	NA	NA	NA	A	N	A	A	A	A	A	A	A	A	A	A	A	A	A	A	A	A	A	A	A	A	A	A	A	A	A	A	A	A	A	A	A	A	A	A	A	N	A
S1_587979	T/G	1	587979	+	NA	NA	NA	NA	NA	NA	T	N	T	T	T	T	T	T	T	T	T	T	T	T	T	T	T	T	T	T	T	T	T	T	T	T	T	T	T	T	T	T	T	T	T	T	T	N	T
S1_587996	T/G	1	587996	+	NA	NA	NA	NA	NA	NA	T	N	T	T	T	T	K	T	T	T	T	T	T	T	T	T	T	T	T	T	T	T	K	T	T	T	T	T	T	T	T	T	T	T	T	T	T	N	T
S1_588003	T/G	1	588003	+	NA	NA	NA	NA	NA	NA	T	N	T	K	T	T	T	T	T	T	T	T	T	T	T	T	T	T	T	T	T	T	T	T	T	T	T	T	T	K	T	T	T	T	T	T	N	N	T
S1_589830	A/C	1	589830	+	NA	NA	NA	NA	NA	NA	M	A	M	M	N	N	A	M	M	C	M	M	C	M	M	M	M	M	N	A	A	N	N	A	A	N	A	A	A	N	A	C	A	A	M	M	N	M	M
S1_589833	A/G	1	589833	+	NA	NA	NA	NA	NA	NA	A	A	A	A	N	N	A	A	R	A	A	A	A	A	R	A	A	A	N	A	A	N	N	A	A	N	A	A	A	N	A	A	A	A	A	A	N	A	A
S1_589837	A/C	1	589837	+	NA	NA	NA	NA	NA	NA	A	A	A	M	N	N	A	M	M	C	M	M	M	A	A	M	M	M	N	A	C	N	N	A	C	N	A	A	C	N	A	A	M	A	A	M	N	A	A
S1_589839	C/A	1	589839	+	NA	NA	NA	NA	NA	NA	C	C	C	C	N	N	C	C	M	C	M	C	M	M	M	C	M	C	N	M	C	N	N	A	C	N	C	C	A	N	C	C	M	C	C	C	N	C	M
S1_589848	T/C	1	589848	+	NA	NA	NA	NA	NA	NA	T	N	T	T	T	T	T	T	T	T	T	T	T	T	T	T	T	Y	T	T	T	T	T	T	N	T	T	T	T	T	T	T	T	T	T	T	T	N	T
S1_590687	A/C	1	590687	+	NA	NA	NA	NA	NA	NA	A	A	A	A	A	A	A	A	A	A	A	A	A	A	A	A	A	A	A	A	A	A	N	A	A	A	M	A	A	A	N	A	A	A	A	A	A	A	A
S1_590702	T/C	1	590702	+	NA	NA	NA	NA	NA	NA	T	T	T	T	T	T	T	T	T	T	T	T	T	T	T	T	T	T	T	T	T	T	N	T	T	T	T	T	T	T	N	T	T	T	T	T	T	T	T
S1_656922	T/G	1	656922	+	NA	NA	NA	NA	NA	NA	T	T	T	T	T	T	T	T	T	T	T	T	T	T	T	T	T	T	T	T	N	T	T	T	T	T	T	T	T	T	T	T	T	T	T	N	T	N	T
S1_668160	A/G	1	668160	+	NA	NA	NA	NA	NA	NA	A	A	A	N	A	N	A	A	A	A	A	A	A	A	A	A	A	A	A	A	A	A	A	A	N	A	A	A	A	A	A	A	N	A	A	A	A	N	A
S1_668172	A/C	1	668172	+	NA	NA	NA	NA	NA	NA	A	A	A	A	A	A	A	A	A	A	A	A	A	A	A	A	A	A	A	A	A	A	A	A	A	A	A	A	N	C	A	A	A	A	A	A	A	A	A
S1_669193	G/C	1	669193	+	NA	NA	NA	NA	NA	NA	G	N	G	G	G	G	G	G	G	G	G	G	G	G	G	G	G	G	G	G	G	G	G	G	G	G	G	G	G	N	G	G	G	G	G	G	G	G	G
S1_669203	G/T	1	669203	+	NA	NA	NA	NA	NA	NA	G	N	G	G	G	G	G	G	G	G	G	G	G	G	G	G	G	G	G	G	G	G	G	G	G	G	G	G	G	N	G	G	G	G	G	G	G	G	G
S1_669229	C/G	1	669229	+	NA	NA	NA	NA	NA	NA	C	N	C	C	N	S	C	C	C	C	C	C	C	C	C	C	C	C	C	C	C	C	C	C	C	C	C	C	C	C	C	C	C	C	C	C	C	C	C
S1_669388	A/G	1	669388	+	NA	NA	NA	NA	NA	NA	N	N	N	A	A	A	A	A	A	A	A	A	A	A	A	A	A	A	A	A	A	A	A	A	A	A	A	A	N	A	A	A	A	A	A	A	A	A	A
S1_669408	C/T	1	669408	+	NA	NA	NA	NA	NA	NA	N	N	N	C	C	C	C	C	C	C	C	C	C	C	C	C	C	C	C	C	C	C	C	C	C	C	C	C	N	C	C	C	C	C	C	C	C	C	C
S1_669549	T/G	1	669549	+	NA	NA	NA	NA	NA	NA	T	N	T	T	T	T	T	T	T	T	T	T	T	T	T	T	T	T	T	T	T	T	T	T	T	T	T	T	T	T	N	N	N	T	T	T	T	T	K
S1_669587	T/C	1	669587	+	NA	NA	NA	NA	NA	NA	T	N	T	T	T	T	T	T	T	T	T	T	T	T	T	T	T	T	T	T	T	T	T	T	T	T	T	T	T	T	N	N	N	T	T	T	T	T	T
S1_669592	A/C	1	669592	+	NA	NA	NA	NA	NA	NA	A	A	A	A	A	A	A	A	A	A	A	A	A	A	A	A	A	A	N	A	M	N	N	A	A	A	A	A	N	N	A	A	N	A	A	A	A	A	A
S1_669661	A/C	1	669661	+	NA	NA	NA	NA	NA	NA	A	N	A	A	A	A	A	A	A	A	A	A	A	A	A	A	A	A	A	A	N	A	A	A	N	A	A	A	A	A	A	N	A	A	M	A	A	N	A
S1_676404	G/C	1	676404	+	NA	NA	NA	NA	NA	NA	G	G	G	N	G	G	G	G	G	G	G	G	G	G	G	G	G	G	G	G	G	N	G	G	G	G	G	G	N	N	G	G	G	G	G	G	G	G	G
S1_693462	T/G	1	693462	+	NA	NA	NA	NA	NA	NA	T	N	T	T	K	T	T	T	T	T	T	T	T	T	T	T	T	T	T	T	T	T	T	T	T	T	N	T	T	T	T	T	T	T	T	T	T	T	T
S1_693486	T/G	1	693486	+	NA	NA	NA	NA	NA	NA	T	N	T	T	T	T	T	T	K	T	T	T	T	T	T	T	T	T	K	T	T	T	T	T	T	T	N	T	T	T	T	T	T	T	T	T	T	T	T
S1_693593	T/G	1	693593	+	NA	NA	NA	NA	NA	NA	T	N	T	T	T	T	T	T	T	T	T	T	T	T	T	T	T	T	T	T	T	T	T	N	T	T	T	T	N	T	T	T	T	T	T	K	T	N	T
S1_693597	T/C	1	693597	+	NA	NA	NA	NA	NA	NA	T	N	T	T	T	Y	T	T	T	T	T	T	T	T	T	T	T	T	T	T	T	T	T	N	C	T	T	T	N	T	T	T	T	T	T	T	T	N	T
S1_695818	T/C	1	695818	+	NA	NA	NA	NA	NA	NA	T	T	T	T	T	T	T	T	T	T	T	T	T	T	T	T	N	T	T	T	T	T	T	T	N	T	T	T	T	T	T	T	T	T	T	T	T	T	T
S1_695842	G/A	1	695842	+	NA	NA	NA	NA	NA	NA	G	G	G	G	A	G	G	N	G	G	G	G	G	G	G	G	G	G	G	G	G	G	G	G	G	G	G	G	G	N	G	G	G	G	G	G	G	N	G
S1_695853	T/C	1	695853	+	NA	NA	NA	NA	NA	NA	T	T	T	T	Y	T	T	T	T	T	T	T	T	T	T	T	N	T	T	T	T	T	T	T	N	T	Y	T	T	T	T	T	T	T	T	T	T	T	T
S1_695860	A/G	1	695860	+	NA	NA	NA	NA	NA	NA	A	A	A	A	A	A	A	A	A	A	A	A	A	A	A	A	N	A	A	A	A	R	A	A	N	A	A	R	A	A	A	A	A	A	A	A	A	A	A
S1_697551	G/C	1	697551	+	NA	NA	NA	NA	NA	NA	S	N	G	G	G	G	G	G	G	G	G	G	G	G	G	G	G	G	G	G	G	G	G	G	G	G	G	G	N	G	N	G	G	G	G	G	G	G	G
S1_697553	C/G	1	697553	+	NA	NA	NA	NA	NA	NA	S	N	C	C	C	C	C	C	C	C	C	C	C	C	C	C	C	C	C	C	C	C	C	C	C	C	C	C	N	C	N	C	C	C	C	C	C	C	C
S1_698357	T/C	1	698357	+	NA	NA	NA	NA	NA	NA	T	T	T	T	T	N	T	T	T	T	T	T	T	T	T	T	T	T	T	T	T	N	N	N	T	T	T	T	N	T	N	N	T	T	T	T	T	T	T
S1_698421	A/C	1	698421	+	NA	NA	NA	NA	NA	NA	A	A	A	N	A	N	A	A	A	N	A	A	A	A	A	A	A	A	A	A	A	A	N	A	M	A	A	A	N	A	N	A	A	A	A	A	A	N	A
S1_698423	A/C	1	698423	+	NA	NA	NA	NA	NA	NA	A	A	A	N	A	N	A	A	A	N	A	A	A	A	A	A	A	A	A	A	A	A	N	A	A	A	A	A	N	A	N	A	A	A	A	A	A	N	A
S1_698442	G/C	1	698442	+	NA	NA	NA	NA	NA	NA	G	G	G	N	S	N	G	G	G	N	G	G	G	G	G	S	G	G	G	G	G	G	N	G	G	G	G	G	N	G	N	G	G	G	G	G	G	N	G
S1_698472	A/G	1	698472	+	NA	NA	NA	NA	NA	NA	A	A	A	N	A	N	A	A	A	N	A	A	A	A	A	A	A	A	A	A	A	A	N	A	A	A	A	A	N	A	N	A	A	A	A	A	A	N	A
S1_731841	A/C	1	731841	+	NA	NA	NA	NA	NA	NA	A	A	M	A	N	A	A	N	A	N	A	A	A	A	A	A	A	A	A	A	A	N	A	A	N	M	A	A	A	A	N	N	A	A	A	A	A	A	A
S1_733619	A/G	1	733619	+	NA	NA	NA	NA	NA	NA	A	A	A	A	A	A	A	N	A	A	A	A	A	A	A	A	A	A	A	A	A	A	A	A	A	A	A	A	A	N	R	N	A	A	A	A	N	A	A
S1_733625	T/C	1	733625	+	NA	NA	NA	NA	NA	NA	T	T	T	T	T	T	T	T	N	T	T	T	T	N	T	T	T	T	T	T	T	T	T	N	T	T	T	T	T	T	N	T	T	T	Y	T	T	T	T
S1_747502	A/C	1	747502	+	NA	NA	NA	NA	NA	NA	A	N	A	A	A	A	A	A	A	A	A	A	A	A	A	A	A	A	A	A	A	A	A	A	A	A	A	A	N	N	A	A	A	A	A	A	A	N	A
S1_747517	A/C	1	747517	+	NA	NA	NA	NA	NA	NA	A	N	A	A	A	A	A	C	A	A	A	A	A	A	A	A	A	A	A	N	A	A	A	M	A	A	A	A	N	N	A	A	A	A	A	A	A	N	A
S1_759423	T/C	1	759423	+	NA	NA	NA	NA	NA	NA	T	T	T	T	N	Y	T	T	T	T	T	T	Y	T	T	T	T	Y	T	T	T	T	T	T	N	N	T	N	N	N	T	Y	N	Y	T	T	T	T	T
S1_759428	A/C	1	759428	+	NA	NA	NA	NA	NA	NA	A	A	A	A	N	A	A	A	A	A	A	A	A	A	A	A	A	A	A	A	A	A	A	A	N	N	A	N	N	N	A	A	N	A	A	A	A	A	A
S1_759432	G/C	1	759432	+	NA	NA	NA	NA	NA	NA	G	G	G	G	N	G	G	G	G	G	G	G	G	G	G	G	S	G	G	G	G	G	G	G	N	N	G	N	N	N	G	G	N	G	G	G	G	G	S
S1_759634	A/C	1	759634	+	NA	NA	NA	NA	NA	NA	A	N	A	A	A	A	A	A	A	A	A	N	A	A	A	M	A	M	A	A	A	A	A	N	A	N	A	A	A	A	A	A	N	A	A	A	A	A	A
S1_759676	A/C	1	759676	+	NA	NA	NA	NA	NA	NA	M	N	A	A	A	A	A	A	A	A	A	A	A	A	A	A	A	A	A	A	A	A	A	A	A	A	A	A	A	A	A	A	N	A	A	A	A	A	A
S1_760774	A/T	1	760774	+	NA	NA	NA	NA	NA	NA	N	N	N	A	A	A	A	N	A	A	A	A	A	A	A	A	A	A	A	A	A	N	N	A	A	A	A	A	A	A	N	A	A	A	A	A	A	N	A
S1_767436	T/G	1	767436	+	NA	NA	NA	NA	NA	NA	T	T	T	T	T	T	T	T	T	T	T	T	T	T	T	T	T	T	T	T	T	T	T	T	T	T	T	T	K	T	T	T	T	T	T	T	T	T	T
S1_767455	G/T	1	767455	+	NA	NA	NA	NA	NA	NA	N	G	G	G	G	G	G	G	G	G	G	G	G	G	G	G	G	G	G	G	G	G	G	G	G	G	G	G	K	K	G	G	G	G	G	G	G	G	K
S1_767659	A/C	1	767659	+	NA	NA	NA	NA	NA	NA	A	A	A	A	A	A	N	A	A	A	A	A	A	A	A	A	A	A	A	A	A	A	A	A	N	A	A	A	A	A	A	A	A	A	A	A	A	A	A
S1_773963	A/G	1	773963	+	NA	NA	NA	NA	NA	NA	A	N	A	A	A	A	A	A	A	N	A	A	A	A	A	A	A	A	A	A	A	A	A	A	A	A	A	A	A	A	A	A	A	A	A	A	A	N	A
S1_773966	T/G	1	773966	+	NA	NA	NA	NA	NA	NA	K	T	G	K	T	T	T	T	T	T	T	T	T	T	T	T	T	T	K	T	T	T	T	T	T	T	T	T	N	T	N	N	T	T	T	T	T	T	T
S1_773982	T/G	1	773982	+	NA	NA	NA	NA	NA	NA	T	T	T	K	T	T	T	K	T	T	T	T	T	T	T	T	T	T	T	T	T	T	T	T	T	T	T	T	N	T	N	N	T	T	T	T	T	T	T
S1_773985	T/G	1	773985	+	NA	NA	NA	NA	NA	NA	T	T	T	T	T	T	T	T	T	T	T	T	T	T	T	T	T	T	T	T	T	T	T	T	K	T	T	T	N	T	N	N	T	T	T	T	T	T	T
S1_773991	A/C	1	773991	+	NA	NA	NA	NA	NA	NA	A	N	A	A	A	A	A	A	A	N	A	A	A	A	A	A	A	A	A	A	A	A	A	A	A	A	A	A	A	A	A	A	A	A	A	A	A	N	A
S1_778961	A/C	1	778961	+	NA	NA	NA	NA	NA	NA	A	N	A	A	N	N	M	A	A	N	A	A	A	A	A	A	A	A	A	A	N	N	N	N	N	A	A	A	A	A	N	A	A	N	A	A	A	A	A
S1_778964	A/C	1	778964	+	NA	NA	NA	NA	NA	NA	A	N	A	A	N	N	A	A	A	N	A	A	A	A	A	A	A	A	A	A	N	N	N	N	N	A	A	A	A	A	N	A	A	N	A	A	A	A	A
S1_780016	C/T	1	780016	+	NA	NA	NA	NA	NA	NA	C	C	C	C	C	N	C	C	C	C	C	C	C	C	C	N	C	C	C	C	C	N	C	C	N	C	C	C	C	C	N	C	C	C	C	C	C	C	C
S1_780287	T/G	1	780287	+	NA	NA	NA	NA	NA	NA	T	T	T	T	T	T	T	T	T	N	T	K	T	T	T	T	T	T	T	T	T	N	T	N	N	T	T	T	T	T	N	T	T	T	N	N	T	T	T
S1_784683	T/G	1	784683	+	NA	NA	NA	NA	NA	NA	G	N	T	K	N	T	G	G	N	T	K	G	T	T	T	G	T	T	T	T	G	T	G	G	T	T	T	K	T	T	T	G	T	T	G	T	G	K	K
S1_784684	A/T	1	784684	+	NA	NA	NA	NA	NA	NA	T	N	A	W	N	A	T	T	N	A	W	T	A	A	A	T	A	A	A	A	T	A	T	T	A	A	A	W	A	A	A	T	A	A	T	A	T	W	W
S1_784686	A/C	1	784686	+	NA	NA	NA	NA	NA	NA	C	N	A	M	N	A	C	C	N	A	M	C	A	A	A	C	A	A	A	A	C	A	C	C	A	A	A	M	A	A	A	C	A	A	C	A	C	M	M
S1_815614	T/C	1	815614	+	NA	NA	NA	NA	NA	NA	T	T	T	T	N	T	T	T	T	T	T	T	T	T	T	T	T	T	T	T	T	T	T	T	N	T	T	T	T	T	T	T	T	T	T	T	T	Y	T
S1_815634	T/G	1	815634	+	NA	NA	NA	NA	NA	NA	T	T	T	T	N	T	T	T	T	T	T	T	T	T	T	T	T	T	T	T	T	T	T	T	N	T	T	T	T	T	T	T	T	T	T	T	T	T	T
S1_815650	A/C	1	815650	+	NA	NA	NA	NA	NA	NA	A	N	A	A	A	N	A	A	A	A	A	A	A	A	A	A	A	A	A	A	A	A	A	A	A	A	A	A	A	A	A	A	A	A	A	A	A	A	A
S1_815899	T/G	1	815899	+	NA	NA	NA	NA	NA	NA	T	T	T	T	T	T	T	T	T	T	T	T	T	T	T	T	T	T	T	T	T	N	N	T	T	T	T	T	N	T	T	T	K	T	T	N	T	T	T
S1_820199	T/G	1	820199	+	NA	NA	NA	NA	NA	NA	T	T	T	T	T	T	T	T	T	T	T	T	T	T	T	T	T	T	T	T	N	T	T	T	T	T	T	T	T	T	T	T	N	T	K	T	T	T	T
S1_820714	C/G	1	820714	+	NA	NA	NA	NA	NA	NA	C	C	C	C	C	C	C	C	C	C	C	C	C	C	C	C	C	C	C	C	C	C	C	C	C	C	C	C	N	C	C	C	C	C	C	C	C	C	C
S1_820868	T/G	1	820868	+	NA	NA	NA	NA	NA	NA	T	T	T	T	T	T	T	T	T	K	T	T	T	T	T	T	T	T	T	T	T	T	N	T	T	T	T	N	N	T	N	K	T	T	T	T	T	T	T
S1_820871	A/G	1	820871	+	NA	NA	NA	NA	NA	NA	A	A	A	A	A	A	A	A	A	A	A	A	A	A	A	A	A	A	A	A	A	A	N	A	A	A	A	A	N	A	N	A	A	A	A	A	A	A	A
S1_820937	T/G	1	820937	+	NA	NA	NA	NA	NA	NA	T	T	T	T	T	T	T	T	T	T	T	T	T	T	T	T	T	T	K	T	T	T	T	T	T	K	T	T	T	T	N	K	N	T	T	T	T	T	T
S1_820943	T/G	1	820943	+	NA	NA	NA	NA	NA	NA	T	T	T	T	T	T	T	T	T	T	T	T	T	T	T	T	T	T	T	T	T	T	T	T	K	T	T	T	T	T	N	T	N	T	T	K	K	T	T
S1_820946	T/G	1	820946	+	NA	NA	NA	NA	NA	NA	T	T	T	T	T	T	T	T	T	T	T	T	T	T	T	T	T	T	T	T	T	T	T	T	T	T	T	T	T	T	N	T	N	T	T	K	T	T	T
S1_821014	G/C	1	821014	+	NA	NA	NA	NA	NA	NA	G	N	C	S	N	C	G	G	G	C	S	G	C	C	C	G	C	C	C	S	G	C	C	G	C	C	C	S	C	N	N	G	C	N	G	C	G	C	S
S1_821052	T/G	1	821052	+	NA	NA	NA	NA	NA	NA	T	N	T	K	N	T	T	T	K	T	T	T	T	T	T	T	T	T	T	T	T	T	T	T	T	T	T	T	T	N	N	T	T	N	T	T	T	T	T
S1_821058	A/G	1	821058	+	NA	NA	NA	NA	NA	NA	A	N	A	R	N	A	A	A	A	A	A	A	A	A	A	A	A	A	A	A	A	A	A	A	A	A	A	A	A	N	N	A	A	N	A	A	A	A	A
S1_824063	T/G	1	824063	+	NA	NA	NA	NA	NA	NA	T	N	T	T	T	N	T	T	T	T	T	T	T	T	T	T	T	T	T	K	T	T	T	T	T	K	T	T	T	T	T	T	T	T	T	T	T	T	T
S1_824067	C/T	1	824067	+	NA	NA	NA	NA	NA	NA	C	N	T	Y	C	N	C	C	C	T	Y	C	T	T	T	C	T	T	T	T	C	T	Y	C	T	T	T	Y	T	T	T	C	T	T	C	T	C	C	Y
S1_824117	A/G	1	824117	+	NA	NA	NA	NA	NA	NA	A	N	A	A	A	A	A	A	A	A	A	A	A	A	A	A	A	A	A	A	A	A	A	A	A	A	A	A	A	N	A	A	A	A	A	A	A	N	A
S1_824127	T/C	1	824127	+	NA	NA	NA	NA	NA	NA	T	N	T	T	T	T	T	T	T	T	T	T	T	T	T	T	T	T	T	T	T	T	T	T	T	T	T	T	T	N	T	T	T	T	T	T	T	N	T
S1_829845	C/A	1	829845	+	NA	NA	NA	NA	NA	NA	C	N	N	C	M	C	C	C	C	N	C	C	C	C	C	C	C	C	C	C	C	C	N	C	C	C	N	C	C	N	C	C	C	C	C	C	C	N	C
S1_829854	T/G	1	829854	+	NA	NA	NA	NA	NA	NA	T	N	N	T	T	T	T	T	T	N	T	T	T	T	T	T	T	T	T	T	T	T	N	T	T	T	N	T	T	N	T	T	T	T	T	T	T	N	T
S1_829858	G/T	1	829858	+	NA	NA	NA	NA	NA	NA	G	N	N	G	G	G	G	G	G	N	G	G	G	G	G	G	G	G	G	G	G	G	N	G	G	G	N	G	G	N	G	G	G	G	G	G	G	N	G
S1_829862	A/C	1	829862	+	NA	NA	NA	NA	NA	NA	A	A	N	A	A	A	A	A	M	A	A	A	A	A	A	A	A	A	A	A	M	A	N	A	M	A	M	A	N	A	N	A	A	A	A	M	A	N	A
S1_830832	A/G	1	830832	+	NA	NA	NA	NA	NA	NA	A	N	A	A	N	A	A	A	R	A	A	A	A	A	A	A	A	A	A	A	A	N	A	A	A	A	A	A	A	A	A	A	A	A	A	A	A	A	A
S1_841803	T/G	1	841803	+	NA	NA	NA	NA	NA	NA	T	N	T	T	N	N	T	T	T	T	T	T	T	T	N	T	T	K	T	T	T	T	T	T	T	T	T	N	T	T	T	T	T	T	T	T	N	N	T
S1_841841	G/A	1	841841	+	NA	NA	NA	NA	NA	NA	A	G	G	G	A	G	A	N	A	G	R	A	G	G	G	A	G	G	G	R	N	G	G	A	G	G	G	N	N	G	G	A	G	G	A	G	A	G	A
S1_847411	C/A	1	847411	+	NA	NA	NA	NA	NA	NA	C	C	C	C	C	C	C	C	C	C	C	C	C	C	C	C	C	C	M	C	C	C	C	C	C	C	C	M	C	C	N	C	C	C	C	C	C	N	C
S1_847451	A/G	1	847451	+	NA	NA	NA	NA	NA	NA	A	A	A	A	A	A	N	A	A	A	A	A	A	A	A	A	A	A	A	A	A	A	A	R	R	A	A	A	N	A	A	A	A	A	A	A	A	A	A
S1_847457	A/C	1	847457	+	NA	NA	NA	NA	NA	NA	A	A	A	A	A	A	A	A	A	A	A	A	A	A	A	A	A	A	A	A	A	A	A	A	A	A	A	A	N	A	A	A	A	A	A	A	A	A	A
S1_847472	A/C	1	847472	+	NA	NA	NA	NA	NA	NA	A	A	A	A	A	A	A	A	A	A	A	A	A	A	A	A	A	A	A	A	A	A	A	A	A	A	A	A	N	A	A	A	A	A	A	A	A	A	A
S1_854137	T/C	1	854137	+	NA	NA	NA	NA	NA	NA	T	N	N	T	T	N	T	T	C	N	T	T	T	T	T	T	T	T	T	T	T	T	T	T	T	T	T	N	T	T	N	T	T	T	T	T	T	N	T
S1_854292	C/T	1	854292	+	NA	NA	NA	NA	NA	NA	C	N	C	C	C	C	C	C	C	C	C	C	C	C	C	C	C	C	C	C	C	C	C	C	C	Y	N	C	C	C	N	C	C	C	C	C	C	C	C
S1_854618	T/C	1	854618	+	NA	NA	NA	NA	NA	NA	T	N	T	T	T	T	T	T	Y	T	T	T	T	T	T	T	T	T	T	T	T	T	N	T	T	T	T	T	T	T	T	T	N	T	T	T	T	N	T
S1_854643	T/C	1	854643	+	NA	NA	NA	NA	NA	NA	T	N	N	T	T	T	N	Y	T	T	T	T	T	T	T	T	T	T	T	T	T	T	T	T	T	T	T	T	T	N	T	T	N	T	T	T	T	N	T
S1_873989	T/G	1	873989	+	NA	NA	NA	NA	NA	NA	T	T	T	T	T	N	N	T	T	T	T	T	T	T	T	T	T	T	T	T	T	N	T	T	T	T	T	T	T	T	T	T	T	T	T	T	T	K	T
S1_874004	T/G	1	874004	+	NA	NA	NA	NA	NA	NA	T	T	T	T	T	N	N	T	T	T	T	T	T	T	T	T	T	T	T	K	T	N	T	T	T	T	T	T	T	T	T	T	T	T	T	T	T	T	T
S1_881438	A/G	1	881438	+	NA	NA	NA	NA	NA	NA	A	A	A	A	A	N	N	A	A	A	A	A	A	A	A	A	A	A	N	A	A	A	A	A	A	A	N	A	A	A	A	A	N	A	R	A	A	N	A
S1_881519	A/C	1	881519	+	NA	NA	NA	NA	NA	NA	A	A	A	M	A	A	A	A	A	A	A	A	A	A	A	A	A	A	M	A	A	A	A	A	A	A	A	A	A	A	A	A	N	A	A	A	A	N	A
S1_881523	C/T	1	881523	+	NA	NA	NA	NA	NA	NA	C	N	C	C	C	C	C	C	C	C	C	C	C	C	C	C	C	C	C	C	C	C	C	C	C	C	C	C	C	C	C	C	C	Y	C	C	C	C	C
S1_881536	T/G	1	881536	+	NA	NA	NA	NA	NA	NA	T	N	T	T	T	T	T	T	T	T	T	T	T	T	T	T	T	T	T	T	T	T	T	T	T	T	T	T	T	T	T	T	T	T	T	T	T	T	T
S1_894941	G/C	1	894941	+	NA	NA	NA	NA	NA	NA	G	G	G	G	G	S	G	G	G	G	G	G	G	G	G	G	G	G	G	G	G	G	N	G	G	G	G	G	N	G	C	G	G	G	G	G	G	N	G
S1_894946	A/G	1	894946	+	NA	NA	NA	NA	NA	NA	A	A	A	A	A	R	A	A	A	A	A	A	A	A	A	A	A	A	A	A	A	A	N	A	A	A	A	A	N	A	A	A	A	A	A	A	A	N	A
S1_909241	T/G	1	909241	+	NA	NA	NA	NA	NA	NA	T	N	T	T	T	T	T	T	T	T	T	T	T	T	T	T	T	T	T	T	T	T	T	T	T	T	T	T	T	T	T	T	N	T	T	T	N	N	T
S1_910074	A/G	1	910074	+	NA	NA	NA	NA	NA	NA	A	A	A	A	A	A	A	A	A	A	A	A	A	A	A	A	A	A	A	A	A	A	A	A	A	A	A	A	A	A	A	A	R	A	A	A	A	A	A
S1_911001	A/G	1	911001	+	NA	NA	NA	NA	NA	NA	A	A	A	A	A	A	A	R	A	A	A	A	A	A	A	A	A	A	R	A	A	A	A	A	A	A	A	A	A	A	N	A	A	A	A	A	A	A	A
S1_911002	T/G	1	911002	+	NA	NA	NA	NA	NA	NA	T	T	T	T	T	T	T	T	T	T	T	T	T	T	T	T	T	T	T	T	T	T	T	T	T	T	T	T	T	T	N	T	T	T	T	T	T	T	T
S1_911007	C/G	1	911007	+	NA	NA	NA	NA	NA	NA	C	C	C	C	C	C	S	C	C	C	C	C	C	C	C	C	C	C	C	C	C	C	C	C	C	C	C	C	C	C	N	C	C	C	C	C	C	C	C
S1_911008	A/C	1	911008	+	NA	NA	NA	NA	NA	NA	A	A	A	A	A	A	A	A	A	A	A	A	A	A	A	A	A	A	A	A	A	A	A	A	A	A	A	A	A	A	N	A	A	A	A	A	A	A	A
S1_911497	T/G	1	911497	+	NA	NA	NA	NA	NA	NA	T	N	N	T	T	T	T	N	T	T	T	T	T	T	T	T	T	T	T	T	T	N	T	T	T	T	T	T	N	N	T	T	T	T	T	T	T	T	T
S1_911817	T/G	1	911817	+	NA	NA	NA	NA	NA	NA	T	N	T	T	N	T	N	T	T	T	T	T	T	T	T	T	T	T	T	K	K	T	T	T	T	T	T	K	N	T	T	T	K	T	T	T	T	T	T
S1_912071	G/C	1	912071	+	NA	NA	NA	NA	NA	NA	G	C	C	C	G	C	G	G	G	C	S	G	C	C	C	G	C	C	C	C	G	C	G	G	C	C	C	N	N	G	C	G	C	C	G	C	G	C	G
S1_918030	A/C	1	918030	+	NA	NA	NA	NA	NA	NA	A	N	A	A	A	A	A	A	A	N	A	A	A	A	A	A	A	A	A	A	A	A	A	N	N	N	A	A	N	N	A	A	A	N	A	A	N	A	A
S1_924576	G/T	1	924576	+	NA	NA	NA	NA	NA	NA	G	N	K	G	G	G	G	G	N	G	G	K	G	K	G	G	G	G	G	G	G	G	G	G	G	K	G	G	G	G	G	K	G	G	G	G	G	N	G
S1_928070	G/A	1	928070	+	NA	NA	NA	NA	NA	NA	G	N	G	G	G	G	G	G	G	G	G	G	G	G	G	G	G	G	G	G	G	G	N	N	G	G	G	G	G	N	G	N	G	G	G	G	G	G	G
S1_928072	T/G	1	928072	+	NA	NA	NA	NA	NA	NA	K	T	T	T	T	T	T	T	K	T	T	T	T	T	T	T	T	T	N	T	T	T	N	T	T	T	T	T	N	T	T	T	T	T	T	T	T	T	T
S1_928078	T/G	1	928078	+	NA	NA	NA	NA	NA	NA	K	T	T	T	T	T	T	T	T	T	T	T	T	T	T	T	T	T	N	T	T	T	N	T	T	T	T	T	N	T	T	T	T	T	T	T	T	T	T
S1_928105	T/G	1	928105	+	NA	NA	NA	NA	NA	NA	T	N	T	T	T	T	T	T	T	T	T	T	T	T	T	T	T	T	T	T	T	T	N	N	T	T	T	T	T	N	T	N	T	T	T	T	T	T	T
S1_932825	T/C	1	932825	+	NA	NA	NA	NA	NA	NA	T	T	N	T	T	T	T	T	T	T	T	T	T	T	T	T	T	T	T	T	T	T	T	T	T	T	T	T	T	T	T	T	Y	T	T	T	T	T	T
S1_932858	A/G	1	932858	+	NA	NA	NA	NA	NA	NA	A	A	A	A	A	N	A	A	A	A	A	A	A	A	A	A	A	A	N	A	A	A	A	A	A	A	N	A	A	A	A	A	A	A	A	A	R	N	A
S1_932921	A/C	1	932921	+	NA	NA	NA	NA	NA	NA	A	N	A	A	A	A	M	A	A	A	A	A	M	A	A	A	M	A	A	A	A	A	A	A	A	A	N	A	N	N	N	M	M	A	A	A	A	N	A
S1_932926	A/C	1	932926	+	NA	NA	NA	NA	NA	NA	A	N	A	A	A	A	A	A	A	A	A	A	A	A	A	A	A	A	A	A	A	A	A	A	A	A	N	A	N	N	N	A	A	A	A	M	A	N	A
S1_944230	T/C	1	944230	+	NA	NA	NA	NA	NA	NA	T	T	T	T	T	T	T	T	T	T	T	T	T	T	T	T	T	T	T	T	T	T	T	T	Y	T	T	T	T	N	N	T	T	T	T	T	T	T	T
S1_944277	T/C	1	944277	+	NA	NA	NA	NA	NA	NA	T	N	T	T	N	T	T	T	T	T	T	T	T	T	T	T	T	T	T	T	T	T	T	N	T	Y	T	N	T	N	N	T	Y	T	T	T	T	T	T
S1_950696	C/G	1	950696	+	NA	NA	NA	NA	NA	NA	N	N	G	G	C	N	C	C	C	G	S	C	G	G	G	C	N	G	N	G	C	G	C	C	G	G	G	S	G	G	N	C	G	G	N	N	N	N	C
S1_954695	C/A	1	954695	+	NA	NA	NA	NA	NA	NA	C	C	C	C	C	C	C	C	C	C	C	C	C	C	C	C	C	C	C	C	C	C	M	C	C	C	C	C	C	M	C	N	C	C	C	C	C	C	C
S1_954731	T/G	1	954731	+	NA	NA	NA	NA	NA	NA	T	T	T	T	T	K	K	T	T	T	T	T	T	T	T	T	T	T	T	T	T	T	T	T	T	T	T	T	T	K	T	N	T	T	T	T	T	T	T
S1_954748	A/G	1	954748	+	NA	NA	NA	NA	NA	NA	N	N	A	A	A	A	A	A	A	A	A	A	A	A	A	A	A	A	A	A	A	A	A	A	A	N	A	A	A	A	N	A	R	A	A	A	A	N	A
S1_999559	A/C	1	999559	+	NA	NA	NA	NA	NA	NA	A	N	A	A	A	A	A	A	A	A	A	A	A	A	A	A	A	A	N	A	A	A	A	A	N	A	A	M	A	A	A	A	A	A	A	A	A	A	A
S1_999563	A/C	1	999563	+	NA	NA	NA	NA	NA	NA	A	N	A	A	A	A	A	A	A	A	A	A	A	A	A	A	A	A	N	A	A	A	A	C	N	A	A	A	A	A	A	A	A	A	A	A	A	A	A
S1_999574	A/C	1	999574	+	NA	NA	NA	NA	NA	NA	A	N	A	A	A	A	A	A	A	A	A	A	A	A	A	M	A	A	N	A	A	A	M	A	N	A	A	A	A	A	A	A	A	A	A	A	A	A	A
S1_1000383	G/A	1	1000383	+	NA	NA	NA	NA	NA	NA	G	G	G	G	G	G	G	G	G	G	G	G	G	G	G	G	G	G	G	G	G	G	G	G	G	G	R	G	N	G	G	G	G	G	G	G	G	N	G
S1_1000398	A/G	1	1000398	+	NA	NA	NA	NA	NA	NA	A	A	R	A	A	A	A	A	A	A	A	A	A	A	A	A	A	A	A	A	A	A	A	A	A	A	A	A	N	A	A	A	A	A	A	A	A	N	A
S1_1000457	T/C	1	1000457	+	NA	NA	NA	NA	NA	NA	T	N	T	T	T	T	T	T	T	T	T	T	T	T	T	T	T	T	T	T	T	T	N	T	T	T	T	T	N	T	T	Y	T	T	T	T	T	T	T
S1_1010644	G/T	1	1010644	+	NA	NA	NA	NA	NA	NA	T	N	G	G	T	G	T	N	T	G	K	T	G	G	G	T	G	G	N	G	T	G	G	N	G	G	G	K	G	N	G	T	G	N	T	G	T	N	K
S1_1010740	C/T	1	1010740	+	NA	NA	NA	NA	NA	NA	T	C	Y	Y	T	C	T	T	T	C	Y	T	C	C	C	T	C	C	C	C	T	C	Y	T	C	C	C	C	N	N	C	N	C	C	T	C	T	C	Y
S1_1010750	G/C	1	1010750	+	NA	NA	NA	NA	NA	NA	C	G	S	S	C	G	C	C	C	G	S	C	G	G	G	C	G	G	G	G	C	G	S	C	G	G	G	G	N	N	G	N	G	G	C	G	C	G	S
S1_1011122	T/C	1	1011122	+	NA	NA	NA	NA	NA	NA	T	N	T	T	N	T	T	T	T	T	T	T	T	T	T	T	T	T	T	T	T	T	T	T	T	T	T	T	N	T	T	T	T	T	T	Y	N	N	T
S1_1011133	T/G	1	1011133	+	NA	NA	NA	NA	NA	NA	T	N	T	T	N	T	T	T	T	T	T	T	T	T	T	T	T	T	T	T	T	T	T	T	T	T	T	T	N	K	T	T	T	T	T	T	N	N	T
S1_1011139	T/G	1	1011139	+	NA	NA	NA	NA	NA	NA	T	N	T	T	N	T	T	T	T	T	T	T	T	T	T	T	T	K	T	K	K	T	T	T	T	T	T	N	N	T	T	T	T	T	T	T	N	N	T
S1_1015451	A/C	1	1015451	+	NA	NA	NA	NA	NA	NA	M	N	A	A	A	A	A	A	A	A	A	A	A	A	A	A	A	A	A	A	A	A	A	A	A	A	A	A	A	A	A	A	A	A	A	A	A	N	A
S1_1022793	A/G	1	1022793	+	NA	NA	NA	NA	NA	NA	A	A	A	A	A	A	A	A	A	A	A	A	A	A	A	A	A	A	A	A	A	A	N	A	A	A	A	A	N	A	N	A	A	A	A	A	R	A	A
S1_1022830	A/C	1	1022830	+	NA	NA	NA	NA	NA	NA	A	A	A	A	A	A	A	A	A	A	A	A	A	A	A	A	A	A	A	A	A	M	N	A	A	A	A	A	N	A	N	A	A	A	A	A	A	A	A
S1_1022863	T/C	1	1022863	+	NA	NA	NA	NA	NA	NA	T	N	T	T	T	T	T	T	T	T	T	T	T	T	T	T	T	T	Y	T	T	T	T	T	T	T	T	Y	T	T	T	T	T	T	T	T	T	N	T
S1_1022867	G/C	1	1022867	+	NA	NA	NA	NA	NA	NA	G	N	G	G	G	S	G	G	G	G	G	G	G	G	G	G	G	G	G	G	G	G	G	G	G	G	G	G	G	G	G	G	G	G	G	G	G	N	G
S1_1026863	A/C	1	1026863	+	NA	NA	NA	NA	NA	NA	A	A	A	A	A	A	A	A	A	A	A	A	A	A	A	A	A	A	A	A	A	A	A	A	N	A	N	A	A	A	A	N	A	A	A	A	N	N	A
S1_1026866	T/C	1	1026866	+	NA	NA	NA	NA	NA	NA	T	T	T	T	T	T	T	T	T	T	T	T	T	T	T	T	T	T	T	T	T	T	T	T	N	T	N	T	T	T	T	N	T	T	T	T	N	N	T
S1_1033443	T/G	1	1033443	+	NA	NA	NA	NA	NA	NA	T	N	T	T	T	T	T	T	N	T	T	T	T	T	T	T	T	T	T	T	T	T	T	T	T	T	T	T	N	N	N	T	T	T	T	T	T	N	T
S1_1033467	T/C	1	1033467	+	NA	NA	NA	NA	NA	NA	T	N	T	T	T	T	T	T	Y	T	T	T	T	T	T	T	T	T	T	T	T	T	N	T	N	T	T	T	T	T	T	T	T	T	T	T	Y	T	T
S1_1033548	G/A	1	1033548	+	NA	NA	NA	NA	NA	NA	G	N	G	G	G	G	G	A	G	G	G	G	G	G	G	G	G	G	G	G	G	G	G	G	G	G	G	G	G	G	G	G	G	G	G	G	N	N	G
S1_1033569	T/G	1	1033569	+	NA	NA	NA	NA	NA	NA	T	T	N	T	T	T	T	T	T	T	T	T	T	T	T	T	T	T	K	T	T	T	T	T	T	T	T	T	T	T	N	T	T	T	T	K	T	N	T
S1_1033590	T/C	1	1033590	+	NA	NA	NA	NA	NA	NA	T	N	T	T	T	N	T	T	T	T	T	T	T	T	T	T	T	T	N	Y	T	N	T	T	T	T	T	T	T	T	T	T	T	T	T	T	T	T	T
S1_1033616	C/G	1	1033616	+	NA	NA	NA	NA	NA	NA	C	N	C	C	C	C	C	C	C	C	C	C	C	C	C	C	C	C	C	C	S	C	C	C	C	C	C	C	C	N	C	C	C	C	C	C	C	G	C
S1_1033625	C/G	1	1033625	+	NA	NA	NA	NA	NA	NA	C	C	C	C	C	C	C	C	C	C	C	C	C	C	C	C	C	C	C	N	C	C	C	C	C	C	C	C	C	C	C	C	C	C	C	C	S	C	C
S1_1033635	T/G	1	1033635	+	NA	NA	NA	NA	NA	NA	K	N	T	T	T	T	T	K	K	T	T	T	T	T	T	T	T	T	T	T	K	T	T	T	T	T	T	T	T	N	T	T	T	T	T	T	K	T	T
S1_1033641	A/G	1	1033641	+	NA	NA	NA	NA	NA	NA	A	N	A	A	A	A	A	A	A	A	A	A	A	A	A	A	A	A	A	A	A	A	A	A	A	A	A	A	A	N	A	A	A	A	A	A	A	A	A
S1_1033693	T/C	1	1033693	+	NA	NA	NA	NA	NA	NA	T	N	N	T	T	T	T	T	T	T	T	T	T	T	T	T	T	T	T	T	T	T	N	T	T	T	T	T	N	N	T	T	N	T	T	T	T	N	T
S1_1042135	A/T	1	1042135	+	NA	NA	NA	NA	NA	NA	A	A	A	N	A	A	A	A	A	A	A	A	A	A	A	A	A	A	A	A	A	N	A	A	A	A	A	A	A	A	N	A	A	A	N	A	A	A	A
S1_1050109	A/C	1	1050109	+	NA	NA	NA	NA	NA	NA	A	A	A	A	A	A	A	A	M	A	A	A	A	A	A	A	A	A	A	A	A	A	N	A	A	A	N	A	N	A	N	N	A	A	A	A	N	N	A
S1_1050142	A/C	1	1050142	+	NA	NA	NA	NA	NA	NA	A	A	M	A	A	A	A	A	A	A	A	A	A	A	A	A	A	A	A	A	A	A	N	A	A	A	N	A	N	A	N	N	A	A	A	A	N	N	A
S1_1050185	A/G	1	1050185	+	NA	NA	NA	NA	NA	NA	A	N	A	A	N	A	N	A	A	A	A	A	A	A	A	A	A	A	A	A	A	A	A	A	A	A	A	A	A	A	N	A	A	A	A	A	A	N	A
S1_1050188	G/C	1	1050188	+	NA	NA	NA	NA	NA	NA	G	N	G	G	N	G	N	G	G	G	G	G	G	G	G	G	G	G	G	G	G	G	G	G	G	G	S	G	G	G	N	G	G	G	G	G	G	N	G
S1_1050208	T/G	1	1050208	+	NA	NA	NA	NA	NA	NA	T	N	N	T	T	T	T	K	T	K	T	T	T	T	N	T	T	K	T	K	T	T	T	N	T	T	K	T	K	N	N	T	N	K	T	K	N	T	T
S1_1050425	T/C	1	1050425	+	NA	NA	NA	NA	NA	NA	T	T	T	T	N	T	T	T	T	T	T	T	T	T	T	T	T	T	T	T	T	Y	T	T	T	T	T	T	T	N	T	N	T	T	T	T	T	N	Y
S1_1050434	T/C	1	1050434	+	NA	NA	NA	NA	NA	NA	T	T	T	T	N	T	T	T	T	T	T	T	T	T	T	T	T	T	Y	T	T	T	T	T	T	T	T	T	T	N	T	N	T	T	T	T	T	N	T
S1_1054769	C/T	1	1054769	+	NA	NA	NA	NA	NA	NA	C	C	C	C	C	C	C	N	C	C	C	C	C	C	C	C	C	C	C	C	C	C	N	C	N	C	C	C	N	C	N	C	C	C	C	C	C	C	C
S1_1054777	T/G	1	1054777	+	NA	NA	NA	NA	NA	NA	T	T	T	T	T	K	T	N	T	T	T	T	K	T	T	T	T	T	T	T	T	T	N	T	N	T	T	T	N	T	N	T	T	T	T	T	T	T	T
S1_1082458	T/C	1	1082458	+	NA	NA	NA	NA	NA	NA	T	T	T	T	T	T	T	T	T	T	T	T	T	T	T	T	T	T	T	T	T	T	T	Y	T	T	T	T	T	T	T	T	T	T	T	T	T	T	T
S1_1082467	T/C	1	1082467	+	NA	NA	NA	NA	NA	NA	T	T	T	T	T	T	N	T	T	Y	T	T	T	T	T	T	T	T	T	T	T	T	T	T	Y	T	Y	T	T	T	T	T	T	T	T	T	T	T	T
S1_1082501	A/G	1	1082501	+	NA	NA	NA	NA	NA	NA	A	N	A	A	A	A	A	A	A	A	A	A	A	A	A	A	A	A	A	A	A	A	A	A	A	A	A	A	A	A	A	A	A	A	A	A	A	N	A
S1_1138985	G/C	1	1138985	+	NA	NA	NA	NA	NA	NA	G	G	S	G	N	G	G	G	G	G	G	G	G	S	G	G	G	G	S	G	G	G	G	G	N	G	G	G	G	G	G	G	N	G	G	G	G	N	G
S1_1139065	C/A	1	1139065	+	NA	NA	NA	NA	NA	NA	C	C	C	C	C	C	C	C	C	C	C	C	C	C	C	C	C	C	C	C	C	C	C	C	C	N	C	C	N	N	C	C	C	M	C	C	C	C	C
S1_1139066	A/C	1	1139066	+	NA	NA	NA	NA	NA	NA	A	A	A	A	A	A	A	A	A	M	A	A	A	A	A	A	A	A	A	A	A	A	A	A	A	N	A	A	N	N	A	M	A	A	A	A	A	A	A
S1_1139067	C/A	1	1139067	+	NA	NA	NA	NA	NA	NA	M	C	M	C	C	C	C	C	C	C	M	C	C	C	C	M	C	C	M	C	M	C	C	M	M	N	C	M	N	N	C	C	M	N	M	C	C	C	M
S1_1139086	T/C	1	1139086	+	NA	NA	NA	NA	NA	NA	T	N	T	T	T	T	T	T	T	T	T	T	T	T	T	T	T	T	T	T	T	T	Y	T	T	T	T	Y	T	T	T	T	T	T	T	T	T	N	T
S1_1148120	T/G	1	1148120	+	NA	NA	NA	NA	NA	NA	T	T	T	T	T	T	T	T	T	T	T	T	K	T	T	T	T	T	T	T	T	N	N	T	T	T	T	N	T	T	T	N	K	T	T	T	N	N	T
S1_1148163	T/G	1	1148163	+	NA	NA	NA	NA	NA	NA	T	N	T	T	T	T	T	N	T	T	T	T	T	T	T	T	T	T	T	T	T	T	T	N	T	T	N	T	T	T	N	T	T	T	T	T	T	N	T
S1_1148196	T/G	1	1148196	+	NA	NA	NA	NA	NA	NA	T	N	T	T	T	T	T	N	T	K	T	T	K	T	T	T	T	T	T	T	T	T	T	N	T	T	N	T	T	T	N	T	T	T	T	T	T	N	T
S1_1148226	T/G	1	1148226	+	NA	NA	NA	NA	NA	NA	T	T	T	T	T	T	T	N	T	T	T	T	T	T	T	T	T	T	T	T	T	T	T	T	T	T	T	T	T	T	N	T	T	K	T	T	T	N	T
S1_1148250	T/G	1	1148250	+	NA	NA	NA	NA	NA	NA	T	G	T	T	T	T	T	N	K	T	T	T	T	T	T	T	K	T	T	T	T	T	T	T	T	T	T	T	T	T	N	T	T	T	T	G	T	N	T
S1_1148258	T/G	1	1148258	+	NA	NA	NA	NA	NA	NA	T	T	T	T	T	T	T	N	T	T	T	T	T	T	T	T	T	T	T	T	T	T	T	T	T	T	T	T	T	T	N	T	T	T	K	T	T	N	T
S1_1148343	C/G	1	1148343	+	NA	NA	NA	NA	NA	NA	C	C	C	C	C	C	C	C	C	C	C	S	C	C	C	C	C	C	C	C	C	C	N	C	C	C	C	C	N	C	C	N	N	C	C	S	N	C	C
S1_1148345	G/C	1	1148345	+	NA	NA	NA	NA	NA	NA	G	G	G	G	G	G	G	S	G	G	G	G	G	G	G	G	G	G	S	G	G	G	N	G	G	G	G	G	N	G	G	N	N	S	G	G	N	G	G
S1_1148347	C/G	1	1148347	+	NA	NA	NA	NA	NA	NA	C	C	C	C	C	C	C	C	C	C	C	C	C	C	C	S	C	C	C	C	C	S	N	C	C	C	C	C	N	C	C	N	N	C	C	C	N	C	C
S1_1148372	T/C	1	1148372	+	NA	NA	NA	NA	NA	NA	T	T	T	T	T	T	T	T	T	T	T	T	T	T	T	T	T	T	T	T	T	T	N	T	T	T	T	T	N	T	T	N	N	T	T	T	N	T	T
S1_1163777	C/A	1	1163777	+	NA	NA	NA	NA	NA	NA	C	M	C	C	C	C	N	C	C	C	C	C	C	C	C	C	C	C	C	C	C	C	C	N	C	N	C	N	N	C	C	C	C	C	C	C	N	C	C
S1_1170238	G/T	1	1170238	+	NA	NA	NA	NA	NA	NA	G	G	N	G	K	G	G	G	G	G	G	G	G	G	G	G	G	G	G	G	G	G	G	G	G	G	G	G	G	G	G	G	G	G	G	G	G	N	G
S1_1170722	C/T	1	1170722	+	NA	NA	NA	NA	NA	NA	C	C	C	C	C	C	C	C	C	C	C	C	C	C	C	C	C	C	C	C	C	C	N	C	C	C	C	C	C	N	C	C	N	C	C	C	C	C	C
S1_1190289	T/G	1	1190289	+	NA	NA	NA	NA	NA	NA	T	T	T	T	T	T	T	T	K	T	T	T	T	T	T	T	T	T	T	T	T	T	T	T	T	T	T	T	T	T	T	T	T	K	T	T	T	N	T
S1_1190372	T/G	1	1190372	+	NA	NA	NA	NA	NA	NA	T	N	T	T	N	N	T	T	T	T	T	T	T	T	T	T	T	T	T	T	T	T	K	T	T	T	T	T	N	N	T	T	T	T	T	T	T	T	T
S1_1190405	A/G	1	1190405	+	NA	NA	NA	NA	NA	NA	A	N	A	A	A	A	A	A	A	A	A	A	A	A	A	A	A	A	A	A	A	A	A	A	A	A	A	A	N	A	A	A	A	A	A	A	A	N	A
S1_1190759	T/C	1	1190759	+	NA	NA	NA	NA	NA	NA	T	T	N	T	T	T	T	N	T	T	T	T	T	T	T	T	T	T	T	T	T	T	Y	T	T	T	N	T	T	N	T	T	T	T	T	T	T	N	T
S1_1190771	T/G	1	1190771	+	NA	NA	NA	NA	NA	NA	T	T	N	T	T	T	T	N	T	T	T	T	T	T	T	T	T	T	T	T	T	T	T	T	T	T	N	T	T	N	T	T	T	T	T	T	T	N	T
S1_1191448	T/C	1	1191448	+	NA	NA	NA	NA	NA	NA	N	T	T	T	T	T	T	T	T	T	T	T	T	T	T	T	T	Y	T	T	T	T	N	T	T	T	T	N	N	T	N	T	T	T	T	T	T	T	T
S1_1191457	T/G	1	1191457	+	NA	NA	NA	NA	NA	NA	T	T	T	T	T	T	T	T	T	K	T	T	T	T	T	T	T	T	T	T	N	T	G	T	T	T	T	T	T	T	T	T	N	T	T	T	T	T	T
S1_1191532	T/C	1	1191532	+	NA	NA	NA	NA	NA	NA	T	N	T	T	T	T	T	T	T	T	T	T	T	T	T	T	T	T	T	T	T	T	T	T	T	T	T	T	T	N	T	N	T	T	T	T	T	N	T
S1_1191551	A/C	1	1191551	+	NA	NA	NA	NA	NA	NA	A	N	A	A	A	A	A	A	A	A	A	A	A	A	A	A	A	A	A	A	A	A	A	A	A	A	A	A	A	N	A	N	A	A	A	A	M	N	A
S1_1191622	G/C	1	1191622	+	NA	NA	NA	NA	NA	NA	G	G	G	G	N	N	G	G	G	G	G	G	G	G	G	S	G	G	G	G	N	N	G	G	G	G	N	G	N	N	G	N	G	G	G	G	G	N	G
S1_1191633	A/C	1	1191633	+	NA	NA	NA	NA	NA	NA	A	C	A	A	N	N	A	A	A	A	A	A	A	A	A	A	A	A	A	A	N	N	A	A	A	A	N	A	N	N	A	N	A	A	A	A	A	N	A
S1_1191636	A/C	1	1191636	+	NA	NA	NA	NA	NA	NA	A	A	A	A	N	N	A	A	A	A	A	A	A	A	A	A	A	A	A	A	N	N	A	M	A	A	N	A	N	N	A	N	A	A	M	A	A	N	A
S1_1191638	G/C	1	1191638	+	NA	NA	NA	NA	NA	NA	G	G	G	G	N	N	S	G	G	G	G	G	G	G	G	G	G	G	G	G	N	N	G	G	G	G	N	G	N	N	G	N	G	G	G	G	G	N	G
S1_1191674	A/G	1	1191674	+	NA	NA	NA	NA	NA	NA	A	A	N	A	A	A	A	A	A	A	A	A	A	A	A	A	A	A	A	A	A	A	A	A	A	A	A	A	R	R	A	A	A	A	A	A	A	N	A
S1_1197769	C/T	1	1197769	+	NA	NA	NA	NA	NA	NA	N	C	C	C	C	N	C	C	C	C	C	C	C	C	C	C	C	C	C	C	C	N	C	C	C	C	C	C	C	N	N	C	C	C	C	C	C	C	C
S1_1198155	A/G	1	1198155	+	NA	NA	NA	NA	NA	NA	A	N	A	A	A	A	A	A	A	A	A	A	A	A	A	A	A	A	A	A	A	A	R	A	A	A	A	A	N	N	A	A	A	A	A	A	A	A	A
S1_1198158	T/G	1	1198158	+	NA	NA	NA	NA	NA	NA	T	N	T	T	T	T	T	T	T	T	T	T	T	T	T	T	T	T	T	K	T	T	T	N	N	T	T	T	N	N	T	T	T	T	T	T	T	N	T
S1_1198182	G/T	1	1198182	+	NA	NA	NA	NA	NA	NA	G	N	G	G	G	G	G	G	K	G	G	G	G	G	G	G	G	G	G	G	G	G	G	N	N	G	G	G	G	N	G	G	G	G	G	G	G	N	G
S1_1198183	C/G	1	1198183	+	NA	NA	NA	NA	NA	NA	C	N	C	C	C	C	C	C	S	C	C	C	C	C	C	C	C	C	C	C	C	C	C	N	N	C	C	C	C	N	C	C	C	C	C	C	C	N	C
S1_1199129	T/G	1	1199129	+	NA	NA	NA	NA	NA	NA	K	T	T	T	T	T	T	T	T	T	T	T	T	T	T	T	T	T	T	T	K	T	T	T	T	T	N	T	N	N	T	T	T	T	T	T	T	N	T
S1_1204171	C/A	1	1204171	+	NA	NA	NA	NA	NA	NA	A	C	C	C	A	C	A	A	N	C	M	A	C	C	C	M	C	C	C	C	A	C	M	A	C	C	C	M	C	N	C	A	C	C	A	C	N	C	M
S1_1205835	G/A	1	1205835	+	NA	NA	NA	NA	NA	NA	G	G	R	G	G	N	N	G	G	G	G	G	G	G	G	G	G	G	G	G	G	G	N	G	G	G	G	G	G	G	G	G	G	G	G	G	R	N	G
S1_1209573	C/T	1	1209573	+	NA	NA	NA	NA	NA	NA	C	T	T	C	C	T	C	C	C	T	Y	C	T	T	T	C	T	T	N	T	C	T	C	N	T	T	T	Y	T	C	N	C	T	T	C	T	C	C	Y
S1_1209584	C/T	1	1209584	+	NA	NA	NA	NA	NA	NA	C	T	T	C	C	T	C	C	C	T	Y	C	T	T	T	C	T	T	N	T	C	T	C	N	T	T	T	Y	T	C	N	C	T	T	C	T	C	C	Y
S1_1210221	C/G	1	1210221	+	NA	NA	NA	NA	NA	NA	C	C	C	C	C	C	C	C	C	C	C	C	C	C	C	C	C	C	C	C	C	C	C	C	C	C	C	C	C	C	C	C	C	C	C	S	C	N	C
S1_1218702	T/G	1	1218702	+	NA	NA	NA	NA	NA	NA	T	T	T	T	T	T	T	T	T	T	T	T	T	T	T	T	T	T	T	T	K	N	T	T	T	T	T	T	T	T	T	T	T	T	T	T	T	T	T
S1_1224424	T/C	1	1224424	+	NA	NA	NA	NA	NA	NA	N	C	N	C	T	Y	T	T	T	C	Y	T	C	C	C	T	C	C	C	Y	T	C	Y	T	C	C	C	Y	C	Y	C	T	C	C	T	C	N	C	T
S1_1228226	A/G	1	1228226	+	NA	NA	NA	NA	NA	NA	A	N	A	A	A	A	A	A	A	A	A	A	A	A	A	A	A	A	A	A	A	R	A	A	A	A	R	A	N	A	A	A	A	A	A	A	A	A	A
S1_1251858	T/G	1	1251858	+	NA	NA	NA	NA	NA	NA	T	N	T	T	T	N	T	T	T	T	T	T	T	T	T	T	T	T	T	T	T	N	T	T	T	T	T	T	T	N	N	T	T	T	T	T	T	N	T
S1_1251864	T/G	1	1251864	+	NA	NA	NA	NA	NA	NA	T	N	T	T	T	N	T	T	T	T	T	T	T	T	T	T	T	T	T	K	K	N	T	T	T	T	T	T	T	N	N	T	T	T	T	T	T	N	T
S1_1251954	T/G	1	1251954	+	NA	NA	NA	NA	NA	NA	T	T	T	T	N	N	N	T	N	T	T	T	T	T	T	K	T	T	T	T	T	T	T	T	T	T	T	T	T	N	T	T	T	T	K	K	T	N	T
S1_1256190	A/G	1	1256190	+	NA	NA	NA	NA	NA	NA	A	A	A	A	A	A	A	N	A	A	A	A	A	A	A	A	A	A	A	A	A	A	A	A	N	A	A	A	N	A	R	N	A	A	A	A	A	A	A
S1_1256688	T/G	1	1256688	+	NA	NA	NA	NA	NA	NA	T	N	T	T	T	N	K	T	T	T	T	T	T	K	T	K	T	T	K	T	T	N	K	T	T	T	T	K	N	N	K	K	K	K	K	K	T	T	K
S1_1256702	T/G	1	1256702	+	NA	NA	NA	NA	NA	NA	T	N	T	T	T	N	T	T	T	T	T	K	T	T	K	K	T	K	T	T	T	N	T	T	T	T	T	T	N	N	T	T	K	T	K	T	T	T	T
S1_1256709	C/G	1	1256709	+	NA	NA	NA	NA	NA	NA	C	N	C	S	C	N	C	C	C	C	C	C	C	C	C	C	C	C	C	C	C	N	C	C	C	C	C	C	N	N	C	C	C	C	C	C	C	C	C
S1_1256724	T/G	1	1256724	+	NA	NA	NA	NA	NA	NA	T	N	T	T	T	N	T	T	T	T	T	T	T	T	T	T	T	T	T	T	T	N	T	T	T	T	T	T	N	N	T	T	T	T	T	T	T	T	T
S1_1256894	C/G	1	1256894	+	NA	NA	NA	NA	NA	NA	C	N	N	C	C	C	C	C	C	C	C	C	C	C	C	C	C	C	C	C	C	C	C	C	C	C	C	C	N	C	C	C	C	C	C	C	C	C	C
S1_1256936	C/G	1	1256936	+	NA	NA	NA	NA	NA	NA	C	N	N	C	C	C	C	C	C	C	C	C	C	C	C	C	C	C	C	C	C	C	C	C	C	C	C	C	N	C	C	C	C	C	C	C	S	C	C
S1_1256984	A/G	1	1256984	+	NA	NA	NA	NA	NA	NA	A	A	A	A	A	R	A	A	A	A	A	A	A	A	A	A	A	A	A	A	A	A	N	A	A	A	A	R	G	N	N	A	N	A	A	A	A	N	A
S1_1262266	C/G	1	1262266	+	NA	NA	NA	NA	NA	NA	C	N	C	C	C	C	C	C	C	C	C	C	C	C	C	C	C	C	C	C	C	C	C	C	C	C	C	C	C	C	C	C	C	C	C	C	N	C	C
S1_1262279	T/G	1	1262279	+	NA	NA	NA	NA	NA	NA	K	N	T	T	T	T	T	T	T	T	T	T	T	T	T	T	T	T	K	T	T	T	T	T	T	T	T	T	T	T	T	T	T	T	T	T	N	T	T
S1_1262297	T/G	1	1262297	+	NA	NA	NA	NA	NA	NA	K	N	T	T	T	T	T	T	G	T	T	K	T	T	T	T	T	T	K	T	T	K	T	K	T	T	T	T	T	T	T	T	K	T	T	T	N	T	T
S1_1262318	G/C	1	1262318	+	NA	NA	NA	NA	NA	NA	G	N	N	G	G	G	G	N	G	G	G	G	G	G	G	G	G	G	G	G	G	N	G	G	G	G	N	G	G	G	N	N	G	G	G	G	G	N	G
S1_1262358	C/G	1	1262358	+	NA	NA	NA	NA	NA	NA	C	C	C	C	C	C	C	C	C	C	C	C	C	C	C	C	C	C	C	C	C	S	C	N	C	C	C	C	N	C	C	C	C	C	C	C	C	N	C
S1_1262362	G/C	1	1262362	+	NA	NA	NA	NA	NA	NA	G	G	G	G	G	G	G	G	G	G	G	G	G	G	G	G	G	G	G	G	G	G	G	N	G	G	G	G	N	G	G	G	G	G	G	G	S	N	G
S1_1262369	A/C	1	1262369	+	NA	NA	NA	NA	NA	NA	A	A	A	A	A	A	A	A	A	A	A	A	A	A	A	A	A	A	A	A	M	A	A	N	A	A	A	A	N	A	A	A	A	A	A	A	A	N	A
S1_1262734	A/G	1	1262734	+	NA	NA	NA	NA	NA	NA	A	N	A	A	A	N	N	A	A	A	A	A	A	A	A	A	A	A	A	G	A	N	N	A	N	A	A	A	A	A	A	A	A	A	A	A	A	N	A
S1_1262745	T/G	1	1262745	+	NA	NA	NA	NA	NA	NA	T	N	T	T	T	N	N	T	T	T	T	T	T	T	T	T	T	T	T	T	T	N	N	T	N	T	T	K	T	T	T	T	T	T	T	T	T	N	T
S1_1273858	C/A	1	1273858	+	NA	NA	NA	NA	NA	NA	C	N	N	C	C	C	C	C	C	C	C	C	C	C	C	C	C	C	A	C	C	C	C	C	C	C	C	C	C	C	C	C	N	C	C	C	C	C	C
S1_1273860	G/C	1	1273860	+	NA	NA	NA	NA	NA	NA	G	N	N	G	G	G	G	G	G	G	G	G	G	G	G	G	G	G	C	G	G	G	G	G	G	G	G	G	G	G	G	G	N	G	G	G	G	G	G
S1_1273861	A/C	1	1273861	+	NA	NA	NA	NA	NA	NA	A	N	N	A	A	A	A	M	A	A	A	A	A	A	A	A	A	A	C	A	A	A	A	A	A	A	A	A	A	A	A	A	N	A	A	A	A	A	A
S1_1273863	C/G	1	1273863	+	NA	NA	NA	NA	NA	NA	C	N	N	C	C	C	C	C	C	C	C	C	C	C	C	C	C	C	G	C	C	C	C	C	C	C	C	C	C	C	C	C	N	C	C	C	C	C	C
S1_1273864	A/C	1	1273864	+	NA	NA	NA	NA	NA	NA	M	N	N	A	A	A	A	A	A	A	A	A	A	A	A	A	A	A	A	A	A	A	A	A	A	A	A	A	A	A	A	A	N	A	A	A	A	A	A
S1_1273867	G/A	1	1273867	+	NA	NA	NA	NA	NA	NA	G	N	N	G	G	G	G	G	G	G	G	G	G	G	G	G	G	G	A	G	G	G	G	G	G	G	G	G	G	G	G	G	N	G	G	G	G	G	G
S1_1273888	T/C	1	1273888	+	NA	NA	NA	NA	NA	NA	T	N	N	T	T	T	T	T	T	T	T	T	T	T	T	T	T	T	T	T	T	T	T	T	T	T	T	T	T	T	T	T	N	T	T	T	T	T	T
S1_1273891	T/C	1	1273891	+	NA	NA	NA	NA	NA	NA	Y	N	N	T	T	T	Y	T	T	T	T	T	T	T	T	T	T	T	T	T	T	T	T	T	T	T	T	T	T	T	T	T	N	T	T	T	T	T	T
S1_1291379	T/G	1	1291379	+	NA	NA	NA	NA	NA	NA	T	N	T	T	T	T	T	T	T	T	T	T	T	T	T	T	T	T	T	T	T	T	T	T	T	T	T	T	T	N	T	T	T	T	T	T	T	K	T
S1_1291411	T/G	1	1291411	+	NA	NA	NA	NA	NA	NA	T	N	T	T	T	T	T	T	T	T	T	T	T	T	T	T	T	T	T	K	T	T	T	T	T	T	T	T	T	N	T	T	T	T	T	T	T	T	T
S1_1291656	A/G	1	1291656	+	NA	NA	NA	NA	NA	NA	N	A	N	N	A	A	A	A	A	A	A	A	A	A	A	A	A	A	A	A	A	A	N	A	A	A	N	A	A	A	R	N	A	A	N	A	A	A	A
S1_1297591	A/C	1	1297591	+	NA	NA	NA	NA	NA	NA	A	A	A	A	A	A	A	A	A	A	A	A	A	A	A	A	A	A	A	A	A	N	N	A	A	A	A	A	A	A	A	A	N	A	A	A	A	A	M
S1_1299924	T/C	1	1299924	+	NA	NA	NA	NA	NA	NA	T	N	T	T	T	N	T	T	T	T	T	T	T	T	T	T	T	T	T	T	T	T	T	T	T	T	T	T	T	T	T	T	T	T	T	T	T	T	T
S1_1299952	A/G	1	1299952	+	NA	NA	NA	NA	NA	NA	A	N	A	A	A	N	A	A	R	A	A	A	A	A	A	R	A	A	A	A	A	A	A	A	A	A	A	A	A	A	A	A	A	A	A	A	A	A	A
S1_1299970	A/C	1	1299970	+	NA	NA	NA	NA	NA	NA	A	A	A	A	A	A	A	A	A	A	A	A	A	A	A	A	A	A	N	A	A	A	A	A	A	A	A	A	A	A	A	A	A	A	A	A	A	N	A
S1_1315930	A/C	1	1315930	+	NA	NA	NA	NA	NA	NA	A	N	A	A	A	A	A	A	A	A	A	A	A	A	A	A	A	A	A	A	A	A	A	A	A	A	A	A	A	N	A	A	A	A	A	A	A	A	A
S1_1315941	A/C	1	1315941	+	NA	NA	NA	NA	NA	NA	N	N	A	M	A	N	M	A	A	N	A	A	A	A	A	A	A	A	A	A	A	N	A	A	A	A	N	N	A	A	N	A	A	A	N	A	A	A	A
S1_1315970	A/C	1	1315970	+	NA	NA	NA	NA	NA	NA	N	N	A	A	A	N	A	A	A	N	A	A	A	A	A	A	A	A	A	A	A	N	A	A	A	A	N	N	A	A	N	A	A	A	N	A	A	A	A
S1_1315981	A/G	1	1315981	+	NA	NA	NA	NA	NA	NA	N	N	A	A	A	N	A	A	A	N	A	A	A	A	A	A	A	A	A	A	A	N	A	A	A	A	N	N	A	A	N	A	A	A	N	A	A	A	A
S1_1316466	T/C	1	1316466	+	NA	NA	NA	NA	NA	NA	T	N	T	T	T	T	T	T	N	T	T	T	T	T	T	T	T	T	T	T	T	T	T	N	N	T	T	T	C	N	T	T	T	T	T	T	T	T	T
S1_1316551	G/C	1	1316551	+	NA	NA	NA	NA	NA	NA	G	G	S	G	G	G	G	G	G	G	G	G	G	G	G	G	G	G	G	G	G	G	N	N	G	G	G	G	N	G	G	G	N	G	G	G	G	N	G
S1_1316556	T/C	1	1316556	+	NA	NA	NA	NA	NA	NA	Y	T	T	Y	T	C	T	T	C	T	T	Y	T	T	T	T	Y	Y	T	T	T	T	N	N	T	T	T	Y	N	T	T	T	N	T	T	T	T	N	T
S1_1316561	G/C	1	1316561	+	NA	NA	NA	NA	NA	NA	G	G	G	G	G	G	G	G	G	G	G	G	G	S	G	G	G	G	G	G	G	G	N	N	G	G	G	S	N	G	G	G	N	G	G	G	G	N	G
S1_1316570	T/G	1	1316570	+	NA	NA	NA	NA	NA	NA	T	T	T	T	T	T	T	T	T	T	T	T	T	K	T	T	T	T	T	T	T	T	N	N	T	T	K	K	N	T	K	T	N	T	T	T	T	N	T
S1_1316576	T/C	1	1316576	+	NA	NA	NA	NA	NA	NA	T	T	T	T	T	T	T	T	T	T	T	T	T	T	T	T	T	T	T	T	T	T	N	N	T	T	T	T	N	T	T	T	N	T	T	T	T	N	T
S1_1316581	C/T	1	1316581	+	NA	NA	NA	NA	NA	NA	C	C	C	C	C	C	Y	C	C	C	C	C	C	C	C	C	C	C	C	C	C	C	N	N	C	C	C	C	N	C	C	C	N	C	C	C	C	N	C
S1_1316582	A/C	1	1316582	+	NA	NA	NA	NA	NA	NA	A	N	A	A	A	A	M	A	A	M	A	A	A	A	A	A	A	A	A	A	A	A	A	A	A	A	A	A	N	A	A	A	A	A	A	A	A	A	A
S1_1316585	T/C	1	1316585	+	NA	NA	NA	NA	NA	NA	T	T	T	T	T	T	T	T	C	T	T	T	T	T	T	T	T	T	T	T	T	T	N	N	T	Y	T	T	N	T	T	T	N	T	T	T	T	N	T
S1_1316594	A/G	1	1316594	+	NA	NA	NA	NA	NA	NA	A	N	A	A	A	A	A	A	A	A	A	A	A	A	A	A	A	A	A	A	A	A	A	A	A	A	A	A	N	A	A	A	A	A	A	A	A	A	A
S1_1317006	T/C	1	1317006	+	NA	NA	NA	NA	NA	NA	T	N	T	T	T	T	T	T	T	T	T	T	T	T	T	T	T	T	T	Y	T	T	T	T	N	T	N	T	T	T	T	T	T	N	N	T	T	T	T
S1_1317009	A/G	1	1317009	+	NA	NA	NA	NA	NA	NA	A	N	A	A	N	A	A	R	A	A	A	A	A	A	A	A	A	A	A	A	A	R	A	A	A	A	A	A	N	A	A	A	A	A	A	A	A	A	A
S1_1317014	A/C	1	1317014	+	NA	NA	NA	NA	NA	NA	A	N	A	A	N	A	A	A	A	A	A	A	A	A	A	A	A	A	M	A	A	A	A	A	A	A	A	A	N	A	A	A	A	A	A	A	A	A	A
S1_1317029	T/G	1	1317029	+	NA	NA	NA	NA	NA	NA	T	N	T	T	T	T	T	T	T	K	T	T	T	T	T	T	T	T	T	T	T	T	K	T	N	T	N	K	T	T	T	T	T	T	T	T	K	T	T
S1_1326090	C/G	1	1326090	+	NA	NA	NA	NA	NA	NA	G	C	C	S	G	C	G	G	G	C	S	G	C	C	C	G	C	C	C	G	N	C	C	N	C	C	C	G	C	S	N	G	C	C	N	C	G	C	S
S1_1326220	T/C	1	1326220	+	NA	NA	NA	NA	NA	NA	T	N	T	N	T	N	T	N	T	T	T	T	T	T	T	T	T	T	T	T	T	T	T	T	N	T	T	T	T	N	T	T	T	N	T	T	T	T	T
S1_1326223	T/C	1	1326223	+	NA	NA	NA	NA	NA	NA	T	N	T	N	T	N	T	N	T	T	T	T	T	T	T	T	T	T	T	T	T	T	T	T	N	T	T	T	T	N	T	T	T	N	T	T	T	T	T
S1_1335322	A/C	1	1335322	+	NA	NA	NA	NA	NA	NA	A	N	M	A	A	N	A	A	M	A	A	A	A	A	A	A	A	A	A	A	A	N	A	A	A	A	A	A	A	A	N	A	M	A	A	A	N	N	A
S1_1335330	G/A	1	1335330	+	NA	NA	NA	NA	NA	NA	N	G	G	G	G	G	G	G	R	G	G	G	G	G	G	G	G	G	N	G	G	N	N	G	G	G	G	G	G	G	G	N	G	G	G	G	G	G	G
S1_1335349	A/C	1	1335349	+	NA	NA	NA	NA	NA	NA	A	N	A	A	A	N	A	A	A	A	A	A	A	A	A	A	A	A	A	A	A	N	M	A	A	A	A	A	A	A	N	A	A	A	A	A	N	N	A
S1_1335448	G/T	1	1335448	+	NA	NA	NA	NA	NA	NA	G	T	T	T	G	T	G	G	G	T	K	G	T	T	T	G	T	T	T	K	G	T	T	G	T	T	T	K	N	N	T	G	T	T	G	T	G	N	K
S1_1335494	C/T	1	1335494	+	NA	NA	NA	NA	NA	NA	C	T	T	T	C	T	C	C	C	T	Y	C	T	T	T	C	T	T	T	Y	C	T	T	C	T	T	T	Y	N	N	T	C	T	T	C	T	C	N	Y
S1_1336444	G/C	1	1336444	+	NA	NA	NA	NA	NA	NA	G	G	G	G	G	G	G	G	G	G	G	G	G	G	G	G	G	S	G	G	G	G	G	G	G	G	G	G	N	G	N	N	G	G	G	G	G	G	G
S1_1336466	T/G	1	1336466	+	NA	NA	NA	NA	NA	NA	T	N	T	T	T	T	T	T	T	T	T	T	T	T	T	T	T	T	T	T	T	T	T	N	T	T	T	T	T	T	T	N	T	T	T	T	T	N	T
S1_1339381	G/C	1	1339381	+	NA	NA	NA	NA	NA	NA	S	N	G	G	S	S	S	S	C	G	S	S	S	S	G	G	S	G	S	G	S	S	N	C	G	G	G	S	N	S	S	G	G	G	S	G	G	C	S
S1_1339388	T/C	1	1339388	+	NA	NA	NA	NA	NA	NA	T	T	T	T	T	T	T	T	T	T	T	T	T	T	T	T	T	Y	T	T	T	T	T	T	T	T	T	T	T	T	T	T	T	T	T	T	T	T	T
S1_1339392	A/G	1	1339392	+	NA	NA	NA	NA	NA	NA	A	A	A	A	A	A	A	A	A	A	A	A	A	A	A	A	A	A	A	A	A	A	A	A	A	A	A	A	A	A	A	A	A	A	A	A	A	A	A
S1_1339397	C/A	1	1339397	+	NA	NA	NA	NA	NA	NA	M	N	C	C	M	M	M	M	A	C	M	M	M	M	C	C	M	C	M	C	M	M	N	A	C	C	C	M	N	M	M	C	C	C	M	C	C	A	M
S1_1339410	A/C	1	1339410	+	NA	NA	NA	NA	NA	NA	A	A	A	A	A	A	A	A	A	A	A	A	A	A	A	A	A	A	A	A	A	A	A	A	A	A	A	A	A	A	A	A	A	A	A	A	A	A	A
S1_1339420	G/T	1	1339420	+	NA	NA	NA	NA	NA	NA	K	N	G	G	K	K	K	K	T	G	K	K	K	K	G	G	K	G	K	G	K	K	N	T	G	G	G	K	N	K	K	G	G	G	K	G	G	T	K
S1_1339427	A/G	1	1339427	+	NA	NA	NA	NA	NA	NA	R	N	A	A	R	R	R	R	G	A	R	R	R	R	A	A	R	A	R	A	R	R	N	G	A	A	A	R	N	R	R	A	A	A	R	A	A	G	R
S1_1339471	T/C	1	1339471	+	NA	NA	NA	NA	NA	NA	T	N	T	T	T	Y	T	C	T	T	Y	Y	Y	Y	T	T	T	T	T	T	T	T	T	C	T	T	T	Y	N	Y	C	Y	T	Y	T	T	N	N	Y
S1_1339483	G/A	1	1339483	+	NA	NA	NA	NA	NA	NA	G	N	G	R	G	G	G	G	G	G	G	G	G	G	G	R	G	G	G	G	G	G	G	G	G	G	G	G	N	G	G	G	G	G	G	G	N	N	G
S1_1339484	A/C	1	1339484	+	NA	NA	NA	NA	NA	NA	A	N	M	A	A	M	A	A	A	A	A	A	A	M	M	A	A	A	A	A	A	A	M	A	N	A	A	A	N	A	A	A	A	A	A	M	N	N	A
S1_1339486	C/T	1	1339486	+	NA	NA	NA	NA	NA	NA	C	N	C	C	C	C	C	C	C	C	C	C	C	C	C	C	C	C	C	C	Y	C	C	C	C	C	C	C	N	C	C	C	C	C	C	C	N	N	C
S1_1339489	G/T	1	1339489	+	NA	NA	NA	NA	NA	NA	G	N	G	G	G	G	G	K	G	G	G	G	G	G	G	G	G	G	G	K	G	G	G	G	G	G	G	G	N	G	G	G	G	G	G	G	N	N	G
S1_1339491	T/C	1	1339491	+	NA	NA	NA	NA	NA	NA	T	N	T	Y	T	Y	Y	T	T	T	T	Y	T	T	T	Y	T	T	T	T	Y	T	T	C	T	T	T	T	N	Y	Y	T	T	T	Y	T	N	N	T
S1_1339501	A/G	1	1339501	+	NA	NA	NA	NA	NA	NA	A	N	A	A	A	A	A	A	A	A	A	A	A	A	A	A	A	A	A	A	A	A	A	A	A	A	R	A	N	A	A	R	A	A	A	A	N	N	A
S1_1339519	G/A	1	1339519	+	NA	NA	NA	NA	NA	NA	G	N	G	G	G	R	G	A	G	G	R	R	R	R	G	G	G	G	G	G	G	G	G	A	G	G	G	R	N	R	A	R	G	R	G	G	N	N	R
S1_1340750	A/C	1	1340750	+	NA	NA	NA	NA	NA	NA	A	A	A	A	A	A	A	A	A	A	A	A	A	A	A	A	A	A	A	A	A	A	N	A	A	A	M	A	A	A	A	A	A	A	A	A	A	N	A
S1_1340765	A/G	1	1340765	+	NA	NA	NA	NA	NA	NA	A	A	A	A	A	R	A	A	A	A	A	A	A	A	A	A	R	A	A	A	A	A	N	A	A	A	A	A	A	A	A	A	A	A	A	A	A	N	A
S1_1341288	A/C	1	1341288	+	NA	NA	NA	NA	NA	NA	A	A	A	A	A	A	A	A	A	A	A	A	A	A	A	A	A	A	A	A	A	A	A	A	A	A	A	A	A	A	A	A	A	A	A	A	A	A	A
S1_1341312	T/G	1	1341312	+	NA	NA	NA	NA	NA	NA	T	K	T	T	T	T	T	T	K	K	T	K	K	K	K	T	K	T	T	K	K	T	T	T	T	T	K	T	K	T	T	T	T	T	K	T	K	N	T
S1_1341317	A/C	1	1341317	+	NA	NA	NA	NA	NA	NA	A	A	A	A	A	A	A	A	A	A	A	A	A	A	A	A	A	A	A	A	A	A	A	A	A	A	A	A	A	A	A	A	A	A	A	A	A	N	A
S1_1343633	C/T	1	1343633	+	NA	NA	NA	NA	NA	NA	C	N	Y	N	N	C	C	C	C	C	C	C	C	C	C	C	C	C	C	C	C	C	C	C	C	C	C	C	N	N	N	Y	C	C	C	C	C	N	C
S1_1343663	A/G	1	1343663	+	NA	NA	NA	NA	NA	NA	A	A	A	A	A	A	A	A	A	A	A	A	A	A	A	A	A	A	A	A	A	A	A	A	A	A	A	A	N	N	N	R	A	A	A	A	A	A	A
S1_1348330	A/G	1	1348330	+	NA	NA	NA	NA	NA	NA	A	A	A	A	A	A	A	A	A	A	A	A	A	A	A	A	A	A	A	A	A	A	A	N	A	A	A	A	A	A	A	A	A	A	A	A	A	A	A
S1_1348336	T/G	1	1348336	+	NA	NA	NA	NA	NA	NA	T	T	T	T	T	T	T	T	T	T	T	T	T	T	T	T	T	T	T	T	T	T	T	N	K	T	T	T	T	T	T	T	T	T	T	T	T	T	T
S1_1348339	T/G	1	1348339	+	NA	NA	NA	NA	NA	NA	T	T	T	T	T	T	T	T	T	T	T	T	T	T	T	T	T	T	T	T	T	T	T	N	K	T	T	T	T	K	T	T	T	T	T	T	T	T	T
S1_1348345	T/G	1	1348345	+	NA	NA	NA	NA	NA	NA	T	T	T	K	T	T	T	T	T	T	T	T	T	T	T	T	T	N	T	K	T	T	T	N	K	T	T	T	T	T	T	T	T	K	T	K	T	T	T
S1_1348348	T/G	1	1348348	+	NA	NA	NA	NA	NA	NA	T	T	T	K	T	T	T	T	T	T	T	T	T	T	T	T	T	T	T	T	T	T	T	N	T	T	T	T	T	T	T	T	T	T	T	T	T	T	T
S1_1348566	T/C	1	1348566	+	NA	NA	NA	NA	NA	NA	T	T	T	T	T	T	T	T	T	T	T	T	T	T	T	T	T	T	T	T	T	T	T	N	Y	N	T	T	T	T	T	N	T	T	T	T	N	N	T
S1_1348664	T/G	1	1348664	+	NA	NA	NA	NA	NA	NA	T	N	K	K	K	K	T	T	T	T	T	T	K	T	K	T	T	T	T	T	K	T	T	T	T	T	K	N	T	T	T	N	K	K	T	T	T	T	T
S1_1348673	T/G	1	1348673	+	NA	NA	NA	NA	NA	NA	T	N	T	T	T	T	T	T	T	T	T	T	T	T	T	T	T	T	T	T	T	T	T	T	T	T	T	K	T	T	T	N	T	T	T	T	T	T	T
S1_1348677	A/T	1	1348677	+	NA	NA	NA	NA	NA	NA	A	N	A	A	A	A	N	A	A	A	A	A	A	A	A	A	A	A	A	A	A	A	N	A	A	A	A	A	N	A	A	A	A	A	W	A	A	A	A
S1_1354446	A/G	1	1354446	+	NA	NA	NA	NA	NA	NA	A	A	A	A	A	N	A	A	A	A	A	A	A	A	A	A	A	A	A	A	A	A	A	N	A	N	A	R	N	N	A	A	N	A	A	A	N	N	A
S1_1367467	A/G	1	1367467	+	NA	NA	NA	NA	NA	NA	A	A	A	A	N	A	A	A	A	A	A	R	A	A	A	A	A	A	A	A	N	A	N	A	N	A	A	A	N	A	A	N	A	A	A	A	A	A	A
S1_1370115	A/C	1	1370115	+	NA	NA	NA	NA	NA	NA	A	N	A	A	A	A	A	A	A	A	A	A	A	A	A	A	A	A	A	A	A	A	A	A	N	A	A	A	A	A	A	A	A	A	A	A	A	A	A
S1_1376595	T/C	1	1376595	+	NA	NA	NA	NA	NA	NA	T	T	T	T	T	T	T	T	T	T	T	T	T	T	T	T	T	T	T	T	T	T	T	T	T	T	T	T	T	T	T	T	T	T	T	T	T	N	T
S1_1378390	A/G	1	1378390	+	NA	NA	NA	NA	NA	NA	A	A	A	A	A	N	A	A	A	A	A	A	A	A	A	A	A	A	A	A	A	A	A	A	A	A	A	A	A	A	A	A	A	A	A	A	N	A	A
S1_1378459	C/T	1	1378459	+	NA	NA	NA	NA	NA	NA	C	T	T	Y	C	T	C	C	C	T	Y	C	T	T	T	C	T	T	T	Y	C	T	Y	C	T	T	T	Y	T	C	T	C	T	T	C	T	C	T	Y
S1_1378508	A/G	1	1378508	+	NA	NA	NA	NA	NA	NA	A	A	A	A	N	N	A	A	A	A	A	A	A	N	A	A	A	A	A	A	A	A	A	A	A	A	A	A	A	A	A	A	A	A	A	A	A	A	A
S1_1379275	A/C	1	1379275	+	NA	NA	NA	NA	NA	NA	A	N	A	A	A	A	A	A	A	A	A	A	A	A	A	A	A	A	A	A	A	A	A	N	A	A	N	A	A	A	N	A	A	A	A	A	A	N	A
S1_1381587	A/G	1	1381587	+	NA	NA	NA	NA	NA	NA	A	A	A	A	N	A	A	A	A	A	A	A	A	A	A	A	A	A	A	A	A	A	R	A	A	A	A	A	A	R	A	A	A	A	A	A	A	A	A
S1_1381593	T/G	1	1381593	+	NA	NA	NA	NA	NA	NA	T	T	T	T	T	T	K	N	T	T	T	T	T	T	T	T	T	T	T	T	T	T	N	T	T	T	T	T	N	T	T	N	T	T	T	K	T	N	T
S1_1381635	G/A	1	1381635	+	NA	NA	NA	NA	NA	NA	G	G	G	G	G	G	G	N	G	G	G	G	G	G	G	G	G	G	G	G	G	G	N	G	G	G	G	R	G	G	G	N	G	G	G	R	G	N	G
S1_1418384	A/C	1	1418384	+	NA	NA	NA	NA	NA	NA	A	N	A	A	A	A	A	A	A	A	A	A	A	A	A	A	A	A	A	A	A	N	A	A	A	A	A	A	A	A	A	A	A	A	A	A	A	M	A
S1_1418404	G/A	1	1418404	+	NA	NA	NA	NA	NA	NA	G	N	G	G	G	G	G	G	G	G	G	G	G	G	G	G	G	G	G	G	G	G	G	G	G	G	G	G	G	G	N	G	G	G	G	G	G	G	G
S1_1418407	T/G	1	1418407	+	NA	NA	NA	NA	NA	NA	T	N	T	T	T	T	T	T	T	T	T	T	T	T	T	T	T	T	T	K	T	T	T	T	T	T	T	T	T	T	N	T	T	T	T	T	T	T	T
S1_1418442	A/C	1	1418442	+	NA	NA	NA	NA	NA	NA	A	N	N	A	A	A	N	A	A	A	A	M	A	A	A	A	A	A	A	M	A	A	N	A	N	A	A	A	N	N	N	A	A	A	A	A	N	N	M
S1_1418532	T/G	1	1418532	+	NA	NA	NA	NA	NA	NA	T	N	T	T	T	N	T	T	T	T	T	T	T	T	T	T	T	T	T	T	T	T	N	T	T	T	T	T	T	T	T	T	T	T	T	T	T	N	T
S1_1434644	A/G	1	1434644	+	NA	NA	NA	NA	NA	NA	A	A	A	A	N	A	A	A	A	A	A	A	A	A	A	A	A	A	A	A	A	A	A	A	N	A	A	A	A	A	N	N	A	A	A	A	A	A	A
S1_1443430	T/G	1	1443430	+	NA	NA	NA	NA	NA	NA	N	T	T	T	K	T	N	T	T	T	T	T	T	T	T	T	T	T	T	K	T	T	T	T	T	T	T	T	T	T	T	T	T	T	T	K	N	N	T
S1_1443449	A/G	1	1443449	+	NA	NA	NA	NA	NA	NA	A	A	A	A	A	A	N	A	A	A	A	A	A	A	A	R	A	A	A	A	A	A	A	A	A	A	A	A	A	A	A	A	A	A	A	A	A	N	R
S1_1468229	C/T	1	1468229	+	NA	NA	NA	NA	NA	NA	C	N	C	C	C	C	C	N	C	C	C	C	C	C	C	C	C	C	C	C	C	C	C	C	C	C	C	C	N	C	N	C	C	C	C	C	C	N	C
S1_1468256	A/C	1	1468256	+	NA	NA	NA	NA	NA	NA	N	A	A	A	A	A	M	A	A	A	A	A	A	A	A	A	A	A	A	A	A	A	N	A	A	A	A	A	A	A	A	A	A	A	A	A	A	N	A
S1_1469132	A/G	1	1469132	+	NA	NA	NA	NA	NA	NA	A	N	A	A	N	A	A	A	A	A	A	A	A	A	A	A	A	A	A	A	A	A	A	A	A	A	A	A	A	N	R	A	A	A	A	A	A	A	A
S1_1469143	T/G	1	1469143	+	NA	NA	NA	NA	NA	NA	T	T	T	T	T	T	T	T	T	T	T	T	T	T	T	T	T	T	T	T	T	T	T	T	T	T	T	T	N	T	T	T	T	T	T	T	T	N	T
S1_1469149	A/G	1	1469149	+	NA	NA	NA	NA	NA	NA	A	A	A	A	A	A	A	A	A	A	A	A	A	A	A	R	A	A	A	A	A	A	A	A	A	A	A	A	N	A	A	A	A	A	A	A	A	N	A
S1_1469151	T/G	1	1469151	+	NA	NA	NA	NA	NA	NA	T	G	T	T	T	T	K	T	T	T	T	T	T	T	T	T	T	T	T	T	T	T	T	T	T	T	T	T	N	T	T	T	T	T	T	T	T	N	T
S1_1469159	A/G	1	1469159	+	NA	NA	NA	NA	NA	NA	A	N	A	A	N	A	A	A	A	A	A	A	A	A	A	A	A	A	A	A	A	A	A	A	A	A	A	A	A	N	A	A	A	A	A	A	A	A	A
S1_1469168	T/G	1	1469168	+	NA	NA	NA	NA	NA	NA	K	T	K	T	N	T	K	T	K	K	T	T	T	T	T	T	T	K	T	T	T	T	T	K	T	T	T	T	N	T	T	T	N	T	T	K	T	N	T
S1_1469171	A/G	1	1469171	+	NA	NA	NA	NA	NA	NA	A	A	A	A	A	A	A	A	A	A	A	A	A	A	A	A	A	A	A	A	A	R	A	R	A	A	A	A	N	A	A	A	A	A	A	A	A	N	A
S1_1469176	A/G	1	1469176	+	NA	NA	NA	NA	NA	NA	A	A	A	A	A	A	A	A	A	A	A	A	A	A	A	A	A	A	A	A	R	A	A	A	A	A	A	A	N	A	A	A	A	A	A	A	A	N	A
S1_1471557	C/G	1	1471557	+	NA	NA	NA	NA	NA	NA	C	N	C	C	C	C	C	C	C	C	C	C	C	C	C	C	C	C	C	C	C	C	N	C	C	C	C	C	N	N	N	N	N	C	C	C	C	C	C
S1_1472950	T/C	1	1472950	+	NA	NA	NA	NA	NA	NA	T	C	N	Y	C	C	T	T	T	C	Y	T	C	C	C	T	C	C	C	C	T	N	C	T	C	C	C	Y	C	T	C	T	C	C	C	C	T	C	Y
S1_1472985	C/T	1	1472985	+	NA	NA	NA	NA	NA	NA	N	C	C	C	C	C	T	T	T	C	Y	T	C	C	C	T	C	C	C	Y	T	C	Y	T	N	N	C	T	C	T	C	N	C	C	C	C	T	N	Y
S1_1488613	G/A	1	1488613	+	NA	NA	NA	NA	NA	NA	G	A	A	R	A	A	G	G	G	A	R	G	A	A	A	G	A	A	A	N	A	A	R	G	N	A	A	R	A	G	N	G	A	A	A	A	G	N	G
S1_1490324	G/T	1	1490324	+	NA	NA	NA	NA	NA	NA	G	N	G	G	G	G	G	G	G	G	G	G	G	G	G	G	G	G	G	G	G	G	G	G	G	G	G	G	N	N	N	G	G	G	G	G	G	N	G
S1_1490350	A/G	1	1490350	+	NA	NA	NA	NA	NA	NA	A	N	A	N	A	N	A	A	A	A	A	A	A	A	A	A	A	A	A	A	A	A	A	R	A	A	A	A	A	A	R	A	A	A	R	A	A	A	A
S1_1490839	A/C	1	1490839	+	NA	NA	NA	NA	NA	NA	A	N	A	A	A	A	A	A	A	A	A	M	A	A	A	A	M	M	N	A	N	A	A	M	A	M	M	A	A	A	A	N	A	A	A	A	A	A	A
S1_1490842	T/C	1	1490842	+	NA	NA	NA	NA	NA	NA	Y	N	T	T	T	T	T	T	T	T	T	T	T	T	T	T	T	T	T	T	N	T	T	T	T	Y	T	T	T	T	T	T	T	T	T	T	T	T	T
S1_1490854	A/C	1	1490854	+	NA	NA	NA	NA	NA	NA	A	N	A	A	A	A	A	A	A	A	A	A	A	A	A	A	A	A	A	A	N	A	A	A	A	A	A	A	A	A	A	A	A	A	A	A	A	A	A
S1_1491206	C/G	1	1491206	+	NA	NA	NA	NA	NA	NA	G	N	C	S	C	C	G	G	G	C	S	G	C	C	C	G	C	C	C	C	N	C	C	G	N	N	C	G	N	N	C	G	C	C	C	C	G	N	S
S1_1491207	C/T	1	1491207	+	NA	NA	NA	NA	NA	NA	C	N	T	Y	T	T	C	C	C	T	Y	C	T	T	T	C	T	T	T	T	N	T	T	C	N	N	T	C	N	N	T	C	T	T	T	T	C	N	Y
S1_1491508	A/G	1	1491508	+	NA	NA	NA	NA	NA	NA	A	N	R	A	A	A	A	A	A	A	A	A	A	A	A	A	A	A	A	A	A	R	A	A	A	A	A	A	N	A	A	A	A	A	A	A	A	A	A
S1_1498419	T/G	1	1498419	+	NA	NA	NA	NA	NA	NA	K	T	K	K	N	G	T	K	T	T	T	K	T	K	T	K	K	G	K	T	K	T	T	T	T	N	T	T	T	T	T	T	T	K	T	T	T	N	K
S1_1498422	T/G	1	1498422	+	NA	NA	NA	NA	NA	NA	T	G	T	T	N	T	T	K	K	T	T	K	T	K	T	T	T	T	K	K	T	T	T	T	T	N	T	T	T	T	T	T	T	T	T	T	T	N	T
S1_1498427	T/G	1	1498427	+	NA	NA	NA	NA	NA	NA	T	T	T	K	N	T	K	K	K	T	T	T	T	T	T	K	K	T	T	T	K	T	T	T	T	N	T	T	T	T	K	T	T	T	T	T	T	N	T
S1_1498433	T/G	1	1498433	+	NA	NA	NA	NA	NA	NA	T	T	K	K	N	T	K	K	K	T	T	K	T	T	T	T	K	G	K	K	T	T	T	G	T	N	K	T	T	T	T	T	T	K	T	K	T	N	K
S1_1513460	G/C	1	1513460	+	NA	NA	NA	NA	NA	NA	G	G	G	G	G	N	N	G	G	G	G	G	G	G	G	G	G	G	G	G	G	G	N	G	G	G	S	G	N	G	N	G	G	G	G	G	G	G	G
S1_1513469	T/G	1	1513469	+	NA	NA	NA	NA	NA	NA	T	T	T	T	T	T	T	T	T	T	T	T	T	T	T	T	T	T	T	T	K	T	T	T	T	T	T	T	T	T	T	T	T	T	K	T	T	T	T
S1_1513475	A/C	1	1513475	+	NA	NA	NA	NA	NA	NA	A	A	A	A	A	N	N	A	A	A	A	A	A	A	A	A	A	A	A	A	A	A	N	A	A	A	A	A	N	A	N	A	A	A	A	A	A	A	A
S1_1518783	T/G	1	1518783	+	NA	NA	NA	NA	NA	NA	T	T	T	K	N	T	T	T	T	T	T	T	T	T	T	T	T	T	T	T	T	T	T	T	T	T	T	T	N	T	T	N	N	T	N	T	T	T	T
S1_1531373	A/G	1	1531373	+	NA	NA	NA	NA	NA	NA	G	N	A	R	N	N	G	G	G	A	R	G	A	A	A	G	A	A	A	A	G	A	A	G	A	A	A	A	A	N	A	N	A	A	A	A	G	A	R
S1_1533255	A/C	1	1533255	+	NA	NA	NA	NA	NA	NA	A	A	A	A	A	A	A	A	A	A	A	A	A	A	A	A	A	A	N	A	M	A	A	A	A	A	A	A	N	A	A	N	A	A	A	A	A	N	A
S1_1533288	A/C	1	1533288	+	NA	NA	NA	NA	NA	NA	M	N	M	N	M	N	A	A	A	M	A	A	A	A	A	A	A	N	N	A	A	A	A	A	N	A	A	A	A	A	A	A	A	A	A	M	A	N	A
S1_1533354	T/G	1	1533354	+	NA	NA	NA	NA	NA	NA	T	T	T	T	T	T	T	T	T	T	T	T	T	T	T	K	T	T	T	K	T	N	N	T	T	T	T	T	T	T	T	T	N	T	T	T	T	N	T
S1_1533357	T/G	1	1533357	+	NA	NA	NA	NA	NA	NA	T	T	T	T	T	T	T	T	T	T	T	T	T	T	T	T	T	T	T	T	T	N	N	T	T	K	T	T	T	T	T	T	N	T	T	T	T	N	T
S1_1533360	T/G	1	1533360	+	NA	NA	NA	NA	NA	NA	T	T	T	T	T	T	T	T	T	T	T	T	T	T	T	T	T	T	T	T	T	N	N	T	T	T	T	T	T	T	T	T	N	K	T	T	T	N	T
S1_1534413	T/C	1	1534413	+	NA	NA	NA	NA	NA	NA	N	N	T	T	T	T	T	T	T	T	T	T	T	T	T	T	T	T	T	T	T	T	T	T	T	T	T	T	T	N	T	T	T	T	T	T	T	N	T
S1_1534416	A/C	1	1534416	+	NA	NA	NA	NA	NA	NA	A	N	A	A	A	A	A	A	A	A	A	A	A	A	A	A	A	A	N	A	A	A	N	A	A	A	A	A	A	N	A	A	A	A	A	A	A	N	A
S1_1534477	G/C	1	1534477	+	NA	NA	NA	NA	NA	NA	G	N	C	S	N	C	G	G	G	C	S	G	C	C	C	G	C	C	C	C	G	C	N	G	C	C	C	S	N	C	C	G	C	C	C	C	G	S	S
S1_1534590	A/G	1	1534590	+	NA	NA	NA	NA	NA	NA	N	N	A	A	A	A	A	A	A	A	A	A	A	A	A	A	A	A	A	A	A	A	A	A	A	A	A	A	A	A	N	N	A	A	A	R	A	N	A
S1_1536776	A/G	1	1536776	+	NA	NA	NA	NA	NA	NA	A	A	A	A	A	A	A	A	A	A	A	A	A	A	A	A	A	A	A	A	A	A	A	A	A	A	A	A	N	A	A	A	A	A	A	A	A	A	A
S1_1536825	T/G	1	1536825	+	NA	NA	NA	NA	NA	NA	T	T	T	T	T	T	T	K	T	T	T	T	T	T	T	T	T	T	T	T	T	T	T	T	T	T	T	T	N	T	T	T	T	T	T	T	T	T	T
S1_1536940	T/C	1	1536940	+	NA	NA	NA	NA	NA	NA	T	N	T	T	T	T	T	T	T	T	T	T	T	T	T	T	T	T	T	C	T	T	N	T	T	T	T	T	T	N	T	T	T	T	T	T	T	T	T
S1_1537038	T/C	1	1537038	+	NA	NA	NA	NA	NA	NA	T	T	T	T	N	T	T	T	T	T	T	T	T	T	T	T	Y	T	T	T	T	N	N	N	T	T	T	T	T	T	T	T	T	T	T	Y	T	N	T
S1_1537260	A/C	1	1537260	+	NA	NA	NA	NA	NA	NA	A	A	A	A	A	A	A	A	A	A	A	A	A	A	M	A	A	A	A	A	A	A	A	A	A	A	A	A	N	A	A	A	A	A	A	A	N	N	A
S1_1539298	C/G	1	1539298	+	NA	NA	NA	NA	NA	NA	N	N	G	C	G	G	C	C	C	G	S	C	G	G	G	C	G	G	G	G	C	G	C	C	G	G	G	S	N	S	G	C	G	G	G	G	C	N	C
S1_1541397	T/G	1	1541397	+	NA	NA	NA	NA	NA	NA	T	N	T	T	N	T	T	T	T	T	T	T	T	T	T	T	T	T	N	N	T	T	T	N	T	T	T	T	T	T	K	T	T	T	K	T	T	N	T
S1_1553679	C/G	1	1553679	+	NA	NA	NA	NA	NA	NA	N	N	C	C	C	C	C	C	C	C	C	C	C	C	C	C	C	C	C	C	C	C	N	C	C	C	C	C	C	C	C	C	C	C	C	C	N	C	C
S1_1553734	A/C	1	1553734	+	NA	NA	NA	NA	NA	NA	A	N	A	A	N	A	A	A	A	A	A	A	A	A	A	A	A	A	A	A	A	A	A	A	A	A	A	A	A	N	A	A	A	A	A	A	A	A	A
S1_1553747	T/C	1	1553747	+	NA	NA	NA	NA	NA	NA	T	N	T	T	T	T	T	T	T	T	T	T	T	T	T	T	T	T	T	N	T	T	T	T	T	T	T	T	T	N	T	T	Y	T	T	T	T	T	T
S1_1553756	T/C	1	1553756	+	NA	NA	NA	NA	NA	NA	T	N	T	T	T	T	T	T	T	T	T	T	Y	T	T	T	T	T	T	N	T	T	T	Y	T	T	T	T	T	N	T	T	T	T	T	T	T	T	T
S1_1553894	T/C	1	1553894	+	NA	NA	NA	NA	NA	NA	T	T	T	T	T	N	T	Y	T	T	T	T	T	T	T	T	T	T	T	T	T	T	T	N	T	T	T	T	T	T	T	N	T	Y	T	T	T	T	T
S1_1555078	T/G	1	1555078	+	NA	NA	NA	NA	NA	NA	T	T	T	T	T	T	T	T	T	T	T	T	T	T	T	T	T	T	T	T	T	T	T	T	T	T	T	T	G	N	T	T	K	T	T	T	T	N	T
S1_1555126	A/C	1	1555126	+	NA	NA	NA	NA	NA	NA	A	N	N	A	A	M	N	A	A	A	A	A	A	A	A	A	A	A	A	A	A	A	N	A	A	A	A	A	N	A	N	A	A	A	A	A	A	A	M
S1_1557696	A/G	1	1557696	+	NA	NA	NA	NA	NA	NA	A	A	A	A	A	A	A	A	A	R	A	A	A	A	A	A	R	A	A	A	A	A	A	A	A	A	A	A	N	A	A	A	A	A	A	A	A	A	A
S1_1579596	C/G	1	1579596	+	NA	NA	NA	NA	NA	NA	C	N	N	C	C	C	C	C	C	C	C	C	C	S	C	C	C	C	C	C	C	N	C	N	N	C	C	C	N	C	C	C	C	C	C	C	C	N	C
S1_1581215	G/C	1	1581215	+	NA	NA	NA	NA	NA	NA	G	G	G	G	G	G	S	G	G	G	G	G	G	G	G	G	G	G	G	G	G	G	G	G	G	G	G	G	N	G	G	G	N	G	G	G	G	G	G
S1_1581227	A/G	1	1581227	+	NA	NA	NA	NA	NA	NA	A	A	A	A	A	A	A	A	A	A	A	A	A	A	A	A	A	A	A	A	A	A	A	A	A	A	A	A	N	A	A	A	N	A	A	A	A	A	A
S1_1587171	A/C	1	1587171	+	NA	NA	NA	NA	NA	NA	A	A	A	A	A	N	A	A	A	A	A	A	A	A	A	A	A	A	A	A	A	A	A	A	A	A	A	A	N	A	N	A	A	A	A	A	A	C	A
S1_1605632	G/A	1	1605632	+	NA	NA	NA	NA	NA	NA	G	G	G	G	G	G	G	G	G	G	G	G	G	G	G	G	G	G	N	G	G	G	N	N	G	N	G	G	G	G	N	G	G	G	G	G	G	G	G
S1_1605635	A/C	1	1605635	+	NA	NA	NA	NA	NA	NA	A	A	A	A	A	A	A	A	A	A	A	A	A	A	A	A	A	A	N	A	A	A	N	N	A	N	A	A	A	A	N	A	N	A	A	A	A	A	A
S1_1605637	C/A	1	1605637	+	NA	NA	NA	NA	NA	NA	C	C	C	M	C	C	C	C	C	C	C	C	C	C	C	C	C	C	C	C	C	C	C	C	C	C	C	C	C	C	C	C	C	C	M	C	C	C	C
S1_1612071	T/G	1	1612071	+	NA	NA	NA	NA	NA	NA	T	N	K	T	T	T	T	T	T	T	T	T	T	T	T	T	T	T	T	T	T	T	N	T	T	T	T	T	N	T	T	T	T	T	T	T	K	N	T
S1_1612076	G/C	1	1612076	+	NA	NA	NA	NA	NA	NA	G	N	G	G	G	G	G	G	G	G	G	G	G	G	G	G	G	G	G	G	S	G	G	G	G	G	G	G	N	G	G	G	G	G	G	G	G	N	G
S1_1612082	T/G	1	1612082	+	NA	NA	NA	NA	NA	NA	T	N	T	T	T	T	T	T	T	T	T	T	T	T	T	T	T	T	T	T	T	T	T	T	T	T	T	T	N	T	T	T	T	T	T	T	T	N	T
S1_1612084	A/G	1	1612084	+	NA	NA	NA	NA	NA	NA	A	N	A	A	A	A	A	A	A	A	A	A	A	A	A	A	A	A	A	A	A	A	A	A	A	A	A	A	N	A	A	A	A	A	A	A	A	N	A
S1_1612091	A/G	1	1612091	+	NA	NA	NA	NA	NA	NA	A	N	A	A	A	A	A	A	A	A	A	A	A	A	A	A	A	A	A	A	A	A	A	A	A	A	A	A	A	A	A	A	A	A	A	A	A	A	A
S1_1618435	A/C	1	1618435	+	NA	NA	NA	NA	NA	NA	A	A	A	A	A	A	A	A	A	A	A	A	A	A	A	A	A	A	N	A	M	A	A	N	A	A	A	A	A	A	A	A	A	A	A	A	A	A	A
S1_1618508	A/G	1	1618508	+	NA	NA	NA	NA	NA	NA	A	A	A	A	A	A	A	A	A	A	A	A	A	A	A	A	A	A	N	A	N	A	R	A	A	A	A	A	A	A	A	A	A	A	A	A	A	N	A
S1_1618511	T/G	1	1618511	+	NA	NA	NA	NA	NA	NA	T	T	T	N	T	T	T	T	T	T	T	T	T	T	T	T	T	T	N	T	N	T	T	T	T	T	K	K	T	T	T	T	T	T	T	T	T	N	T
S1_1618512	G/A	1	1618512	+	NA	NA	NA	NA	NA	NA	G	G	G	G	G	G	G	G	G	G	G	G	G	G	G	G	G	G	N	G	N	G	G	G	G	R	G	G	G	G	R	G	G	G	G	G	G	N	G
S1_1618519	A/G	1	1618519	+	NA	NA	NA	NA	NA	NA	A	A	A	A	A	A	A	A	A	A	A	A	A	A	A	A	A	A	N	A	A	A	A	A	A	A	A	A	N	N	A	A	A	A	A	A	A	N	A
S1_1624129	A/C	1	1624129	+	NA	NA	NA	NA	NA	NA	A	A	A	A	N	A	A	A	A	A	A	M	A	A	A	A	A	A	A	A	A	A	N	A	A	A	A	M	A	A	N	A	A	A	A	A	A	A	A
S1_1624189	A/G	1	1624189	+	NA	NA	NA	NA	NA	NA	A	A	A	A	A	A	A	N	A	A	A	A	A	A	A	A	A	A	A	A	A	A	N	A	A	A	A	A	A	A	N	N	G	A	A	R	A	A	A
S1_1638274	C/G	1	1638274	+	NA	NA	NA	NA	NA	NA	C	N	C	C	C	S	C	N	C	C	C	C	C	C	C	C	C	C	C	C	C	C	N	C	N	C	C	C	N	C	C	C	N	C	C	C	C	C	C
S1_1638296	G/T	1	1638296	+	NA	NA	NA	NA	NA	NA	K	N	G	G	G	G	G	N	G	G	G	G	G	G	G	G	G	G	G	G	G	G	N	G	N	G	G	G	N	G	G	G	N	G	G	G	G	G	G
S1_1638397	A/G	1	1638397	+	NA	NA	NA	NA	NA	NA	A	N	N	A	A	A	A	R	A	A	A	A	A	A	A	A	A	A	A	A	A	A	A	A	A	N	A	A	N	A	A	R	A	A	A	A	A	N	A
S1_1638481	T/G	1	1638481	+	NA	NA	NA	NA	NA	NA	T	N	K	T	T	T	T	T	T	T	T	T	T	T	T	T	T	T	T	T	T	T	T	N	T	T	T	T	T	T	N	T	T	T	T	T	T	T	T
S1_1638501	A/C	1	1638501	+	NA	NA	NA	NA	NA	NA	A	A	A	A	A	A	A	A	A	A	A	A	A	A	A	A	A	A	A	A	A	A	A	A	N	A	A	A	N	A	N	N	A	A	A	A	N	N	A
S1_1645549	A/C	1	1645549	+	NA	NA	NA	NA	NA	NA	A	N	A	A	N	A	A	N	A	N	A	A	A	A	A	A	A	A	A	A	A	A	A	A	A	A	A	A	A	A	A	N	A	A	M	A	A	N	A
S1_1665881	A/G	1	1665881	+	NA	NA	NA	NA	NA	NA	N	N	A	A	A	A	A	A	A	A	A	A	A	A	A	A	A	A	A	A	A	A	A	A	A	A	A	A	A	R	A	A	N	A	A	A	N	N	A
S1_1666708	A/G	1	1666708	+	NA	NA	NA	NA	NA	NA	A	N	A	R	N	A	A	A	A	A	A	A	A	A	A	A	A	A	A	A	A	N	A	A	A	A	A	A	R	A	N	A	A	A	A	A	A	A	A
S1_1668026	A/C	1	1668026	+	NA	NA	NA	NA	NA	NA	A	A	N	A	A	A	A	A	A	M	A	A	A	A	A	A	A	A	N	A	A	N	A	A	A	A	A	A	A	A	A	N	A	A	A	A	A	N	A
S1_1691519	T/G	1	1691519	+	NA	NA	NA	NA	NA	NA	T	T	T	T	T	N	T	T	T	T	T	T	T	T	T	T	T	T	T	T	T	T	T	T	T	T	T	T	T	T	N	T	T	T	T	T	T	T	T
S1_1698578	T/G	1	1698578	+	NA	NA	NA	NA	NA	NA	T	N	N	T	T	T	T	T	T	T	T	T	T	T	T	T	T	T	T	N	T	N	T	T	K	T	T	T	T	T	T	T	T	T	T	T	T	T	T
S1_1698596	T/G	1	1698596	+	NA	NA	NA	NA	NA	NA	T	N	N	T	T	T	T	T	T	T	T	T	T	T	T	T	T	T	T	N	T	N	T	T	T	T	T	T	T	T	T	T	T	T	T	T	K	T	T
S1_1699205	T/G	1	1699205	+	NA	NA	NA	NA	NA	NA	T	N	T	T	T	T	T	T	T	T	T	T	T	T	T	T	T	T	T	T	T	T	T	K	T	T	T	T	T	N	N	T	T	T	T	T	N	T	T
S1_1699273	T/G	1	1699273	+	NA	NA	NA	NA	NA	NA	T	N	T	K	K	N	T	T	T	T	T	T	T	T	T	T	T	T	T	T	T	N	T	T	T	K	T	T	N	T	T	T	K	T	K	T	T	N	K
S1_1699286	A/C	1	1699286	+	NA	NA	NA	NA	NA	NA	A	N	A	A	A	A	A	A	A	A	A	A	A	A	A	A	A	A	A	A	A	A	A	A	A	A	N	A	A	A	A	A	A	A	A	A	A	A	A
S1_1699339	A/G	1	1699339	+	NA	NA	NA	NA	NA	NA	A	A	A	R	A	N	A	A	A	A	A	A	A	A	A	A	A	A	N	A	A	A	A	A	N	A	A	A	A	N	A	A	A	A	A	A	N	N	A
S1_1699394	A/C	1	1699394	+	NA	NA	NA	NA	NA	NA	A	N	A	A	A	A	A	A	A	A	A	A	A	A	A	A	A	A	A	A	A	A	A	A	A	A	A	A	N	A	A	A	A	A	A	A	A	A	A
S1_1699397	A/C	1	1699397	+	NA	NA	NA	NA	NA	NA	A	N	A	A	A	A	A	A	A	A	A	A	A	A	A	A	A	A	A	A	A	A	A	A	A	A	A	A	N	A	M	A	A	A	A	A	A	M	A
S1_1699448	T/C	1	1699448	+	NA	NA	NA	NA	NA	NA	T	N	T	T	T	T	T	T	T	T	T	T	T	T	T	T	T	T	T	T	T	T	T	T	T	T	T	T	T	T	N	T	T	T	T	T	Y	T	T
S1_1716538	T/C	1	1716538	+	NA	NA	NA	NA	NA	NA	T	N	T	T	T	N	T	T	T	T	T	T	T	T	T	T	T	T	N	T	T	Y	T	T	T	T	T	T	T	T	Y	T	T	T	T	T	T	T	T
S1_1716650	A/C	1	1716650	+	NA	NA	NA	NA	NA	NA	N	A	A	A	A	A	A	A	A	A	A	M	A	A	A	A	A	A	N	A	A	N	N	A	A	A	A	A	N	A	N	A	N	A	A	A	A	A	A
S1_1716656	A/C	1	1716656	+	NA	NA	NA	NA	NA	NA	N	M	A	A	A	A	M	M	A	A	A	A	A	A	A	A	A	A	N	A	M	N	N	A	A	A	A	A	N	A	N	A	N	A	A	A	A	A	A
S1_1722755	G/A	1	1722755	+	NA	NA	NA	NA	NA	NA	G	N	G	G	G	G	G	G	G	G	G	G	G	G	G	G	G	G	G	G	G	G	G	G	G	G	G	G	G	G	G	G	R	G	G	G	G	G	G
S1_1722762	A/G	1	1722762	+	NA	NA	NA	NA	NA	NA	A	A	A	A	A	R	A	A	A	A	A	A	A	A	A	A	A	A	A	A	A	A	A	A	A	A	A	A	N	A	A	A	A	A	A	A	A	A	A
S1_1756895	T/G	1	1756895	+	NA	NA	NA	NA	NA	NA	T	N	N	T	T	N	N	T	T	T	T	T	T	T	T	T	T	T	K	T	T	T	T	T	T	T	N	T	G	T	N	T	N	T	T	K	T	T	K
S1_1769386	A/C	1	1769386	+	NA	NA	NA	NA	NA	NA	A	N	N	A	A	A	N	A	A	A	A	A	A	A	A	A	A	A	A	A	M	A	N	A	A	A	A	A	N	A	M	A	A	A	A	N	A	A	A
S1_1776507	T/C	1	1776507	+	NA	NA	NA	NA	NA	NA	N	N	T	T	T	N	T	T	T	T	T	T	T	T	T	T	T	T	T	T	T	N	T	T	T	T	T	T	N	T	N	N	T	T	T	T	T	N	T
S1_1776544	C/T	1	1776544	+	NA	NA	NA	NA	NA	NA	N	N	T	T	T	N	C	C	C	T	T	C	T	T	T	C	T	C	T	T	C	N	T	C	T	T	T	C	N	C	N	N	T	T	T	T	C	N	Y
S1_1779212	C/A	1	1779212	+	NA	NA	NA	NA	NA	NA	C	N	C	C	C	C	C	C	N	C	C	C	C	C	C	C	C	C	C	C	C	C	N	C	C	C	N	C	N	C	C	N	C	C	C	C	C	C	C
S1_1779216	G/C	1	1779216	+	NA	NA	NA	NA	NA	NA	G	N	C	S	C	C	G	G	N	C	C	G	C	C	C	G	C	G	C	C	G	C	N	G	C	C	C	S	N	G	C	G	C	C	C	C	G	G	S
S1_1779592	T/C	1	1779592	+	NA	NA	NA	NA	NA	NA	T	N	T	T	T	T	T	T	T	T	T	T	T	T	T	T	T	T	T	T	T	T	N	T	T	T	T	T	T	C	T	T	T	T	T	T	T	N	T
S1_1779607	T/G	1	1779607	+	NA	NA	NA	NA	NA	NA	T	N	T	T	T	T	T	K	K	T	T	T	T	T	T	T	T	T	T	T	T	T	N	T	T	T	T	T	T	T	T	T	T	T	T	T	T	N	T
S1_1779626	A/C	1	1779626	+	NA	NA	NA	NA	NA	NA	A	N	A	A	A	A	A	A	A	A	A	A	A	A	A	A	A	A	A	A	A	A	A	M	N	A	A	A	A	A	N	N	A	M	A	A	A	N	A
S1_1779740	A/G	1	1779740	+	NA	NA	NA	NA	NA	NA	A	N	A	R	A	N	A	A	A	A	A	A	A	A	A	A	A	A	N	A	A	A	A	A	R	A	A	A	A	A	A	A	A	A	A	A	A	A	A
S1_1788437	A/G	1	1788437	+	NA	NA	NA	NA	NA	NA	A	N	A	A	A	A	A	A	A	A	A	A	A	A	A	A	A	A	A	A	R	A	A	A	A	A	A	A	A	N	A	N	A	A	A	A	A	A	A
S1_1788460	T/C	1	1788460	+	NA	NA	NA	NA	NA	NA	T	N	N	T	Y	T	T	T	T	T	T	T	T	T	T	T	T	T	T	T	T	T	T	T	T	T	T	T	T	N	T	N	T	T	T	T	T	T	T
S1_1800791	G/A	1	1800791	+	NA	NA	NA	NA	NA	NA	G	G	G	N	G	G	G	G	G	G	G	G	G	G	G	G	G	G	G	G	G	G	G	G	G	G	N	G	N	G	G	N	G	G	G	G	R	N	G
S1_1800792	A/G	1	1800792	+	NA	NA	NA	NA	NA	NA	R	A	A	N	A	A	A	A	A	A	A	A	A	A	A	A	A	A	A	A	A	A	A	A	A	A	N	A	N	A	A	N	A	A	A	A	A	N	A
S1_1800824	A/G	1	1800824	+	NA	NA	NA	NA	NA	NA	A	A	A	N	A	A	A	A	A	A	A	A	A	A	A	A	A	A	A	A	A	A	A	A	A	A	N	A	N	A	A	N	A	A	A	A	A	N	A
S1_1800870	A/C	1	1800870	+	NA	NA	NA	NA	NA	NA	A	A	A	M	A	A	A	A	A	A	A	A	A	A	A	A	A	A	N	A	A	A	A	A	A	M	A	A	N	A	A	A	A	A	A	A	A	A	A
S1_1800874	T/C	1	1800874	+	NA	NA	NA	NA	NA	NA	T	T	T	T	T	T	T	T	T	T	T	T	T	T	T	T	T	T	T	T	T	T	T	T	T	T	Y	T	N	T	T	T	T	T	T	T	T	T	T
S1_1800914	C/G	1	1800914	+	NA	NA	NA	NA	NA	NA	C	C	C	C	C	C	C	N	C	C	C	C	C	C	C	C	C	C	C	C	C	C	C	C	C	C	C	C	C	C	N	N	C	C	C	C	N	N	C
S1_1807794	T/G	1	1807794	+	NA	NA	NA	NA	NA	NA	N	T	T	K	T	N	T	K	T	T	T	T	T	T	T	N	T	T	T	T	T	T	T	T	T	T	T	T	N	T	T	N	T	T	T	T	T	T	T
S1_1808387	A/G	1	1808387	+	NA	NA	NA	NA	NA	NA	A	N	A	A	A	R	A	A	A	A	A	A	A	N	A	A	A	A	A	R	A	A	A	A	A	A	A	A	A	N	N	A	A	A	N	A	A	N	A
S1_1817528	T/G	1	1817528	+	NA	NA	NA	NA	NA	NA	T	T	T	T	T	T	T	T	T	T	T	T	T	T	T	K	T	T	T	T	T	T	T	T	T	T	T	T	N	T	T	N	N	T	T	T	T	T	T
S1_1817592	C/G	1	1817592	+	NA	NA	NA	NA	NA	NA	C	N	N	C	C	C	C	C	C	S	C	C	C	C	C	C	C	C	C	C	C	C	N	C	C	C	C	C	C	C	S	N	S	C	C	C	C	C	C
S1_1817601	C/G	1	1817601	+	NA	NA	NA	NA	NA	NA	C	N	N	S	C	C	C	C	C	C	C	C	C	C	C	C	C	C	C	C	S	C	N	C	S	C	S	C	C	C	C	N	C	C	S	C	C	C	C
S1_1817605	G/C	1	1817605	+	NA	NA	NA	NA	NA	NA	G	N	N	G	G	G	G	G	G	G	G	G	G	G	G	G	G	G	G	G	G	G	N	G	G	G	G	G	G	G	G	N	G	G	G	G	G	G	G
S1_1817608	T/A	1	1817608	+	NA	NA	NA	NA	NA	NA	T	N	N	W	T	T	T	T	T	T	T	T	T	T	T	T	T	T	T	T	T	T	N	T	T	T	T	T	T	T	T	N	T	T	T	T	T	T	T
S1_1817611	A/C	1	1817611	+	NA	NA	NA	NA	NA	NA	A	N	N	A	A	A	M	A	A	A	A	A	A	A	A	A	A	A	A	A	A	A	N	A	A	A	A	A	A	A	A	N	A	A	A	A	A	A	A
S1_1817874	A/C	1	1817874	+	NA	NA	NA	NA	NA	NA	A	N	A	A	A	A	A	N	A	A	A	A	A	A	A	A	A	A	A	A	A	A	N	A	A	A	A	A	A	A	N	A	A	A	A	N	N	N	A
S1_1817882	A/C	1	1817882	+	NA	NA	NA	NA	NA	NA	A	N	A	A	A	A	A	N	A	A	A	A	A	A	A	A	A	A	M	A	A	A	N	A	A	A	A	A	A	A	N	A	A	A	A	N	N	N	A
S1_1817913	G/C	1	1817913	+	NA	NA	NA	NA	NA	NA	G	G	G	G	G	G	G	G	N	G	G	G	G	G	G	G	G	G	G	G	G	G	G	G	G	G	G	G	G	G	N	G	G	G	G	G	G	N	G
S1_1817933	C/T	1	1817933	+	NA	NA	NA	NA	NA	NA	C	C	C	C	C	C	C	C	N	C	C	C	C	C	C	C	Y	C	C	C	C	C	C	C	C	C	C	C	C	C	N	C	C	C	C	C	C	N	C
S1_1817951	C/A	1	1817951	+	NA	NA	NA	NA	NA	NA	C	C	C	C	C	C	C	C	N	C	C	C	C	C	C	C	C	C	C	C	C	C	C	C	C	C	C	C	C	C	N	C	C	C	C	C	C	N	C
S1_1817956	T/G	1	1817956	+	NA	NA	NA	NA	NA	NA	T	N	T	T	T	T	T	T	T	T	T	T	T	T	T	T	T	T	T	T	T	T	T	T	N	T	T	T	T	T	T	T	T	T	T	T	K	T	T
S1_1823292	T/C	1	1823292	+	NA	NA	NA	NA	NA	NA	T	N	T	T	T	T	T	T	N	T	T	T	T	T	T	T	T	T	T	T	T	T	N	T	N	T	T	T	T	T	T	N	N	T	T	T	T	N	T
S1_1823310	T/A	1	1823310	+	NA	NA	NA	NA	NA	NA	T	T	T	T	T	T	T	T	T	T	T	T	T	T	T	T	T	T	T	T	T	T	T	T	T	T	T	T	T	N	T	T	N	T	T	T	T	N	T
S1_1829803	T/C	1	1829803	+	NA	NA	NA	NA	NA	NA	T	T	T	T	T	T	T	T	T	T	T	T	T	T	T	T	T	T	T	T	T	T	N	T	T	T	T	T	T	T	T	T	T	T	T	T	T	T	T
S1_1829826	A/C	1	1829826	+	NA	NA	NA	NA	NA	NA	A	N	A	A	A	A	A	A	A	A	A	A	A	A	A	A	A	A	A	A	A	A	A	A	A	A	A	A	A	A	N	A	A	A	A	A	A	A	A
S1_1829833	A/C	1	1829833	+	NA	NA	NA	NA	NA	NA	A	N	A	M	A	A	A	A	A	A	A	A	A	A	A	A	A	A	A	A	A	A	A	A	A	A	A	A	A	A	N	A	A	A	A	A	A	A	A
S1_1829846	A/C	1	1829846	+	NA	NA	NA	NA	NA	NA	A	N	A	A	A	A	A	A	A	A	A	A	A	A	A	A	A	A	A	A	A	M	A	A	A	A	A	A	A	A	N	A	M	A	A	M	A	A	A
S1_1838669	A/G	1	1838669	+	NA	NA	NA	NA	NA	NA	A	N	A	A	N	A	A	A	A	N	A	A	A	A	A	A	A	A	A	A	A	A	N	A	N	R	A	A	A	N	A	A	N	A	A	A	R	A	A
S1_1844763	T/C	1	1844763	+	NA	NA	NA	NA	NA	NA	N	T	T	T	T	T	T	T	T	T	T	T	T	T	T	T	T	T	T	T	T	N	T	T	T	C	T	T	T	N	T	N	T	T	T	T	T	T	T
S1_1848090	T/G	1	1848090	+	NA	NA	NA	NA	NA	NA	T	N	T	T	N	T	T	T	N	T	T	T	T	T	T	T	T	T	N	T	T	N	T	T	T	T	T	T	N	N	N	T	N	T	T	T	N	T	T
S1_1854667	A/C	1	1854667	+	NA	NA	NA	NA	NA	NA	A	N	A	A	A	A	A	A	A	A	A	A	A	A	A	A	A	A	A	A	A	N	N	A	A	A	A	A	A	N	A	A	A	A	M	A	A	A	A
S1_1854694	T/G	1	1854694	+	NA	NA	NA	NA	NA	NA	T	T	T	T	T	T	N	T	N	T	T	T	T	T	T	T	T	T	T	T	T	N	N	T	T	T	T	T	N	N	T	T	T	T	T	T	T	N	T
S1_1854699	A/T	1	1854699	+	NA	NA	NA	NA	NA	NA	A	A	A	A	A	A	N	A	N	A	A	A	A	A	A	A	A	A	A	A	A	N	N	A	A	A	A	A	N	N	A	A	A	A	A	A	A	N	A
S1_1854726	A/C	1	1854726	+	NA	NA	NA	NA	NA	NA	A	A	A	A	A	N	A	A	A	A	A	A	A	A	A	A	A	A	A	A	A	A	A	A	N	A	A	M	A	A	N	N	A	A	A	A	A	N	A
S1_1857379	T/G	1	1857379	+	NA	NA	NA	NA	NA	NA	T	T	T	T	N	T	T	T	N	T	T	T	T	T	T	T	T	T	K	T	T	T	N	T	T	T	T	N	K	N	N	T	T	T	T	T	T	T	T
S1_1857391	C/G	1	1857391	+	NA	NA	NA	NA	NA	NA	C	G	G	S	N	G	C	C	N	G	G	C	G	G	G	C	G	C	G	S	C	G	N	C	G	G	G	N	G	N	N	C	G	G	G	G	C	C	C
S1_1857414	T/G	1	1857414	+	NA	NA	NA	NA	NA	NA	T	K	T	K	N	T	K	K	N	T	T	K	T	K	T	K	K	T	T	T	T	T	N	K	T	T	T	N	T	N	N	K	K	T	T	K	T	T	K
S1_1857416	T/G	1	1857416	+	NA	NA	NA	NA	NA	NA	T	T	T	T	N	T	T	T	N	T	T	T	T	T	T	T	T	T	T	T	T	T	N	T	T	T	T	N	T	N	N	T	T	T	T	T	T	T	T
S1_1857554	C/G	1	1857554	+	NA	NA	NA	NA	NA	NA	C	N	C	C	C	C	C	N	C	C	C	C	C	C	C	C	C	C	C	C	C	N	C	C	C	C	C	S	C	C	N	C	N	C	C	C	C	C	C
S1_1857566	C/T	1	1857566	+	NA	NA	NA	NA	NA	NA	C	N	Y	C	Y	C	C	N	C	C	C	C	C	C	C	C	C	C	C	C	C	N	C	C	C	C	C	C	C	C	N	C	N	C	C	C	C	C	C
S1_1873183	C/T	1	1873183	+	NA	NA	NA	NA	NA	NA	C	N	C	C	C	C	C	C	C	C	C	C	C	C	C	C	C	C	C	C	C	C	C	C	C	C	C	C	N	N	C	C	C	C	C	C	C	N	C
S1_1873193	T/C	1	1873193	+	NA	NA	NA	NA	NA	NA	T	T	T	N	T	T	N	T	T	T	T	T	T	T	T	T	T	T	T	T	T	T	T	T	T	T	Y	T	T	T	N	T	T	T	T	T	T	N	T
S1_1873200	C/G	1	1873200	+	NA	NA	NA	NA	NA	NA	C	C	C	N	C	C	N	C	C	C	C	C	C	C	C	C	C	C	C	C	C	C	C	C	C	C	C	C	C	S	N	C	C	C	C	C	C	N	C
S1_1873206	A/G	1	1873206	+	NA	NA	NA	NA	NA	NA	G	A	A	N	A	A	N	G	G	A	A	G	A	A	A	G	A	G	A	A	G	A	A	G	A	A	A	R	A	G	N	G	A	A	A	A	G	N	R
S1_1873294	T/G	1	1873294	+	NA	NA	NA	NA	NA	NA	N	T	T	T	T	T	T	T	T	K	T	T	T	T	T	T	T	K	T	T	T	T	T	T	G	T	T	T	T	T	T	N	K	K	K	K	T	N	K
S1_1873297	A/G	1	1873297	+	NA	NA	NA	NA	NA	NA	N	R	A	A	A	A	R	A	A	A	A	A	A	A	A	A	A	R	A	A	A	A	A	A	A	A	A	A	A	A	A	N	R	A	A	A	A	N	A
S1_1873301	A/G	1	1873301	+	NA	NA	NA	NA	NA	NA	N	A	A	A	A	A	A	A	A	A	A	A	A	A	A	A	A	R	A	A	A	A	A	A	A	A	A	A	A	A	A	N	R	R	A	A	A	N	A
S1_1873304	A/G	1	1873304	+	NA	NA	NA	NA	NA	NA	N	A	A	A	A	A	A	A	A	A	A	A	A	A	A	A	A	A	A	A	A	A	A	R	A	A	A	A	A	A	A	N	A	A	A	A	A	N	A
S1_1873312	T/G	1	1873312	+	NA	NA	NA	NA	NA	NA	N	T	T	T	T	T	T	T	T	K	T	T	T	T	T	T	T	T	T	T	T	T	T	T	T	T	T	T	T	T	T	N	T	T	K	T	T	N	T
S1_1874840	C/T	1	1874840	+	NA	NA	NA	NA	NA	NA	C	T	T	Y	T	T	C	C	C	T	T	C	T	T	T	C	T	C	N	T	C	T	Y	C	T	T	T	Y	T	C	T	C	T	T	T	T	C	N	Y
S1_1875064	A/C	1	1875064	+	NA	NA	NA	NA	NA	NA	A	A	A	A	A	A	A	A	A	N	A	M	A	A	A	A	A	A	A	N	A	A	N	A	C	A	N	A	N	N	N	N	N	A	A	A	A	A	A
S1_1875953	T/G	1	1875953	+	NA	NA	NA	NA	NA	NA	T	T	T	T	T	T	T	T	T	T	T	T	T	T	T	T	T	T	T	T	T	T	T	T	T	T	T	T	T	T	T	T	T	T	T	T	T	T	T
S1_1875955	T/C	1	1875955	+	NA	NA	NA	NA	NA	NA	T	T	T	T	T	T	T	T	T	T	T	T	T	T	T	T	T	T	T	T	T	T	T	T	T	T	T	T	T	T	T	T	T	T	T	T	T	T	T
S1_1875960	T/G	1	1875960	+	NA	NA	NA	NA	NA	NA	T	T	T	T	T	T	T	T	T	T	T	T	T	T	T	T	T	T	K	T	T	T	T	T	T	K	T	T	T	T	T	T	T	T	T	T	T	T	T
S1_1875971	A/G	1	1875971	+	NA	NA	NA	NA	NA	NA	A	A	A	A	A	A	A	A	A	A	A	A	A	A	A	A	A	A	A	A	A	A	A	A	A	A	A	A	A	A	A	R	A	A	A	A	A	A	A
S1_1882935	A/C	1	1882935	+	NA	NA	NA	NA	NA	NA	A	A	N	A	A	A	A	A	A	A	A	A	A	A	A	A	A	A	A	A	A	M	N	A	A	A	C	A	N	A	A	A	A	A	A	A	A	N	A
S1_1883094	C/A	1	1883094	+	NA	NA	NA	NA	NA	NA	N	N	C	A	C	C	A	A	A	C	C	A	C	C	C	A	C	A	C	C	A	C	C	A	C	C	N	N	C	N	N	N	C	C	C	C	A	N	M
S1_1887060	A/C	1	1887060	+	NA	NA	NA	NA	NA	NA	N	M	A	A	A	A	A	A	A	A	A	A	A	A	A	A	M	A	A	A	A	A	A	N	N	A	A	A	A	A	A	A	A	A	A	A	A	N	A
S1_1893536	G/C	1	1893536	+	NA	NA	NA	NA	NA	NA	G	N	C	S	C	C	G	G	G	C	C	G	C	C	C	G	C	G	C	C	G	C	G	G	C	C	C	G	C	N	N	G	C	C	C	C	G	S	S
S1_1893574	A/G	1	1893574	+	NA	NA	NA	NA	NA	NA	A	R	A	A	A	A	A	A	A	A	A	A	A	A	A	A	A	A	A	A	A	A	A	A	A	A	A	A	R	A	A	A	A	A	A	A	A	A	A
S1_1906670	A/C	1	1906670	+	NA	NA	NA	NA	NA	NA	A	N	A	A	A	A	A	A	A	A	A	A	A	A	A	A	A	A	A	A	M	A	A	M	M	A	A	A	A	A	N	A	N	A	A	A	A	N	A
S1_1906681	A/G	1	1906681	+	NA	NA	NA	NA	NA	NA	A	N	A	A	A	A	A	N	A	A	A	A	A	A	A	A	A	A	A	A	A	A	A	A	A	A	A	A	A	A	N	A	N	A	A	R	A	N	A
S1_1907861	A/C	1	1907861	+	NA	NA	NA	NA	NA	NA	A	A	A	A	A	A	A	A	A	A	A	A	A	A	A	A	M	A	A	A	A	A	A	A	A	A	A	A	A	A	A	A	A	A	A	A	A	A	A
S1_1914458	A/G	1	1914458	+	NA	NA	NA	NA	NA	NA	A	A	A	A	A	N	A	A	A	A	A	A	A	A	A	A	A	A	A	R	A	N	A	A	A	A	A	A	A	N	A	A	N	A	A	A	A	N	A
S1_1914526	A/G	1	1914526	+	NA	NA	NA	NA	NA	NA	A	N	A	A	A	A	A	A	A	A	A	A	A	A	A	A	A	A	A	N	A	A	A	A	A	A	A	A	A	A	N	N	A	A	A	N	A	N	A
S1_1914542	A/G	1	1914542	+	NA	NA	NA	NA	NA	NA	A	N	N	A	A	A	R	A	A	A	A	A	A	A	A	A	A	A	A	A	A	A	A	A	A	A	A	A	A	A	A	A	N	A	A	A	A	N	A
S1_1919190	T/G	1	1919190	+	NA	NA	NA	NA	NA	NA	T	N	T	T	T	T	T	T	T	T	T	T	T	T	T	T	T	T	N	T	T	T	N	T	T	T	T	T	T	T	N	N	N	T	T	T	T	T	T
S1_1919199	A/C	1	1919199	+	NA	NA	NA	NA	NA	NA	A	N	A	A	A	A	A	A	A	A	A	A	A	A	A	A	A	A	N	A	A	A	N	M	A	A	A	A	A	A	N	N	N	A	A	A	A	A	A
S1_1919791	T/G	1	1919791	+	NA	NA	NA	NA	NA	NA	N	T	T	N	T	T	T	T	T	T	T	T	T	T	T	T	T	T	T	T	T	T	N	T	N	K	T	T	T	N	N	N	N	T	T	N	T	T	K
S1_1920361	A/G	1	1920361	+	NA	NA	NA	NA	NA	NA	R	A	A	A	A	A	R	A	A	A	A	A	A	A	A	A	A	A	A	A	N	A	A	A	A	A	A	A	N	A	A	A	N	A	A	A	A	A	A
S1_1920376	T/C	1	1920376	+	NA	NA	NA	NA	NA	NA	T	T	T	T	T	T	T	T	T	T	T	T	T	T	T	T	T	T	T	T	T	T	T	T	T	T	T	T	T	T	T	Y	T	T	T	T	T	T	T
S1_1921138	T/C	1	1921138	+	NA	NA	NA	NA	NA	NA	T	N	T	T	Y	T	T	T	T	T	T	T	T	T	T	T	T	T	T	T	T	T	T	N	T	T	T	T	T	T	N	N	T	T	T	T	T	N	T
S1_1921153	T/G	1	1921153	+	NA	NA	NA	NA	NA	NA	T	N	T	T	T	T	G	T	T	T	T	T	T	T	T	T	T	T	T	T	T	K	T	N	T	T	K	T	T	T	N	N	T	T	T	T	T	N	T
S1_1921157	C/G	1	1921157	+	NA	NA	NA	NA	NA	NA	C	N	S	C	C	C	C	C	C	C	C	C	C	C	C	C	C	C	C	C	C	C	C	C	C	C	C	C	C	C	N	C	S	C	C	C	S	C	C
S1_1921159	A/C	1	1921159	+	NA	NA	NA	NA	NA	NA	A	N	A	A	A	A	A	A	A	A	A	A	A	A	A	A	A	A	A	A	A	A	A	N	A	A	A	A	A	A	N	N	A	M	A	A	A	N	A
S1_1922163	T/C	1	1922163	+	NA	NA	NA	NA	NA	NA	T	T	T	T	T	T	T	T	T	T	T	T	T	T	T	T	T	T	T	T	T	T	T	T	T	T	T	T	T	T	T	T	N	T	T	T	T	T	T
S1_1929207	G/A	1	1929207	+	NA	NA	NA	NA	NA	NA	G	N	G	G	G	N	G	N	G	G	G	G	G	G	G	G	G	G	G	G	G	G	G	G	G	G	G	G	N	N	G	G	G	R	G	G	G	N	G
S1_1929214	T/G	1	1929214	+	NA	NA	NA	NA	NA	NA	T	N	T	T	T	N	T	N	T	T	T	T	T	T	T	T	T	T	T	T	T	T	T	T	T	T	T	T	N	N	T	G	T	T	T	T	T	N	T
S1_1930615	T/C	1	1930615	+	NA	NA	NA	NA	NA	NA	T	T	T	T	T	T	T	T	T	T	T	T	T	T	T	T	T	T	T	T	T	T	N	T	T	T	T	T	T	N	N	T	T	T	T	T	T	T	T
S1_1930654	T/C	1	1930654	+	NA	NA	NA	NA	NA	NA	T	T	T	T	T	T	T	T	T	T	T	T	T	T	T	T	T	T	T	T	T	T	N	T	T	T	T	T	T	N	N	T	T	T	T	T	T	T	T
S1_1930667	T/C	1	1930667	+	NA	NA	NA	NA	NA	NA	T	T	T	Y	T	T	T	T	T	T	T	T	T	T	T	T	T	T	T	T	T	T	N	T	T	T	T	T	T	N	N	T	T	T	T	T	T	T	T
S1_1933643	G/A	1	1933643	+	NA	NA	NA	NA	NA	NA	G	N	G	G	G	G	G	G	G	G	G	G	G	G	G	G	G	G	G	G	G	G	G	G	R	G	G	G	G	N	N	N	G	G	G	G	G	G	G
S1_1937883	A/G	1	1937883	+	NA	NA	NA	NA	NA	NA	A	N	A	A	A	A	R	A	A	A	A	A	A	A	A	A	A	A	A	A	A	A	A	A	A	A	A	A	A	A	A	A	A	A	A	A	A	A	A
S1_1938250	A/G	1	1938250	+	NA	NA	NA	NA	NA	NA	A	N	A	A	A	A	A	A	A	A	A	A	A	A	A	A	A	A	A	A	A	A	A	A	A	A	A	A	A	N	A	A	A	A	A	A	A	A	A
S1_1941587	T/C	1	1941587	+	NA	NA	NA	NA	NA	NA	T	T	T	T	T	T	T	T	T	T	T	T	T	T	T	T	T	T	T	T	T	T	Y	T	T	T	T	T	T	T	T	T	T	T	T	T	T	T	T
S1_1941590	A/G	1	1941590	+	NA	NA	NA	NA	NA	NA	A	A	A	A	N	A	A	A	A	A	A	A	A	A	A	A	A	A	A	A	A	A	A	A	A	A	A	A	A	A	A	A	A	A	A	A	A	N	A
S1_1944110	T/C	1	1944110	+	NA	NA	NA	NA	NA	NA	T	N	T	Y	T	T	T	N	T	T	T	T	T	T	T	T	T	T	T	T	T	T	T	T	T	T	T	T	N	N	T	T	N	T	T	T	T	N	T
S1_1944176	A/C	1	1944176	+	NA	NA	NA	NA	NA	NA	N	A	A	A	A	A	A	A	A	A	A	A	A	A	A	A	A	A	A	A	A	A	A	N	A	A	A	A	N	A	N	A	N	M	A	A	A	N	A
S1_1946577	G/T	1	1946577	+	NA	NA	NA	NA	NA	NA	G	G	G	G	G	G	G	G	G	G	G	G	G	G	G	G	G	G	G	G	G	G	N	G	G	G	G	G	G	G	G	G	G	G	G	G	G	G	G
S1_1946605	T/G	1	1946605	+	NA	NA	NA	NA	NA	NA	T	N	T	T	T	T	T	T	T	T	T	T	T	T	T	T	T	T	T	T	T	T	G	T	T	T	T	T	N	N	N	T	T	T	T	T	T	T	T
S1_1946631	G/C	1	1946631	+	NA	NA	NA	NA	NA	NA	G	G	G	G	G	G	G	G	G	G	G	G	G	S	G	G	G	G	G	G	G	N	N	G	G	G	G	G	G	N	G	G	G	G	G	G	G	N	G
S1_1946634	A/C	1	1946634	+	NA	NA	NA	NA	NA	NA	A	A	A	A	A	A	A	A	A	A	A	A	A	M	A	A	A	A	A	A	A	N	N	A	A	A	A	A	A	N	A	A	A	A	A	A	A	N	A
S1_1946646	T/C	1	1946646	+	NA	NA	NA	NA	NA	NA	T	T	T	T	T	T	T	T	T	T	T	T	T	T	T	T	T	T	T	T	T	N	N	T	T	T	T	T	T	N	T	T	T	T	T	T	T	N	T
S1_1946652	A/G	1	1946652	+	NA	NA	NA	NA	NA	NA	A	A	A	A	A	A	A	A	A	A	A	A	A	A	A	A	A	A	A	A	A	N	N	A	A	A	A	A	A	N	A	A	A	A	A	A	A	N	A
S1_1946656	T/C	1	1946656	+	NA	NA	NA	NA	NA	NA	Y	T	T	T	T	T	Y	T	T	Y	T	T	T	T	T	T	T	T	T	T	T	N	N	T	T	T	T	T	T	N	T	T	T	T	T	T	T	N	T
S1_1950843	A/G	1	1950843	+	NA	NA	NA	NA	NA	NA	A	A	N	A	A	A	A	A	A	A	A	A	A	A	A	A	A	A	A	A	A	R	A	A	A	A	A	A	A	A	A	A	A	A	A	N	N	N	A
S1_1960682	G/C	1	1960682	+	NA	NA	NA	NA	NA	NA	G	G	G	G	G	G	G	N	G	N	G	G	G	G	G	G	G	G	G	G	N	G	G	N	G	G	G	G	G	N	N	N	G	G	G	G	G	G	G
S1_1960683	A/G	1	1960683	+	NA	NA	NA	NA	NA	NA	A	A	A	A	A	A	A	N	A	N	A	A	A	A	A	A	A	A	A	A	N	A	A	N	A	A	A	A	A	N	N	N	A	A	A	A	A	A	A
S1_1960686	T/C	1	1960686	+	NA	NA	NA	NA	NA	NA	T	N	T	Y	Y	T	Y	T	Y	T	T	Y	Y	Y	T	T	Y	T	Y	T	Y	T	T	T	Y	T	N	T	T	T	N	T	T	T	T	T	T	N	Y
S1_1960689	A/C	1	1960689	+	NA	NA	NA	NA	NA	NA	A	N	A	M	A	A	A	A	A	A	A	A	A	A	A	A	A	A	A	A	M	A	A	A	A	A	N	A	A	A	N	A	A	A	A	M	M	N	A
S1_1960690	C/G	1	1960690	+	NA	NA	NA	NA	NA	NA	C	N	C	C	C	C	C	C	C	C	C	C	C	C	C	C	C	C	C	C	C	C	C	C	C	C	N	C	S	C	N	C	C	C	C	C	C	N	C
S1_1960694	T/G	1	1960694	+	NA	NA	NA	NA	NA	NA	G	N	T	K	K	T	K	T	T	T	T	K	T	T	T	T	T	T	K	T	T	K	T	T	T	T	N	K	K	T	N	T	T	T	T	T	T	N	T
S1_1960697	G/C	1	1960697	+	NA	NA	NA	NA	NA	NA	G	N	C	G	S	G	G	G	G	G	G	G	G	S	G	G	G	G	G	G	G	G	G	G	G	G	N	G	G	G	N	G	G	S	G	S	G	N	G
S1_1961205	C/G	1	1961205	+	NA	NA	NA	NA	NA	NA	C	N	S	C	N	C	C	C	C	C	C	C	C	C	C	C	C	C	C	C	C	N	N	N	C	C	C	C	C	C	C	C	N	C	C	C	C	N	C
S1_1964606	T/G	1	1964606	+	NA	NA	NA	NA	NA	NA	K	N	T	T	N	K	T	N	T	T	T	T	T	T	T	T	T	T	T	T	T	T	T	T	T	T	N	T	N	T	N	N	T	T	T	T	T	T	T
S1_1966459	T/G	1	1966459	+	NA	NA	NA	NA	NA	NA	T	T	T	T	T	T	T	T	T	T	T	T	T	T	T	T	T	T	T	T	T	T	T	T	T	T	T	T	T	T	T	T	T	T	T	T	K	N	T
S1_1966461	A/G	1	1966461	+	NA	NA	NA	NA	NA	NA	A	A	A	A	A	A	A	A	A	A	A	A	A	A	A	A	A	A	A	A	A	A	A	A	A	A	A	A	A	A	A	A	A	A	A	A	A	N	A
S1_1990333	T/C	1	1990333	+	NA	NA	NA	NA	NA	NA	T	N	T	T	T	T	T	T	T	T	T	T	T	T	T	T	T	T	T	Y	T	T	T	T	T	T	T	T	T	T	T	T	T	T	T	T	T	N	T
S1_1999540	G/C	1	1999540	+	NA	NA	NA	NA	NA	NA	G	G	G	G	G	G	G	G	G	G	G	G	G	G	G	G	G	G	G	G	G	G	G	G	G	G	N	G	N	G	N	G	G	N	G	G	G	G	G
S1_2000290	A/G	1	2000290	+	NA	NA	NA	NA	NA	NA	A	G	G	R	G	G	A	A	A	G	G	A	G	G	G	A	G	A	G	G	A	N	A	A	N	G	G	R	G	N	G	N	G	G	G	G	A	G	R
S1_2000306	T/C	1	2000306	+	NA	NA	NA	NA	NA	NA	T	T	T	T	T	T	T	T	T	T	T	T	T	T	T	T	T	T	T	T	T	N	T	T	N	T	T	T	T	N	T	N	T	T	T	T	T	T	T
S1_2013307	A/C	1	2013307	+	NA	NA	NA	NA	NA	NA	A	N	A	A	A	A	A	A	A	A	A	A	A	A	A	A	A	A	A	A	M	A	A	A	A	M	A	A	A	A	A	A	A	A	A	A	A	N	A
S1_2013325	C/G	1	2013325	+	NA	NA	NA	NA	NA	NA	C	N	C	C	C	C	C	C	C	C	C	C	C	C	C	C	C	C	C	C	C	C	C	C	S	C	C	C	N	C	C	C	C	C	C	C	C	N	C
S1_2022709	G/A	1	2022709	+	NA	NA	NA	NA	NA	NA	G	A	N	R	N	A	N	G	G	A	A	G	A	A	A	G	A	G	A	A	G	N	G	G	A	A	A	R	N	G	N	G	A	A	A	A	G	G	R
S1_2022807	A/C	1	2022807	+	NA	NA	NA	NA	NA	NA	A	N	C	A	N	C	A	A	A	C	M	A	C	C	C	A	C	A	M	C	A	M	M	N	C	M	N	A	C	A	C	A	M	C	M	C	N	M	M
S1_2022836	T/A	1	2022836	+	NA	NA	NA	NA	NA	NA	T	N	A	T	N	N	T	T	T	T	T	T	T	T	T	T	T	T	T	T	T	T	T	N	N	T	T	T	T	N	N	T	T	T	T	T	T	T	T
S1_2022857	T/G	1	2022857	+	NA	NA	NA	NA	NA	NA	T	N	T	T	N	N	T	T	T	T	T	T	T	T	T	T	T	T	T	T	T	T	T	N	T	T	T	T	T	N	N	T	T	T	T	T	T	G	T
S1_2022964	C/T	1	2022964	+	NA	NA	NA	NA	NA	NA	C	N	T	C	C	Y	Y	N	T	T	Y	Y	Y	Y	Y	Y	Y	Y	Y	Y	Y	C	T	Y	Y	Y	T	Y	T	C	Y	C	C	Y	C	T	Y	C	Y
S1_2022971	A/C	1	2022971	+	NA	NA	NA	NA	NA	NA	A	N	A	A	A	A	A	N	A	A	A	A	A	A	A	A	A	A	A	A	A	A	A	A	A	A	A	A	A	A	M	A	A	A	A	A	A	A	A
S1_2022998	A/G	1	2022998	+	NA	NA	NA	NA	NA	NA	A	N	G	A	A	R	R	N	G	G	R	R	R	R	R	R	R	R	R	R	R	A	G	R	R	R	G	R	G	A	R	A	A	R	A	G	R	A	R
S1_2025477	A/C	1	2025477	+	NA	NA	NA	NA	NA	NA	A	N	A	A	A	A	A	A	A	A	A	A	A	A	A	A	A	A	N	A	A	A	N	A	A	A	A	A	A	N	N	A	N	N	A	A	A	A	A
S1_2025518	T/G	1	2025518	+	NA	NA	NA	NA	NA	NA	T	N	K	K	T	T	T	T	T	T	T	T	T	T	T	T	T	T	T	K	N	T	T	T	T	T	T	T	N	T	T	T	T	T	T	T	T	N	T
S1_2025522	C/G	1	2025522	+	NA	NA	NA	NA	NA	NA	C	N	C	C	C	C	C	C	C	C	C	C	C	C	C	C	C	C	C	C	N	S	C	C	C	C	C	C	N	C	C	C	C	C	C	C	C	N	C
S1_2025613	T/C	1	2025613	+	NA	NA	NA	NA	NA	NA	T	T	T	T	T	T	T	T	T	T	T	T	T	T	T	T	T	T	T	T	Y	T	T	T	T	T	T	T	N	T	T	N	T	T	T	T	T	T	T
S1_2025771	A/G	1	2025771	+	NA	NA	NA	NA	NA	NA	A	A	A	A	A	N	A	A	A	A	A	A	A	A	A	A	A	A	A	A	N	A	A	N	A	A	A	A	A	A	A	A	N	A	A	A	A	A	A
S1_2025939	T/C	1	2025939	+	NA	NA	NA	NA	NA	NA	T	N	T	T	T	T	T	T	T	T	T	T	T	T	T	T	T	T	T	T	T	T	T	T	T	T	T	T	T	T	T	T	T	T	T	T	T	N	T
S1_2025993	T/G	1	2025993	+	NA	NA	NA	NA	NA	NA	T	N	T	T	T	T	T	T	T	T	T	T	T	T	T	T	T	T	K	T	T	T	T	T	T	T	T	T	T	T	T	T	T	T	T	T	T	N	T
S1_2026006	A/C	1	2026006	+	NA	NA	NA	NA	NA	NA	A	A	A	A	N	A	A	A	A	A	A	A	A	A	A	A	A	A	A	A	A	A	N	A	A	A	A	A	A	A	A	A	A	A	A	A	N	A	A
S1_2026022	G/C	1	2026022	+	NA	NA	NA	NA	NA	NA	G	C	C	S	N	C	G	G	G	C	C	G	C	C	C	G	C	G	C	C	G	C	N	G	C	C	C	G	C	G	C	G	C	C	C	C	N	C	S
S1_2028192	T/G	1	2028192	+	NA	NA	NA	NA	NA	NA	T	T	T	T	T	T	T	T	T	T	T	T	T	T	T	T	T	T	T	T	K	T	T	T	T	T	T	T	T	N	N	N	T	T	T	T	T	N	T
S1_2028203	G/C	1	2028203	+	NA	NA	NA	NA	NA	NA	G	G	G	G	G	G	G	G	S	G	G	G	G	G	G	G	G	G	G	G	G	G	G	G	G	G	G	G	G	N	N	N	G	G	G	G	G	N	G
S1_2028238	T/C	1	2028238	+	NA	NA	NA	NA	NA	NA	T	N	T	T	T	T	T	T	T	T	T	T	T	T	T	T	T	T	T	T	T	T	T	T	T	T	T	T	T	T	T	T	T	T	T	T	T	N	T
S1_2028282	T/G	1	2028282	+	NA	NA	NA	NA	NA	NA	T	N	T	T	T	T	T	T	T	T	T	T	T	T	T	T	T	T	T	T	T	T	T	T	T	T	T	T	T	T	T	T	T	T	T	N	T	N	T
S1_2043235	A/G	1	2043235	+	NA	NA	NA	NA	NA	NA	A	N	A	A	G	A	A	A	N	A	A	A	A	A	A	A	A	A	A	A	A	A	A	A	A	A	A	N	N	A	N	A	A	A	A	A	N	N	A
S1_2043265	C/A	1	2043265	+	NA	NA	NA	NA	NA	NA	C	C	C	C	C	N	C	N	C	C	C	C	C	C	C	C	C	C	C	C	C	C	C	N	C	C	N	C	C	C	N	C	C	C	C	C	C	C	C
S1_2043274	A/G	1	2043274	+	NA	NA	NA	NA	NA	NA	A	N	A	A	A	A	A	A	N	A	A	A	A	A	A	A	A	A	A	R	A	A	A	A	A	A	A	N	N	A	N	A	A	A	A	A	N	N	A
S1_2043391	T/C	1	2043391	+	NA	NA	NA	NA	NA	NA	T	N	T	T	T	T	T	T	T	T	T	T	T	T	T	T	T	T	T	T	T	T	T	T	T	T	T	T	T	N	T	T	N	T	T	T	T	N	T
S1_2043457	C/A	1	2043457	+	NA	NA	NA	NA	NA	NA	N	C	C	C	N	C	C	C	C	C	C	C	C	C	C	C	C	C	C	C	C	N	C	C	C	C	N	C	C	N	C	C	N	M	C	C	C	N	C
S1_2043523	A/C	1	2043523	+	NA	NA	NA	NA	NA	NA	A	N	A	A	A	A	A	A	A	A	A	A	A	A	A	A	A	A	M	A	A	A	N	A	A	A	A	A	A	A	A	A	A	M	A	A	A	N	A
S1_2044978	T/C	1	2044978	+	NA	NA	NA	NA	NA	NA	T	T	T	T	T	T	T	T	T	T	T	T	T	T	T	T	T	T	Y	N	T	T	N	T	T	T	T	T	T	T	T	N	T	T	T	T	T	T	T
S1_2045032	T/A	1	2045032	+	NA	NA	NA	NA	NA	NA	T	T	T	T	T	T	T	T	T	T	T	T	T	T	T	T	T	T	T	N	T	T	N	T	T	T	T	T	T	T	T	N	T	T	T	T	T	A	T
S1_2045154	T/G	1	2045154	+	NA	NA	NA	NA	NA	NA	T	N	N	T	T	T	T	T	T	T	T	T	T	T	T	T	T	T	T	T	T	T	T	T	T	T	T	T	T	T	T	T	N	T	T	T	T	T	T
S1_2047792	T/C	1	2047792	+	NA	NA	NA	NA	NA	NA	T	N	T	T	Y	N	T	T	T	T	T	T	T	T	T	T	T	T	N	T	T	T	N	N	T	T	T	N	N	T	T	T	T	T	N	T	T	T	T
S1_2053713	A/G	1	2053713	+	NA	NA	NA	NA	NA	NA	A	A	A	A	A	A	A	A	A	A	A	A	A	A	A	A	A	A	A	A	A	A	A	A	A	A	A	A	A	A	A	A	A	A	A	A	R	A	A
S1_2053765	T/C	1	2053765	+	NA	NA	NA	NA	NA	NA	T	T	T	T	T	T	T	T	T	T	T	T	T	T	T	T	N	T	T	T	T	T	T	T	N	Y	T	T	N	T	N	T	N	T	T	T	T	T	T
S1_2053794	T/C	1	2053794	+	NA	NA	NA	NA	NA	NA	T	T	T	T	T	T	T	T	T	T	T	T	T	T	T	T	T	T	T	T	T	T	N	T	T	T	T	T	T	T	N	T	T	T	T	T	T	N	T
S1_2078783	A/G	1	2078783	+	NA	NA	NA	NA	NA	NA	A	N	A	A	A	A	N	A	A	A	A	A	A	A	A	A	A	A	A	A	A	A	A	R	A	A	A	A	A	N	A	A	A	A	A	A	A	N	A
S1_2078795	A/C	1	2078795	+	NA	NA	NA	NA	NA	NA	A	N	M	A	A	A	N	A	A	A	A	A	A	A	A	A	A	A	A	A	A	A	A	A	A	A	A	A	A	N	A	A	A	A	A	A	A	N	A
S1_2078802	A/G	1	2078802	+	NA	NA	NA	NA	NA	NA	A	N	A	A	A	A	N	A	A	A	A	A	A	A	A	A	A	A	R	A	A	A	A	A	A	A	A	A	A	N	A	A	A	A	A	A	A	N	A
S1_2078830	T/G	1	2078830	+	NA	NA	NA	NA	NA	NA	T	N	N	T	K	N	T	T	T	T	T	T	T	T	T	T	T	T	T	T	T	T	K	T	T	T	T	T	N	T	T	T	T	K	T	T	T	N	T
S1_2078844	C/A	1	2078844	+	NA	NA	NA	NA	NA	NA	C	C	C	C	C	C	C	M	C	C	C	C	C	C	C	C	C	C	C	C	C	N	N	C	C	C	C	C	C	C	C	C	C	C	C	C	C	N	C
S1_2078859	A/C	1	2078859	+	NA	NA	NA	NA	NA	NA	A	N	A	A	A	A	N	A	A	A	A	A	A	A	A	A	A	A	A	A	A	A	A	A	A	A	A	A	A	A	A	A	A	A	A	A	A	N	A
S1_2078888	A/G	1	2078888	+	NA	NA	NA	NA	NA	NA	A	N	A	A	A	A	N	A	A	A	A	A	A	A	A	A	A	A	A	A	A	A	A	A	A	A	A	A	A	A	A	A	A	A	A	A	A	N	A
S1_2078898	T/G	1	2078898	+	NA	NA	NA	NA	NA	NA	N	N	N	T	T	N	T	N	T	T	T	T	T	T	T	T	T	T	T	T	T	N	T	T	T	T	N	T	T	T	T	T	T	T	T	T	T	N	T
S1_2079069	A/G	1	2079069	+	NA	NA	NA	NA	NA	NA	R	A	A	A	A	A	A	A	A	G	A	A	A	A	A	A	A	A	A	A	A	N	A	A	A	A	A	A	A	A	A	A	A	A	A	A	A	N	A
S1_2079105	A/C	1	2079105	+	NA	NA	NA	NA	NA	NA	A	A	A	A	A	A	A	A	N	A	A	A	A	A	A	A	A	A	A	A	A	N	A	A	A	A	A	A	A	A	A	A	A	A	A	A	M	N	A
S1_2079180	G/A	1	2079180	+	NA	NA	NA	NA	NA	NA	G	N	A	R	A	A	G	G	G	A	A	G	A	A	A	G	A	G	A	A	G	A	A	G	A	A	A	R	A	G	A	N	N	A	A	A	G	A	G
S1_2083551	T/C	1	2083551	+	NA	NA	NA	NA	NA	NA	T	C	N	Y	C	C	T	T	T	C	C	T	C	C	C	T	C	T	C	C	T	C	T	N	C	C	C	C	C	T	N	T	C	C	C	C	N	N	Y
S1_2084853	T/C	1	2084853	+	NA	NA	NA	NA	NA	NA	T	N	T	T	T	N	T	T	T	T	T	T	T	T	T	T	T	T	N	T	T	T	N	T	C	T	T	T	N	T	T	N	T	T	T	T	T	T	T
S1_2085065	A/C	1	2085065	+	NA	NA	NA	NA	NA	NA	A	N	A	A	A	A	A	N	A	A	A	A	A	A	A	A	A	A	A	M	A	N	A	A	A	A	M	A	N	A	A	A	A	A	A	A	A	A	A
S1_2085182	A/C	1	2085182	+	NA	NA	NA	NA	NA	NA	A	A	A	A	N	A	A	A	A	A	A	A	A	A	A	A	A	A	A	A	A	C	N	A	A	A	A	A	A	N	A	N	A	A	A	A	A	N	A
S1_2085190	A/C	1	2085190	+	NA	NA	NA	NA	NA	NA	A	A	A	A	N	A	A	M	A	A	A	A	A	A	A	A	A	A	A	A	A	A	N	A	A	A	A	A	A	N	A	N	A	A	A	A	A	N	A
S1_2085197	T/G	1	2085197	+	NA	NA	NA	NA	NA	NA	T	T	T	T	N	T	T	K	T	T	T	T	T	T	T	T	T	T	T	T	T	T	T	T	T	T	T	T	T	T	N	T	N	T	T	T	T	T	T
S1_2085204	A/T	1	2085204	+	NA	NA	NA	NA	NA	NA	A	A	A	A	N	W	A	A	A	A	A	A	A	A	A	A	A	A	N	A	A	A	N	A	A	A	W	A	A	N	A	N	N	A	A	A	A	N	A
S1_2085629	T/G	1	2085629	+	NA	NA	NA	NA	NA	NA	T	T	T	T	T	T	T	T	T	T	T	T	T	T	T	T	T	T	T	T	T	T	T	T	T	T	N	T	T	T	N	K	T	T	T	T	T	N	T
S1_2085733	C/T	1	2085733	+	NA	NA	NA	NA	NA	NA	C	N	C	Y	N	C	C	C	C	C	C	C	C	C	C	C	C	C	C	C	C	C	C	C	C	C	C	C	N	C	N	C	C	C	C	C	C	C	C
S1_2088909	G/C	1	2088909	+	NA	NA	NA	NA	NA	NA	G	N	S	G	G	G	G	N	G	G	G	G	G	G	G	G	G	G	G	G	G	G	G	G	G	G	G	G	G	G	G	G	N	G	S	G	G	G	G
S1_2088922	A/C	1	2088922	+	NA	NA	NA	NA	NA	NA	A	N	A	A	A	A	A	N	A	A	A	A	A	A	A	A	A	M	A	A	A	A	A	A	A	A	A	A	A	A	A	A	N	A	A	A	A	A	A
S1_2127338	A/G	1	2127338	+	NA	NA	NA	NA	NA	NA	A	A	A	A	N	A	A	A	A	A	A	A	N	A	A	A	A	A	N	A	A	N	A	A	A	A	A	A	A	A	A	N	A	A	A	A	A	A	A
S1_2134594	T/G	1	2134594	+	NA	NA	NA	NA	NA	NA	T	N	T	T	T	T	T	T	T	T	T	T	T	T	T	T	T	T	N	T	T	T	N	T	T	T	T	T	N	T	T	T	T	T	T	T	T	K	T
S1_2135793	A/C	1	2135793	+	NA	NA	NA	NA	NA	NA	A	N	A	A	A	A	A	A	A	A	A	A	A	A	A	A	A	A	A	N	A	A	A	N	A	A	A	A	N	A	A	A	A	A	A	A	A	A	A
S1_2140363	T/C	1	2140363	+	NA	NA	NA	NA	NA	NA	T	T	T	T	T	T	T	T	T	T	T	T	T	T	T	T	T	T	T	T	T	T	T	T	T	T	N	T	T	T	T	T	T	T	T	T	T	T	T
S1_2140383	A/C	1	2140383	+	NA	NA	NA	NA	NA	NA	A	N	A	A	A	A	A	M	A	A	A	A	A	A	A	A	A	A	A	A	A	A	A	A	A	A	M	A	A	A	A	M	A	A	M	A	A	A	A
S1_2140402	A/C	1	2140402	+	NA	NA	NA	NA	NA	NA	A	N	A	A	A	A	A	A	A	A	A	A	A	A	A	A	A	A	A	A	A	A	A	A	A	A	A	A	A	A	A	A	A	A	A	A	A	A	A
S1_2140408	A/C	1	2140408	+	NA	NA	NA	NA	NA	NA	A	N	M	A	A	A	A	A	A	A	A	A	A	A	A	A	A	A	A	A	A	A	A	A	A	A	A	A	A	A	A	A	A	A	A	A	A	A	A
S1_2142653	G/A	1	2142653	+	NA	NA	NA	NA	NA	NA	G	G	G	G	G	G	G	G	G	G	G	G	G	G	G	G	G	G	G	G	G	G	G	N	G	G	G	G	N	G	G	G	N	G	G	G	N	G	G
S1_2164081	A/C	1	2164081	+	NA	NA	NA	NA	NA	NA	A	N	A	A	A	M	A	A	M	M	A	A	M	A	A	A	M	A	A	A	A	A	A	A	A	A	A	M	N	A	A	A	M	A	A	A	A	A	A
S1_2164105	T/C	1	2164105	+	NA	NA	NA	NA	NA	NA	T	N	T	T	N	T	T	T	T	T	T	T	T	T	T	T	T	T	T	T	T	T	T	T	Y	T	T	T	T	T	T	T	T	T	T	N	T	T	T
S1_2164114	T/G	1	2164114	+	NA	NA	NA	NA	NA	NA	T	N	T	T	N	T	T	T	T	T	T	T	T	T	T	T	T	T	N	T	T	T	T	T	T	T	T	T	T	T	T	T	T	T	T	N	T	G	T
S1_2172782	A/C	1	2172782	+	NA	NA	NA	NA	NA	NA	A	A	A	A	M	N	A	A	A	A	A	A	A	A	A	A	A	A	A	A	A	A	A	A	A	A	A	A	N	A	A	A	A	A	A	A	A	N	A
S1_2172795	T/G	1	2172795	+	NA	NA	NA	NA	NA	NA	T	T	T	T	T	N	T	T	T	T	T	T	T	T	T	T	T	T	T	T	N	T	T	T	T	T	T	T	T	T	N	T	T	T	T	T	T	T	T
S1_2172804	T/G	1	2172804	+	NA	NA	NA	NA	NA	NA	T	T	T	T	T	N	T	T	T	T	T	T	T	T	T	T	T	T	T	T	N	T	T	T	T	T	T	T	T	T	N	T	T	T	T	T	T	T	T
S1_2195948	T/C	1	2195948	+	NA	NA	NA	NA	NA	NA	N	T	T	Y	N	T	T	T	N	T	T	T	T	T	T	T	T	T	N	Y	Y	T	T	T	T	T	T	T	T	T	T	T	T	T	T	T	T	N	T
S1_2195950	T/C	1	2195950	+	NA	NA	NA	NA	NA	NA	N	T	T	T	N	T	T	T	N	T	T	T	T	T	T	T	T	T	N	T	T	T	T	T	T	T	T	T	T	T	T	T	T	Y	T	T	T	N	T
S1_2240565	T/G	1	2240565	+	NA	NA	NA	NA	NA	NA	T	T	N	T	T	T	T	T	T	T	T	T	T	T	T	T	T	T	T	T	T	T	T	T	T	T	T	T	T	T	T	T	T	T	T	T	T	N	T
S1_2240575	C/G	1	2240575	+	NA	NA	NA	NA	NA	NA	C	N	C	C	C	C	C	N	C	C	C	C	C	C	C	C	C	C	C	C	C	C	C	C	C	C	C	S	C	N	C	N	C	C	C	C	N	C	C
S1_2240576	C/G	1	2240576	+	NA	NA	NA	NA	NA	NA	C	N	C	C	C	C	C	N	C	C	C	C	C	C	C	C	C	C	C	C	C	C	C	C	C	C	C	C	C	N	C	N	C	C	C	C	N	C	C
S1_2242361	G/C	1	2242361	+	NA	NA	NA	NA	NA	NA	G	G	G	G	G	G	G	G	G	G	G	G	G	G	G	G	G	G	G	G	G	G	N	G	G	G	G	G	G	G	G	S	G	G	G	G	G	N	G
S1_2242374	T/C	1	2242374	+	NA	NA	NA	NA	NA	NA	T	T	T	T	T	T	T	T	T	T	T	T	T	T	T	T	T	T	T	Y	T	T	N	T	T	T	T	T	T	T	T	T	T	T	T	T	T	N	T
S1_2242392	T/G	1	2242392	+	NA	NA	NA	NA	NA	NA	T	N	N	T	T	N	T	T	T	T	T	T	T	T	T	T	T	N	T	T	T	T	T	T	T	T	T	T	T	T	T	T	T	T	T	T	T	T	T
S1_2242587	A/C	1	2242587	+	NA	NA	NA	NA	NA	NA	A	N	A	A	A	N	A	A	A	A	A	A	A	A	A	A	A	A	A	A	A	A	A	A	A	A	A	A	A	N	N	A	N	A	A	A	A	A	A
S1_2243468	T/G	1	2243468	+	NA	NA	NA	NA	NA	NA	T	N	T	T	T	T	T	N	T	T	T	T	T	T	T	T	T	T	T	T	T	T	T	T	T	T	T	K	N	T	T	T	T	T	T	T	T	T	T
S1_2243469	C/T	1	2243469	+	NA	NA	NA	NA	NA	NA	C	N	C	C	C	C	C	N	C	C	C	C	C	C	C	C	C	C	C	C	C	C	C	C	C	C	C	C	N	C	C	C	C	C	C	C	C	C	C
S1_2243497	A/G	1	2243497	+	NA	NA	NA	NA	NA	NA	A	A	A	A	A	A	A	A	A	A	A	A	A	A	A	A	A	A	A	A	A	N	A	A	A	A	A	A	A	A	N	N	N	R	A	A	N	N	A
S1_2247465	C/G	1	2247465	+	NA	NA	NA	NA	NA	NA	C	C	C	C	C	C	C	C	C	C	C	C	C	C	C	C	C	C	C	C	C	C	C	C	C	C	C	C	C	C	C	C	C	C	C	C	C	C	C
S1_2247507	G/A	1	2247507	+	NA	NA	NA	NA	NA	NA	G	N	G	G	G	G	G	G	G	G	G	G	G	G	G	G	G	G	G	G	G	G	G	G	G	G	G	G	G	G	G	G	G	G	R	G	G	G	G
S1_2247566	G/C	1	2247566	+	NA	NA	NA	NA	NA	NA	S	N	G	G	G	G	G	G	G	G	G	G	G	G	G	G	G	G	N	S	G	G	N	G	G	G	G	G	G	G	G	G	G	G	G	G	G	G	N
S1_2256958	T/G	1	2256958	+	NA	NA	NA	NA	NA	NA	T	T	T	T	T	T	T	T	T	T	T	T	T	T	T	T	T	T	T	T	N	T	T	T	T	T	T	T	T	T	N	T	T	T	T	T	T	N	T
S1_2256997	T/G	1	2256997	+	NA	NA	NA	NA	NA	NA	T	T	T	T	T	T	T	T	T	T	T	T	T	T	T	T	K	T	T	T	N	T	T	T	T	T	T	T	T	T	N	T	T	T	T	T	T	N	T
S1_2262463	A/G	1	2262463	+	NA	NA	NA	NA	NA	NA	A	A	N	R	A	A	A	A	A	A	A	A	A	A	A	A	A	A	A	A	A	A	A	A	A	A	A	R	A	N	A	A	N	A	A	A	A	N	A
S1_2262481	A/G	1	2262481	+	NA	NA	NA	NA	NA	NA	A	N	A	A	N	A	A	A	A	A	A	A	A	A	A	A	A	A	A	A	A	A	A	A	A	A	A	A	N	A	A	A	A	N	A	A	A	A	A
S1_2266545	G/A	1	2266545	+	NA	NA	NA	NA	NA	NA	G	A	A	R	A	A	G	G	G	A	A	G	A	A	A	G	A	G	A	A	G	A	R	G	N	A	A	A	N	N	A	G	A	A	A	A	G	A	G
S1_2266572	A/C	1	2266572	+	NA	NA	NA	NA	NA	NA	A	C	C	M	C	C	A	A	A	C	C	A	C	C	C	A	C	A	C	C	A	C	M	A	N	C	C	C	N	N	C	A	C	C	C	C	A	C	A
S1_2274535	A/G	1	2274535	+	NA	NA	NA	NA	NA	NA	A	G	G	N	G	G	A	A	A	G	G	A	G	G	G	A	G	A	G	G	A	G	N	A	G	G	G	G	N	A	G	A	G	G	G	G	A	R	R
S1_2292620	A/G	1	2292620	+	NA	NA	NA	NA	NA	NA	A	G	G	G	G	G	A	A	A	G	G	A	G	G	G	A	G	A	G	R	A	G	G	A	N	G	G	R	G	A	G	A	G	G	N	G	A	R	A
S1_2292621	G/A	1	2292621	+	NA	NA	NA	NA	NA	NA	G	A	A	A	A	A	G	G	G	A	A	G	A	A	A	G	A	G	A	R	G	A	A	G	N	A	A	R	A	G	A	G	A	A	N	A	G	R	G
S1_2292622	C/G	1	2292622	+	NA	NA	NA	NA	NA	NA	C	G	G	G	G	G	C	C	C	G	G	C	G	G	G	C	G	C	G	S	C	G	G	C	N	G	G	S	G	C	G	C	G	G	N	G	C	S	C
S1_2292758	A/C	1	2292758	+	NA	NA	NA	NA	NA	NA	M	A	A	A	A	A	M	M	A	M	M	A	M	A	M	A	A	M	A	A	N	M	A	A	N	A	A	A	N	A	N	N	M	M	A	A	A	N	A
S1_2292766	A/G	1	2292766	+	NA	NA	NA	NA	NA	NA	A	A	A	A	A	A	A	A	A	A	A	A	A	A	A	A	A	A	A	A	N	A	A	A	N	A	A	A	N	A	N	N	A	A	A	A	A	N	A
S1_2293328	T/G	1	2293328	+	NA	NA	NA	NA	NA	NA	T	T	T	T	T	K	T	T	T	T	T	T	T	T	T	T	T	T	T	T	T	T	T	T	T	T	T	T	T	K	T	T	T	T	T	T	T	T	T
S1_2293333	T/G	1	2293333	+	NA	NA	NA	NA	NA	NA	T	T	T	T	T	T	T	T	T	K	T	T	T	T	T	T	T	T	T	T	T	T	T	T	T	T	T	T	T	T	T	T	T	T	T	T	T	T	T
S1_2293354	T/G	1	2293354	+	NA	NA	NA	NA	NA	NA	T	T	T	T	T	T	T	T	T	T	T	T	T	T	T	T	T	T	T	T	T	T	T	T	K	T	T	T	T	T	T	T	T	T	T	T	T	T	T
S1_2305112	T/C	1	2305112	+	NA	NA	NA	NA	NA	NA	T	T	T	T	T	T	T	T	T	T	T	T	T	T	T	T	T	T	N	T	T	T	N	T	T	T	T	T	T	T	N	T	T	T	T	T	T	T	T
S1_2305132	A/C	1	2305132	+	NA	NA	NA	NA	NA	NA	A	A	A	A	A	A	A	A	A	A	A	A	A	A	A	A	A	A	A	A	M	N	A	A	A	A	A	A	N	A	N	A	N	A	M	A	A	A	A
S1_2306309	A/C	1	2306309	+	NA	NA	NA	NA	NA	NA	A	N	A	A	A	A	A	A	A	N	A	A	A	A	A	A	A	A	A	A	A	A	N	A	A	A	A	A	A	A	A	A	A	A	A	A	A	A	A
S1_2306347	T/C	1	2306347	+	NA	NA	NA	NA	NA	NA	T	N	T	T	T	T	T	T	T	N	T	T	T	T	T	T	T	T	T	T	T	T	N	T	Y	T	T	T	T	T	T	T	T	T	T	T	T	T	T
S1_2306358	A/G	1	2306358	+	NA	NA	NA	NA	NA	NA	A	N	R	A	A	A	A	A	R	N	A	A	A	A	A	A	A	A	A	A	A	A	N	A	A	A	A	A	A	A	A	A	A	A	A	A	A	A	A
S1_2308456	T/C	1	2308456	+	NA	NA	NA	NA	NA	NA	T	N	C	Y	N	C	T	T	T	C	C	T	C	C	C	T	C	T	N	C	T	C	N	T	C	C	C	C	C	N	C	N	C	C	C	C	T	N	T
S1_2308508	G/A	1	2308508	+	NA	NA	NA	NA	NA	NA	G	A	A	R	N	N	G	G	G	A	A	G	A	A	A	G	A	G	A	A	G	N	A	G	A	A	A	A	N	G	A	G	A	A	A	A	G	N	R
S1_2308603	T/G	1	2308603	+	NA	NA	NA	NA	NA	NA	T	T	T	T	T	T	T	T	T	T	T	T	T	T	T	T	T	T	T	T	T	T	T	T	T	T	K	T	N	T	T	T	T	T	T	T	T	T	T
S1_2308611	T/G	1	2308611	+	NA	NA	NA	NA	NA	NA	T	N	K	T	T	T	T	T	T	T	T	T	T	T	T	T	T	T	K	T	T	T	T	T	T	K	T	T	N	T	T	T	T	T	T	K	K	T	T
S1_2308628	A/G	1	2308628	+	NA	NA	NA	NA	NA	NA	A	A	A	A	A	A	A	A	A	A	A	A	A	A	A	A	A	A	A	A	A	A	A	A	A	A	A	A	N	A	A	A	A	A	A	A	A	A	A
S1_2310217	T/G	1	2310217	+	NA	NA	NA	NA	NA	NA	T	T	T	T	N	T	T	T	T	T	T	T	T	T	T	T	T	T	T	T	T	K	T	T	T	T	T	T	T	T	T	T	T	T	T	K	N	T	T
S1_2310406	T/G	1	2310406	+	NA	NA	NA	NA	NA	NA	T	T	T	T	T	T	T	T	T	T	T	T	T	T	T	T	T	T	T	G	N	T	T	N	T	T	T	T	N	T	T	T	T	T	T	T	T	T	T
S1_2310419	C/G	1	2310419	+	NA	NA	NA	NA	NA	NA	C	N	C	C	C	C	C	C	C	C	C	C	C	C	C	C	C	C	C	C	C	C	N	C	C	C	N	C	C	C	S	C	C	C	C	C	C	C	C
S1_2310448	T/C	1	2310448	+	NA	NA	NA	NA	NA	NA	T	T	T	T	T	T	T	T	T	T	T	T	T	T	T	T	T	T	T	T	N	T	T	N	T	T	T	Y	N	T	T	T	T	T	T	T	T	T	T
S1_2317889	A/C	1	2317889	+	NA	NA	NA	NA	NA	NA	A	N	A	M	A	A	A	A	N	A	A	A	A	A	A	A	A	A	M	A	N	A	A	A	A	A	A	A	N	A	A	A	A	A	A	A	A	A	A
S1_2317933	A/G	1	2317933	+	NA	NA	NA	NA	NA	NA	A	N	A	A	A	A	A	A	N	A	A	A	A	A	A	A	A	A	A	A	N	A	A	A	A	A	R	A	N	A	A	A	A	A	A	A	A	A	R
S1_2328447	T/C	1	2328447	+	NA	NA	NA	NA	NA	NA	T	T	T	T	T	T	T	T	T	T	T	T	T	T	T	T	T	T	T	T	T	T	N	T	T	T	T	T	T	T	N	T	T	T	T	T	T	T	T
S1_2338907	T/C	1	2338907	+	NA	NA	NA	NA	NA	NA	T	T	T	T	T	T	T	T	T	T	T	T	T	T	T	T	T	T	T	N	T	T	T	T	T	T	T	T	N	T	T	T	T	T	T	T	T	T	T
S1_2340807	T/C	1	2340807	+	NA	NA	NA	NA	NA	NA	T	T	T	T	T	T	T	T	N	T	T	T	T	T	T	T	T	T	T	T	T	T	T	T	N	Y	T	T	T	T	T	T	T	T	T	T	T	T	T
S1_2340893	A/C	1	2340893	+	NA	NA	NA	NA	NA	NA	A	A	A	A	A	A	A	A	A	A	A	A	A	A	A	A	A	A	A	A	A	A	A	A	A	A	A	A	N	A	A	A	A	M	A	M	A	A	A
S1_2348842	T/C	1	2348842	+	NA	NA	NA	NA	NA	NA	T	T	T	T	T	T	T	T	T	T	T	T	T	T	T	T	T	T	T	T	T	T	T	T	T	T	T	Y	T	T	N	T	T	T	T	T	T	N	T
S1_2348928	A/C	1	2348928	+	NA	NA	NA	NA	NA	NA	A	A	M	A	A	A	A	A	A	A	A	A	A	A	A	A	M	A	A	A	A	A	A	N	N	A	A	A	N	N	A	A	A	A	A	A	N	N	A
S1_2349009	A/C	1	2349009	+	NA	NA	NA	NA	NA	NA	M	A	A	A	A	N	A	A	A	A	A	A	A	A	A	A	A	A	A	A	A	N	A	N	N	A	A	M	A	A	N	A	A	A	A	A	A	A	A
S1_2349041	A/G	1	2349041	+	NA	NA	NA	NA	NA	NA	A	A	A	A	A	N	A	A	A	A	A	A	A	A	A	A	A	A	A	A	A	N	A	N	N	A	A	A	A	A	N	A	A	A	A	A	A	A	A
S1_2350346	A/G	1	2350346	+	NA	NA	NA	NA	NA	NA	A	N	A	A	A	A	A	A	A	A	A	A	A	A	A	A	A	A	A	A	A	A	A	N	A	A	A	N	N	A	A	A	A	A	A	A	A	A	A
S1_2354567	A/C	1	2354567	+	NA	NA	NA	NA	NA	NA	A	A	A	A	A	N	A	N	A	A	A	A	A	A	A	A	A	A	A	A	A	A	A	N	A	A	A	A	N	A	N	A	A	A	A	A	A	A	A
S1_2354569	A/G	1	2354569	+	NA	NA	NA	NA	NA	NA	R	A	A	A	A	A	A	A	A	A	A	A	A	A	A	A	A	A	A	A	A	A	A	N	A	A	A	A	N	A	A	A	A	A	A	A	A	N	A
S1_2355986	T/G	1	2355986	+	NA	NA	NA	NA	NA	NA	T	T	T	T	T	N	T	T	T	T	T	T	T	T	T	T	T	T	T	T	T	K	N	T	T	T	T	T	N	T	N	T	T	T	K	T	T	T	T
S1_2355999	T/G	1	2355999	+	NA	NA	NA	NA	NA	NA	T	T	T	T	T	N	T	T	T	T	T	T	T	T	T	T	T	T	T	T	T	T	N	T	T	T	T	T	N	T	N	T	T	T	T	T	T	T	T
S1_2356010	A/G	1	2356010	+	NA	NA	NA	NA	NA	NA	A	A	A	A	A	N	A	A	A	A	A	A	A	A	A	A	A	A	A	A	A	A	N	A	A	A	A	A	N	A	N	A	A	A	A	A	A	A	A
S1_2356035	A/G	1	2356035	+	NA	NA	NA	NA	NA	NA	A	R	A	A	A	N	A	A	A	A	A	A	A	A	A	A	A	A	A	A	A	A	R	A	A	A	R	A	A	A	N	A	A	A	A	A	A	N	A
S1_2356041	T/G	1	2356041	+	NA	NA	NA	NA	NA	NA	T	N	T	T	T	T	T	T	T	T	T	T	T	T	T	T	T	T	T	T	T	T	T	T	T	T	T	T	N	N	T	T	T	T	T	T	T	T	T
S1_2356475	A/G	1	2356475	+	NA	NA	NA	NA	NA	NA	A	N	A	A	A	A	A	A	A	A	A	A	A	A	A	A	A	A	A	A	N	A	A	A	A	A	A	A	N	A	A	A	A	A	A	A	A	N	A
S1_2357366	A/T	1	2357366	+	NA	NA	NA	NA	NA	NA	A	N	T	T	T	T	A	A	A	W	W	A	W	W	W	A	W	A	W	W	A	T	A	A	T	A	T	W	N	A	N	A	N	T	T	W	A	A	W
S1_2359948	A/C	1	2359948	+	NA	NA	NA	NA	NA	NA	A	A	A	A	A	A	A	A	A	A	A	A	A	A	A	A	A	A	A	A	A	A	A	N	A	A	A	A	A	A	A	A	N	A	A	A	A	A	M
S1_2361035	A/C	1	2361035	+	NA	NA	NA	NA	NA	NA	A	N	A	A	A	A	A	A	A	A	A	A	A	A	A	A	A	A	A	M	A	A	A	A	A	A	A	A	A	A	A	A	A	A	A	A	A	N	A
S1_2361062	A/C	1	2361062	+	NA	NA	NA	NA	NA	NA	A	N	A	A	A	M	A	A	A	A	A	A	A	A	A	A	A	A	A	A	A	A	A	A	A	A	A	A	A	A	A	A	M	A	A	A	A	N	A
S1_2361092	T/C	1	2361092	+	NA	NA	NA	NA	NA	NA	T	T	T	T	T	N	N	T	T	T	T	T	T	T	T	T	T	Y	T	T	T	T	N	T	T	T	T	T	T	N	N	N	T	T	T	T	T	N	T
S1_2368607	A/C	1	2368607	+	NA	NA	NA	NA	NA	NA	A	N	A	A	A	A	A	A	N	A	A	A	A	A	A	A	A	A	A	A	A	A	A	A	A	A	M	A	A	A	A	A	A	N	A	A	A	N	A
S1_2368646	T/C	1	2368646	+	NA	NA	NA	NA	NA	NA	T	N	T	T	T	T	T	T	T	T	T	T	T	T	T	T	T	T	T	T	T	T	T	T	T	T	N	T	T	Y	T	T	T	T	N	T	T	N	T
S1_2369344	T/A	1	2369344	+	NA	NA	NA	NA	NA	NA	N	N	A	W	A	N	T	T	T	A	A	T	A	A	A	T	A	T	A	A	T	A	W	T	N	A	N	T	A	N	A	T	A	A	A	A	T	N	W
S1_2369728	A/C	1	2369728	+	NA	NA	NA	NA	NA	NA	A	C	N	M	N	C	N	A	A	C	C	A	C	C	C	A	C	A	C	C	A	C	N	A	C	N	C	A	N	A	C	A	N	C	C	C	A	A	C
S1_2374978	T/G	1	2374978	+	NA	NA	NA	NA	NA	NA	T	N	T	T	T	T	T	N	T	T	T	T	T	T	T	T	T	T	T	T	T	K	T	T	T	T	T	T	T	T	T	T	T	T	T	T	T	T	T
S1_2374989	T/G	1	2374989	+	NA	NA	NA	NA	NA	NA	T	N	T	T	T	T	T	N	T	T	T	T	T	T	T	T	T	T	T	T	T	T	T	T	T	T	T	T	T	T	T	T	T	T	T	T	T	T	T
S1_2375360	T/G	1	2375360	+	NA	NA	NA	NA	NA	NA	T	N	T	T	T	N	T	T	T	T	T	T	T	T	T	T	T	T	T	T	T	T	T	N	K	T	T	T	T	T	N	T	T	T	T	T	N	T	T
S1_2377745	A/G	1	2377745	+	NA	NA	NA	NA	NA	NA	A	A	A	R	A	N	A	A	A	A	A	A	A	A	A	A	A	A	A	R	A	A	N	A	A	A	A	A	A	A	A	N	A	A	A	A	A	N	A
S1_2378033	T/G	1	2378033	+	NA	NA	NA	NA	NA	NA	T	T	K	T	T	T	T	T	T	T	T	T	T	T	T	T	T	T	T	T	T	N	T	N	N	T	T	T	N	T	T	T	T	T	K	T	T	N	T
S1_2378064	C/T	1	2378064	+	NA	NA	NA	NA	NA	NA	C	C	C	C	C	C	C	C	C	C	C	C	C	C	C	C	C	C	C	C	C	C	C	N	N	C	C	C	N	C	C	C	C	C	C	C	C	N	C
S1_2386365	A/G	1	2386365	+	NA	NA	NA	NA	NA	NA	A	N	A	A	A	N	A	A	N	A	A	A	A	A	A	A	A	A	A	A	A	N	A	A	A	A	R	N	A	A	N	A	A	A	A	A	A	N	A
S1_2386433	A/G	1	2386433	+	NA	NA	NA	NA	NA	NA	A	A	A	A	A	R	A	A	A	A	A	A	A	A	A	A	A	A	A	N	A	A	A	A	A	A	A	A	A	N	A	A	A	A	A	A	A	N	A
S1_2386576	C/T	1	2386576	+	NA	NA	NA	NA	NA	NA	C	N	C	C	C	C	C	C	C	C	C	C	C	C	C	C	C	C	C	C	C	C	C	C	C	C	C	C	C	N	C	C	C	C	C	C	C	C	C
S1_2386590	C/G	1	2386590	+	NA	NA	NA	NA	NA	NA	C	C	C	C	C	N	C	C	C	C	C	C	C	C	C	C	C	C	C	C	N	C	N	N	C	C	C	C	N	C	N	C	C	C	C	C	C	N	C
S1_2386604	A/G	1	2386604	+	NA	NA	NA	NA	NA	NA	A	A	A	A	A	A	A	A	A	A	A	A	A	A	A	A	A	A	A	A	A	A	N	N	A	A	A	A	A	N	G	A	A	A	A	A	A	A	A
S1_2386617	T/G	1	2386617	+	NA	NA	NA	NA	NA	NA	T	T	T	T	T	T	T	T	T	T	T	T	T	T	T	T	T	T	T	T	T	T	N	N	T	T	T	T	T	N	T	T	T	T	T	T	T	T	T
S1_2386640	T/G	1	2386640	+	NA	NA	NA	NA	NA	NA	T	T	T	T	T	T	T	T	T	T	T	T	T	T	T	T	T	T	T	T	K	T	N	N	T	T	T	T	T	N	T	T	T	T	T	T	T	T	T
S1_2386661	A/C	1	2386661	+	NA	NA	NA	NA	NA	NA	A	N	A	A	A	A	A	A	N	A	A	A	A	A	A	A	A	A	A	N	A	A	A	A	A	A	A	A	A	A	A	M	A	A	A	A	A	A	A
S1_2391239	C/G	1	2391239	+	NA	NA	NA	NA	NA	NA	C	N	C	C	C	N	C	C	C	C	C	C	C	C	C	C	C	C	C	C	S	C	S	C	C	C	C	C	N	C	C	C	C	C	C	C	C	N	C
S1_2391260	A/C	1	2391260	+	NA	NA	NA	NA	NA	NA	A	N	A	A	M	A	A	A	A	A	A	A	A	A	A	A	A	A	A	A	A	A	A	N	A	A	A	A	N	A	N	N	A	A	A	A	A	A	A
S1_2391277	G/C	1	2391277	+	NA	NA	NA	NA	NA	NA	G	N	G	G	G	G	G	G	G	G	G	G	G	G	G	G	G	G	G	G	G	G	G	N	G	G	G	G	N	G	N	N	G	G	G	G	G	G	G
S1_2391293	T/C	1	2391293	+	NA	NA	NA	NA	NA	NA	T	N	T	T	T	T	T	T	T	T	T	T	T	T	T	T	T	T	T	T	T	T	T	N	T	T	T	T	N	Y	N	N	T	T	T	T	T	T	T
S1_2402191	A/G	1	2402191	+	NA	NA	NA	NA	NA	NA	A	A	A	A	A	A	A	A	A	A	A	A	A	A	A	A	A	A	A	A	N	N	A	A	A	A	A	A	A	N	N	A	A	A	A	A	A	N	A
S1_2402310	G/C	1	2402310	+	NA	NA	NA	NA	NA	NA	G	N	G	G	G	G	G	G	G	G	G	G	G	G	G	S	G	G	G	G	G	G	G	G	G	G	G	G	N	G	N	G	G	G	G	G	G	N	G
S1_2402786	A/C	1	2402786	+	NA	NA	NA	NA	NA	NA	A	N	N	A	A	N	A	A	A	A	A	A	A	A	A	A	A	A	A	A	A	A	A	M	A	A	A	A	A	A	A	A	A	A	A	A	A	A	A
S1_2402794	C/T	1	2402794	+	NA	NA	NA	NA	NA	NA	C	N	C	C	C	C	C	C	C	C	C	C	C	C	C	C	C	C	C	C	C	C	C	C	C	C	C	C	C	N	C	C	C	C	C	C	C	C	C
S1_2402795	A/C	1	2402795	+	NA	NA	NA	NA	NA	NA	A	N	N	A	A	N	A	A	A	A	A	A	A	A	A	A	A	A	A	A	A	A	A	A	A	A	A	A	A	A	A	A	A	A	A	A	A	A	A
S1_2402797	C/G	1	2402797	+	NA	NA	NA	NA	NA	NA	C	N	N	C	C	N	C	C	C	C	C	C	C	C	C	C	C	C	C	C	C	C	C	C	C	C	C	C	G	C	C	C	C	C	C	C	C	C	C
S1_2402826	T/C	1	2402826	+	NA	NA	NA	NA	NA	NA	T	N	T	T	T	T	T	T	T	T	T	T	T	T	T	T	T	T	T	T	T	T	T	T	T	T	T	T	T	N	T	T	T	T	T	T	T	T	T
S1_2402832	G/C	1	2402832	+	NA	NA	NA	NA	NA	NA	G	G	G	G	G	N	G	G	G	S	G	G	G	G	G	G	G	G	G	G	G	G	G	G	N	G	G	G	G	G	G	G	G	G	G	G	G	G	G
S1_2402838	T/G	1	2402838	+	NA	NA	NA	NA	NA	NA	T	T	N	T	T	T	T	T	T	T	T	T	T	T	T	T	T	T	T	T	T	T	T	T	T	T	T	T	T	T	T	T	T	T	T	T	T	T	T
S1_2402845	G/C	1	2402845	+	NA	NA	NA	NA	NA	NA	G	G	G	G	S	N	G	G	G	S	G	G	S	G	G	G	G	G	G	G	S	S	G	G	N	S	G	S	G	G	G	G	G	G	S	S	G	S	G
S1_2402848	C/A	1	2402848	+	NA	NA	NA	NA	NA	NA	M	M	A	M	C	N	M	M	M	C	M	C	C	C	M	M	M	M	M	M	M	M	M	C	N	M	M	C	C	M	M	C	M	M	M	C	M	M	C
S1_2402851	G/C	1	2402851	+	NA	NA	NA	NA	NA	NA	G	G	G	G	G	N	G	G	G	G	G	G	G	G	G	G	G	G	G	G	G	G	G	G	N	G	G	G	G	G	G	G	G	G	G	G	G	G	G
S1_2402854	C/A	1	2402854	+	NA	NA	NA	NA	NA	NA	C	M	A	M	M	N	A	M	M	A	M	M	M	M	M	M	M	M	M	M	M	C	M	M	N	M	M	A	A	C	M	M	M	M	M	C	M	M	M
S1_2402858	A/C	1	2402858	+	NA	NA	NA	NA	NA	NA	A	A	A	A	A	N	A	A	A	A	A	A	A	A	A	A	A	A	A	A	A	A	A	A	N	A	M	A	A	M	A	A	A	A	A	A	A	A	A
S1_2402909	T/G	1	2402909	+	NA	NA	NA	NA	NA	NA	T	T	T	T	T	N	T	T	T	T	T	T	T	T	T	K	T	T	T	T	T	T	T	T	T	K	T	T	N	N	T	T	T	T	T	T	T	T	T
S1_2403276	G/T	1	2403276	+	NA	NA	NA	NA	NA	NA	T	G	G	G	G	G	G	G	G	G	G	G	G	G	G	G	G	K	G	G	G	G	G	G	G	G	G	K	N	G	G	G	N	N	G	G	G	N	G
S1_2412663	A/G	1	2412663	+	NA	NA	NA	NA	NA	NA	A	A	A	A	A	A	A	N	N	N	A	A	A	A	A	A	A	A	A	A	A	A	A	A	A	A	A	A	A	A	A	A	A	A	A	A	A	A	A
S1_2423788	A/G	1	2423788	+	NA	NA	NA	NA	NA	NA	A	A	A	A	A	N	A	A	A	A	A	A	A	A	A	A	A	A	A	A	A	A	A	A	A	A	A	A	A	A	N	A	A	A	A	R	A	N	A
S1_2423822	T/C	1	2423822	+	NA	NA	NA	NA	NA	NA	T	T	T	T	T	T	T	T	T	T	T	T	T	T	T	T	T	T	T	T	T	T	T	T	T	T	T	T	N	C	N	T	T	T	T	T	T	N	T
S1_2426580	A/G	1	2426580	+	NA	NA	NA	NA	NA	NA	A	A	A	A	A	N	A	N	A	A	A	A	A	A	A	A	A	A	A	A	A	A	A	A	N	A	A	A	A	A	N	A	A	R	A	A	A	A	A
S1_2428790	C/T	1	2428790	+	NA	NA	NA	NA	NA	NA	C	C	C	Y	C	N	C	N	C	N	C	C	C	C	C	C	C	C	C	C	C	N	C	C	C	N	C	C	C	N	C	C	C	C	C	C	C	N	C
S1_2431159	T/C	1	2431159	+	NA	NA	NA	NA	NA	NA	T	T	N	Y	T	N	T	T	T	T	T	T	T	T	T	T	T	T	T	T	T	T	T	T	T	T	N	T	T	T	N	T	T	T	Y	T	T	T	Y
S1_2431183	T/G	1	2431183	+	NA	NA	NA	NA	NA	NA	T	T	N	T	T	N	T	T	T	T	T	T	T	T	T	T	T	T	T	T	T	T	T	T	T	T	N	T	T	T	N	T	T	T	T	T	T	T	T
S1_2452784	A/C	1	2452784	+	NA	NA	NA	NA	NA	NA	A	N	A	A	A	A	A	A	A	A	A	A	A	A	A	A	A	A	A	A	A	N	N	M	A	A	A	A	A	A	A	A	A	A	A	A	A	N	A
S1_2453010	A/T	1	2453010	+	NA	NA	NA	NA	NA	NA	A	A	N	A	A	N	A	A	W	A	A	A	A	A	A	A	A	A	A	A	A	A	A	N	A	A	N	A	A	A	A	N	W	A	A	A	A	A	A
S1_2453934	T/C	1	2453934	+	NA	NA	NA	NA	NA	NA	T	N	T	T	T	N	T	T	T	T	T	T	T	T	T	T	T	T	T	T	T	T	N	T	T	T	T	T	N	T	T	T	T	T	T	T	T	N	T
S1_2453966	C/A	1	2453966	+	NA	NA	NA	NA	NA	NA	C	N	C	C	C	N	C	C	C	C	C	C	C	C	C	C	C	C	C	C	M	C	N	C	C	C	C	C	N	C	C	C	C	C	C	C	C	N	C
S1_2454018	A/C	1	2454018	+	NA	NA	NA	NA	NA	NA	A	N	A	A	N	N	A	N	N	A	A	A	A	A	A	A	A	A	A	A	A	A	A	A	A	A	A	A	N	A	A	A	A	A	A	A	A	N	A
S1_2454024	A/C	1	2454024	+	NA	NA	NA	NA	NA	NA	A	N	A	A	N	N	A	N	N	A	A	A	A	A	A	A	N	A	A	A	A	A	A	A	A	A	A	M	N	A	A	A	M	A	A	A	A	N	A
S1_2454036	T/C	1	2454036	+	NA	NA	NA	NA	NA	NA	T	N	T	T	N	N	T	N	N	T	T	T	T	T	T	T	T	T	T	T	T	T	T	T	T	T	T	T	T	T	T	T	T	T	T	T	T	N	T
S1_2454061	C/G	1	2454061	+	NA	NA	NA	NA	NA	NA	C	N	C	C	C	C	C	C	C	C	C	C	C	C	C	C	C	C	C	C	C	C	C	C	C	C	C	N	C	N	C	N	C	C	S	C	C	C	C
S1_2454111	G/C	1	2454111	+	NA	NA	NA	NA	NA	NA	N	N	G	G	G	G	G	G	G	G	G	G	G	G	G	G	G	G	G	G	G	G	N	G	G	G	G	G	N	G	G	N	N	G	G	G	G	G	G
S1_2458715	T/C	1	2458715	+	NA	NA	NA	NA	NA	NA	T	T	T	T	N	T	T	Y	T	T	T	T	T	T	T	T	T	T	T	T	T	T	T	T	T	T	T	T	T	T	T	T	T	T	T	T	T	T	T
S1_2458737	T/C	1	2458737	+	NA	NA	NA	NA	NA	NA	T	T	T	T	T	T	T	T	T	T	T	T	T	T	T	T	T	T	T	T	T	T	T	T	T	T	T	T	T	T	T	T	T	T	T	T	T	T	T
S1_2458746	T/C	1	2458746	+	NA	NA	NA	NA	NA	NA	T	T	Y	T	T	T	T	T	T	Y	T	T	T	T	T	T	T	T	T	T	T	T	T	T	T	T	T	T	T	T	T	T	T	T	T	T	T	T	T
S1_2458749	T/G	1	2458749	+	NA	NA	NA	NA	NA	NA	T	T	T	T	K	T	T	T	T	T	T	T	T	T	T	T	T	T	T	T	T	T	T	T	T	T	T	T	T	T	T	T	T	T	T	T	T	T	T
S1_2458774	A/G	1	2458774	+	NA	NA	NA	NA	NA	NA	A	A	A	A	A	A	A	A	A	A	A	A	A	A	A	A	A	A	A	A	A	A	A	A	A	A	A	A	A	A	A	A	A	A	A	A	A	A	A
S1_2459492	A/C	1	2459492	+	NA	NA	NA	NA	NA	NA	A	A	A	A	A	A	A	A	A	A	A	A	A	A	A	A	A	A	A	N	A	A	A	N	M	A	A	A	A	A	A	A	A	A	A	A	A	A	A
S1_2460918	G/C	1	2460918	+	NA	NA	NA	NA	NA	NA	G	G	G	G	G	G	G	N	G	G	G	G	G	G	G	G	G	G	G	G	G	G	G	G	G	G	N	G	G	N	G	G	G	G	G	G	N	N	G
S1_2460983	A/G	1	2460983	+	NA	NA	NA	NA	NA	NA	A	N	A	A	A	A	A	A	A	A	A	A	A	A	A	A	A	A	A	A	R	N	A	A	A	A	A	A	A	A	A	A	A	A	A	A	A	N	A
S1_2461010	G/C	1	2461010	+	NA	NA	NA	NA	NA	NA	G	N	G	G	G	N	G	G	G	G	G	G	G	G	G	G	G	G	G	G	G	G	N	N	G	G	G	G	G	G	G	G	N	G	G	G	G	N	G
S1_2461015	A/C	1	2461015	+	NA	NA	NA	NA	NA	NA	A	N	A	M	A	N	A	A	A	A	A	A	A	A	M	A	M	A	M	A	A	A	N	N	A	M	A	A	A	A	M	A	N	M	A	A	A	N	A
S1_2461020	A/C	1	2461020	+	NA	NA	NA	NA	NA	NA	A	N	A	M	A	N	M	A	A	M	A	M	A	M	A	A	M	A	A	M	M	A	N	N	A	M	M	M	A	A	M	M	N	M	M	A	A	N	A
S1_2461026	A/C	1	2461026	+	NA	NA	NA	NA	NA	NA	A	N	M	A	A	N	M	A	A	A	M	M	M	A	M	A	M	A	M	A	A	A	N	N	A	A	M	A	A	A	M	A	N	M	A	A	A	N	M
S1_2461047	A/C	1	2461047	+	NA	NA	NA	NA	NA	NA	A	N	M	M	A	N	A	A	A	M	A	M	A	M	M	M	A	M	M	M	M	A	N	N	M	M	M	A	C	A	M	M	N	M	A	M	C	N	A
S1_2461076	A/C	1	2461076	+	NA	NA	NA	NA	NA	NA	A	N	A	M	A	A	A	A	A	A	A	A	A	A	A	A	A	A	A	A	A	A	A	N	A	A	N	A	N	A	A	C	A	A	A	A	A	A	A
S1_2461083	T/C	1	2461083	+	NA	NA	NA	NA	NA	NA	T	N	N	T	Y	T	T	T	T	T	T	T	T	T	T	T	T	T	T	T	T	T	T	T	N	T	T	T	T	T	T	T	T	T	T	T	T	C	T
S1_2461094	A/C	1	2461094	+	NA	NA	NA	NA	NA	NA	A	N	A	A	A	A	A	A	A	A	A	A	A	A	A	A	A	A	A	A	A	A	A	M	A	A	N	A	N	A	A	A	A	A	A	A	A	A	A
S1_2461097	G/C	1	2461097	+	NA	NA	NA	NA	NA	NA	G	N	N	G	G	G	G	G	G	G	G	G	G	G	G	G	G	G	G	G	G	G	G	G	N	G	G	G	G	G	G	G	G	G	G	G	G	G	S
S1_2461150	T/C	1	2461150	+	NA	NA	NA	NA	NA	NA	T	T	C	T	T	T	T	T	T	T	T	T	T	T	T	T	T	T	T	T	T	T	T	T	T	T	T	T	T	T	N	T	T	T	T	T	T	N	T
S1_2461181	C/G	1	2461181	+	NA	NA	NA	NA	NA	NA	N	N	C	C	C	C	C	N	C	C	C	C	S	C	C	C	C	C	C	C	C	C	N	C	C	C	C	C	N	C	C	C	N	C	C	C	C	C	C
S1_2461183	C/G	1	2461183	+	NA	NA	NA	NA	NA	NA	N	N	C	C	C	C	C	N	C	C	C	C	C	C	C	C	C	C	C	C	C	C	N	C	C	C	C	C	N	C	C	C	N	C	C	C	C	C	C
S1_2462401	A/G	1	2462401	+	NA	NA	NA	NA	NA	NA	A	A	A	A	A	A	A	A	A	A	A	A	A	A	A	A	A	A	A	A	A	A	A	A	A	A	A	A	A	A	A	A	G	A	A	A	A	A	A
S1_2462414	A/G	1	2462414	+	NA	NA	NA	NA	NA	NA	A	A	R	A	A	A	A	A	A	A	A	A	A	A	A	A	A	A	A	A	A	A	A	A	A	A	A	A	A	A	A	A	A	A	A	A	A	A	A
S1_2462479	T/C	1	2462479	+	NA	NA	NA	NA	NA	NA	T	T	T	T	T	N	T	T	N	N	T	T	Y	T	T	T	T	T	T	T	T	T	T	T	T	T	T	T	N	T	T	N	T	T	T	T	T	T	T
S1_2466032	T/G	1	2466032	+	NA	NA	NA	NA	NA	NA	T	T	T	T	N	T	T	T	T	T	T	T	T	T	T	T	T	T	T	T	N	T	N	T	T	T	K	T	T	N	N	T	T	T	T	T	T	N	T
S1_2466073	T/C	1	2466073	+	NA	NA	NA	NA	NA	NA	T	N	N	T	T	N	T	T	T	T	T	T	T	T	T	T	T	T	T	T	T	N	T	T	N	T	T	T	T	T	T	T	T	T	T	T	C	T	T
S1_2466161	T/G	1	2466161	+	NA	NA	NA	NA	NA	NA	T	T	N	T	T	T	T	T	T	T	T	T	T	T	T	T	T	T	T	T	T	N	T	T	T	T	T	T	T	T	T	T	T	T	T	T	T	N	T
S1_2466187	T/G	1	2466187	+	NA	NA	NA	NA	NA	NA	K	T	T	T	T	T	T	T	T	T	T	T	T	T	T	T	T	K	T	K	K	N	T	K	T	T	T	T	T	T	T	T	T	T	T	T	T	N	T
S1_2466189	A/C	1	2466189	+	NA	NA	NA	NA	NA	NA	A	A	A	A	A	N	A	A	A	A	A	A	A	A	A	A	A	A	A	A	A	A	A	A	A	A	A	A	N	N	A	A	A	M	A	A	A	A	A
S1_2466288	A/C	1	2466288	+	NA	NA	NA	NA	NA	NA	A	A	A	A	A	A	A	A	A	A	A	A	A	A	A	A	A	A	A	A	A	A	A	A	A	A	A	A	N	A	N	N	A	A	A	A	A	A	A
S1_2466395	C/G	1	2466395	+	NA	NA	NA	NA	NA	NA	C	C	C	C	C	N	C	C	C	C	C	C	C	C	C	C	C	C	C	C	C	C	C	C	C	C	C	C	N	C	C	C	C	C	C	C	C	C	C
S1_2466409	C/G	1	2466409	+	NA	NA	NA	NA	NA	NA	C	C	C	C	C	C	C	C	C	C	C	C	C	C	C	C	C	C	S	C	C	C	N	S	C	C	C	C	C	C	N	C	C	C	C	C	C	C	C
S1_2466411	A/C	1	2466411	+	NA	NA	NA	NA	NA	NA	A	A	A	A	A	A	A	A	A	A	A	A	A	A	A	A	A	A	A	A	A	M	N	A	A	A	A	A	A	A	N	A	A	A	A	A	A	A	A
S1_2466412	G/C	1	2466412	+	NA	NA	NA	NA	NA	NA	G	G	G	G	G	N	G	G	G	G	G	G	G	G	G	G	G	G	G	G	G	G	G	G	G	G	G	G	N	G	C	G	G	G	G	G	G	G	G
S1_2466471	A/C	1	2466471	+	NA	NA	NA	NA	NA	NA	A	A	A	A	A	A	A	A	A	A	A	A	A	A	A	A	A	A	N	A	A	A	N	A	A	A	A	A	A	A	N	A	N	A	A	A	M	N	A
S1_2466483	A/C	1	2466483	+	NA	NA	NA	NA	NA	NA	A	A	A	A	A	A	A	A	A	A	A	A	A	A	A	A	A	A	N	A	A	A	N	A	A	A	A	A	A	A	N	A	N	A	A	A	M	N	A
S1_2466525	T/G	1	2466525	+	NA	NA	NA	NA	NA	NA	T	K	T	T	K	T	T	T	T	T	T	T	T	T	T	T	T	T	T	T	T	T	T	T	T	T	T	T	T	N	T	T	T	T	T	T	T	N	T
S1_2466540	T/G	1	2466540	+	NA	NA	NA	NA	NA	NA	T	T	T	T	T	T	T	T	T	T	T	T	T	T	T	T	T	T	T	T	T	T	T	T	T	T	T	T	T	N	T	T	T	T	T	T	T	N	T
S1_2466541	G/A	1	2466541	+	NA	NA	NA	NA	NA	NA	G	N	G	R	G	G	G	G	G	G	G	G	G	G	G	G	G	G	G	G	G	G	G	G	G	G	G	G	G	N	N	G	G	N	G	G	G	G	G
S1_2466545	A/C	1	2466545	+	NA	NA	NA	NA	NA	NA	A	N	A	A	A	A	A	A	A	M	A	A	A	A	A	A	A	A	M	A	A	A	A	A	A	A	A	A	A	N	N	A	A	N	A	A	A	A	A
S1_2466663	A/C	1	2466663	+	NA	NA	NA	NA	NA	NA	A	N	N	A	A	A	M	A	A	A	A	A	A	A	A	A	A	A	N	A	A	A	N	N	A	A	A	A	A	N	N	A	A	A	A	M	A	A	A
S1_2466666	A/C	1	2466666	+	NA	NA	NA	NA	NA	NA	A	N	N	A	A	A	A	A	A	A	A	A	A	A	A	A	A	M	N	A	A	A	N	N	C	A	A	A	A	N	N	A	A	A	A	A	A	A	A
S1_2466669	T/G	1	2466669	+	NA	NA	NA	NA	NA	NA	T	N	N	T	T	T	T	T	T	T	T	T	T	T	T	T	T	K	N	T	T	T	N	N	G	T	T	T	T	N	N	T	T	T	T	T	T	T	T
S1_2470945	T/G	1	2470945	+	NA	NA	NA	NA	NA	NA	T	N	T	T	K	K	T	T	T	T	T	T	T	T	T	T	T	T	T	T	T	T	N	T	T	T	T	T	T	T	T	T	T	T	T	T	T	N	T
S1_2471066	A/C	1	2471066	+	NA	NA	NA	NA	NA	NA	A	A	A	A	N	A	A	N	A	A	A	A	A	A	A	A	A	A	A	N	A	A	A	A	N	A	A	A	A	N	A	A	A	A	A	A	A	N	A
S1_2471983	C/T	1	2471983	+	NA	NA	NA	NA	NA	NA	C	N	Y	C	C	C	C	C	C	C	C	C	C	C	C	C	C	C	C	C	C	C	C	C	C	C	C	C	C	C	C	C	C	C	C	C	N	C	C
S1_2474776	G/A	1	2474776	+	NA	NA	NA	NA	NA	NA	G	G	N	G	G	N	G	G	G	G	G	G	G	G	G	G	G	G	G	G	G	G	G	G	G	G	G	G	N	N	G	G	G	G	G	G	N	G	G
S1_2474840	T/C	1	2474840	+	NA	NA	NA	NA	NA	NA	T	T	T	T	T	T	T	T	T	T	T	T	T	T	T	T	T	T	T	T	T	N	T	T	T	T	T	T	T	T	T	T	T	T	T	T	T	T	T
S1_2475583	G/C	1	2475583	+	NA	NA	NA	NA	NA	NA	G	N	G	G	G	G	G	G	G	G	G	G	G	G	G	G	G	G	G	G	G	G	N	G	G	G	G	N	G	N	G	G	G	G	G	G	G	N	G
S1_2475610	C/G	1	2475610	+	NA	NA	NA	NA	NA	NA	C	C	C	C	C	C	C	C	C	C	C	C	C	C	C	C	C	C	C	C	N	C	C	C	C	C	C	C	N	C	C	C	C	C	C	C	S	C	C
S1_2476875	A/C	1	2476875	+	NA	NA	NA	NA	NA	NA	A	A	A	A	N	A	A	A	M	A	A	A	A	A	A	A	A	A	A	A	A	A	A	A	N	A	N	A	A	A	A	A	A	A	A	M	A	A	A
S1_2479593	T/G	1	2479593	+	NA	NA	NA	NA	NA	NA	T	T	N	T	T	N	T	T	T	T	T	T	T	T	T	T	T	T	T	T	T	T	T	T	T	T	T	T	T	N	K	T	T	T	T	T	T	G	T
S1_2513103	T/G	1	2513103	+	NA	NA	NA	NA	NA	NA	T	N	T	T	T	T	T	T	T	T	T	T	T	T	T	T	T	T	K	T	T	T	T	T	N	T	T	T	N	N	T	T	T	T	K	T	T	N	T
S1_2513113	T/G	1	2513113	+	NA	NA	NA	NA	NA	NA	T	N	T	T	G	T	T	T	T	T	T	T	T	T	T	T	T	T	T	T	T	T	T	T	N	T	T	T	N	N	T	T	T	T	T	T	T	N	T
S1_2513262	T/C	1	2513262	+	NA	NA	NA	NA	NA	NA	T	N	N	T	N	T	T	T	T	T	T	T	T	T	T	T	T	T	T	T	T	T	N	T	T	T	T	T	N	N	T	T	Y	T	Y	T	T	N	T
S1_2513669	T/G	1	2513669	+	NA	NA	NA	NA	NA	NA	T	N	T	T	T	T	T	T	T	T	T	T	T	T	T	T	T	T	T	T	N	N	K	T	T	T	T	T	N	N	T	T	T	T	T	T	T	N	T
S1_2513825	T/G	1	2513825	+	NA	NA	NA	NA	NA	NA	T	N	T	T	N	T	T	T	T	T	T	T	T	T	T	T	T	T	T	T	T	T	T	T	T	T	T	T	T	N	T	G	T	T	T	T	N	T	T
S1_2515866	A/C	1	2515866	+	NA	NA	NA	NA	NA	NA	A	N	A	A	A	A	A	A	A	A	A	A	A	A	A	A	A	A	A	A	N	A	N	A	A	A	A	A	A	A	A	A	A	A	A	A	A	N	A
S1_2515922	A/G	1	2515922	+	NA	NA	NA	NA	NA	NA	A	N	A	A	A	A	A	A	A	A	A	A	A	A	A	A	A	A	A	A	A	A	A	N	A	A	A	A	A	A	A	A	A	A	A	A	A	A	A
S1_2515969	T/C	1	2515969	+	NA	NA	NA	NA	NA	NA	T	N	T	T	T	T	T	T	T	T	T	T	T	T	T	T	T	T	T	T	T	T	Y	N	T	T	T	T	T	T	T	T	T	T	T	T	T	T	T
S1_2517056	T/G	1	2517056	+	NA	NA	NA	NA	NA	NA	T	T	T	T	T	N	T	T	T	T	T	T	T	T	T	T	T	T	T	T	N	K	N	T	T	T	T	T	T	T	T	T	N	T	T	T	N	T	T
S1_2518298	A/C	1	2518298	+	NA	NA	NA	NA	NA	NA	A	N	A	A	N	N	A	A	A	A	A	A	A	A	A	A	A	A	A	M	A	A	A	A	A	A	A	A	N	A	A	A	N	A	A	A	A	N	A
S1_2521038	A/C	1	2521038	+	NA	NA	NA	NA	NA	NA	A	N	A	A	A	N	A	A	A	A	A	A	A	A	A	A	A	A	A	A	A	A	N	A	A	A	A	A	N	A	A	A	A	A	A	A	A	N	A
S1_2522390	T/C	1	2522390	+	NA	NA	NA	NA	NA	NA	T	T	T	T	Y	T	T	T	T	T	T	T	T	T	T	T	T	T	T	T	T	N	N	Y	T	T	T	T	N	N	T	T	N	T	T	T	T	N	T
S1_2523871	T/C	1	2523871	+	NA	NA	NA	NA	NA	NA	T	N	T	T	T	N	N	T	Y	T	T	T	T	T	T	T	T	T	T	T	T	T	T	T	T	T	T	T	T	T	T	T	Y	T	T	T	T	T	T
S1_2527882	T/C	1	2527882	+	NA	NA	NA	NA	NA	NA	T	N	T	T	T	T	T	N	T	T	T	T	T	T	T	T	T	T	T	T	T	T	T	N	T	T	N	T	N	T	T	T	N	T	T	T	T	T	T
S1_2527948	T/G	1	2527948	+	NA	NA	NA	NA	NA	NA	T	N	T	T	T	T	T	T	T	T	T	T	T	T	T	T	T	T	T	T	T	T	T	T	T	T	T	T	N	T	N	T	T	T	T	T	T	T	T
S1_2527981	T/G	1	2527981	+	NA	NA	NA	NA	NA	NA	T	N	T	K	T	K	T	N	N	T	T	K	K	K	K	T	K	T	K	T	T	T	N	T	T	T	T	T	N	N	T	N	K	K	T	T	T	T	T
S1_2534558	T/C	1	2534558	+	NA	NA	NA	NA	NA	NA	T	N	T	T	T	T	T	T	T	T	T	T	T	T	T	T	T	T	T	T	T	T	T	T	T	T	N	N	T	T	Y	T	T	T	T	T	T	N	T
S1_2534563	A/C	1	2534563	+	NA	NA	NA	NA	NA	NA	A	N	A	A	M	A	A	A	A	A	A	A	A	A	A	A	M	M	M	A	A	C	A	A	A	A	N	N	A	A	M	A	A	M	A	A	A	N	A
S1_2534568	A/C	1	2534568	+	NA	NA	NA	NA	NA	NA	A	N	A	A	A	A	A	A	A	A	A	A	A	A	A	A	A	A	A	A	A	A	A	A	A	A	N	N	A	A	M	A	M	A	A	M	A	N	A
S1_2534578	T/G	1	2534578	+	NA	NA	NA	NA	NA	NA	T	N	N	T	T	T	T	T	T	T	T	T	T	T	T	T	T	T	T	T	T	T	T	T	T	T	T	T	N	T	T	T	T	K	T	T	T	T	T
S1_2534582	A/C	1	2534582	+	NA	NA	NA	NA	NA	NA	A	N	A	A	A	A	A	A	A	A	A	M	A	A	A	A	A	A	A	A	A	A	A	A	A	A	N	N	A	A	A	A	A	A	A	A	A	N	A
S1_2534696	A/C	1	2534696	+	NA	NA	NA	NA	NA	NA	A	N	N	A	A	N	A	A	A	A	A	M	A	A	A	A	A	A	A	A	N	A	A	A	A	A	A	A	N	N	A	A	A	A	A	A	A	A	A
S1_2534751	G/C	1	2534751	+	NA	NA	NA	NA	NA	NA	G	N	N	G	G	N	G	G	G	G	G	G	G	G	G	G	G	G	G	G	N	S	G	G	G	G	G	G	N	N	G	G	G	G	G	G	G	G	G
S1_2535678	T/C	1	2535678	+	NA	NA	NA	NA	NA	NA	T	N	T	T	T	T	T	T	T	T	T	T	T	Y	T	T	T	N	T	T	T	T	T	T	T	T	T	T	T	N	N	N	T	T	T	T	T	N	T
S1_2539942	T/C	1	2539942	+	NA	NA	NA	NA	NA	NA	T	T	T	T	T	T	T	T	T	T	T	T	T	T	T	T	T	T	T	T	T	T	T	T	T	T	T	T	T	N	T	Y	T	T	T	T	T	T	T
S1_2540069	A/G	1	2540069	+	NA	NA	NA	NA	NA	NA	A	N	A	A	A	A	A	A	A	N	A	A	A	A	A	A	A	A	R	A	R	A	A	A	A	A	A	A	A	G	A	N	A	A	A	A	A	N	A
S1_2540086	A/C	1	2540086	+	NA	NA	NA	NA	NA	NA	M	N	A	A	A	N	A	A	A	A	A	A	A	A	A	A	A	A	A	A	A	A	A	A	A	A	A	A	A	A	A	A	A	A	A	A	A	A	A
S1_2540122	C/G	1	2540122	+	NA	NA	NA	NA	NA	NA	C	N	C	C	C	N	C	C	C	C	C	C	C	C	C	C	C	C	C	S	C	C	C	C	C	C	C	C	C	C	C	S	C	C	C	C	C	C	C
S1_2540127	C/G	1	2540127	+	NA	NA	NA	NA	NA	NA	C	C	C	C	C	C	C	C	C	C	C	C	C	C	C	C	C	C	C	C	C	C	C	C	C	C	C	C	N	C	C	C	C	C	C	C	C	C	C
S1_2540143	A/G	1	2540143	+	NA	NA	NA	NA	NA	NA	A	N	A	A	A	N	A	A	A	A	A	A	A	A	A	A	A	A	A	A	A	A	A	A	A	A	A	A	A	A	A	A	A	A	A	A	A	A	A
S1_2540173	T/C	1	2540173	+	NA	NA	NA	NA	NA	NA	T	N	T	T	T	T	T	T	T	T	T	T	T	T	T	T	T	T	T	T	T	T	T	T	T	T	T	T	T	N	T	T	T	T	T	T	T	T	T
S1_2540204	C/T	1	2540204	+	NA	NA	NA	NA	NA	NA	C	N	C	C	C	C	C	C	C	C	C	C	C	C	C	C	C	C	C	C	C	C	C	C	C	C	C	C	C	N	C	C	C	C	C	C	C	C	C
S1_2540319	T/G	1	2540319	+	NA	NA	NA	NA	NA	NA	T	K	N	T	T	T	T	N	T	T	T	T	T	T	T	T	T	T	T	T	T	N	T	T	T	T	K	T	N	T	T	T	N	T	N	T	T	N	K
S1_2540557	G/A	1	2540557	+	NA	NA	NA	NA	NA	NA	G	G	G	G	G	G	G	G	G	G	G	G	G	G	G	G	G	G	G	G	G	G	G	G	N	G	G	G	N	G	R	G	G	G	G	G	G	N	G
S1_2540579	A/G	1	2540579	+	NA	NA	NA	NA	NA	NA	A	A	A	A	A	A	A	A	A	A	A	A	A	A	A	A	A	A	A	N	A	A	A	A	N	A	A	A	N	A	A	A	A	A	A	A	A	N	A
S1_2542670	G/A	1	2542670	+	NA	NA	NA	NA	NA	NA	N	G	G	G	G	G	G	G	G	G	G	G	G	G	G	G	G	G	G	G	G	G	G	N	G	G	G	G	N	G	G	N	G	G	G	G	G	G	G
S1_2542689	A/C	1	2542689	+	NA	NA	NA	NA	NA	NA	M	A	A	A	A	A	N	A	A	A	A	A	M	A	A	A	A	A	M	A	M	A	N	A	N	A	A	A	M	N	A	A	A	A	M	M	N	N	A
S1_2542692	T/C	1	2542692	+	NA	NA	NA	NA	NA	NA	T	T	T	T	T	T	N	T	T	T	T	T	T	T	T	T	T	T	Y	T	T	T	N	T	N	T	T	T	T	N	T	T	T	T	T	T	N	N	T
S1_2542695	A/C	1	2542695	+	NA	NA	NA	NA	NA	NA	A	A	A	A	A	A	N	A	A	A	A	A	A	A	A	A	A	A	A	A	M	A	N	A	N	A	A	A	A	N	A	A	A	A	A	A	N	N	A
S1_2542700	A/C	1	2542700	+	NA	NA	NA	NA	NA	NA	A	A	A	A	M	A	N	A	A	A	A	A	A	A	A	A	A	A	A	A	A	A	N	A	N	A	A	M	A	N	A	A	A	A	A	A	N	N	A
S1_2542771	A/G	1	2542771	+	NA	NA	NA	NA	NA	NA	A	A	A	A	A	A	A	A	A	A	A	A	A	A	A	A	A	A	A	A	N	A	A	R	N	A	A	A	A	A	A	N	A	A	A	A	A	N	A
S1_2555117	A/G	1	2555117	+	NA	NA	NA	NA	NA	NA	A	N	A	A	N	N	A	A	A	A	A	A	A	A	A	A	A	A	A	A	A	A	A	A	A	A	A	A	N	A	A	A	N	A	A	A	N	N	A
S1_2576876	T/G	1	2576876	+	NA	NA	NA	NA	NA	NA	T	T	T	T	T	T	T	T	T	T	T	T	T	T	T	T	T	T	T	T	T	N	T	T	T	K	T	T	N	T	T	T	N	N	K	T	T	N	T
S1_2576982	T/C	1	2576982	+	NA	NA	NA	NA	NA	NA	T	N	T	T	T	T	T	T	T	T	T	T	T	T	T	T	T	T	T	T	T	T	T	T	T	T	T	T	T	N	T	T	T	T	Y	T	T	T	T
S1_2578842	A/T	1	2578842	+	NA	NA	NA	NA	NA	NA	A	N	T	A	T	N	A	A	A	T	T	A	T	T	T	A	T	A	T	T	A	T	A	A	T	T	T	W	T	N	T	A	T	T	T	T	A	A	W
S1_2578894	A/T	1	2578894	+	NA	NA	NA	NA	NA	NA	A	N	A	A	A	A	N	A	A	A	A	A	A	A	A	A	A	A	A	A	A	A	N	A	A	A	A	A	N	N	A	A	A	A	A	A	A	N	A
S1_2578908	A/G	1	2578908	+	NA	NA	NA	NA	NA	NA	A	N	G	R	G	G	N	A	A	G	G	A	G	G	G	A	G	A	G	R	A	G	N	A	G	G	G	R	N	N	G	A	G	G	G	G	A	N	R
S1_2581534	T/G	1	2581534	+	NA	NA	NA	NA	NA	NA	T	T	T	T	T	T	T	T	T	T	T	T	T	T	T	T	T	K	T	T	T	N	N	T	T	T	T	T	N	N	T	T	T	T	T	T	T	T	T
S1_2581675	A/C	1	2581675	+	NA	NA	NA	NA	NA	NA	A	N	N	A	A	A	A	A	A	A	A	A	A	A	A	A	A	A	A	A	A	A	N	A	A	A	M	A	N	A	N	A	A	A	A	A	A	N	A
S1_2581917	G/C	1	2581917	+	NA	NA	NA	NA	NA	NA	G	G	G	G	G	G	G	G	G	G	G	G	G	G	G	G	S	G	G	G	G	G	G	G	G	G	G	G	G	G	G	G	G	G	G	G	G	N	G
S1_2581919	T/C	1	2581919	+	NA	NA	NA	NA	NA	NA	T	T	T	T	T	T	T	T	T	T	T	T	T	T	T	T	T	T	T	T	T	T	Y	Y	T	T	T	T	T	T	T	T	T	T	T	T	T	N	T
S1_2581925	T/C	1	2581925	+	NA	NA	NA	NA	NA	NA	T	T	T	T	T	T	T	T	T	T	T	Y	Y	T	T	T	T	T	T	Y	T	T	T	T	Y	Y	T	Y	T	T	T	T	T	T	T	T	T	N	T
S1_2581931	G/C	1	2581931	+	NA	NA	NA	NA	NA	NA	N	N	G	G	G	G	G	G	G	G	G	G	G	G	G	G	G	G	N	G	G	G	G	G	G	G	S	G	G	G	G	G	G	G	G	G	N	N	G
S1_2581934	T/C	1	2581934	+	NA	NA	NA	NA	NA	NA	T	T	T	T	T	T	Y	T	T	T	T	T	T	T	T	T	T	T	Y	Y	T	Y	T	T	T	T	T	Y	T	T	T	T	T	Y	Y	T	T	N	T
S1_2581945	T/C	1	2581945	+	NA	NA	NA	NA	NA	NA	N	N	T	T	T	T	T	T	T	Y	T	T	T	T	T	T	T	T	N	T	T	T	T	T	T	T	T	T	T	T	T	T	T	T	T	T	N	N	T
S1_2581952	A/C	1	2581952	+	NA	NA	NA	NA	NA	NA	N	N	A	A	A	A	A	A	A	A	A	A	A	A	A	A	A	A	N	A	A	A	A	A	A	A	A	A	A	A	A	A	A	A	A	A	N	N	A
S1_2590356	T/G	1	2590356	+	NA	NA	NA	NA	NA	NA	T	N	T	T	T	T	T	T	T	T	T	T	T	T	T	T	T	T	T	T	T	T	T	T	T	T	T	T	T	T	T	T	T	T	T	T	T	N	T
S1_2590364	A/G	1	2590364	+	NA	NA	NA	NA	NA	NA	A	N	A	A	A	A	A	A	A	A	A	A	A	A	A	A	A	A	A	A	A	A	A	A	A	A	A	A	A	A	A	A	A	A	A	A	A	N	A
S1_2590408	A/C	1	2590408	+	NA	NA	NA	NA	NA	NA	A	N	A	A	A	A	A	A	N	A	A	A	A	A	A	A	A	A	A	A	A	A	A	A	A	A	A	A	A	A	A	A	A	A	A	A	A	N	A
S1_2594736	A/C	1	2594736	+	NA	NA	NA	NA	NA	NA	A	N	A	A	A	A	A	A	A	A	A	A	A	A	A	A	A	A	A	A	A	A	A	N	A	A	A	A	A	A	N	A	A	A	A	A	N	N	A
S1_2595051	T/G	1	2595051	+	NA	NA	NA	NA	NA	NA	T	T	T	T	T	T	T	T	T	T	T	T	T	T	T	T	K	T	T	T	T	T	T	T	T	T	T	N	T	T	N	T	T	T	T	T	N	T	T
S1_2595186	A/G	1	2595186	+	NA	NA	NA	NA	NA	NA	A	N	A	A	A	A	A	A	A	N	A	A	A	A	A	A	A	A	A	A	A	N	A	A	A	A	A	A	A	N	A	N	N	A	A	N	A	A	A
S1_2595218	A/C	1	2595218	+	NA	NA	NA	NA	NA	NA	A	N	A	A	A	A	A	A	A	A	A	A	A	A	A	A	A	A	A	A	A	N	A	A	A	A	A	A	A	N	A	N	N	A	A	M	A	A	A
S1_2604301	T/C	1	2604301	+	NA	NA	NA	NA	NA	NA	T	T	N	T	T	T	T	T	T	T	T	T	T	T	T	Y	T	T	T	T	T	T	T	T	T	T	N	T	T	N	T	N	T	T	T	T	T	T	T
S1_2604353	A/G	1	2604353	+	NA	NA	NA	NA	NA	NA	R	N	A	A	A	N	A	A	A	A	A	A	A	A	A	A	A	A	A	A	N	A	A	A	N	A	A	A	N	A	N	A	A	A	A	A	A	A	A
S1_2604371	A/G	1	2604371	+	NA	NA	NA	NA	NA	NA	A	N	A	A	A	N	A	A	A	A	A	A	A	A	A	A	A	A	A	A	N	A	A	A	N	A	A	A	N	A	N	A	A	A	A	A	A	A	A
S1_2606206	A/G	1	2606206	+	NA	NA	NA	NA	NA	NA	A	N	A	A	A	A	N	N	A	A	A	A	A	A	A	A	A	A	A	A	N	A	A	A	A	A	A	A	A	A	N	A	A	A	A	A	A	N	A
S1_2607100	C/G	1	2607100	+	NA	NA	NA	NA	NA	NA	N	C	C	S	C	C	G	G	G	C	C	G	C	C	C	G	C	G	C	C	G	C	S	G	C	C	C	S	C	G	N	G	C	C	C	C	G	C	S
S1_2607138	A/G	1	2607138	+	NA	NA	NA	NA	NA	NA	A	N	A	A	A	A	A	A	A	A	A	A	A	A	A	A	A	A	A	A	A	N	A	A	A	A	A	A	A	A	A	A	R	A	N	A	A	A	A
S1_2607147	T/C	1	2607147	+	NA	NA	NA	NA	NA	NA	T	N	T	T	T	T	T	T	T	T	T	T	T	T	T	T	T	T	T	Y	T	N	T	T	T	T	T	Y	T	T	T	T	T	T	N	T	T	T	T
S1_2607205	A/C	1	2607205	+	NA	NA	NA	NA	NA	NA	A	A	A	A	M	A	A	A	A	A	A	A	A	A	A	A	A	A	A	A	A	M	A	M	A	N	A	A	A	A	N	A	A	A	A	A	A	A	A
S1_2607252	T/G	1	2607252	+	NA	NA	NA	NA	NA	NA	T	N	K	T	T	T	T	T	T	T	T	T	T	T	T	T	T	T	T	T	T	T	T	T	T	T	T	T	T	T	T	T	K	T	T	T	T	N	T
S1_2607315	A/C	1	2607315	+	NA	NA	NA	NA	NA	NA	A	A	A	A	A	M	A	N	A	A	A	A	A	A	A	A	M	A	A	A	A	A	N	A	A	A	A	A	N	A	N	A	M	A	A	A	A	N	M
S1_2611740	T/G	1	2611740	+	NA	NA	NA	NA	NA	NA	T	N	T	T	T	T	T	T	T	T	T	T	T	T	T	T	T	T	T	K	T	T	T	N	T	T	T	T	T	T	T	K	K	T	K	T	N	N	T
S1_2612039	A/G	1	2612039	+	NA	NA	NA	NA	NA	NA	A	N	A	A	A	A	R	A	A	A	A	A	A	A	A	A	A	A	A	A	A	N	A	A	A	A	N	A	A	N	N	A	A	A	A	A	A	N	A
S1_2612047	T/C	1	2612047	+	NA	NA	NA	NA	NA	NA	T	N	T	T	T	T	T	T	T	T	T	T	T	T	T	T	T	T	T	T	T	N	T	T	T	T	N	T	T	N	N	T	T	T	T	T	T	N	T
S1_2612057	T/C	1	2612057	+	NA	NA	NA	NA	NA	NA	T	N	T	T	T	T	T	Y	T	T	T	T	T	T	T	T	T	T	Y	T	T	N	T	T	T	T	N	T	T	N	N	T	T	T	T	T	T	N	T
S1_2623611	A/G	1	2623611	+	NA	NA	NA	NA	NA	NA	A	N	A	A	A	A	A	A	A	R	A	A	A	A	A	A	A	A	N	A	A	N	A	A	A	A	A	A	N	A	A	A	A	A	A	A	A	A	A
S1_2623627	G/A	1	2623627	+	NA	NA	NA	NA	NA	NA	G	G	N	G	G	G	G	G	G	G	G	G	G	G	G	G	G	G	N	R	G	N	G	G	G	G	G	G	G	G	N	G	N	G	G	N	G	G	G
S1_2623635	A/C	1	2623635	+	NA	NA	NA	NA	NA	NA	A	A	N	A	A	A	A	A	M	M	A	A	M	M	M	A	A	A	N	M	A	N	M	A	A	A	M	A	A	A	N	A	N	M	A	N	A	A	A
S1_2628433	A/C	1	2628433	+	NA	NA	NA	NA	NA	NA	A	A	A	A	A	A	N	A	A	A	A	A	A	A	A	A	A	A	A	A	A	N	A	A	A	A	A	A	A	A	A	N	A	A	A	N	A	N	A
S1_2630632	A/C	1	2630632	+	NA	NA	NA	NA	NA	NA	A	N	A	A	A	N	A	A	M	A	A	A	A	A	A	A	A	A	A	A	A	M	A	A	A	A	A	A	A	N	A	A	N	A	A	M	A	A	A
S1_2630635	A/C	1	2630635	+	NA	NA	NA	NA	NA	NA	A	N	A	A	A	N	A	A	A	A	A	A	M	A	A	A	A	A	A	A	A	A	A	A	A	A	A	A	A	N	A	A	N	A	A	A	A	A	A
S1_2630655	G/T	1	2630655	+	NA	NA	NA	NA	NA	NA	G	N	G	G	G	N	G	G	G	K	G	G	G	G	G	G	G	G	G	G	G	G	G	G	K	G	G	G	G	N	G	G	N	K	G	G	G	G	G
S1_2633785	A/C	1	2633785	+	NA	NA	NA	NA	NA	NA	A	N	A	A	A	A	A	A	A	A	A	A	A	A	A	A	A	A	A	A	A	A	A	A	A	A	A	N	C	N	A	A	A	A	A	A	N	N	A
S1_2633826	T/G	1	2633826	+	NA	NA	NA	NA	NA	NA	T	N	T	T	T	T	T	T	T	K	T	T	T	T	T	T	T	T	T	T	N	T	T	N	T	T	T	T	T	T	N	G	T	N	T	T	T	N	T
S1_2634675	G/T	1	2634675	+	NA	NA	NA	NA	NA	NA	G	T	T	K	N	T	G	G	G	T	T	G	T	T	T	G	T	G	N	G	G	N	G	G	T	T	T	K	N	G	N	N	T	T	T	T	G	T	K
S1_2634718	A/C	1	2634718	+	NA	NA	NA	NA	NA	NA	A	N	M	A	A	A	A	A	A	A	A	A	A	A	A	A	A	A	A	A	A	A	N	N	A	A	A	A	A	A	A	C	A	A	A	A	A	A	A
S1_2638257	A/G	1	2638257	+	NA	NA	NA	NA	NA	NA	R	A	R	R	R	R	R	R	R	R	R	R	R	R	R	R	R	R	R	R	R	R	R	R	R	R	R	A	R	A	N	R	N	R	A	G	R	A	R
S1_2638264	C/T	1	2638264	+	NA	NA	NA	NA	NA	NA	C	C	C	C	C	C	C	C	Y	C	C	C	C	C	C	C	C	C	C	C	C	C	C	C	Y	C	C	C	C	C	N	C	C	C	C	C	N	C	C
S1_2638300	T/C	1	2638300	+	NA	NA	NA	NA	NA	NA	Y	T	Y	Y	Y	Y	Y	Y	Y	Y	Y	Y	Y	Y	Y	Y	Y	Y	Y	Y	Y	Y	Y	Y	Y	Y	Y	T	Y	T	N	Y	N	Y	T	C	Y	T	Y
S1_2638303	A/G	1	2638303	+	NA	NA	NA	NA	NA	NA	R	A	R	R	R	R	R	R	R	R	R	R	R	R	R	R	R	R	R	R	R	R	R	R	R	R	R	A	R	A	N	R	N	R	A	G	R	A	R
S1_2652115	C/G	1	2652115	+	NA	NA	NA	NA	NA	NA	C	C	C	C	N	C	C	S	C	C	C	C	C	C	C	C	C	C	C	C	C	C	C	C	N	C	C	C	C	N	C	C	C	C	C	C	C	C	C
S1_2652136	T/C	1	2652136	+	NA	NA	NA	NA	NA	NA	T	T	T	T	N	T	T	T	T	T	T	T	T	T	T	T	T	T	T	T	T	T	T	T	N	T	T	T	T	N	T	T	T	T	T	T	Y	T	T
S1_2652445	T/G	1	2652445	+	NA	NA	NA	NA	NA	NA	T	N	T	T	T	T	T	T	T	T	T	T	T	T	T	K	T	T	N	K	N	T	N	K	T	T	T	T	T	N	T	N	N	T	T	K	T	N	T
S1_2653972	T/A	1	2653972	+	NA	NA	NA	NA	NA	NA	W	T	T	N	T	T	T	T	T	W	T	T	T	T	T	T	T	T	T	T	T	W	T	T	T	T	T	T	N	T	T	N	T	T	T	T	T	T	T
S1_2653979	T/C	1	2653979	+	NA	NA	NA	NA	NA	NA	T	T	T	N	T	T	T	T	T	T	T	T	T	T	T	T	T	T	T	T	T	T	T	T	T	T	T	T	N	T	C	N	T	T	T	T	Y	T	T
S1_2654240	T/A	1	2654240	+	NA	NA	NA	NA	NA	NA	T	T	T	T	N	T	T	T	T	T	T	T	T	T	T	T	T	T	T	T	N	T	T	T	T	T	T	T	T	N	T	T	T	T	T	T	T	N	T
S1_2654294	A/C	1	2654294	+	NA	NA	NA	NA	NA	NA	A	N	A	A	A	M	A	A	A	A	A	A	A	A	A	A	M	A	A	A	A	A	A	A	A	M	A	A	A	A	A	A	A	A	A	A	A	A	A
S1_2659875	A/G	1	2659875	+	NA	NA	NA	NA	NA	NA	A	A	A	A	A	A	A	A	A	A	A	A	A	A	A	A	A	A	A	A	A	A	A	N	N	A	A	A	N	N	A	R	A	A	A	A	A	A	A
S1_2659897	G/A	1	2659897	+	NA	NA	NA	NA	NA	NA	G	G	G	G	G	G	G	G	G	R	G	G	G	G	G	G	G	G	G	G	G	G	G	G	N	G	G	G	G	G	N	G	G	G	G	G	G	R	G
S1_2661241	T/G	1	2661241	+	NA	NA	NA	NA	NA	NA	N	T	N	T	T	T	N	N	N	T	T	T	T	T	T	T	T	T	T	T	T	T	N	T	T	T	T	T	N	T	T	T	T	T	T	T	T	N	K
S1_2661283	A/G	1	2661283	+	NA	NA	NA	NA	NA	NA	A	A	A	A	A	A	A	A	A	A	A	A	A	A	A	A	A	R	A	A	A	A	A	A	N	A	A	A	A	N	A	N	A	A	A	A	A	A	A
S1_2678511	A/G	1	2678511	+	NA	NA	NA	NA	NA	NA	A	A	A	A	A	A	A	A	A	A	A	A	A	A	A	A	A	A	A	A	A	A	A	A	A	A	A	A	N	A	A	A	A	A	A	A	A	A	A
S1_2679012	A/G	1	2679012	+	NA	NA	NA	NA	NA	NA	A	A	A	A	A	A	A	A	A	A	A	A	A	A	A	A	A	A	A	A	A	A	A	A	A	R	A	A	A	A	A	A	A	A	A	A	A	A	A
S1_2680131	C/G	1	2680131	+	NA	NA	NA	NA	NA	NA	C	C	G	C	C	C	C	C	C	C	C	C	C	C	C	C	C	C	N	C	C	C	N	C	C	C	C	C	C	C	C	C	C	C	C	N	N	N	C
S1_2680346	C/T	1	2680346	+	NA	NA	NA	NA	NA	NA	C	C	C	C	C	C	C	C	C	C	C	C	C	C	C	C	C	C	C	C	C	C	C	C	N	C	C	C	C	N	C	C	C	C	C	C	C	C	C
S1_2680359	A/G	1	2680359	+	NA	NA	NA	NA	NA	NA	A	A	A	A	A	A	A	A	R	A	A	A	A	A	A	A	A	A	A	A	N	A	A	A	A	R	A	A	A	A	N	A	A	N	A	A	A	N	A
S1_2680388	G/C	1	2680388	+	NA	NA	NA	NA	NA	NA	G	G	G	G	G	G	G	G	S	G	G	G	G	G	G	G	S	G	G	G	G	G	G	G	N	G	G	G	G	N	G	S	G	G	G	G	G	G	G
S1_2680389	T/C	1	2680389	+	NA	NA	NA	NA	NA	NA	T	T	T	Y	T	T	T	T	T	T	T	T	T	Y	T	T	T	T	T	T	T	T	T	T	N	Y	T	T	T	N	T	T	T	T	T	T	T	T	T
S1_2680392	A/C	1	2680392	+	NA	NA	NA	NA	NA	NA	A	A	M	A	A	A	M	A	M	M	A	A	A	A	A	A	A	A	A	A	A	A	M	A	N	M	A	A	A	N	A	A	A	A	A	M	A	A	M
S1_2680450	T/G	1	2680450	+	NA	NA	NA	NA	NA	NA	T	N	T	T	T	T	T	T	T	T	T	T	T	T	T	T	T	T	T	K	T	T	N	T	T	T	T	T	T	T	N	T	T	T	T	T	T	N	T
S1_2689065	T/G	1	2689065	+	NA	NA	NA	NA	NA	NA	T	T	T	T	T	T	T	T	N	T	T	T	T	T	T	T	T	T	T	T	T	T	N	N	T	T	T	T	T	N	T	T	T	T	N	T	T	N	T
S1_2690214	G/C	1	2690214	+	NA	NA	NA	NA	NA	NA	G	N	G	G	G	G	N	N	G	G	G	G	G	G	G	G	G	S	G	G	G	G	G	G	G	G	G	G	N	G	G	G	N	G	G	G	G	G	G
S1_2690217	T/C	1	2690217	+	NA	NA	NA	NA	NA	NA	T	N	T	T	T	T	N	N	T	T	T	T	T	T	T	T	T	T	T	T	T	Y	T	T	T	T	T	T	N	Y	T	T	N	T	T	T	T	T	T
S1_2690220	T/C	1	2690220	+	NA	NA	NA	NA	NA	NA	T	N	Y	T	T	T	T	T	T	T	T	T	T	T	T	T	T	T	T	T	T	T	T	T	N	T	N	N	N	T	Y	T	T	T	T	T	T	T	T
S1_2690224	G/T	1	2690224	+	NA	NA	NA	NA	NA	NA	G	N	G	G	G	G	N	N	K	G	G	G	G	G	G	G	G	G	G	G	G	K	G	G	G	G	G	G	N	K	G	G	N	G	G	G	G	G	G
S1_2690226	T/C	1	2690226	+	NA	NA	NA	NA	NA	NA	T	N	T	T	T	T	N	N	T	T	T	T	T	T	T	T	T	T	T	T	T	T	T	T	T	T	T	T	N	Y	T	T	N	T	T	T	T	T	T
S1_2690227	G/T	1	2690227	+	NA	NA	NA	NA	NA	NA	G	N	G	G	G	G	N	N	G	G	G	G	G	G	G	G	G	G	G	G	G	G	G	G	G	G	G	G	N	G	G	G	N	G	G	G	G	K	G
S1_2697204	T/C	1	2697204	+	NA	NA	NA	NA	NA	NA	N	N	T	T	C	N	T	T	T	T	T	T	T	T	T	T	T	T	N	T	T	T	T	T	T	T	T	T	T	T	N	T	T	T	T	T	T	N	T
S1_2698479	A/C	1	2698479	+	NA	NA	NA	NA	NA	NA	A	N	A	A	A	A	N	A	A	A	A	A	A	A	A	A	A	A	A	A	A	A	A	A	N	A	A	A	A	N	N	N	A	A	M	N	A	A	A
S1_2698485	A/C	1	2698485	+	NA	NA	NA	NA	NA	NA	A	N	A	A	A	A	N	A	A	A	A	A	A	A	A	A	A	A	A	A	A	A	A	C	N	A	A	A	A	N	N	N	A	A	A	N	A	A	A
S1_2698590	A/T	1	2698590	+	NA	NA	NA	NA	NA	NA	A	A	A	A	A	N	A	A	A	A	A	A	A	A	A	A	A	A	A	A	N	N	A	A	A	A	A	A	A	A	A	A	A	A	A	A	A	A	A
S1_2709415	T/G	1	2709415	+	NA	NA	NA	NA	NA	NA	N	T	G	N	T	T	T	T	T	T	T	T	T	T	T	T	T	T	N	T	T	T	T	T	T	N	T	T	N	T	N	T	T	T	T	T	T	N	T
S1_2709423	A/C	1	2709423	+	NA	NA	NA	NA	NA	NA	A	A	A	A	A	A	A	A	A	A	A	A	A	A	A	A	A	A	A	A	M	A	A	A	A	A	A	M	A	A	A	A	N	A	A	A	A	A	A
S1_2709771	A/G	1	2709771	+	NA	NA	NA	NA	NA	NA	A	N	N	A	A	N	A	A	A	A	A	A	A	A	A	A	A	A	A	A	A	A	N	A	A	A	A	R	A	A	N	A	A	A	A	A	A	A	A
S1_2709774	T/G	1	2709774	+	NA	NA	NA	NA	NA	NA	T	N	N	T	T	N	K	T	T	T	T	T	T	T	T	T	T	T	T	T	T	T	N	T	T	T	T	T	T	T	N	T	T	T	T	T	T	T	T
S1_2709784	A/G	1	2709784	+	NA	NA	NA	NA	NA	NA	A	A	A	A	A	N	A	A	A	A	A	A	A	A	A	A	A	A	A	A	A	R	A	A	A	A	A	A	A	A	A	A	A	A	A	A	A	N	A
S1_2709788	G/A	1	2709788	+	NA	NA	NA	NA	NA	NA	G	N	N	G	G	N	G	G	G	G	G	G	G	G	G	G	G	G	G	R	G	G	N	G	G	G	G	G	G	G	N	G	G	G	G	G	G	G	G
S1_2709796	A/G	1	2709796	+	NA	NA	NA	NA	NA	NA	A	A	A	A	A	N	A	A	R	A	A	A	A	A	A	A	R	A	A	A	A	A	A	A	A	A	A	A	A	A	R	A	A	A	A	A	A	N	A
S1_2709798	A/G	1	2709798	+	NA	NA	NA	NA	NA	NA	A	A	A	A	A	N	A	A	A	A	A	A	A	A	A	A	A	A	A	A	R	A	A	A	A	A	A	A	A	A	R	A	R	A	A	A	A	N	A
S1_2709850	T/G	1	2709850	+	NA	NA	NA	NA	NA	NA	T	N	T	T	T	T	T	T	T	K	T	T	T	T	T	T	T	T	T	T	T	T	T	T	T	T	T	T	T	N	N	N	T	T	T	T	T	T	T
S1_2720539	T/G	1	2720539	+	NA	NA	NA	NA	NA	NA	K	N	T	T	T	T	T	T	T	T	T	T	T	T	T	T	T	T	T	T	T	T	T	T	T	T	T	T	N	T	N	K	T	T	T	T	T	T	T
S1_2720582	A/T	1	2720582	+	NA	NA	NA	NA	NA	NA	A	A	A	A	A	A	A	A	A	A	A	A	A	A	A	A	A	A	N	A	A	A	N	N	A	A	A	A	N	N	N	A	A	A	W	A	A	A	A
S1_2731953	G/C	1	2731953	+	NA	NA	NA	NA	NA	NA	G	N	G	G	G	G	G	G	G	G	G	G	G	G	G	G	G	G	G	G	S	N	S	G	N	G	S	G	G	N	G	G	G	G	G	G	G	N	G
S1_2731958	C/G	1	2731958	+	NA	NA	NA	NA	NA	NA	C	N	C	S	C	C	C	C	C	C	C	C	C	C	C	C	C	C	C	C	C	N	C	S	N	C	C	C	C	N	C	C	C	C	C	C	C	N	C
S1_2731961	T/G	1	2731961	+	NA	NA	NA	NA	NA	NA	T	N	K	K	G	T	K	K	K	K	K	T	K	K	K	T	K	K	T	T	K	N	T	K	N	T	T	K	K	N	K	T	K	K	T	K	K	N	K
S1_2731964	A/G	1	2731964	+	NA	NA	NA	NA	NA	NA	A	N	A	A	A	A	A	A	A	R	A	A	A	A	A	A	A	A	A	A	A	N	A	A	N	A	A	A	A	N	A	A	A	A	A	R	A	N	A
S1_2731975	G/C	1	2731975	+	NA	NA	NA	NA	NA	NA	G	G	G	G	N	G	G	G	G	G	G	G	G	G	G	G	G	G	G	G	G	G	N	G	G	G	G	G	N	G	G	G	G	G	G	G	G	G	G
S1_2734653	A/G	1	2734653	+	NA	NA	NA	NA	NA	NA	A	A	N	A	A	A	A	A	A	A	A	A	A	A	A	A	A	A	A	A	A	A	A	A	A	A	A	A	A	A	N	A	A	A	A	A	A	N	A
S1_2734786	C/T	1	2734786	+	NA	NA	NA	NA	NA	NA	C	N	C	Y	C	N	C	C	C	C	C	C	C	C	Y	C	Y	C	N	C	C	C	C	C	C	C	C	C	C	N	N	C	C	C	C	C	C	C	C
S1_2735480	A/C	1	2735480	+	NA	NA	NA	NA	NA	NA	A	A	A	A	M	A	A	A	A	A	A	A	A	A	A	A	A	A	A	N	A	A	A	A	M	A	A	A	A	N	N	A	N	A	A	A	A	A	A
S1_2735491	T/C	1	2735491	+	NA	NA	NA	NA	NA	NA	T	T	T	T	T	C	T	T	T	T	T	T	T	T	T	T	T	T	T	N	T	T	T	T	T	T	T	T	T	N	N	T	N	T	T	T	T	Y	T
S1_2742066	A/C	1	2742066	+	NA	NA	NA	NA	NA	NA	A	N	A	A	A	A	A	A	A	A	A	A	A	A	A	A	A	A	A	A	A	A	A	A	C	A	A	A	A	A	A	A	A	A	A	A	A	A	A
S1_2742098	G/C	1	2742098	+	NA	NA	NA	NA	NA	NA	G	N	G	G	G	G	G	G	G	S	G	G	G	G	G	G	G	G	G	G	G	G	G	G	G	G	G	G	G	G	G	G	G	G	G	G	G	G	G
S1_2742355	T/C	1	2742355	+	NA	NA	NA	NA	NA	NA	T	T	T	T	T	T	T	T	T	T	T	T	T	T	T	T	Y	T	T	T	T	T	T	T	T	T	T	T	T	T	N	T	T	T	T	T	T	N	T
S1_2742363	A/G	1	2742363	+	NA	NA	NA	NA	NA	NA	A	A	R	A	A	A	A	A	A	A	A	A	A	A	A	A	A	A	A	A	A	A	A	A	A	A	A	A	A	A	A	A	A	A	A	A	A	N	A
S1_2745312	T/C	1	2745312	+	NA	NA	NA	NA	NA	NA	T	T	N	T	T	T	T	T	T	T	T	T	T	T	T	T	T	T	N	T	T	N	T	T	T	T	T	T	N	T	T	T	T	N	T	T	T	T	T
S1_2745337	T/C	1	2745337	+	NA	NA	NA	NA	NA	NA	T	T	N	T	T	T	T	T	T	T	T	T	T	T	T	T	T	T	N	T	T	N	T	T	T	T	T	T	N	T	T	T	T	N	T	T	T	T	T
S1_2745339	A/G	1	2745339	+	NA	NA	NA	NA	NA	NA	R	A	A	A	A	A	A	A	A	A	A	A	A	A	A	A	A	A	A	A	A	A	N	N	A	N	A	A	N	R	A	A	A	A	A	A	A	A	A
S1_2769749	T/G	1	2769749	+	NA	NA	NA	NA	NA	NA	T	N	K	T	K	T	T	T	T	T	T	T	T	T	T	T	T	T	K	T	T	T	T	N	N	T	T	T	T	T	T	T	T	T	T	T	N	N	T
S1_2774136	T/C	1	2774136	+	NA	NA	NA	NA	NA	NA	T	N	T	T	T	T	T	T	T	T	T	T	T	T	T	T	T	T	T	T	T	T	T	T	T	T	T	T	T	T	N	T	T	T	T	T	N	T	T
S1_2774139	T/C	1	2774139	+	NA	NA	NA	NA	NA	NA	T	N	T	T	T	T	T	T	T	T	T	T	T	T	T	T	T	T	T	T	Y	T	T	T	T	T	T	T	T	T	N	T	T	T	T	T	N	T	T
S1_2774162	T/G	1	2774162	+	NA	NA	NA	NA	NA	NA	T	N	T	T	T	T	T	T	T	T	T	T	T	T	T	T	T	T	T	K	T	T	T	T	T	T	T	T	T	T	N	T	T	T	T	T	N	T	T
S1_2783552	A/G	1	2783552	+	NA	NA	NA	NA	NA	NA	A	A	A	A	A	A	A	A	A	A	A	A	A	A	A	A	A	A	A	A	A	A	A	A	A	A	A	R	A	A	A	A	A	A	A	A	A	A	A
S1_2783555	A/C	1	2783555	+	NA	NA	NA	NA	NA	NA	A	A	A	M	A	A	A	A	A	A	A	A	A	A	A	A	A	A	A	A	A	A	A	A	A	A	A	A	A	M	A	A	A	A	A	A	A	A	A
S1_2783561	A/G	1	2783561	+	NA	NA	NA	NA	NA	NA	A	A	A	A	A	A	A	A	A	A	A	A	A	A	A	A	A	A	A	A	A	A	A	A	A	A	A	A	A	A	A	A	A	R	A	A	A	R	A
S1_2783581	A/G	1	2783581	+	NA	NA	NA	NA	NA	NA	A	A	A	A	A	A	A	A	A	A	A	A	A	A	A	A	A	A	A	A	A	R	A	A	R	A	A	A	A	A	A	A	A	A	A	A	A	A	A
S1_2784416	A/C	1	2784416	+	NA	NA	NA	NA	NA	NA	A	A	A	A	A	A	A	A	A	A	A	A	A	A	A	A	M	A	A	A	A	N	A	N	M	A	A	A	A	A	A	A	A	A	A	A	A	A	A
S1_2786587	T/G	1	2786587	+	NA	NA	NA	NA	NA	NA	T	T	N	T	N	T	T	K	T	T	T	T	T	T	T	T	K	T	N	T	N	T	T	T	T	T	T	T	T	T	T	T	T	T	T	T	N	T	T
S1_2786607	A/G	1	2786607	+	NA	NA	NA	NA	NA	NA	A	N	N	A	A	A	A	A	A	A	A	A	A	A	A	A	A	A	A	A	A	A	N	A	A	A	A	A	G	N	A	A	A	A	A	A	A	A	A
S1_2786649	T/G	1	2786649	+	NA	NA	NA	NA	NA	NA	T	T	T	T	N	T	T	T	T	K	T	T	T	T	T	T	T	T	T	T	T	K	T	N	T	T	T	T	T	T	T	T	T	T	T	T	T	T	T
S1_2786711	A/C	1	2786711	+	NA	NA	NA	NA	NA	NA	A	A	A	A	A	N	A	A	A	A	A	A	A	A	A	A	A	A	A	A	A	A	N	A	A	A	A	A	A	N	N	A	A	A	A	A	A	N	A
S1_2786762	T/G	1	2786762	+	NA	NA	NA	NA	NA	NA	T	N	K	T	T	T	T	T	T	T	T	T	T	T	T	T	K	T	T	T	T	T	N	T	N	N	T	T	T	T	K	T	T	T	T	T	N	G	T
S1_2789642	T/C	1	2789642	+	NA	NA	NA	NA	NA	NA	T	T	N	T	T	T	Y	T	T	T	T	T	T	T	T	T	T	T	T	T	T	T	T	T	T	T	N	T	N	T	T	T	T	T	T	T	T	T	T
S1_2800312	A/C	1	2800312	+	NA	NA	NA	NA	NA	NA	A	A	A	A	A	A	A	A	A	A	A	A	A	A	A	A	A	A	M	A	A	A	A	A	N	A	A	A	N	A	A	A	A	A	A	A	A	A	A
S1_2800385	T/G	1	2800385	+	NA	NA	NA	NA	NA	NA	T	T	T	T	K	T	T	T	T	T	T	T	T	T	T	T	T	T	T	T	T	T	T	T	T	N	T	T	N	T	K	T	T	T	T	T	T	T	T
S1_2800394	G/A	1	2800394	+	NA	NA	NA	NA	NA	NA	G	G	G	G	G	G	G	G	G	G	G	G	G	G	G	G	R	G	G	G	G	R	G	G	G	G	G	G	G	G	G	G	G	G	G	G	G	N	G
S1_2802518	A/T	1	2802518	+	NA	NA	NA	NA	NA	NA	A	N	A	A	A	A	A	A	A	A	A	A	A	A	A	A	A	A	A	A	W	A	A	A	N	A	A	A	A	A	A	A	A	A	A	A	A	A	A
S1_2802540	T/C	1	2802540	+	NA	NA	NA	NA	NA	NA	T	N	T	T	T	T	T	T	T	T	T	T	T	T	T	T	T	T	T	T	T	T	T	T	T	T	T	T	T	N	T	T	T	T	T	T	T	N	T
S1_2802549	A/T	1	2802549	+	NA	NA	NA	NA	NA	NA	A	N	A	A	A	A	A	A	A	A	A	A	A	A	A	A	A	A	A	A	A	A	A	A	W	A	A	A	A	N	A	A	A	A	A	A	A	N	A
S1_2809626	A/G	1	2809626	+	NA	NA	NA	NA	NA	NA	A	N	A	A	A	A	A	A	A	A	A	A	A	A	A	A	A	A	A	A	A	A	A	A	A	A	A	A	A	A	A	A	A	A	A	A	N	N	A
S1_2809652	G/C	1	2809652	+	NA	NA	NA	NA	NA	NA	G	N	G	G	G	G	G	G	G	G	G	G	G	G	G	G	G	G	G	G	G	G	G	G	G	G	G	G	G	G	G	G	G	G	G	G	N	N	G
S1_2810039	G/A	1	2810039	+	NA	NA	NA	NA	NA	NA	G	G	G	G	R	G	G	G	G	G	G	G	G	G	G	G	G	G	G	G	G	G	G	G	G	G	G	G	G	G	G	G	G	G	G	G	G	N	G
S1_2810796	A/G	1	2810796	+	NA	NA	NA	NA	NA	NA	A	N	A	A	A	A	A	A	A	A	A	A	A	A	A	A	A	A	A	A	A	A	A	A	A	A	R	A	A	A	A	N	N	A	A	A	A	N	A
S1_2813059	A/G	1	2813059	+	NA	NA	NA	NA	NA	NA	A	A	A	A	A	A	A	A	A	A	A	A	A	A	A	A	A	A	A	A	A	A	A	A	A	A	A	A	A	A	R	A	A	A	A	A	A	A	A
S1_2813084	T/C	1	2813084	+	NA	NA	NA	NA	NA	NA	T	N	T	T	N	T	T	T	T	T	T	T	T	T	T	T	T	T	T	T	T	T	T	T	T	T	T	T	T	T	N	T	T	T	T	T	T	N	T
S1_2813089	A/G	1	2813089	+	NA	NA	NA	NA	NA	NA	A	N	A	A	N	A	A	A	A	A	A	A	A	A	A	A	A	A	A	A	A	A	A	A	R	A	A	A	A	A	N	A	A	R	A	A	A	N	A
S1_2813111	T/C	1	2813111	+	NA	NA	NA	NA	NA	NA	T	N	Y	T	T	T	T	T	T	T	T	T	T	T	T	T	T	T	T	T	T	T	T	T	T	T	T	T	T	T	T	T	T	T	T	T	T	N	T
S1_2813113	A/C	1	2813113	+	NA	NA	NA	NA	NA	NA	A	A	A	A	A	A	A	A	A	A	A	A	A	A	A	A	A	A	A	A	A	A	A	A	A	A	A	A	A	A	M	A	M	M	A	A	A	A	A
S1_2813116	A/C	1	2813116	+	NA	NA	NA	NA	NA	NA	A	A	M	A	A	A	A	M	A	A	A	A	A	A	A	A	A	M	A	A	A	A	A	A	A	A	A	A	A	A	A	M	M	A	A	A	A	A	A
S1_2813119	A/C	1	2813119	+	NA	NA	NA	NA	NA	NA	A	A	A	A	A	A	A	A	A	A	A	A	A	A	A	A	A	M	A	M	A	A	A	A	A	A	A	A	M	A	M	A	A	A	A	A	M	A	A
S1_2813123	G/C	1	2813123	+	NA	NA	NA	NA	NA	NA	G	N	G	G	G	G	G	G	G	G	G	G	G	G	G	G	G	G	G	S	G	G	G	G	G	G	G	G	G	G	G	G	G	G	G	G	G	N	G
S1_2824314	T/G	1	2824314	+	NA	NA	NA	NA	NA	NA	T	T	T	T	T	T	T	T	K	T	T	T	T	T	T	T	T	T	T	T	T	T	T	T	T	T	T	T	T	T	N	T	N	T	T	T	T	N	T
S1_2828073	A/G	1	2828073	+	NA	NA	NA	NA	NA	NA	A	A	A	A	A	N	A	A	A	A	A	A	A	A	A	A	A	A	A	A	A	A	A	A	A	A	A	A	N	A	N	N	A	A	A	A	A	N	A
S1_2829381	A/G	1	2829381	+	NA	NA	NA	NA	NA	NA	A	N	A	A	A	A	A	A	A	A	A	A	A	A	A	A	A	A	A	A	A	A	N	R	A	A	A	A	N	A	A	A	A	A	A	A	A	A	A
S1_2832069	T/C	1	2832069	+	NA	NA	NA	NA	NA	NA	N	N	T	T	T	T	T	T	T	T	T	T	T	T	T	T	T	T	T	T	T	T	T	T	T	T	T	T	N	T	T	Y	T	T	N	T	N	N	T
S1_2832336	T/G	1	2832336	+	NA	NA	NA	NA	NA	NA	T	N	T	T	T	T	T	T	T	T	T	T	T	N	T	T	T	T	T	T	T	T	T	T	T	T	T	T	N	T	N	T	T	T	T	T	T	T	T
S1_2834247	C/T	1	2834247	+	NA	NA	NA	NA	NA	NA	N	N	C	N	C	C	N	C	C	C	C	C	C	C	C	C	C	C	C	C	C	C	C	C	C	C	C	C	C	C	N	C	C	C	Y	C	C	C	C
S1_2834256	G/A	1	2834256	+	NA	NA	NA	NA	NA	NA	N	N	G	N	G	G	N	G	G	G	G	G	G	G	G	G	G	G	G	G	G	G	G	G	G	G	R	G	G	G	N	G	G	G	G	G	G	G	G
S1_2834265	T/C	1	2834265	+	NA	NA	NA	NA	NA	NA	N	N	T	N	T	T	N	T	T	T	T	T	T	T	T	T	T	T	T	T	T	T	T	T	T	T	T	T	T	T	N	T	T	T	Y	T	T	T	T
S1_2834276	A/C	1	2834276	+	NA	NA	NA	NA	NA	NA	A	N	A	A	A	A	M	A	A	A	A	M	A	A	A	M	M	M	A	A	A	A	A	M	N	A	A	A	A	N	N	A	A	A	A	A	N	A	A
S1_2834287	A/C	1	2834287	+	NA	NA	NA	NA	NA	NA	N	N	A	N	A	A	N	A	A	A	A	A	A	A	A	A	A	A	A	A	A	A	A	M	A	A	A	A	A	A	N	A	A	A	A	A	A	A	A
S1_2834377	A/C	1	2834377	+	NA	NA	NA	NA	NA	NA	A	N	A	A	A	A	A	A	A	A	A	A	M	A	A	A	A	A	M	A	A	A	A	A	A	A	A	A	N	A	M	A	A	A	A	A	A	N	A
S1_2834659	T/G	1	2834659	+	NA	NA	NA	NA	NA	NA	T	T	T	T	T	T	T	T	T	T	T	T	T	T	T	T	T	K	N	T	T	T	T	T	T	T	T	N	T	T	T	T	T	T	T	T	T	N	T
S1_2834678	A/G	1	2834678	+	NA	NA	NA	NA	NA	NA	A	N	N	A	A	A	A	A	A	A	A	A	A	A	A	A	A	A	A	A	A	A	A	A	N	R	A	A	A	N	N	N	A	N	A	A	A	A	A
S1_2835541	T/G	1	2835541	+	NA	NA	NA	NA	NA	NA	T	N	T	T	T	T	T	T	T	T	T	T	T	T	T	T	T	T	K	T	T	N	N	T	T	T	T	T	T	T	T	T	T	T	T	T	T	N	T
S1_2835583	A/G	1	2835583	+	NA	NA	NA	NA	NA	NA	A	A	A	A	A	A	A	A	N	A	A	A	A	A	A	A	A	A	A	A	A	A	A	A	R	A	A	A	A	A	A	A	A	A	A	A	A	N	A
S1_2840470	A/G	1	2840470	+	NA	NA	NA	NA	NA	NA	A	A	A	A	A	A	A	N	A	A	A	A	A	A	A	A	A	A	A	A	A	R	N	A	A	A	A	A	A	A	N	A	A	A	A	A	A	A	A
S1_2841155	T/G	1	2841155	+	NA	NA	NA	NA	NA	NA	T	N	T	T	T	T	T	T	T	T	T	T	T	T	T	T	T	T	T	T	T	T	T	T	T	T	T	T	N	T	T	T	K	T	T	T	T	T	T
S1_2846273	T/C	1	2846273	+	NA	NA	NA	NA	NA	NA	T	N	T	T	Y	T	T	T	T	T	T	T	T	T	T	T	T	T	T	T	T	T	N	T	T	T	T	T	T	T	T	T	T	T	T	T	T	T	T
S1_2846288	C/G	1	2846288	+	NA	NA	NA	NA	NA	NA	C	N	C	S	C	C	C	C	C	C	C	C	C	C	C	C	C	C	C	C	C	C	C	S	C	C	C	C	C	C	C	C	C	C	C	C	C	C	C
S1_2846318	T/G	1	2846318	+	NA	NA	NA	NA	NA	NA	K	N	T	T	T	T	T	T	T	T	T	T	T	K	T	T	T	T	T	K	T	T	T	T	T	T	T	T	T	T	T	T	T	T	T	T	T	T	T
S1_2846353	T/A	1	2846353	+	NA	NA	NA	NA	NA	NA	T	N	T	T	T	T	T	T	T	T	T	T	T	T	T	T	T	T	T	T	W	T	T	T	T	T	T	T	T	W	T	T	T	T	T	T	T	T	T
S1_2847453	A/G	1	2847453	+	NA	NA	NA	NA	NA	NA	N	N	A	A	A	A	A	A	A	A	A	A	A	A	A	A	A	A	R	A	A	A	A	A	A	A	N	A	A	N	N	A	A	A	A	A	R	N	A
S1_2847456	A/G	1	2847456	+	NA	NA	NA	NA	NA	NA	A	N	A	A	A	A	A	A	A	R	A	A	A	A	A	A	A	A	A	A	A	A	A	A	A	A	A	A	A	A	A	A	A	A	A	A	A	N	A
S1_2847490	C/G	1	2847490	+	NA	NA	NA	NA	NA	NA	C	N	C	C	C	C	C	C	C	C	C	C	C	C	C	C	C	C	C	C	C	C	C	C	C	C	C	C	C	C	C	S	C	C	C	C	C	N	C
S1_2847533	T/C	1	2847533	+	NA	NA	NA	NA	NA	NA	T	T	T	T	T	T	T	T	T	T	T	T	T	T	T	T	T	T	T	T	T	T	T	N	T	T	T	N	T	T	T	T	N	Y	T	T	T	N	T
S1_2853586	C/G	1	2853586	+	NA	NA	NA	NA	NA	NA	C	N	N	C	G	G	N	C	C	G	G	C	G	G	G	C	G	C	G	S	N	G	G	C	G	G	G	S	N	N	N	C	N	G	G	G	C	G	S
S1_2853908	T/G	1	2853908	+	NA	NA	NA	NA	NA	NA	K	N	T	T	K	T	T	T	T	T	T	T	T	T	T	T	T	T	T	T	T	T	T	T	T	T	T	T	T	T	T	T	K	T	T	T	T	T	T
S1_2853975	A/G	1	2853975	+	NA	NA	NA	NA	NA	NA	A	G	G	R	G	G	A	A	A	G	G	A	G	G	G	A	G	A	G	R	A	G	G	A	G	G	G	R	G	A	G	A	G	G	G	G	A	G	R
S1_2854045	T/C	1	2854045	+	NA	NA	NA	NA	NA	NA	T	T	T	Y	N	T	T	T	T	T	T	T	T	T	T	T	T	T	T	T	T	T	T	T	T	T	T	T	T	N	N	T	T	T	T	T	T	T	T
S1_2855089	A/G	1	2855089	+	NA	NA	NA	NA	NA	NA	N	A	A	A	A	A	A	A	A	A	A	A	A	A	A	A	A	A	A	A	A	A	A	R	N	A	A	A	A	R	N	A	A	A	A	A	A	N	A
S1_2860737	G/A	1	2860737	+	NA	NA	NA	NA	NA	NA	G	N	A	G	A	A	G	G	G	A	A	G	A	A	A	G	A	G	A	R	G	A	G	G	A	A	A	G	A	N	A	G	A	A	A	A	G	N	R
S1_2860742	C/G	1	2860742	+	NA	NA	NA	NA	NA	NA	C	N	G	C	G	G	C	C	C	G	G	C	G	G	G	C	G	C	G	S	C	G	C	C	G	G	G	C	G	N	G	C	G	G	G	G	C	N	S
S1_2860971	T/C	1	2860971	+	NA	NA	NA	NA	NA	NA	T	T	T	T	T	T	T	T	T	T	T	T	T	T	T	T	T	T	T	T	T	T	T	T	T	T	T	T	T	T	N	T	T	T	T	T	T	T	T
S1_2870547	T/C	1	2870547	+	NA	NA	NA	NA	NA	NA	T	N	T	T	T	T	T	T	T	T	T	T	T	T	T	T	T	T	T	T	T	T	T	T	T	T	T	T	N	N	T	T	T	T	T	T	T	T	T
S1_2870560	C/A	1	2870560	+	NA	NA	NA	NA	NA	NA	C	N	C	C	C	C	C	C	C	C	C	C	C	C	C	C	C	C	C	C	C	C	C	C	C	C	C	C	N	N	C	C	M	C	C	C	C	C	C
S1_2870567	A/C	1	2870567	+	NA	NA	NA	NA	NA	NA	A	A	A	A	A	A	A	A	A	A	A	A	A	A	A	A	A	A	A	A	A	A	A	A	M	A	A	A	A	N	A	A	A	A	A	A	M	N	A
S1_2877667	C/G	1	2877667	+	NA	NA	NA	NA	NA	NA	C	N	C	C	S	C	C	C	C	C	C	C	S	C	C	C	C	C	N	C	C	C	N	C	C	C	C	C	C	C	N	C	N	C	C	C	N	C	C
S1_2877734	T/C	1	2877734	+	NA	NA	NA	NA	NA	NA	T	N	N	T	T	T	T	T	T	T	T	T	T	T	T	T	T	T	T	T	T	T	T	T	T	T	T	T	T	T	T	Y	T	T	T	T	T	N	T
S1_2877749	A/G	1	2877749	+	NA	NA	NA	NA	NA	NA	A	N	N	A	A	A	A	A	A	A	A	A	A	A	A	A	A	A	A	A	A	A	A	A	A	A	A	A	R	A	A	A	A	A	A	A	A	N	A
S1_2877752	T/G	1	2877752	+	NA	NA	NA	NA	NA	NA	T	N	N	T	T	T	T	T	T	K	T	T	T	T	T	T	T	T	T	T	T	T	T	T	T	T	T	T	N	T	G	T	T	T	T	T	N	N	K
S1_2877756	A/C	1	2877756	+	NA	NA	NA	NA	NA	NA	A	N	A	A	A	A	M	A	A	A	A	A	A	A	A	A	A	A	A	A	A	A	A	A	A	A	A	N	A	A	A	A	N	A	A	A	A	A	M
S1_2877877	G/A	1	2877877	+	NA	NA	NA	NA	NA	NA	G	N	G	G	G	R	G	G	G	G	G	G	G	G	G	G	G	G	G	G	G	G	G	G	N	G	G	G	G	G	N	G	G	R	G	G	G	G	G
S1_2877884	T/C	1	2877884	+	NA	NA	NA	NA	NA	NA	T	N	T	T	T	T	T	T	T	T	T	T	T	T	T	T	T	T	T	T	T	T	T	T	N	T	T	T	T	T	N	Y	T	T	T	T	T	T	T
S1_2877974	T/G	1	2877974	+	NA	NA	NA	NA	NA	NA	K	N	T	T	T	T	T	T	T	T	T	T	T	T	T	T	T	T	T	T	T	T	T	T	T	T	T	T	T	N	T	T	K	T	T	T	T	T	T
S1_2877983	A/G	1	2877983	+	NA	NA	NA	NA	NA	NA	A	N	N	A	A	A	A	R	N	A	A	A	A	A	A	A	A	A	A	A	R	N	A	A	A	A	A	A	A	N	N	A	N	A	A	A	A	N	A
S1_2878030	T/C	1	2878030	+	NA	NA	NA	NA	NA	NA	T	N	N	T	T	T	T	T	N	T	T	T	T	T	T	T	T	T	Y	T	T	N	T	T	T	T	T	T	T	N	N	T	N	T	T	T	T	N	T
S1_2878391	C/T	1	2878391	+	NA	NA	NA	NA	NA	NA	C	N	C	C	C	C	C	Y	C	C	C	C	C	C	C	C	C	C	C	C	C	C	C	C	C	C	C	C	C	C	C	Y	C	C	C	C	C	N	C
S1_2886432	A/C	1	2886432	+	NA	NA	NA	NA	NA	NA	A	A	A	A	A	A	A	A	A	A	A	A	A	A	A	A	A	A	A	A	A	A	A	A	A	A	A	A	A	A	A	A	M	A	A	A	A	A	A
S1_2895868	A/T	1	2895868	+	NA	NA	NA	NA	NA	NA	A	A	T	A	A	A	A	N	W	W	A	A	A	W	W	W	A	A	N	A	N	T	W	A	W	A	W	W	A	A	A	N	T	W	A	N	A	A	A
S1_2904136	T/G	1	2904136	+	NA	NA	NA	NA	NA	NA	K	T	T	T	K	N	T	T	T	T	T	T	T	T	T	T	T	T	T	T	T	T	T	T	T	T	K	T	T	T	T	T	T	T	T	T	T	N	T
S1_2904241	A/C	1	2904241	+	NA	NA	NA	NA	NA	NA	A	A	A	A	A	A	A	A	A	A	A	A	A	A	A	A	M	A	A	A	A	N	N	A	A	A	A	A	A	N	N	N	A	N	A	A	A	A	A
S1_2906902	T/G	1	2906902	+	NA	NA	NA	NA	NA	NA	T	N	N	T	T	T	N	N	T	T	T	T	T	T	T	T	T	T	T	T	T	T	T	K	N	T	T	T	T	T	T	N	T	T	T	T	T	T	T
S1_2907010	T/C	1	2907010	+	NA	NA	NA	NA	NA	NA	T	N	T	T	T	T	T	T	T	T	T	T	T	T	T	T	T	Y	T	T	T	T	T	T	T	T	T	T	T	T	N	N	N	Y	T	T	T	T	T
S1_2908598	A/C	1	2908598	+	NA	NA	NA	NA	NA	NA	A	A	A	A	A	A	A	A	A	A	A	A	A	A	A	A	A	A	A	A	A	A	A	A	A	A	A	A	A	A	A	A	A	A	A	A	A	A	A
S1_2908634	T/C	1	2908634	+	NA	NA	NA	NA	NA	NA	T	N	T	T	T	T	T	T	T	T	T	T	T	T	T	T	T	T	T	T	T	T	T	T	T	T	T	T	T	N	T	T	T	T	T	T	T	N	T
S1_2908637	T/A	1	2908637	+	NA	NA	NA	NA	NA	NA	T	N	T	T	T	T	T	T	T	T	T	T	T	T	T	T	T	T	T	T	T	T	T	T	T	T	T	T	T	N	T	T	T	T	T	T	T	N	T
S1_2908650	C/G	1	2908650	+	NA	NA	NA	NA	NA	NA	C	N	N	C	N	S	C	C	C	C	C	C	C	C	C	C	C	C	N	C	C	C	C	C	C	C	C	C	C	C	C	C	C	C	C	C	C	C	C
S1_2909144	T/C	1	2909144	+	NA	NA	NA	NA	NA	NA	T	N	Y	T	T	T	T	T	T	T	T	T	T	T	T	T	T	T	T	T	T	T	T	T	T	T	T	T	T	T	N	T	T	T	T	T	T	N	T
S1_2918073	A/G	1	2918073	+	NA	NA	NA	NA	NA	NA	A	A	A	A	A	A	A	R	A	A	A	A	A	A	A	A	A	A	A	A	A	A	N	A	N	A	A	A	A	A	N	A	A	A	A	A	A	A	A
S1_2918418	T/C	1	2918418	+	NA	NA	NA	NA	NA	NA	T	T	T	T	N	T	T	T	T	T	T	T	T	Y	T	T	T	T	T	T	T	T	T	T	T	T	N	T	T	N	T	N	T	T	T	T	T	T	T
S1_2918427	T/C	1	2918427	+	NA	NA	NA	NA	NA	NA	T	T	T	T	N	T	T	T	T	T	T	T	T	T	T	T	T	T	T	C	T	T	T	T	T	T	N	T	T	N	T	N	T	N	T	T	T	T	T
S1_2918491	A/G	1	2918491	+	NA	NA	NA	NA	NA	NA	A	A	A	A	A	A	A	A	A	A	A	A	A	A	A	A	A	A	A	A	A	A	A	N	A	A	A	A	A	A	A	A	N	A	A	A	A	A	A
S1_2927184	T/C	1	2927184	+	NA	NA	NA	NA	NA	NA	T	N	T	T	N	T	T	T	T	T	T	T	T	T	T	T	T	T	T	T	T	T	T	T	T	T	T	T	N	T	T	T	T	T	T	T	T	T	T
S1_2927189	T/G	1	2927189	+	NA	NA	NA	NA	NA	NA	T	N	T	T	N	T	T	T	T	T	T	T	T	T	T	T	T	T	T	T	T	T	T	T	T	T	T	T	N	T	T	T	T	K	T	T	T	T	T
S1_2927192	G/C	1	2927192	+	NA	NA	NA	NA	NA	NA	G	N	G	G	N	G	G	G	G	G	G	G	G	G	G	G	G	G	S	G	G	G	G	G	G	G	G	G	N	G	G	G	G	G	G	G	G	G	G
S1_2927220	T/C	1	2927220	+	NA	NA	NA	NA	NA	NA	T	T	T	T	T	T	T	T	T	T	T	T	T	T	T	T	T	T	T	T	T	T	T	T	T	T	T	T	T	T	Y	T	T	T	T	T	N	T	T
S1_2927228	T/C	1	2927228	+	NA	NA	NA	NA	NA	NA	T	T	T	T	T	C	T	T	T	T	T	T	T	T	T	T	T	T	T	T	T	T	T	T	T	T	T	T	T	T	T	T	T	T	T	T	N	T	T
S1_2931595	T/C	1	2931595	+	NA	NA	NA	NA	NA	NA	T	T	T	T	T	T	T	T	T	T	T	T	T	T	T	T	T	T	T	T	T	N	T	T	T	T	T	T	N	T	T	T	T	T	T	Y	T	T	T
S1_2935108	T/G	1	2935108	+	NA	NA	NA	NA	NA	NA	T	T	T	T	T	T	T	T	T	T	T	T	T	T	T	T	T	T	T	T	T	T	T	N	T	T	T	T	N	T	T	T	T	T	T	T	T	N	T
S1_2935119	A/C	1	2935119	+	NA	NA	NA	NA	NA	NA	A	A	M	A	M	A	A	N	A	A	A	A	A	A	A	A	A	A	A	A	A	A	A	A	A	A	A	A	A	A	A	A	A	A	A	A	A	A	A
S1_2935122	G/C	1	2935122	+	NA	NA	NA	NA	NA	NA	G	G	G	G	G	G	G	N	G	G	G	G	G	G	G	G	G	G	G	G	G	G	G	G	G	G	G	G	G	G	G	G	G	G	G	G	S	G	G
S1_2935203	T/C	1	2935203	+	NA	NA	NA	NA	NA	NA	T	N	T	T	T	T	T	T	T	T	T	T	T	T	T	T	N	T	T	T	T	T	N	T	T	T	T	T	T	N	T	T	T	T	T	T	T	N	T
S1_2941625	T/C	1	2941625	+	NA	NA	NA	NA	NA	NA	T	N	T	T	N	T	T	T	T	T	T	T	T	T	T	T	T	T	T	T	T	T	T	T	T	T	T	T	T	N	T	T	T	T	T	T	T	N	T
S1_2941691	A/C	1	2941691	+	NA	NA	NA	NA	NA	NA	A	A	A	A	A	N	A	A	A	A	A	A	A	A	A	A	A	A	A	A	A	A	A	A	A	A	A	A	A	A	A	M	A	A	A	A	A	C	A
S1_2942220	T/G	1	2942220	+	NA	NA	NA	NA	NA	NA	T	N	T	T	T	N	T	T	T	T	T	T	T	T	T	T	T	K	T	T	T	T	T	T	T	T	T	T	N	T	N	N	T	T	T	T	T	K	T
S1_2942267	A/C	1	2942267	+	NA	NA	NA	NA	NA	NA	A	A	A	A	A	N	A	N	A	A	A	A	A	A	A	A	A	A	A	A	A	A	A	N	A	N	A	A	N	N	A	A	A	A	A	A	A	A	A
S1_2946876	T/C	1	2946876	+	NA	NA	NA	NA	NA	NA	T	N	T	T	T	T	T	T	T	T	T	T	T	T	T	T	T	T	T	T	T	T	T	T	T	T	N	T	T	T	N	T	T	T	T	T	N	N	T
S1_2947006	A/C	1	2947006	+	NA	NA	NA	NA	NA	NA	A	N	A	A	A	A	A	A	M	A	A	A	A	A	A	A	A	A	A	A	A	A	A	N	N	A	N	A	N	A	A	A	N	A	A	M	N	N	M
S1_2947009	T/C	1	2947009	+	NA	NA	NA	NA	NA	NA	T	N	T	T	T	Y	T	T	T	T	T	T	T	T	T	T	T	T	T	T	T	T	T	N	N	T	N	T	N	T	T	T	N	T	T	T	N	N	T
S1_2947014	T/C	1	2947014	+	NA	NA	NA	NA	NA	NA	T	N	T	T	T	T	T	T	T	T	T	T	T	T	T	T	T	T	T	T	T	T	T	N	N	T	N	T	N	T	T	C	N	T	T	T	N	N	T
S1_2947028	T/G	1	2947028	+	NA	NA	NA	NA	NA	NA	T	N	N	K	T	T	T	T	T	T	T	T	T	T	T	T	T	T	T	T	T	T	T	T	T	T	T	T	T	T	T	T	N	N	T	T	T	T	T
S1_2947218	G/T	1	2947218	+	NA	NA	NA	NA	NA	NA	G	G	G	G	N	N	G	N	G	G	G	G	G	G	G	G	G	G	G	G	G	N	G	G	N	G	G	G	N	G	G	G	G	G	G	G	G	N	G
S1_2954625	T/G	1	2954625	+	NA	NA	NA	NA	NA	NA	T	N	N	T	T	T	N	T	T	T	T	T	T	T	T	T	T	T	T	T	T	T	T	T	T	T	T	T	N	N	K	T	T	T	T	T	T	T	T
S1_2958460	A/C	1	2958460	+	NA	NA	NA	NA	NA	NA	A	N	A	A	A	A	A	A	A	A	A	A	A	A	A	A	A	A	A	A	A	A	N	N	A	A	A	M	N	N	A	A	A	A	A	A	A	N	A
S1_2958489	G/C	1	2958489	+	NA	NA	NA	NA	NA	NA	G	G	G	G	G	G	G	G	G	G	G	G	G	G	G	S	G	G	G	G	S	G	G	G	G	G	S	G	G	G	G	G	G	G	G	G	S	G	S
S1_2958491	C/G	1	2958491	+	NA	NA	NA	NA	NA	NA	C	C	C	C	C	C	C	C	C	C	C	C	C	C	C	C	C	C	C	C	C	C	C	C	C	C	C	C	C	C	C	C	C	C	C	C	C	C	C
S1_2965274	T/C	1	2965274	+	NA	NA	NA	NA	NA	NA	T	N	N	T	T	T	T	T	T	T	T	T	T	T	T	T	T	T	N	T	T	T	T	T	N	T	T	T	N	N	N	N	T	T	T	T	T	Y	T
S1_2965275	T/C	1	2965275	+	NA	NA	NA	NA	NA	NA	T	N	N	T	T	T	T	T	T	T	T	T	T	T	T	T	T	T	N	T	T	T	T	T	N	T	T	T	N	N	N	N	Y	T	T	T	T	T	Y
S1_2966520	A/G	1	2966520	+	NA	NA	NA	NA	NA	NA	A	A	A	A	A	A	A	A	A	A	A	A	A	A	A	A	A	A	A	A	A	A	A	A	N	A	A	A	G	N	N	A	A	A	A	A	N	N	A
S1_2966537	C/G	1	2966537	+	NA	NA	NA	NA	NA	NA	C	C	S	C	C	C	C	C	C	C	C	C	C	C	C	C	C	C	C	C	C	C	C	C	N	C	C	C	C	N	N	C	C	C	C	C	N	N	C
S1_2969150	A/C	1	2969150	+	NA	NA	NA	NA	NA	NA	A	N	A	A	A	A	N	A	A	A	A	A	A	A	A	A	A	A	A	A	N	A	A	A	A	A	N	A	A	A	A	A	A	A	A	A	N	A	A
S1_2969206	T/C	1	2969206	+	NA	NA	NA	NA	NA	NA	T	T	T	T	T	T	T	T	N	T	T	T	T	T	T	T	T	T	T	T	T	T	T	T	T	T	T	T	T	T	T	T	T	T	T	T	T	T	T
S1_2969214	T/G	1	2969214	+	NA	NA	NA	NA	NA	NA	T	T	T	T	T	T	T	T	T	T	T	T	T	T	T	T	T	T	T	T	T	T	T	T	T	T	T	T	T	T	T	N	T	T	T	T	T	N	T
S1_2969244	T/G	1	2969244	+	NA	NA	NA	NA	NA	NA	N	N	N	T	T	T	T	T	N	T	T	T	T	T	T	T	T	T	T	T	T	K	N	N	T	T	N	T	T	T	N	T	N	T	K	T	T	N	T
S1_2969524	A/C	1	2969524	+	NA	NA	NA	NA	NA	NA	N	N	A	A	A	N	A	A	A	A	A	A	A	A	A	A	A	A	A	A	A	A	C	A	A	A	A	A	N	A	A	N	A	A	M	A	A	N	A
S1_2969635	A/C	1	2969635	+	NA	NA	NA	NA	NA	NA	A	N	A	A	A	A	M	A	A	A	A	A	A	A	A	A	A	A	A	A	A	A	A	A	A	A	A	A	A	A	N	A	A	A	A	A	A	A	A
S1_2974310	A/G	1	2974310	+	NA	NA	NA	NA	NA	NA	A	N	A	A	N	A	A	A	A	A	A	A	A	A	A	A	A	A	A	A	A	A	A	A	A	A	A	A	N	A	A	A	A	A	A	A	A	N	A
S1_2974408	A/C	1	2974408	+	NA	NA	NA	NA	NA	NA	A	N	N	A	A	A	A	A	A	A	A	A	M	A	A	A	A	A	A	A	A	A	A	A	N	A	A	A	N	N	A	A	A	A	N	N	A	A	M
S1_2974429	A/G	1	2974429	+	NA	NA	NA	NA	NA	NA	A	N	A	A	A	A	A	A	A	A	A	A	R	A	A	A	A	A	A	A	N	N	A	N	A	A	A	A	A	A	A	N	A	A	A	A	A	A	A
S1_2974873	A/C	1	2974873	+	NA	NA	NA	NA	NA	NA	A	N	A	A	A	N	A	A	A	A	A	A	A	A	A	A	M	A	A	A	A	A	A	A	A	A	A	A	A	A	N	A	M	A	A	A	A	A	A
S1_2974887	G/A	1	2974887	+	NA	NA	NA	NA	NA	NA	G	N	A	R	A	N	G	G	G	A	A	G	A	A	A	G	A	G	A	R	G	A	G	G	A	A	A	R	A	G	N	G	A	A	A	A	G	A	R
S1_2981342	A/G	1	2981342	+	NA	NA	NA	NA	NA	NA	A	A	N	A	A	A	A	A	A	N	A	A	A	A	A	A	A	A	A	N	A	A	A	N	A	A	A	A	A	A	N	N	A	A	A	A	A	A	A
S1_2981382	T/C	1	2981382	+	NA	NA	NA	NA	NA	NA	T	T	N	T	T	T	T	T	T	N	T	T	T	T	T	T	T	T	T	N	T	T	T	N	T	T	T	T	T	T	N	N	T	T	T	T	T	T	T
S1_2982233	A/G	1	2982233	+	NA	NA	NA	NA	NA	NA	A	N	A	A	A	A	A	A	A	A	A	A	A	A	A	A	A	A	A	A	A	A	A	N	N	A	A	N	A	A	A	A	A	A	A	A	A	A	A
S1_2985234	A/C	1	2985234	+	NA	NA	NA	NA	NA	NA	A	A	A	A	A	A	A	A	A	A	A	A	A	A	A	A	A	A	A	A	A	A	A	A	N	A	A	A	A	A	A	A	A	A	A	A	A	A	A
S1_3007234	T/C	1	3007234	+	NA	NA	NA	NA	NA	NA	T	N	N	T	T	T	T	T	T	T	T	T	T	T	T	T	T	T	T	T	T	T	T	T	T	T	T	T	T	T	T	T	T	T	T	T	T	T	T
S1_3007294	T/C	1	3007294	+	NA	NA	NA	NA	NA	NA	T	T	T	T	T	T	T	T	T	T	T	T	T	T	T	T	T	T	T	T	N	T	T	T	T	T	T	T	T	T	T	T	N	T	T	T	T	T	T
S1_3007885	G/A	1	3007885	+	NA	NA	NA	NA	NA	NA	G	A	A	A	N	A	N	G	G	A	A	G	A	A	A	G	A	G	A	R	G	A	G	N	N	A	N	R	N	G	A	G	A	A	A	A	N	A	R
S1_3007891	G/C	1	3007891	+	NA	NA	NA	NA	NA	NA	G	C	C	C	N	C	N	G	G	C	C	G	C	C	C	G	C	G	C	S	G	C	G	N	N	C	N	S	N	G	C	G	C	C	C	C	N	C	S
S1_3010606	C/T	1	3010606	+	NA	NA	NA	NA	NA	NA	C	C	C	C	C	C	C	C	C	C	C	C	C	C	C	C	C	C	C	C	C	C	C	C	C	C	N	C	N	C	C	C	C	C	C	Y	N	C	C
S1_3020115	A/G	1	3020115	+	NA	NA	NA	NA	NA	NA	A	A	N	A	A	A	N	A	A	A	A	A	A	A	A	A	A	A	A	A	A	A	A	A	A	A	A	A	N	N	A	A	A	A	A	A	A	A	A
S1_3020125	A/G	1	3020125	+	NA	NA	NA	NA	NA	NA	A	A	N	A	A	A	N	A	A	A	A	A	A	A	A	A	A	A	A	A	R	A	A	A	A	A	A	A	N	N	A	A	A	A	A	A	A	A	A
S1_3020128	T/G	1	3020128	+	NA	NA	NA	NA	NA	NA	K	T	N	K	K	K	N	G	K	T	K	K	K	K	K	K	K	K	T	T	K	K	K	T	K	K	K	K	N	N	K	T	K	K	T	K	K	T	K
S1_3020131	A/G	1	3020131	+	NA	NA	NA	NA	NA	NA	A	A	N	A	A	A	N	A	A	A	A	R	R	A	A	A	A	A	A	A	A	A	A	A	A	A	A	A	N	N	A	A	A	A	A	R	A	A	A
S1_3021852	T/G	1	3021852	+	NA	NA	NA	NA	NA	NA	T	N	T	K	T	T	T	T	T	K	T	T	T	T	T	T	T	T	K	T	T	T	T	T	N	K	T	T	T	T	T	T	T	T	T	T	T	N	T
S1_3021921	A/T	1	3021921	+	NA	NA	NA	NA	NA	NA	A	A	A	A	A	A	A	A	A	A	A	A	A	A	A	A	A	A	A	A	A	A	N	A	A	A	A	A	A	A	A	A	A	A	A	A	N	A	A
S1_3037460	T/G	1	3037460	+	NA	NA	NA	NA	NA	NA	T	N	T	T	K	T	T	T	N	T	T	T	T	T	T	T	T	T	T	T	T	T	T	T	T	T	T	T	N	T	N	N	T	T	T	K	T	N	T
S1_3044414	T/G	1	3044414	+	NA	NA	NA	NA	NA	NA	T	T	T	T	T	T	T	T	T	T	T	T	T	T	T	T	T	T	T	T	T	T	K	T	T	T	T	K	N	N	T	N	T	T	T	T	T	N	T
S1_3044683	T/G	1	3044683	+	NA	NA	NA	NA	NA	NA	T	N	T	T	T	T	T	T	T	T	T	T	T	T	T	T	T	T	T	T	T	T	N	N	N	T	T	T	N	N	N	T	N	T	K	T	T	N	T
S1_3044994	A/C	1	3044994	+	NA	NA	NA	NA	NA	NA	A	A	A	A	A	A	A	A	A	A	A	A	A	A	A	A	A	A	A	A	A	A	A	A	A	A	A	A	A	A	A	A	A	A	M	A	A	N	A
S1_3045021	A/G	1	3045021	+	NA	NA	NA	NA	NA	NA	A	A	A	A	A	A	A	A	A	A	A	A	A	A	A	A	A	A	A	A	A	A	A	A	A	A	A	A	A	A	A	A	A	A	A	A	A	N	A
S1_3045144	A/C	1	3045144	+	NA	NA	NA	NA	NA	NA	A	N	A	A	A	A	M	N	A	A	A	A	A	A	A	A	A	A	N	A	A	A	A	A	N	A	A	A	N	N	N	N	N	A	A	A	A	A	A
S1_3045599	C/T	1	3045599	+	NA	NA	NA	NA	NA	NA	C	N	T	C	T	T	C	C	C	T	T	C	T	T	T	C	T	C	T	Y	C	N	T	C	N	T	N	Y	T	C	T	C	T	T	T	T	C	N	C
S1_3045605	T/G	1	3045605	+	NA	NA	NA	NA	NA	NA	T	N	T	T	T	T	T	T	T	T	T	T	T	T	T	T	T	T	T	T	T	N	T	T	N	T	N	T	T	T	T	T	T	K	T	T	T	N	T
S1_3045611	C/G	1	3045611	+	NA	NA	NA	NA	NA	NA	G	N	C	S	C	C	G	G	G	C	C	G	C	C	C	G	C	G	C	S	G	C	C	G	C	C	C	S	C	G	C	G	C	C	C	C	G	C	G
S1_3045617	A/C	1	3045617	+	NA	NA	NA	NA	NA	NA	C	N	A	M	A	A	C	C	C	A	A	C	A	A	A	C	A	C	A	M	C	A	A	C	A	A	A	M	A	C	A	C	A	A	A	A	C	A	C
S1_3047272	A/G	1	3047272	+	NA	NA	NA	NA	NA	NA	A	N	A	A	A	A	A	A	A	A	A	A	A	A	A	A	A	A	A	A	A	A	A	A	A	A	A	A	A	A	A	N	A	A	A	A	A	A	A
S1_3047288	A/C	1	3047288	+	NA	NA	NA	NA	NA	NA	A	N	A	A	A	A	A	A	A	A	A	A	A	A	A	A	A	A	A	A	A	A	A	A	M	A	A	A	A	A	A	N	A	A	A	A	A	A	A
S1_3047325	T/C	1	3047325	+	NA	NA	NA	NA	NA	NA	T	T	T	T	N	T	Y	T	T	T	T	T	T	T	T	T	T	T	T	T	T	T	T	T	T	T	T	T	T	T	N	T	T	T	T	T	T	N	T
S1_3056530	T/G	1	3056530	+	NA	NA	NA	NA	NA	NA	K	T	N	T	N	N	T	T	T	T	T	T	T	T	T	T	T	T	T	T	T	T	T	T	T	T	T	T	N	T	T	T	T	T	T	T	N	N	T
S1_3071704	T/C	1	3071704	+	NA	NA	NA	NA	NA	NA	T	N	C	Y	C	C	T	T	T	C	C	T	C	C	C	T	C	T	C	C	T	C	N	N	C	C	C	Y	C	T	N	T	N	C	C	C	T	N	Y
S1_3071724	T/G	1	3071724	+	NA	NA	NA	NA	NA	NA	T	N	K	T	T	T	K	T	T	K	T	T	T	T	T	T	T	T	T	T	T	T	N	N	T	T	T	T	T	T	N	T	N	T	T	T	T	N	T
S1_3071727	T/G	1	3071727	+	NA	NA	NA	NA	NA	NA	T	N	T	T	T	T	T	T	T	T	T	T	T	T	T	T	T	T	T	T	T	T	N	N	T	T	T	T	T	T	N	K	N	T	T	T	T	N	T
S1_3071735	G/C	1	3071735	+	NA	NA	NA	NA	NA	NA	G	G	G	G	G	G	G	G	G	G	G	G	G	G	G	G	G	G	G	G	G	G	N	G	G	G	S	G	G	G	G	G	G	G	G	G	G	G	G
S1_3071740	A/G	1	3071740	+	NA	NA	NA	NA	NA	NA	A	A	A	A	A	A	A	A	A	A	A	A	A	A	A	A	A	A	A	A	A	A	N	A	A	A	A	A	A	A	A	A	A	A	A	A	A	A	A
S1_3071745	T/G	1	3071745	+	NA	NA	NA	NA	NA	NA	T	T	T	T	T	T	T	T	T	T	T	T	T	T	T	T	T	T	T	T	T	T	N	T	T	T	T	T	T	T	K	T	T	T	T	T	T	T	T
S1_3071746	T/G	1	3071746	+	NA	NA	NA	NA	NA	NA	T	T	T	T	T	T	T	T	T	T	T	T	T	T	T	T	T	T	T	T	T	T	N	T	T	T	T	T	T	T	T	T	T	T	T	T	T	T	T
S1_3078131	A/C	1	3078131	+	NA	NA	NA	NA	NA	NA	A	N	A	A	A	A	A	A	A	N	A	A	A	A	A	A	A	A	N	A	A	A	A	A	N	A	A	A	A	N	A	A	A	A	A	A	N	N	A
S1_3078159	C/A	1	3078159	+	NA	NA	NA	NA	NA	NA	M	N	C	C	C	C	C	C	C	C	C	C	C	C	C	C	C	C	C	C	C	C	N	C	C	C	N	C	N	C	C	C	N	C	C	C	C	N	C
S1_3078312	T/G	1	3078312	+	NA	NA	NA	NA	NA	NA	T	N	N	K	G	G	N	T	T	G	G	T	G	G	G	T	G	T	G	K	T	G	N	T	G	G	G	N	G	T	N	N	G	G	G	G	T	N	K
S1_3078319	A/C	1	3078319	+	NA	NA	NA	NA	NA	NA	A	N	N	M	A	A	N	A	A	A	A	A	A	A	A	A	A	A	A	A	A	A	N	A	A	A	A	N	A	A	N	N	A	A	A	A	A	N	A
S1_3078327	C/A	1	3078327	+	NA	NA	NA	NA	NA	NA	M	N	N	C	C	C	N	C	C	C	C	C	C	C	M	C	M	C	C	C	C	C	N	C	C	C	C	N	C	C	N	N	C	C	C	C	C	N	C
S1_3078331	A/G	1	3078331	+	NA	NA	NA	NA	NA	NA	A	N	N	A	A	A	N	A	A	A	A	A	A	A	A	R	A	A	A	A	A	A	N	A	A	A	A	N	A	A	N	N	A	A	A	A	A	N	A
S1_3079713	A/C	1	3079713	+	NA	NA	NA	NA	NA	NA	C	A	A	M	N	A	C	C	C	A	A	C	A	A	A	C	A	C	A	A	C	A	N	C	A	A	A	M	A	N	N	C	A	A	A	A	C	N	C
S1_3082039	A/G	1	3082039	+	NA	NA	NA	NA	NA	NA	A	A	A	A	A	A	A	N	A	A	A	A	A	A	A	A	A	A	A	A	A	A	A	A	A	A	N	A	N	A	A	A	A	A	A	A	A	N	A
S1_3088926	T/C	1	3088926	+	NA	NA	NA	NA	NA	NA	T	N	T	T	T	T	T	T	T	T	T	T	T	T	T	T	T	T	T	T	T	T	T	T	T	T	T	T	N	N	T	T	T	T	T	T	T	N	T
S1_3088937	T/G	1	3088937	+	NA	NA	NA	NA	NA	NA	T	N	T	T	T	T	N	N	T	T	T	T	T	T	T	T	T	T	T	T	T	T	N	T	T	T	K	T	T	T	N	K	N	T	T	T	T	T	T
S1_3088952	T/C	1	3088952	+	NA	NA	NA	NA	NA	NA	T	N	T	T	T	T	T	T	T	T	T	T	T	Y	T	T	T	T	T	T	T	T	T	Y	T	T	T	T	N	N	T	T	T	Y	T	T	T	N	T
S1_3089754	A/C	1	3089754	+	NA	NA	NA	NA	NA	NA	A	N	C	A	A	A	A	A	A	A	A	A	A	A	A	A	A	A	A	M	A	A	A	C	A	A	A	A	A	A	N	A	N	A	A	A	A	A	A
S1_3089756	G/C	1	3089756	+	NA	NA	NA	NA	NA	NA	G	N	G	G	G	G	G	G	G	G	G	G	G	G	G	G	G	G	G	G	G	G	G	G	G	C	G	G	G	G	N	G	N	G	G	G	G	G	G
S1_3090437	T/G	1	3090437	+	NA	NA	NA	NA	NA	NA	T	N	N	T	T	T	T	N	T	T	T	T	T	T	T	T	T	T	T	T	T	T	N	T	T	T	T	T	T	K	T	T	T	T	T	T	T	N	K
S1_3090473	C/A	1	3090473	+	NA	NA	NA	NA	NA	NA	A	N	C	M	C	C	A	A	A	C	C	A	C	C	C	A	C	A	C	M	A	C	C	A	C	C	C	M	C	A	C	A	C	C	C	C	A	A	M
S1_3090474	G/T	1	3090474	+	NA	NA	NA	NA	NA	NA	T	N	G	K	G	G	T	T	T	G	G	T	G	G	G	T	G	T	G	K	T	G	G	T	G	G	G	K	G	T	G	T	G	G	G	G	T	T	K
S1_3100662	T/C	1	3100662	+	NA	NA	NA	NA	NA	NA	T	T	T	T	T	T	T	T	T	T	T	T	T	T	T	T	T	T	T	Y	T	N	N	N	N	T	T	T	T	N	T	T	N	T	T	T	T	T	T
S1_3100695	A/C	1	3100695	+	NA	NA	NA	NA	NA	NA	A	N	A	A	A	A	A	A	A	A	A	A	A	A	A	M	A	A	A	N	A	N	A	A	A	A	A	A	N	A	A	N	A	A	A	A	A	N	A
S1_3101037	T/C	1	3101037	+	NA	NA	NA	NA	NA	NA	T	T	T	T	T	T	T	Y	T	T	T	T	T	T	T	T	T	T	T	T	T	T	T	T	T	T	T	T	N	N	T	T	T	T	T	T	T	N	T
S1_3117435	T/C	1	3117435	+	NA	NA	NA	NA	NA	NA	T	N	N	T	T	T	T	T	T	T	T	T	T	T	T	T	T	T	T	T	T	T	T	T	T	T	T	Y	T	T	T	T	T	T	T	T	T	T	T
S1_3117446	T/C	1	3117446	+	NA	NA	NA	NA	NA	NA	T	N	N	T	T	T	T	T	T	Y	T	T	T	T	T	T	T	T	T	T	T	T	T	T	T	T	T	T	T	T	T	T	T	T	T	T	T	T	T
S1_3121000	A/G	1	3121000	+	NA	NA	NA	NA	NA	NA	A	N	A	A	A	A	A	A	A	A	A	A	A	A	A	A	A	A	A	A	A	A	A	A	A	A	A	A	A	A	A	A	A	A	A	A	A	N	A
S1_3121542	T/C	1	3121542	+	NA	NA	NA	NA	NA	NA	N	T	T	Y	T	T	T	T	T	Y	T	T	T	T	T	T	T	T	T	T	T	T	N	T	T	T	T	N	N	T	T	T	N	T	T	T	T	T	T
S1_3143861	T/G	1	3143861	+	NA	NA	NA	NA	NA	NA	T	T	T	T	T	T	T	T	T	T	T	T	T	T	T	T	T	T	K	T	T	T	N	N	T	T	T	T	T	T	T	T	T	T	T	T	T	T	T
S1_3151563	G/A	1	3151563	+	NA	NA	NA	NA	NA	NA	G	A	A	A	A	A	G	G	G	A	A	G	A	A	A	G	A	G	A	A	G	A	G	G	A	A	A	R	N	G	A	G	N	A	A	A	G	N	R
S1_3154829	T/C	1	3154829	+	NA	NA	NA	NA	NA	NA	T	T	T	T	T	T	T	T	N	T	T	T	T	T	T	T	T	T	T	N	T	T	T	T	T	T	Y	T	T	T	N	T	T	T	T	T	T	N	T
S1_3154942	T/G	1	3154942	+	NA	NA	NA	NA	NA	NA	T	N	T	T	K	T	T	T	T	T	T	T	T	T	T	T	T	T	T	K	T	T	N	N	T	T	T	T	K	N	N	T	N	T	T	T	T	N	T
S1_3163155	T/C	1	3163155	+	NA	NA	NA	NA	NA	NA	T	T	T	T	T	T	T	T	T	N	T	T	T	T	T	T	T	T	N	T	T	T	N	T	N	Y	T	T	N	N	T	T	T	T	T	T	T	T	T
S1_3165040	T/G	1	3165040	+	NA	NA	NA	NA	NA	NA	T	N	N	T	T	T	K	N	T	T	T	T	T	T	T	K	T	T	N	T	T	T	T	T	T	T	T	T	T	T	T	T	T	T	T	T	T	T	T
S1_3169074	T/G	1	3169074	+	NA	NA	NA	NA	NA	NA	T	T	T	T	T	T	T	T	T	T	T	T	T	T	T	T	T	T	K	T	T	T	T	T	T	T	T	T	T	N	N	T	T	T	T	T	T	T	T
S1_3169551	A/G	1	3169551	+	NA	NA	NA	NA	NA	NA	A	N	A	A	A	A	A	A	A	A	A	A	A	A	A	A	A	A	A	A	A	A	N	A	A	A	A	A	A	A	A	A	R	A	A	N	A	N	A
S1_3169933	T/A	1	3169933	+	NA	NA	NA	NA	NA	NA	A	N	T	W	T	T	A	N	A	T	T	A	T	T	T	A	T	A	T	T	A	T	T	A	T	T	T	W	N	A	T	A	T	T	T	T	A	N	W
S1_3169954	T/G	1	3169954	+	NA	NA	NA	NA	NA	NA	T	N	T	T	T	T	T	N	T	T	T	T	T	T	T	T	T	T	T	T	T	T	T	T	T	T	T	T	N	T	T	T	T	T	T	T	T	N	T
S1_3179795	A/C	1	3179795	+	NA	NA	NA	NA	NA	NA	A	N	N	A	N	A	A	A	N	A	A	A	A	A	A	A	A	A	A	A	A	N	A	N	M	A	A	A	N	A	N	A	A	A	A	A	A	N	A
S1_3179805	A/T	1	3179805	+	NA	NA	NA	NA	NA	NA	A	N	N	A	N	A	A	A	N	A	A	A	A	A	A	A	A	A	A	A	A	N	A	N	W	A	A	A	N	A	N	A	A	A	A	A	A	N	A
S1_3202784	T/C	1	3202784	+	NA	NA	NA	NA	NA	NA	T	N	T	N	T	N	T	N	T	T	T	T	T	T	T	T	T	T	T	T	T	T	N	T	T	T	T	T	T	T	T	T	T	T	T	T	N	T	T
S1_3213322	T/C	1	3213322	+	NA	NA	NA	NA	NA	NA	T	T	T	T	Y	T	T	T	T	T	T	T	T	T	T	T	T	T	T	T	T	T	T	T	T	T	T	T	T	T	T	T	T	T	T	T	N	T	T
S1_3213343	T/G	1	3213343	+	NA	NA	NA	NA	NA	NA	T	T	T	T	K	T	T	T	K	T	T	T	T	T	T	T	T	T	T	T	T	T	T	T	T	T	T	T	T	T	G	T	T	T	T	T	N	K	T
S1_3213345	A/C	1	3213345	+	NA	NA	NA	NA	NA	NA	A	A	A	A	A	A	A	M	A	A	A	A	A	A	A	A	A	A	A	A	A	A	N	A	A	A	A	A	N	A	A	A	A	A	A	A	A	A	A
S1_3213369	T/C	1	3213369	+	NA	NA	NA	NA	NA	NA	T	N	N	T	T	T	T	T	T	T	T	T	T	T	T	T	T	T	T	T	T	T	N	T	T	T	T	T	T	T	N	T	T	T	T	T	T	T	T
S1_3213382	A/C	1	3213382	+	NA	NA	NA	NA	NA	NA	A	N	N	A	A	A	A	A	A	A	A	A	A	A	A	A	A	A	A	A	M	A	N	A	A	A	A	M	A	A	N	A	A	A	A	M	A	A	A
S1_3213394	C/A	1	3213394	+	NA	NA	NA	NA	NA	NA	C	N	N	C	C	C	C	C	C	C	C	C	C	C	C	C	C	C	C	C	C	C	N	C	C	C	C	C	C	C	N	C	C	C	C	C	C	C	C
S1_3214114	A/G	1	3214114	+	NA	NA	NA	NA	NA	NA	A	A	A	A	A	A	A	A	A	A	A	A	A	A	A	A	A	A	N	A	A	A	N	A	A	A	N	R	A	N	A	A	A	A	A	A	A	A	A
S1_3214123	T/C	1	3214123	+	NA	NA	NA	NA	NA	NA	Y	T	T	T	T	T	T	T	T	T	T	T	T	T	T	T	T	T	N	T	T	T	N	T	T	T	N	T	T	N	T	T	T	T	Y	T	T	T	T
S1_3214140	A/C	1	3214140	+	NA	NA	NA	NA	NA	NA	A	N	A	A	N	A	M	A	A	A	A	A	A	M	A	A	A	A	N	A	A	A	N	A	A	A	A	A	A	A	A	A	A	A	A	A	A	N	A
S1_3214182	A/G	1	3214182	+	NA	NA	NA	NA	NA	NA	A	N	A	A	N	A	A	A	A	A	A	A	A	A	A	A	A	A	A	A	A	A	N	A	N	A	A	A	A	N	A	N	N	A	A	A	N	A	A
S1_3214185	A/C	1	3214185	+	NA	NA	NA	NA	NA	NA	A	N	A	A	N	A	A	A	A	A	A	A	A	A	A	A	A	A	A	A	A	A	N	A	N	A	A	A	A	N	A	N	N	A	A	M	N	A	A
S1_3214191	A/C	1	3214191	+	NA	NA	NA	NA	NA	NA	A	N	A	A	N	A	M	A	A	A	A	A	A	A	A	A	A	A	A	A	A	A	N	A	N	A	A	A	A	N	A	N	N	A	A	A	N	A	A
S1_3214218	A/G	1	3214218	+	NA	NA	NA	NA	NA	NA	A	N	A	A	N	A	A	A	A	A	A	A	A	R	A	A	A	A	A	A	A	A	N	A	N	A	A	A	A	N	A	N	N	A	A	A	N	A	A
S1_3214311	A/C	1	3214311	+	NA	NA	NA	NA	NA	NA	A	A	A	A	A	A	A	A	A	A	A	A	A	A	A	A	A	A	A	A	A	A	A	A	A	A	A	A	A	A	N	A	A	A	A	A	A	N	A
S1_3215120	T/G	1	3215120	+	NA	NA	NA	NA	NA	NA	T	T	T	T	T	T	N	T	T	T	T	T	T	T	T	T	K	T	K	T	N	T	N	T	T	T	T	T	T	T	N	T	N	T	T	T	T	N	T
S1_3215131	T/C	1	3215131	+	NA	NA	NA	NA	NA	NA	T	T	T	T	T	T	N	T	T	T	T	T	T	T	T	Y	T	T	T	T	N	T	N	T	T	T	T	T	T	T	N	T	N	T	T	T	T	N	T
S1_3215180	C/G	1	3215180	+	NA	NA	NA	NA	NA	NA	C	C	C	C	C	N	N	S	C	C	C	C	C	C	C	C	C	C	C	C	S	C	N	C	C	C	C	C	C	N	C	C	C	C	C	C	C	N	C
S1_3215197	A/G	1	3215197	+	NA	NA	NA	NA	NA	NA	A	A	A	A	A	N	N	A	A	A	A	A	A	A	A	A	A	A	A	A	A	A	N	A	A	A	A	A	A	N	A	A	A	A	A	A	A	N	A
S1_3217058	T/C	1	3217058	+	NA	NA	NA	NA	NA	NA	T	T	T	T	T	T	T	T	T	T	T	T	T	T	T	T	T	T	T	T	T	T	T	T	C	T	T	T	T	N	T	T	T	T	T	T	T	N	T
S1_3217164	T/G	1	3217164	+	NA	NA	NA	NA	NA	NA	T	T	T	T	T	T	T	T	T	T	T	T	T	T	T	T	T	T	T	T	T	T	T	T	T	T	T	T	T	T	T	T	T	T	T	T	T	G	T
S1_3217195	A/C	1	3217195	+	NA	NA	NA	NA	NA	NA	A	A	A	A	M	A	A	A	A	A	A	A	A	A	A	A	A	A	A	A	A	A	A	A	A	A	A	A	A	A	N	A	A	A	A	A	A	A	A
S1_3217681	G/A	1	3217681	+	NA	NA	NA	NA	NA	NA	G	G	N	G	G	G	G	R	G	G	G	G	G	G	G	G	G	G	G	G	G	G	G	G	G	G	G	G	G	G	N	N	G	N	G	G	G	G	G
S1_3217682	C/A	1	3217682	+	NA	NA	NA	NA	NA	NA	C	C	N	C	C	C	C	C	C	C	C	C	C	C	C	C	C	C	C	C	C	C	C	C	C	C	C	C	C	C	N	N	C	N	C	C	C	C	C
S1_3218888	A/G	1	3218888	+	NA	NA	NA	NA	NA	NA	A	N	A	A	A	A	A	A	R	A	A	A	A	A	A	R	A	A	A	A	A	A	A	A	A	A	A	A	A	N	N	A	A	A	A	A	A	A	A
S1_3219004	T/C	1	3219004	+	NA	NA	NA	NA	NA	NA	T	T	T	N	T	T	T	T	T	T	T	T	T	T	T	T	T	T	N	T	T	T	T	T	T	T	Y	T	T	T	T	T	N	T	T	N	T	T	T
S1_3220474	T/C	1	3220474	+	NA	NA	NA	NA	NA	NA	T	N	T	T	T	T	N	T	T	T	T	T	T	T	T	T	T	T	Y	T	T	T	T	T	Y	T	T	T	T	N	N	T	T	T	T	T	T	T	T
S1_3220481	A/C	1	3220481	+	NA	NA	NA	NA	NA	NA	A	A	A	A	A	A	A	A	A	A	A	A	A	A	A	A	A	A	A	N	A	A	A	N	A	A	A	A	N	A	A	A	M	A	A	A	A	N	A
S1_3223019	C/A	1	3223019	+	NA	NA	NA	NA	NA	NA	C	C	C	C	C	N	C	C	C	C	C	C	C	C	C	C	C	C	C	C	C	C	C	C	C	C	C	C	N	C	N	C	C	C	C	C	C	C	C
S1_3223057	A/C	1	3223057	+	NA	NA	NA	NA	NA	NA	A	N	A	A	A	A	A	A	A	A	A	A	A	A	A	A	A	A	A	A	A	A	A	A	A	A	A	A	M	A	A	A	A	A	A	A	A	A	A
S1_3235434	A/C	1	3235434	+	NA	NA	NA	NA	NA	NA	A	A	N	A	A	A	A	A	A	A	A	A	A	A	A	A	A	A	A	A	A	A	A	A	M	A	A	A	A	A	A	A	A	A	A	N	A	A	A
S1_3235435	C/G	1	3235435	+	NA	NA	NA	NA	NA	NA	C	C	C	C	C	N	C	C	C	C	C	C	C	C	C	C	C	C	C	C	C	C	C	C	C	C	C	C	C	N	C	C	C	C	C	C	C	N	C
S1_3235485	T/C	1	3235485	+	NA	NA	NA	NA	NA	NA	T	T	T	T	T	N	T	T	T	T	T	T	T	T	T	T	T	T	T	T	T	T	T	T	Y	T	T	T	T	N	T	T	T	T	T	T	T	N	T
S1_3238979	A/C	1	3238979	+	NA	NA	NA	NA	NA	NA	A	A	A	A	A	A	A	A	A	A	A	A	A	A	A	A	M	A	N	A	A	A	N	A	N	A	A	A	A	N	A	A	A	A	A	A	A	A	A
S1_3238992	A/C	1	3238992	+	NA	NA	NA	NA	NA	NA	A	A	A	A	A	A	A	A	A	A	A	A	A	A	A	A	A	A	N	A	A	M	N	A	N	A	A	M	A	N	A	A	A	M	A	A	A	M	A
S1_3244539	A/C	1	3244539	+	NA	NA	NA	NA	NA	NA	A	N	A	A	A	A	A	A	A	A	A	A	A	A	A	A	A	A	A	A	A	N	A	N	N	A	A	A	A	A	A	A	N	A	A	A	N	A	A
S1_3251122	G/A	1	3251122	+	NA	NA	NA	NA	NA	NA	G	G	G	G	G	G	G	G	G	G	G	G	G	G	G	G	G	G	G	G	G	G	N	G	G	G	G	G	G	G	N	G	G	G	G	G	G	G	G
S1_3251134	A/G	1	3251134	+	NA	NA	NA	NA	NA	NA	A	N	A	A	A	A	A	A	A	A	A	A	A	A	A	A	A	A	A	A	A	A	A	A	A	A	A	R	A	A	A	A	A	A	A	A	A	A	A
S1_3251138	A/G	1	3251138	+	NA	NA	NA	NA	NA	NA	A	N	A	A	A	A	A	A	A	A	A	A	A	A	A	A	A	A	A	A	A	A	A	A	A	A	A	A	A	A	A	A	R	A	A	A	A	A	A
S1_3258968	A/G	1	3258968	+	NA	NA	NA	NA	NA	NA	A	A	A	A	A	A	A	N	A	R	A	A	A	A	A	A	A	A	A	A	A	A	A	A	N	A	N	A	A	A	A	A	A	A	A	A	A	A	A
S1_3258971	T/G	1	3258971	+	NA	NA	NA	NA	NA	NA	T	T	T	T	T	T	T	N	T	T	T	T	T	T	K	T	T	T	T	T	T	K	K	T	N	T	N	T	T	T	T	T	T	N	T	T	T	T	T
S1_3263432	A/C	1	3263432	+	NA	NA	NA	NA	NA	NA	A	A	M	N	M	A	M	A	A	A	A	A	M	A	N	A	A	A	A	A	M	A	M	A	A	N	A	M	N	N	N	N	A	M	A	A	A	N	M
S1_3263436	T/C	1	3263436	+	NA	NA	NA	NA	NA	NA	T	T	T	T	T	T	T	T	T	T	T	T	T	T	T	T	T	T	T	T	T	T	T	T	T	Y	T	T	N	T	N	N	T	T	T	T	T	N	T
S1_3263459	C/G	1	3263459	+	NA	NA	NA	NA	NA	NA	C	N	C	S	C	C	C	C	C	C	C	C	C	C	C	C	C	C	S	C	C	C	N	C	C	C	N	C	C	C	C	C	C	C	S	C	C	C	C
S1_3263461	A/G	1	3263461	+	NA	NA	NA	NA	NA	NA	R	N	A	A	A	A	A	A	A	A	A	A	A	A	A	A	A	A	A	A	A	A	N	A	A	A	N	A	A	A	A	A	A	A	A	A	A	A	A
S1_3275963	A/G	1	3275963	+	NA	NA	NA	NA	NA	NA	A	A	A	A	A	A	A	R	A	A	A	A	A	A	A	A	A	A	A	A	A	A	A	A	A	A	A	A	A	A	A	A	A	A	A	A	A	A	A
S1_3275972	T/G	1	3275972	+	NA	NA	NA	NA	NA	NA	T	T	T	T	T	T	T	T	T	T	T	T	T	T	T	T	T	T	T	T	T	T	T	T	T	T	T	K	T	T	T	T	T	T	T	T	T	T	T
S1_3292677	A/C	1	3292677	+	NA	NA	NA	NA	NA	NA	A	A	A	A	A	A	A	A	A	A	A	A	A	A	A	A	A	A	A	A	A	A	A	A	A	A	A	A	A	A	A	A	A	A	A	A	N	A	A
S1_3292681	A/C	1	3292681	+	NA	NA	NA	NA	NA	NA	A	A	A	A	A	A	A	A	A	A	A	A	A	A	A	A	A	A	A	A	A	A	A	A	A	A	A	A	A	A	A	M	M	A	A	A	A	A	A
S1_3296872	G/C	1	3296872	+	NA	NA	NA	NA	NA	NA	G	N	G	G	G	N	G	G	G	N	G	G	G	G	G	S	G	G	G	G	G	G	G	G	G	G	S	G	N	G	G	G	G	G	G	G	G	N	G
S1_3296882	T/C	1	3296882	+	NA	NA	NA	NA	NA	NA	T	N	T	T	T	N	T	T	T	N	T	T	T	T	T	T	T	T	T	T	T	T	T	T	T	T	T	T	N	T	T	T	T	Y	T	T	T	N	T
S1_3296896	T/G	1	3296896	+	NA	NA	NA	NA	NA	NA	T	N	T	T	T	N	T	T	T	N	T	T	T	T	T	T	T	T	T	T	T	T	T	T	T	T	T	T	N	T	K	T	T	T	T	T	T	N	T
S1_3296909	T/G	1	3296909	+	NA	NA	NA	NA	NA	NA	T	N	T	T	T	N	T	T	T	N	T	T	T	T	T	T	T	T	T	T	T	T	T	T	T	T	T	T	N	T	T	T	T	T	T	T	T	N	K
S1_3296917	G/T	1	3296917	+	NA	NA	NA	NA	NA	NA	G	N	T	G	G	G	G	K	G	G	G	G	G	G	G	G	G	G	G	G	G	G	G	K	N	G	G	G	N	G	N	G	N	G	G	G	K	T	G
S1_3305368	C/T	1	3305368	+	NA	NA	NA	NA	NA	NA	C	N	C	C	C	C	C	C	C	C	C	C	C	C	C	C	C	C	C	C	C	C	Y	C	C	C	C	C	N	C	N	C	C	C	N	C	C	C	C
S1_3307469	C/T	1	3307469	+	NA	NA	NA	NA	NA	NA	C	C	C	C	C	C	C	N	C	C	C	C	C	C	C	C	C	C	C	C	C	C	N	N	C	Y	C	C	N	N	C	C	C	Y	C	C	C	C	C
S1_3312398	G/C	1	3312398	+	NA	NA	NA	NA	NA	NA	G	N	G	G	G	G	G	S	G	G	G	G	G	G	G	G	G	G	N	G	S	G	G	N	G	G	G	G	N	G	G	G	G	G	G	G	G	N	G
S1_3312404	G/C	1	3312404	+	NA	NA	NA	NA	NA	NA	G	N	G	G	G	G	G	G	G	G	G	G	G	G	G	G	S	G	N	G	S	G	G	N	G	G	G	G	N	G	G	G	G	G	G	G	G	N	G
S1_3312510	A/C	1	3312510	+	NA	NA	NA	NA	NA	NA	M	N	A	A	A	C	A	A	A	M	M	A	M	M	M	A	A	M	A	M	A	A	N	A	A	A	M	M	M	N	A	N	M	A	A	M	N	C	A
S1_3312517	T/C	1	3312517	+	NA	NA	NA	NA	NA	NA	T	N	T	T	T	T	T	T	T	T	T	T	T	T	T	T	T	T	T	T	T	T	N	T	T	T	T	T	T	N	T	N	T	T	T	T	N	C	T
S1_3312522	T/C	1	3312522	+	NA	NA	NA	NA	NA	NA	Y	N	T	T	T	T	T	T	T	T	T	T	T	T	T	T	T	T	T	Y	T	T	N	T	T	T	T	T	T	N	T	N	T	T	T	T	N	T	T
S1_3313160	C/T	1	3313160	+	NA	NA	NA	NA	NA	NA	C	N	T	C	T	T	C	C	C	N	T	C	T	T	T	C	T	C	T	Y	C	T	Y	N	T	T	T	T	T	C	T	C	T	T	T	T	C	N	C
S1_3313183	C/G	1	3313183	+	NA	NA	NA	NA	NA	NA	C	N	C	C	C	C	C	C	C	N	C	C	C	S	C	C	C	C	C	C	S	C	C	N	C	C	C	S	C	C	C	C	C	S	C	C	C	N	C
S1_3313185	T/G	1	3313185	+	NA	NA	NA	NA	NA	NA	T	N	T	T	T	T	T	T	T	N	K	T	T	K	K	T	T	T	T	T	K	T	T	N	T	T	T	T	G	T	T	T	K	T	T	T	G	N	K
S1_3313187	T/G	1	3313187	+	NA	NA	NA	NA	NA	NA	T	N	T	G	T	T	T	T	T	N	T	T	T	T	T	T	T	T	T	T	T	T	T	N	T	T	T	T	T	T	T	T	T	T	T	T	T	N	T
S1_3313195	T/G	1	3313195	+	NA	NA	NA	NA	NA	NA	T	N	G	T	T	G	T	T	K	N	T	T	T	T	T	K	T	T	T	T	T	T	T	N	T	K	K	T	G	T	K	K	T	K	T	G	T	N	K
S1_3313201	A/G	1	3313201	+	NA	NA	NA	NA	NA	NA	A	N	A	A	A	A	A	A	A	N	R	R	A	A	A	A	A	A	R	A	A	R	A	N	A	R	A	A	A	A	A	A	R	A	A	A	A	N	R
S1_3313235	G/C	1	3313235	+	NA	NA	NA	NA	NA	NA	C	N	G	C	G	G	C	C	N	G	G	C	G	G	G	C	G	C	G	G	C	G	G	C	G	G	G	G	N	N	G	C	G	G	G	G	C	N	G
S1_3313281	C/A	1	3313281	+	NA	NA	NA	NA	NA	NA	A	N	C	A	C	C	A	A	N	C	C	A	C	C	C	A	C	A	C	C	A	C	C	A	C	C	C	C	N	N	C	A	C	C	C	C	A	N	C
S1_3321673	A/G	1	3321673	+	NA	NA	NA	NA	NA	NA	A	N	A	A	A	A	A	A	A	A	A	A	A	A	A	A	A	A	A	A	A	A	A	A	A	R	A	A	A	A	A	A	A	A	A	A	A	A	A
S1_3321688	A/G	1	3321688	+	NA	NA	NA	NA	NA	NA	A	N	A	A	A	A	A	A	A	A	A	A	A	A	A	A	A	A	A	A	A	A	A	A	A	A	A	A	A	A	A	A	A	A	A	A	A	A	A
S1_3321903	T/G	1	3321903	+	NA	NA	NA	NA	NA	NA	T	N	T	T	T	T	T	T	T	T	T	T	T	T	T	T	T	T	T	T	T	T	T	K	T	T	T	K	T	T	T	T	T	T	T	T	T	N	T
S1_3321940	T/C	1	3321940	+	NA	NA	NA	NA	NA	NA	T	N	T	T	T	T	T	T	T	T	T	T	T	T	T	T	T	T	T	T	T	Y	N	T	T	T	T	T	T	N	T	T	N	T	T	T	T	N	T
S1_3322039	A/C	1	3322039	+	NA	NA	NA	NA	NA	NA	A	N	A	A	A	A	A	A	A	M	A	A	A	A	A	A	A	A	A	A	A	A	N	A	A	A	A	A	N	A	A	A	A	A	N	A	A	N	A
S1_3341328	T/C	1	3341328	+	NA	NA	NA	NA	NA	NA	T	N	T	T	T	T	T	T	T	T	T	T	T	T	T	T	T	T	T	T	N	Y	T	T	T	T	T	T	N	N	T	T	T	T	T	T	T	N	T
S1_3341335	C/G	1	3341335	+	NA	NA	NA	NA	NA	NA	C	N	C	C	C	C	C	C	C	C	C	C	C	C	C	C	C	C	C	C	N	C	C	C	C	C	C	C	N	N	C	C	C	C	C	C	C	N	C
S1_3341370	G/A	1	3341370	+	NA	NA	NA	NA	NA	NA	G	N	G	G	R	G	G	G	G	G	G	G	G	G	G	G	G	G	G	G	N	G	G	G	G	A	G	G	N	N	G	G	G	G	R	G	G	N	G
S1_3345780	G/C	1	3345780	+	NA	NA	NA	NA	NA	NA	G	G	G	G	G	G	G	G	G	G	G	G	G	G	G	G	G	G	G	G	S	G	N	G	G	G	G	G	N	N	N	G	G	G	G	G	G	N	G
S1_3345797	T/G	1	3345797	+	NA	NA	NA	NA	NA	NA	T	T	T	T	T	N	T	T	T	T	T	T	T	T	T	T	T	T	T	K	T	T	T	T	T	T	T	T	N	T	T	T	T	T	T	T	T	N	T
S1_3345808	G/C	1	3345808	+	NA	NA	NA	NA	NA	NA	G	G	G	G	G	G	G	G	G	G	G	G	G	G	G	G	G	G	G	G	G	G	N	G	G	G	G	G	N	N	N	G	G	S	G	G	G	N	G
S1_3345810	A/C	1	3345810	+	NA	NA	NA	NA	NA	NA	A	A	A	A	A	M	A	A	A	A	A	A	A	A	A	A	A	A	A	A	A	A	N	A	A	A	A	A	N	N	N	A	M	A	A	A	A	N	A
S1_3345859	T/C	1	3345859	+	NA	NA	NA	NA	NA	NA	T	N	N	T	T	T	T	C	T	T	T	T	T	T	T	T	T	T	T	T	T	T	T	T	T	T	T	T	N	T	Y	T	N	T	T	T	T	N	T
S1_3345881	A/C	1	3345881	+	NA	NA	NA	NA	NA	NA	M	A	A	A	A	A	N	A	A	N	A	A	A	A	A	A	A	A	A	A	A	A	A	A	A	A	A	A	A	A	A	N	A	A	A	A	A	A	A
S1_3345893	T/C	1	3345893	+	NA	NA	NA	NA	NA	NA	T	N	N	T	T	T	Y	T	T	T	T	T	T	T	T	T	T	T	T	T	T	T	T	T	T	T	T	T	N	T	T	T	N	T	T	T	T	N	T
S1_3345911	A/C	1	3345911	+	NA	NA	NA	NA	NA	NA	A	A	A	A	A	A	A	M	A	N	A	A	A	A	A	A	A	A	M	A	A	A	A	A	A	A	A	A	A	A	A	N	A	A	A	A	A	A	A
S1_3346065	C/G	1	3346065	+	NA	NA	NA	NA	NA	NA	C	N	C	C	C	C	C	C	C	C	C	C	C	C	C	C	C	C	C	C	C	C	N	C	C	C	C	C	C	C	C	C	C	C	C	C	C	C	C
S1_3346077	A/G	1	3346077	+	NA	NA	NA	NA	NA	NA	A	N	A	A	A	A	A	A	A	A	A	A	R	A	A	A	A	A	A	A	A	A	A	A	A	A	A	A	A	A	A	A	A	A	A	A	A	N	A
S1_3346080	T/G	1	3346080	+	NA	NA	NA	NA	NA	NA	T	N	T	T	T	T	T	T	T	T	T	T	T	T	T	T	T	T	T	T	T	T	T	T	T	T	T	T	T	T	T	T	T	T	T	T	T	N	T
S1_3346086	T/G	1	3346086	+	NA	NA	NA	NA	NA	NA	T	N	T	T	T	T	T	T	T	T	T	T	T	T	T	T	T	T	T	T	T	T	T	T	T	T	T	T	T	T	T	T	T	T	K	T	T	N	T
S1_3349697	A/C	1	3349697	+	NA	NA	NA	NA	NA	NA	A	A	N	A	N	A	A	A	A	A	A	A	A	A	A	A	A	A	A	A	C	A	A	A	A	A	A	A	N	A	A	A	A	A	A	A	A	A	A
S1_3350440	A/C	1	3350440	+	NA	NA	NA	NA	NA	NA	A	N	A	A	A	A	A	A	A	A	A	A	A	A	A	A	A	A	A	A	A	A	A	A	N	A	A	A	M	A	N	A	A	A	A	A	A	A	A
S1_3350466	G/A	1	3350466	+	NA	NA	NA	NA	NA	NA	G	G	G	G	G	G	G	G	G	G	G	G	G	G	G	G	G	G	G	G	G	G	G	G	G	G	G	G	G	G	G	G	G	G	G	G	G	G	G
S1_3354729	T/G	1	3354729	+	NA	NA	NA	NA	NA	NA	K	N	T	K	T	T	K	T	T	T	T	T	T	T	T	K	T	K	T	N	T	N	N	T	T	T	T	K	N	K	T	N	T	T	T	T	T	T	T
S1_3354734	A/G	1	3354734	+	NA	NA	NA	NA	NA	NA	A	N	A	A	A	A	A	A	A	A	A	A	A	A	A	A	A	A	A	N	A	N	N	R	A	A	A	A	N	A	A	N	R	A	A	R	A	A	A
S1_3354815	A/G	1	3354815	+	NA	NA	NA	NA	NA	NA	A	N	A	A	A	N	A	A	A	A	A	A	A	A	A	A	A	A	A	A	A	A	A	R	A	A	A	N	N	A	A	A	A	A	A	A	A	A	A
S1_3358039	T/G	1	3358039	+	NA	NA	NA	NA	NA	NA	T	T	K	T	T	N	T	T	T	N	T	T	T	T	T	T	T	T	G	T	T	T	N	T	T	T	T	T	T	T	N	T	T	T	T	T	T	T	T
S1_3358044	T/C	1	3358044	+	NA	NA	NA	NA	NA	NA	T	C	C	T	C	N	N	T	T	C	C	T	C	C	C	T	C	T	C	Y	T	C	Y	T	N	C	C	T	C	T	N	T	C	C	C	C	T	N	Y
S1_3358076	G/A	1	3358076	+	NA	NA	NA	NA	NA	NA	G	A	A	G	A	N	N	G	G	A	A	G	A	A	A	G	A	G	A	R	G	A	R	G	N	A	A	G	A	G	N	G	A	A	A	A	G	N	R
S1_3358080	C/A	1	3358080	+	NA	NA	NA	NA	NA	NA	C	A	A	C	A	N	N	C	C	A	A	C	A	A	A	C	A	C	A	M	C	A	M	C	N	A	A	C	A	C	N	C	A	A	A	A	C	N	M
S1_3360450	T/G	1	3360450	+	NA	NA	NA	NA	NA	NA	T	N	T	T	T	T	K	T	T	T	T	T	T	T	T	T	T	T	T	N	T	T	T	N	T	T	T	T	T	T	T	T	T	N	T	K	T	T	T
S1_3360714	A/C	1	3360714	+	NA	NA	NA	NA	NA	NA	N	A	N	A	A	A	M	A	A	N	A	A	A	A	A	A	M	A	N	A	A	A	A	A	A	M	N	A	A	N	N	A	A	A	A	A	A	N	M
S1_3360745	A/G	1	3360745	+	NA	NA	NA	NA	NA	NA	N	A	N	A	A	A	A	A	A	N	A	A	A	A	A	A	A	A	N	A	R	A	A	A	A	A	N	A	A	N	N	A	R	A	A	A	A	N	A
S1_3360751	A/G	1	3360751	+	NA	NA	NA	NA	NA	NA	N	A	N	A	A	A	R	A	A	N	A	A	A	A	A	A	A	A	N	A	A	A	A	A	A	A	N	A	A	N	N	A	A	A	A	A	A	N	A
S1_3360794	T/G	1	3360794	+	NA	NA	NA	NA	NA	NA	K	T	T	T	T	T	T	T	T	T	T	T	T	T	T	T	T	T	T	T	T	T	N	N	T	T	T	T	N	T	T	T	T	T	T	T	T	N	T
S1_3360808	T/G	1	3360808	+	NA	NA	NA	NA	NA	NA	T	T	T	T	K	T	N	T	T	T	T	T	T	T	T	T	T	T	T	T	T	T	N	N	T	T	T	T	N	T	N	T	T	T	T	T	T	N	T
S1_3360813	T/G	1	3360813	+	NA	NA	NA	NA	NA	NA	T	T	T	T	T	T	T	T	T	T	T	T	T	T	T	T	T	T	T	T	T	T	N	N	T	T	T	T	N	T	K	T	T	T	T	T	T	N	T
S1_3361218	T/G	1	3361218	+	NA	NA	NA	NA	NA	NA	T	N	N	T	T	T	T	T	T	T	T	T	T	T	T	T	T	T	T	T	T	T	T	T	K	T	T	T	T	T	G	T	T	T	T	T	T	T	T
S1_3361781	A/G	1	3361781	+	NA	NA	NA	NA	NA	NA	N	N	N	A	A	A	A	A	A	A	A	A	A	A	A	A	A	A	A	A	A	A	A	A	A	A	A	A	N	A	A	A	A	A	R	A	A	N	A
S1_3370615	T/G	1	3370615	+	NA	NA	NA	NA	NA	NA	T	T	G	T	T	T	T	T	T	T	T	T	T	T	T	T	T	T	T	T	T	T	N	N	T	T	N	T	T	T	T	T	T	T	T	T	T	N	T
S1_3370617	C/T	1	3370617	+	NA	NA	NA	NA	NA	NA	C	C	C	C	C	C	C	C	C	C	C	C	C	C	C	C	C	C	C	C	C	C	N	N	C	C	N	C	C	C	C	C	C	C	C	C	C	N	C
S1_3372751	T/G	1	3372751	+	NA	NA	NA	NA	NA	NA	T	T	N	T	K	T	T	T	T	T	T	T	T	T	T	T	T	T	T	T	T	N	N	N	T	T	N	T	N	T	N	T	T	T	T	T	T	T	T
S1_3372772	A/C	1	3372772	+	NA	NA	NA	NA	NA	NA	A	A	A	A	A	A	A	A	A	A	A	A	A	A	A	A	A	A	A	A	A	N	N	A	A	A	N	A	N	A	N	A	A	A	A	A	A	A	A
S1_3379473	G/C	1	3379473	+	NA	NA	NA	NA	NA	NA	G	G	G	G	G	G	G	G	G	G	G	G	G	S	G	G	G	G	N	N	G	G	N	G	G	G	G	G	N	G	G	G	G	G	G	G	G	G	G
S1_3387941	T/G	1	3387941	+	NA	NA	NA	NA	NA	NA	T	T	T	T	T	T	T	T	T	T	T	T	T	T	T	T	T	T	T	T	T	T	T	K	T	T	T	T	T	N	N	T	N	T	T	T	T	N	T
S1_3387953	T/C	1	3387953	+	NA	NA	NA	NA	NA	NA	T	T	T	T	T	T	T	T	T	T	T	T	T	T	T	T	T	T	T	T	T	T	T	T	T	T	T	Y	T	N	N	T	N	T	T	N	T	N	T
S1_3387982	A/G	1	3387982	+	NA	NA	NA	NA	NA	NA	A	N	R	A	A	A	A	A	A	A	A	A	A	A	A	A	A	A	A	A	A	A	A	A	A	A	A	N	A	A	A	A	A	A	A	A	A	N	A
S1_3388656	T/G	1	3388656	+	NA	NA	NA	NA	NA	NA	K	T	T	T	T	N	N	T	T	K	T	T	T	T	T	T	T	T	T	T	T	T	N	T	T	T	N	K	T	T	T	T	N	T	T	T	T	T	T
S1_3388675	A/C	1	3388675	+	NA	NA	NA	NA	NA	NA	A	A	A	A	N	A	A	A	A	A	A	A	A	A	A	A	A	A	A	A	A	A	N	A	A	A	M	A	A	A	N	A	N	N	A	M	A	A	A
S1_3394834	A/C	1	3394834	+	NA	NA	NA	NA	NA	NA	A	N	A	A	A	M	A	A	A	A	A	A	A	A	A	A	A	A	A	A	A	A	A	A	A	A	A	A	A	A	A	A	A	A	A	A	A	A	A
S1_3394872	T/C	1	3394872	+	NA	NA	NA	NA	NA	NA	T	N	T	T	T	T	T	T	T	T	T	T	T	T	T	T	T	T	T	T	T	T	T	T	T	T	T	T	N	T	T	T	Y	T	T	T	T	N	T
S1_3394881	A/G	1	3394881	+	NA	NA	NA	NA	NA	NA	A	A	N	A	A	A	A	A	A	R	A	A	A	A	A	A	A	A	A	A	A	A	A	A	A	A	A	A	A	A	N	A	A	A	A	R	A	N	A
S1_3397955	A/C	1	3397955	+	NA	NA	NA	NA	NA	NA	A	N	N	A	A	M	A	A	A	A	A	A	A	A	M	A	A	M	M	A	M	A	N	M	A	A	N	A	A	M	A	A	A	A	A	A	A	A	A
S1_3397962	A/C	1	3397962	+	NA	NA	NA	NA	NA	NA	A	N	N	A	A	A	A	A	A	A	A	A	A	A	A	A	A	A	A	A	A	A	N	A	A	A	N	A	A	A	A	A	A	A	A	A	A	A	A
S1_3397983	T/C	1	3397983	+	NA	NA	NA	NA	NA	NA	T	N	N	T	T	T	T	T	Y	T	T	T	T	T	T	T	T	T	T	T	T	T	N	Y	T	T	N	T	T	T	T	T	T	T	T	T	T	T	T
S1_3397986	T/C	1	3397986	+	NA	NA	NA	NA	NA	NA	T	N	N	T	Y	T	T	T	T	T	T	T	T	T	T	T	T	T	T	Y	T	T	N	Y	T	T	N	T	T	T	T	T	T	T	T	T	T	T	T
S1_3397999	G/A	1	3397999	+	NA	NA	NA	NA	NA	NA	G	N	N	G	G	G	G	G	G	G	G	G	G	G	G	G	G	G	G	G	G	R	N	G	G	G	N	G	G	G	G	G	G	G	G	G	G	G	G
S1_3398028	A/C	1	3398028	+	NA	NA	NA	NA	NA	NA	M	M	N	A	A	C	M	A	C	A	M	A	M	M	M	M	N	M	C	N	C	C	N	C	N	N	M	M	M	N	C	N	M	A	M	C	A	N	A
S1_3398032	T/C	1	3398032	+	NA	NA	NA	NA	NA	NA	T	T	N	T	T	T	T	T	T	T	T	T	T	T	Y	T	N	T	Y	N	C	T	N	T	N	N	Y	T	T	N	T	N	T	T	T	T	T	N	T
S1_3398034	T/C	1	3398034	+	NA	NA	NA	NA	NA	NA	T	T	N	T	T	T	T	T	T	T	T	T	T	T	T	Y	N	T	T	N	T	T	N	T	N	N	Y	T	Y	N	T	N	Y	T	T	T	T	N	T
S1_3414302	A/T	1	3414302	+	NA	NA	NA	NA	NA	NA	A	N	A	A	A	A	N	A	W	A	A	A	A	A	A	A	A	A	A	A	A	A	W	A	A	A	A	A	N	A	A	A	A	A	A	A	A	A	A
S1_3414307	A/C	1	3414307	+	NA	NA	NA	NA	NA	NA	A	N	A	A	A	A	N	A	A	A	A	A	A	A	A	A	A	A	M	A	M	A	A	A	A	A	A	A	N	A	A	A	A	A	A	A	A	A	A
S1_3414312	A/G	1	3414312	+	NA	NA	NA	NA	NA	NA	A	N	A	A	A	A	N	A	A	A	A	A	A	A	A	A	A	A	A	A	A	A	A	A	A	A	A	A	N	A	A	A	A	A	A	A	A	A	A
S1_3414347	C/A	1	3414347	+	NA	NA	NA	NA	NA	NA	C	C	M	M	C	N	C	M	C	C	C	C	M	M	C	M	M	C	M	C	M	C	C	M	M	C	C	C	N	N	N	M	N	C	C	N	C	N	M
S1_3414348	C/T	1	3414348	+	NA	NA	NA	NA	NA	NA	C	C	C	Y	C	N	C	Y	C	C	C	Y	C	C	C	C	C	C	Y	Y	Y	C	C	Y	Y	C	C	C	N	N	N	Y	N	Y	C	N	C	N	Y
S1_3414359	T/G	1	3414359	+	NA	NA	NA	NA	NA	NA	T	T	T	N	T	T	T	T	T	K	T	T	T	T	T	K	T	T	T	T	T	T	T	T	N	T	T	T	N	T	T	T	T	T	T	T	T	T	T
S1_3414370	T/C	1	3414370	+	NA	NA	NA	NA	NA	NA	T	T	Y	T	T	N	T	T	Y	T	T	T	T	T	T	T	T	T	T	T	Y	T	T	T	T	T	T	T	N	N	N	T	N	T	T	N	T	N	T
S1_3418529	G/T	1	3418529	+	NA	NA	NA	NA	NA	NA	G	T	T	K	T	T	G	G	G	T	T	G	T	T	T	G	T	G	T	K	G	T	K	G	T	T	T	K	T	G	T	G	G	T	T	T	G	G	K
S1_3418560	C/A	1	3418560	+	NA	NA	NA	NA	NA	NA	C	A	A	M	A	A	C	C	C	A	A	C	A	A	A	C	A	C	A	M	C	A	M	C	A	A	A	M	A	C	A	C	M	A	A	A	C	C	M
S1_3418572	T/G	1	3418572	+	NA	NA	NA	NA	NA	NA	N	T	T	T	T	T	T	T	T	K	T	T	T	T	T	T	K	T	K	K	T	T	T	T	K	K	T	K	T	K	T	K	T	T	T	T	T	T	K
S1_3418577	A/C	1	3418577	+	NA	NA	NA	NA	NA	NA	A	A	A	A	A	A	A	A	A	A	A	A	A	A	A	A	A	A	A	A	A	A	A	A	A	A	A	A	A	A	A	A	A	A	A	A	A	A	A
S1_3418654	C/G	1	3418654	+	NA	NA	NA	NA	NA	NA	C	N	C	C	C	C	C	N	C	C	C	C	C	C	C	C	C	C	N	C	C	N	C	N	C	C	C	C	C	C	C	C	N	C	C	C	N	C	C
S1_3418658	C/G	1	3418658	+	NA	NA	NA	NA	NA	NA	C	N	C	C	C	C	C	N	C	C	C	C	C	C	C	C	C	C	N	C	C	N	C	N	C	C	C	C	C	C	C	C	N	C	C	C	N	C	C
S1_3418660	G/T	1	3418660	+	NA	NA	NA	NA	NA	NA	G	N	G	G	G	G	G	N	G	G	G	G	G	G	G	G	G	G	N	K	G	N	G	N	G	G	G	G	G	G	G	G	N	G	G	G	N	G	G
S1_3418742	T/G	1	3418742	+	NA	NA	NA	NA	NA	NA	T	T	T	T	T	T	T	T	T	T	T	T	T	T	T	T	K	T	N	T	T	N	T	N	T	T	T	T	N	T	T	T	T	T	T	T	T	T	T
S1_3418747	T/G	1	3418747	+	NA	NA	NA	NA	NA	NA	T	T	T	T	T	T	T	T	T	T	T	T	T	T	T	T	T	T	N	T	T	N	T	N	T	T	T	T	N	T	T	T	T	T	T	T	T	T	T
S1_3418819	T/G	1	3418819	+	NA	NA	NA	NA	NA	NA	T	N	T	T	T	T	T	T	T	T	T	T	T	T	T	T	T	T	G	T	T	T	T	T	T	T	T	T	T	T	N	T	T	T	T	T	T	N	T
S1_3439111	A/G	1	3439111	+	NA	NA	NA	NA	NA	NA	A	N	A	A	A	N	A	A	A	A	A	A	A	A	A	A	A	A	A	A	A	N	A	A	A	A	A	A	A	A	A	N	A	A	N	A	A	N	A
S1_3456624	T/G	1	3456624	+	NA	NA	NA	NA	NA	NA	T	N	T	T	T	T	T	K	T	T	T	T	T	T	T	T	T	T	N	T	T	T	T	T	T	T	N	K	T	N	T	T	T	T	T	T	T	N	T
S1_3460651	A/G	1	3460651	+	NA	NA	NA	NA	NA	NA	A	N	A	A	A	A	A	A	A	A	A	A	A	A	A	A	A	A	A	A	A	A	A	A	A	A	A	A	A	A	A	A	A	A	A	A	A	A	A
S1_3464488	A/G	1	3464488	+	NA	NA	NA	NA	NA	NA	A	N	A	A	A	A	R	A	A	A	A	A	A	A	A	A	A	A	A	A	A	A	R	N	A	A	A	A	N	N	A	A	N	A	A	A	N	A	A
S1_3470136	T/C	1	3470136	+	NA	NA	NA	NA	NA	NA	T	T	T	T	T	T	T	N	T	T	T	T	T	T	T	T	T	T	T	T	T	T	T	T	T	T	T	T	T	T	N	T	T	T	T	Y	T	T	T
S1_3470173	T/G	1	3470173	+	NA	NA	NA	NA	NA	NA	T	T	T	T	T	T	K	N	T	T	T	T	T	T	T	T	T	T	T	T	K	T	T	T	T	T	T	T	T	T	N	T	T	T	T	T	T	T	T
S1_3478176	A/C	1	3478176	+	NA	NA	NA	NA	NA	NA	A	N	A	A	N	A	A	A	C	A	A	A	A	A	A	A	A	A	A	A	A	A	A	A	A	A	A	A	N	A	N	A	A	A	A	A	A	N	A
S1_3478225	A/C	1	3478225	+	NA	NA	NA	NA	NA	NA	A	N	A	A	N	A	A	A	A	A	A	A	A	A	A	A	A	A	A	A	A	A	A	A	A	A	A	A	N	A	N	A	A	A	A	A	M	N	A
S1_3480122	T/G	1	3480122	+	NA	NA	NA	NA	NA	NA	T	N	T	T	T	K	T	N	T	T	T	T	T	T	T	T	T	T	T	T	K	T	N	T	T	T	T	T	T	T	T	T	T	T	T	T	T	T	T
S1_3480131	T/C	1	3480131	+	NA	NA	NA	NA	NA	NA	T	N	T	T	Y	T	T	N	T	T	T	T	T	T	T	T	T	T	T	T	T	T	N	T	T	T	T	T	T	T	T	T	T	T	T	T	T	T	T
S1_3480137	A/C	1	3480137	+	NA	NA	NA	NA	NA	NA	A	A	M	A	A	A	A	A	A	A	A	A	A	A	A	A	A	M	A	A	A	A	A	A	A	A	A	A	N	A	A	A	A	A	A	A	A	N	A
S1_3487839	G/C	1	3487839	+	NA	NA	NA	NA	NA	NA	G	G	G	G	G	G	G	G	G	G	G	G	S	G	G	G	G	G	G	G	G	N	S	G	G	G	G	G	N	G	G	G	G	G	G	G	G	G	G
S1_3500197	C/G	1	3500197	+	NA	NA	NA	NA	NA	NA	S	C	C	C	C	S	C	N	C	C	C	C	C	C	C	C	C	C	S	C	S	C	N	C	C	C	C	C	S	C	N	N	C	C	C	C	C	C	C
S1_3500202	G/A	1	3500202	+	NA	NA	NA	NA	NA	NA	G	G	G	G	G	G	G	N	G	G	G	G	G	G	G	G	G	G	G	G	G	G	N	G	G	G	G	G	R	G	N	N	G	G	G	G	G	G	G
S1_3500218	A/G	1	3500218	+	NA	NA	NA	NA	NA	NA	A	A	A	A	A	A	A	N	A	R	A	A	A	A	A	A	A	A	A	A	A	A	N	A	A	A	A	A	A	A	N	N	A	A	A	R	A	A	A
S1_3500380	A/C	1	3500380	+	NA	NA	NA	NA	NA	NA	A	A	A	A	A	A	A	A	A	A	A	A	A	A	A	A	A	A	A	A	A	A	A	N	A	A	A	N	A	N	N	A	A	A	A	A	A	N	A
S1_3508430	T/G	1	3508430	+	NA	NA	NA	NA	NA	NA	T	N	T	T	T	T	T	T	T	T	T	T	T	T	T	T	T	T	T	K	T	T	N	N	T	K	T	T	N	T	N	T	T	T	K	T	T	N	T
S1_3508828	T/C	1	3508828	+	NA	NA	NA	NA	NA	NA	T	N	T	T	T	N	T	T	T	T	T	T	T	T	T	T	T	T	T	T	T	N	T	T	N	T	T	T	N	T	N	T	T	T	T	T	T	T	T
S1_3508877	T/C	1	3508877	+	NA	NA	NA	NA	NA	NA	T	N	N	T	T	T	T	T	N	T	T	T	T	T	T	T	T	T	N	T	T	T	T	T	T	T	T	T	T	T	T	T	T	T	T	T	T	T	T
S1_3511621	T/G	1	3511621	+	NA	NA	NA	NA	NA	NA	T	N	T	T	T	T	T	K	K	T	T	T	T	T	T	K	T	T	T	N	T	T	T	T	T	T	T	T	T	T	T	T	T	T	T	T	T	N	T
S1_3511637	A/C	1	3511637	+	NA	NA	NA	NA	NA	NA	A	A	A	A	C	A	A	A	A	A	A	A	A	A	A	A	A	A	A	N	A	A	A	A	A	A	A	A	A	A	A	M	A	A	A	A	A	N	A
S1_3512195	T/G	1	3512195	+	NA	NA	NA	NA	NA	NA	T	T	T	T	T	T	T	T	T	T	T	T	T	T	T	T	T	T	T	T	T	T	T	T	T	N	T	T	N	T	N	T	T	T	T	T	T	T	T
S1_3512234	A/G	1	3512234	+	NA	NA	NA	NA	NA	NA	A	A	A	A	A	A	A	R	A	A	A	A	A	A	A	A	A	A	A	A	A	A	A	A	A	N	A	A	N	A	N	A	A	A	A	A	A	A	A
S1_3516171	G/C	1	3516171	+	NA	NA	NA	NA	NA	NA	G	N	G	G	G	G	G	G	G	G	G	G	G	G	S	G	G	G	G	G	N	N	G	G	G	G	S	G	G	G	G	N	N	G	G	G	G	G	G
S1_3516175	G/C	1	3516175	+	NA	NA	NA	NA	NA	NA	G	N	G	G	G	G	G	G	G	G	G	G	G	G	G	G	G	G	G	S	N	N	G	G	G	G	G	G	G	G	G	N	N	G	G	G	G	G	S
S1_3516179	G/C	1	3516179	+	NA	NA	NA	NA	NA	NA	G	N	G	S	G	G	G	G	G	G	G	G	G	G	G	G	G	G	S	G	N	N	G	G	G	G	G	G	G	G	G	N	N	G	G	G	G	G	G
S1_3517005	A/T	1	3517005	+	NA	NA	NA	NA	NA	NA	A	N	A	A	A	A	A	A	A	A	A	A	A	A	A	A	A	A	A	A	A	A	A	A	A	A	A	A	N	A	A	A	A	A	W	A	A	A	A
S1_3517022	A/C	1	3517022	+	NA	NA	NA	NA	NA	NA	M	N	A	A	A	M	A	A	A	A	A	A	A	A	A	A	A	A	A	A	A	A	A	A	A	A	A	A	A	A	A	A	N	A	A	A	A	A	A
S1_3525753	T/C	1	3525753	+	NA	NA	NA	NA	NA	NA	T	T	T	T	N	T	T	N	T	T	T	T	T	T	T	T	T	T	T	T	T	T	T	T	T	T	T	T	T	T	N	N	N	T	T	T	T	N	T
S1_3525759	G/T	1	3525759	+	NA	NA	NA	NA	NA	NA	G	G	G	G	N	G	G	N	G	G	G	G	G	G	G	G	G	G	G	G	G	G	G	G	G	G	K	G	G	G	N	N	N	G	G	G	G	N	G
S1_3525800	T/C	1	3525800	+	NA	NA	NA	NA	NA	NA	T	T	T	T	N	T	T	N	T	T	T	T	T	T	T	T	T	T	T	T	T	T	T	T	T	T	Y	T	T	T	N	N	N	T	T	T	T	N	T
S1_3525861	A/G	1	3525861	+	NA	NA	NA	NA	NA	NA	A	N	A	A	A	A	A	A	A	A	A	A	A	A	A	A	A	A	A	A	A	A	A	A	A	A	A	A	A	N	A	A	A	A	A	A	A	A	A
S1_3529254	T/C	1	3529254	+	NA	NA	NA	NA	NA	NA	T	N	T	T	T	T	T	T	T	Y	T	T	T	T	T	T	T	T	T	T	T	T	N	N	N	T	T	T	T	T	T	T	N	T	T	T	T	N	T
S1_3529324	G/A	1	3529324	+	NA	NA	NA	NA	NA	NA	G	N	A	R	N	R	G	N	G	A	A	G	A	A	A	G	A	G	A	R	N	A	R	G	A	A	A	A	N	N	N	G	A	A	A	A	G	N	A
S1_3529840	T/G	1	3529840	+	NA	NA	NA	NA	NA	NA	T	T	T	T	T	T	T	T	T	T	T	T	T	T	T	T	T	T	T	N	T	T	T	N	N	T	T	T	T	T	T	T	T	T	T	T	T	T	T
S1_3534959	A/G	1	3534959	+	NA	NA	NA	NA	NA	NA	A	A	A	A	A	N	A	A	A	A	A	A	A	A	A	A	A	A	A	A	A	A	A	N	A	A	A	A	N	N	A	A	A	A	A	A	A	N	A
S1_3534982	G/A	1	3534982	+	NA	NA	NA	NA	NA	NA	G	G	G	G	G	N	G	G	G	G	G	G	G	G	G	G	G	G	G	G	G	G	G	N	G	G	G	R	N	N	G	G	G	G	G	R	G	N	G
S1_3535233	A/C	1	3535233	+	NA	NA	NA	NA	NA	NA	A	N	A	A	A	A	A	A	A	A	A	A	A	A	M	A	A	A	A	A	A	A	A	A	A	M	N	A	A	M	A	M	N	A	A	A	A	N	A
S1_3535877	T/G	1	3535877	+	NA	NA	NA	NA	NA	NA	T	N	T	T	K	T	T	T	T	T	T	T	T	T	T	T	T	T	T	T	T	T	T	K	T	T	T	T	T	T	T	T	T	T	T	T	N	N	T
S1_3535881	A/G	1	3535881	+	NA	NA	NA	NA	NA	NA	A	A	A	A	A	A	A	A	A	A	A	A	A	A	A	A	A	A	A	A	A	A	A	A	A	A	A	A	A	N	R	A	A	A	A	A	A	A	A
S1_3535954	C/G	1	3535954	+	NA	NA	NA	NA	NA	NA	C	C	C	C	C	C	C	C	N	C	C	C	C	C	C	C	C	C	C	C	C	N	N	C	C	C	C	C	C	C	C	N	C	C	C	C	C	C	C
S1_3535971	C/G	1	3535971	+	NA	NA	NA	NA	NA	NA	C	C	C	C	C	C	S	C	N	C	C	C	C	C	C	C	C	C	C	C	C	N	N	C	C	C	C	C	C	C	C	N	C	C	C	C	C	C	C
S1_3539721	T/G	1	3539721	+	NA	NA	NA	NA	NA	NA	T	T	N	K	T	N	T	T	K	K	T	T	T	T	T	T	T	T	T	T	T	T	T	T	T	T	T	T	N	T	T	T	N	T	T	T	K	N	T
S1_3539739	A/C	1	3539739	+	NA	NA	NA	NA	NA	NA	A	M	A	A	A	A	A	A	N	A	A	A	A	A	A	A	A	A	A	A	A	A	A	A	A	A	N	A	N	A	A	N	A	A	A	A	A	A	A
S1_3539753	T/G	1	3539753	+	NA	NA	NA	NA	NA	NA	K	N	N	T	T	T	T	T	T	T	T	T	T	T	T	T	T	T	T	T	T	T	N	T	K	T	T	T	T	N	N	T	T	T	T	N	T	T	T
S1_3539852	T/G	1	3539852	+	NA	NA	NA	NA	NA	NA	T	T	T	T	T	T	T	T	T	T	T	T	T	T	T	T	T	T	N	T	T	T	T	T	G	T	T	T	G	T	N	T	N	T	T	T	T	T	T
S1_3539889	A/C	1	3539889	+	NA	NA	NA	NA	NA	NA	A	A	A	A	A	A	A	A	N	A	A	A	A	A	A	A	A	A	A	A	A	N	A	A	A	A	A	A	N	A	A	A	A	A	A	A	M	A	A
S1_3539922	G/T	1	3539922	+	NA	NA	NA	NA	NA	NA	G	G	G	G	G	G	G	G	G	G	G	G	G	G	G	G	G	G	G	G	G	G	G	G	G	K	G	G	N	G	G	G	G	G	G	G	G	G	G
S1_3540191	A/G	1	3540191	+	NA	NA	NA	NA	NA	NA	A	N	A	A	A	A	A	A	A	A	A	A	A	A	A	A	A	A	A	A	A	R	A	A	A	A	A	A	A	A	A	A	A	A	A	A	A	A	A
S1_3546071	T/C	1	3546071	+	NA	NA	NA	NA	NA	NA	T	T	T	N	T	T	T	T	T	T	T	T	T	T	T	T	T	T	T	T	T	T	T	T	N	Y	N	T	C	N	N	T	T	T	T	Y	T	N	T
S1_3546108	A/C	1	3546108	+	NA	NA	NA	NA	NA	NA	A	N	C	M	C	M	A	A	A	C	C	A	C	C	C	A	C	A	C	A	A	C	A	A	C	C	N	M	N	A	C	A	A	C	C	C	A	N	M
S1_3546116	A/G	1	3546116	+	NA	NA	NA	NA	NA	NA	A	N	A	A	A	A	A	A	A	A	A	A	A	A	A	A	A	A	A	A	A	A	A	A	A	A	N	A	N	A	A	A	A	A	A	A	A	N	A
S1_3546121	T/G	1	3546121	+	NA	NA	NA	NA	NA	NA	T	N	T	T	T	T	K	T	T	T	T	T	T	T	T	T	T	T	T	T	T	T	T	T	T	T	N	T	N	T	T	T	T	T	T	T	T	N	T
S1_3546148	A/G	1	3546148	+	NA	NA	NA	NA	NA	NA	A	N	G	R	G	R	A	A	A	G	G	A	G	G	G	A	G	A	G	G	A	G	R	A	N	G	N	R	G	A	G	A	A	G	G	G	A	G	R
S1_3547083	A/G	1	3547083	+	NA	NA	NA	NA	NA	NA	A	N	N	A	A	A	A	A	A	A	A	A	A	A	A	A	A	A	A	A	A	A	R	A	A	A	A	A	A	A	A	A	A	A	A	A	A	A	A
S1_3547096	A/G	1	3547096	+	NA	NA	NA	NA	NA	NA	A	N	N	A	A	A	A	A	A	A	A	A	A	A	A	A	A	A	A	A	N	A	A	A	A	A	A	A	A	A	A	A	A	A	A	N	A	A	A
S1_3547106	G/T	1	3547106	+	NA	NA	NA	NA	NA	NA	G	G	G	G	G	G	G	G	N	G	G	G	G	G	G	G	G	G	G	G	G	G	G	K	G	G	G	G	N	G	N	G	G	G	G	G	K	N	G
S1_3547112	G/A	1	3547112	+	NA	NA	NA	NA	NA	NA	G	G	R	G	G	G	G	G	G	G	G	G	G	G	G	G	G	G	G	G	G	G	G	G	G	R	G	G	N	G	N	G	G	G	G	G	G	N	G
S1_3547126	T/G	1	3547126	+	NA	NA	NA	NA	NA	NA	K	T	T	T	T	N	T	T	T	T	T	T	T	T	T	K	T	T	K	T	T	T	T	T	T	T	T	K	N	T	N	K	T	T	T	T	T	N	T
S1_3548934	G/T	1	3548934	+	NA	NA	NA	NA	NA	NA	G	N	G	G	G	G	G	G	G	G	G	G	G	G	G	G	G	G	G	G	G	G	N	G	G	G	G	G	G	G	G	G	G	N	G	G	G	G	G
S1_3568388	A/G	1	3568388	+	NA	NA	NA	NA	NA	NA	A	A	G	A	A	A	A	A	A	A	A	A	A	A	A	A	A	A	A	A	A	A	N	A	N	A	A	A	N	N	A	N	A	A	A	A	A	N	A
S1_3608392	C/A	1	3608392	+	NA	NA	NA	NA	NA	NA	C	N	C	C	C	N	C	C	C	C	C	C	C	C	C	C	C	C	C	C	C	C	N	C	C	C	C	C	N	C	C	C	C	C	C	C	C	N	C
S1_3608408	T/G	1	3608408	+	NA	NA	NA	NA	NA	NA	T	N	T	T	T	N	T	T	T	T	T	T	T	T	T	T	T	T	T	T	T	T	N	T	T	T	T	T	N	T	T	T	T	T	T	T	T	N	T
S1_3610603	T/C	1	3610603	+	NA	NA	NA	NA	NA	NA	T	T	T	T	N	T	T	N	T	T	T	T	T	T	T	T	T	T	T	T	T	T	T	T	N	T	Y	T	N	N	N	T	T	T	T	T	T	T	T
S1_3610630	T/C	1	3610630	+	NA	NA	NA	NA	NA	NA	T	T	T	T	N	T	T	N	T	T	T	T	T	T	T	T	T	T	T	T	T	T	T	T	N	T	T	T	N	N	N	C	T	T	T	T	T	T	T
S1_3612454	A/G	1	3612454	+	NA	NA	NA	NA	NA	NA	R	N	A	A	A	A	R	A	A	A	A	A	A	A	A	A	A	A	A	A	A	A	N	N	N	A	A	A	A	A	A	A	A	A	A	A	A	A	A
S1_3612605	A/G	1	3612605	+	NA	NA	NA	NA	NA	NA	R	N	A	A	N	A	A	A	A	A	A	A	A	A	A	A	A	A	A	A	A	A	A	A	A	N	A	N	A	A	A	N	A	A	A	A	A	N	A
S1_3620067	T/G	1	3620067	+	NA	NA	NA	NA	NA	NA	T	G	G	K	K	G	N	T	N	K	K	K	K	K	T	K	T	K	T	K	N	G	T	G	T	G	K	T	T	K	T	N	T	K	T	T	T	N	K
S1_3620181	A/C	1	3620181	+	NA	NA	NA	NA	NA	NA	A	C	C	M	C	A	A	A	A	C	C	A	C	C	C	A	C	A	C	C	A	C	C	N	C	C	C	M	C	A	C	A	M	C	C	C	A	N	M
S1_3620502	A/C	1	3620502	+	NA	NA	NA	NA	NA	NA	A	A	A	A	A	A	A	A	A	A	A	A	A	A	A	A	A	A	A	A	A	A	C	A	A	A	A	A	A	A	A	A	A	A	A	A	A	A	A
S1_3630695	T/C	1	3630695	+	NA	NA	NA	NA	NA	NA	T	N	T	T	T	T	T	T	T	T	T	T	T	T	T	T	T	Y	T	T	T	T	N	N	T	T	N	T	T	N	T	T	T	T	T	T	T	T	T
S1_3630697	G/T	1	3630697	+	NA	NA	NA	NA	NA	NA	N	G	G	G	G	G	G	N	G	G	G	G	G	G	G	G	G	G	G	G	G	G	G	G	G	G	G	G	G	N	G	N	G	G	G	G	G	G	G
S1_3633977	T/G	1	3633977	+	NA	NA	NA	NA	NA	NA	T	T	T	T	T	T	T	T	T	T	T	T	T	T	T	T	T	T	T	T	T	N	T	T	T	T	T	T	T	T	T	N	T	T	K	T	T	T	T
S1_3658706	A/C	1	3658706	+	NA	NA	NA	NA	NA	NA	N	N	A	A	N	A	N	A	N	A	A	A	A	A	A	A	A	A	A	A	A	A	N	A	N	A	A	A	N	A	A	A	A	A	M	A	A	A	A
S1_3663755	T/C	1	3663755	+	NA	NA	NA	NA	NA	NA	T	N	T	T	T	N	T	T	T	T	T	T	T	T	T	T	T	T	N	T	T	N	T	T	N	T	T	T	Y	T	T	T	T	T	T	T	T	N	T
S1_3663770	T/G	1	3663770	+	NA	NA	NA	NA	NA	NA	T	N	T	T	T	N	T	T	T	T	T	T	T	T	T	T	T	T	N	T	T	N	T	T	N	T	T	T	T	T	G	T	T	T	T	T	T	N	T
S1_3675462	A/C	1	3675462	+	NA	NA	NA	NA	NA	NA	A	A	A	A	A	C	N	A	A	A	A	A	A	A	A	A	A	A	A	A	A	A	A	A	A	A	A	A	N	N	A	A	A	A	A	A	A	A	N
S1_3678442	C/G	1	3678442	+	NA	NA	NA	NA	NA	NA	C	C	C	C	C	N	S	C	C	C	C	C	C	C	C	C	C	C	C	C	C	C	C	N	C	C	C	C	C	C	C	C	C	C	S	C	C	N	C
S1_3678444	G/C	1	3678444	+	NA	NA	NA	NA	NA	NA	G	G	G	G	G	N	G	G	G	G	G	G	G	G	G	G	G	G	G	G	G	S	G	N	G	G	G	G	G	G	G	G	G	G	G	G	G	N	G
S1_3681043	G/A	1	3681043	+	NA	NA	NA	NA	NA	NA	G	G	G	G	G	G	G	G	G	G	G	G	G	G	G	G	G	G	G	G	G	G	G	G	G	G	G	G	G	G	G	G	G	G	G	G	G	N	G
S1_3681053	T/G	1	3681053	+	NA	NA	NA	NA	NA	NA	T	T	T	T	T	T	T	T	T	T	T	T	T	T	T	T	T	T	T	T	T	T	T	T	T	T	T	T	T	T	K	T	T	K	T	T	T	N	T
S1_3681099	T/G	1	3681099	+	NA	NA	NA	NA	NA	NA	T	T	T	T	T	N	T	T	T	T	T	T	T	T	T	T	T	T	T	T	T	T	T	T	T	T	T	T	T	T	T	K	T	T	T	T	T	N	T
S1_3683440	C/T	1	3683440	+	NA	NA	NA	NA	NA	NA	C	N	C	C	N	C	C	N	C	C	C	C	C	C	Y	C	C	C	C	C	C	C	N	C	C	N	C	C	N	C	N	N	C	C	C	C	C	C	C
S1_3684659	A/G	1	3684659	+	NA	NA	NA	NA	NA	NA	A	A	A	A	A	A	A	A	A	A	A	A	A	A	A	A	A	A	N	A	A	A	A	A	A	A	A	A	N	A	N	A	A	A	A	A	A	A	A
S1_3686315	G/T	1	3686315	+	NA	NA	NA	NA	NA	NA	G	G	N	G	G	G	G	G	G	G	G	G	G	G	G	G	G	G	G	G	G	G	G	G	G	G	G	G	N	N	G	N	N	G	G	G	G	G	G
S1_3687051	A/G	1	3687051	+	NA	NA	NA	NA	NA	NA	N	A	A	A	A	A	A	N	N	A	A	A	A	N	A	A	A	A	A	A	R	N	A	A	A	A	A	A	N	N	A	A	A	A	A	A	A	A	A
S1_3687098	G/C	1	3687098	+	NA	NA	NA	NA	NA	NA	N	N	G	G	N	G	N	G	G	G	G	G	G	G	G	G	G	G	G	G	G	G	G	G	G	G	G	G	N	G	S	G	G	G	G	G	G	G	G
S1_3690724	T/C	1	3690724	+	NA	NA	NA	NA	NA	NA	T	T	T	T	N	T	T	T	T	T	T	T	T	T	T	T	T	T	T	T	T	T	T	T	T	T	T	T	N	T	T	Y	T	T	T	T	T	T	T
S1_3690729	G/C	1	3690729	+	NA	NA	NA	NA	NA	NA	G	G	G	G	N	G	G	G	G	G	G	G	G	G	G	G	G	G	G	G	G	G	G	G	G	G	G	G	N	G	G	G	G	G	G	G	G	G	G
S1_3690748	A/C	1	3690748	+	NA	NA	NA	NA	NA	NA	A	A	A	A	A	A	A	A	A	A	A	A	A	A	A	A	A	A	A	A	A	A	A	A	M	A	A	A	A	A	A	A	A	A	A	A	A	A	A
S1_3691968	C/T	1	3691968	+	NA	NA	NA	NA	NA	NA	C	N	C	C	Y	C	C	C	C	C	C	C	C	C	C	C	C	C	C	C	C	N	N	C	C	C	C	C	N	N	N	C	C	C	N	C	C	C	C
S1_3691991	T/G	1	3691991	+	NA	NA	NA	NA	NA	NA	T	T	N	T	T	T	T	T	T	T	T	T	T	T	T	T	T	T	K	T	T	T	K	T	N	T	T	T	N	T	T	T	N	T	T	T	T	N	T
S1_3695818	G/C	1	3695818	+	NA	NA	NA	NA	NA	NA	S	G	G	G	G	G	G	G	G	G	G	G	G	G	G	G	G	G	G	G	S	G	N	N	G	G	G	G	N	G	N	G	G	G	G	G	G	N	G
S1_3695824	A/C	1	3695824	+	NA	NA	NA	NA	NA	NA	A	A	A	A	A	A	A	A	A	A	A	A	A	A	A	M	A	A	A	A	A	A	N	N	A	A	A	A	N	A	N	A	A	A	A	A	A	N	A
S1_3702241	T/C	1	3702241	+	NA	NA	NA	NA	NA	NA	T	T	T	T	T	T	T	T	T	T	T	T	T	T	T	T	T	T	T	T	T	T	T	T	T	T	T	T	N	T	T	T	T	T	T	T	T	T	T
S1_3702339	G/A	1	3702339	+	NA	NA	NA	NA	NA	NA	G	G	G	G	G	G	G	G	G	G	G	G	G	G	G	G	G	G	G	G	G	G	G	G	G	G	G	G	G	G	G	R	G	G	G	G	G	G	G
S1_3705364	C/T	1	3705364	+	NA	NA	NA	NA	NA	NA	C	C	C	C	C	C	C	Y	C	C	C	C	C	C	C	C	C	C	C	C	C	C	C	C	C	C	C	C	C	C	C	C	C	C	C	C	C	N	C
S1_3705383	T/G	1	3705383	+	NA	NA	NA	NA	NA	NA	T	N	T	T	T	T	T	T	T	T	T	T	T	T	T	K	T	T	T	T	T	G	N	T	T	T	N	T	T	T	N	T	T	T	N	T	T	T	T
S1_3719261	A/G	1	3719261	+	NA	NA	NA	NA	NA	NA	A	A	A	A	A	A	A	N	A	A	A	A	A	A	A	A	A	A	A	A	A	A	A	A	A	A	A	A	N	N	A	A	A	A	A	R	A	A	A
S1_3724547	A/C	1	3724547	+	NA	NA	NA	NA	NA	NA	A	N	A	A	A	A	M	A	A	A	A	A	A	A	A	A	A	A	A	A	N	A	A	A	A	A	A	A	A	A	A	A	A	A	A	A	A	N	A
S1_3724553	T/C	1	3724553	+	NA	NA	NA	NA	NA	NA	T	N	T	T	T	T	Y	Y	T	T	T	T	T	T	T	T	T	T	T	T	T	T	T	T	T	T	T	T	T	T	T	T	T	T	T	T	T	N	T
S1_3724559	T/C	1	3724559	+	NA	NA	NA	NA	NA	NA	T	N	T	T	T	T	T	T	T	T	T	T	T	Y	T	T	T	T	T	T	T	T	T	T	T	T	T	T	T	T	T	Y	T	T	T	T	T	N	T
S1_3724612	A/C	1	3724612	+	NA	NA	NA	NA	NA	NA	A	N	A	A	N	A	A	A	A	A	A	A	A	A	A	A	M	A	N	A	A	A	N	A	A	A	M	A	A	A	A	A	A	A	M	A	N	N	A
S1_3724616	A/C	1	3724616	+	NA	NA	NA	NA	NA	NA	A	N	A	A	N	A	A	A	A	A	A	A	A	M	A	M	A	M	N	A	A	A	N	A	A	A	A	A	A	A	A	A	A	A	M	A	N	N	A
S1_3724628	A/C	1	3724628	+	NA	NA	NA	NA	NA	NA	A	N	A	M	N	A	A	A	A	A	A	A	A	A	A	A	A	A	N	A	C	A	N	A	A	A	A	A	A	A	A	A	A	A	A	A	N	N	A
S1_3724633	G/C	1	3724633	+	NA	NA	NA	NA	NA	NA	G	N	G	G	N	G	G	G	G	G	G	G	G	G	G	G	G	G	N	G	G	G	N	G	G	G	G	G	G	G	G	G	G	G	G	G	N	N	G
S1_3731540	T/C	1	3731540	+	NA	NA	NA	NA	NA	NA	T	N	T	T	T	T	T	T	T	T	T	T	T	T	T	T	T	T	T	N	T	T	T	T	T	T	T	T	N	N	N	T	T	T	T	T	T	N	T
S1_3731606	T/G	1	3731606	+	NA	NA	NA	NA	NA	NA	T	N	T	T	T	N	T	T	N	T	T	T	T	T	T	T	T	T	T	T	T	N	N	T	T	T	T	N	T	T	N	T	T	T	T	T	T	T	T
S1_3731651	A/C	1	3731651	+	NA	NA	NA	NA	NA	NA	A	A	N	A	A	A	A	N	M	A	A	A	A	A	A	A	A	C	A	A	A	M	A	A	A	A	A	A	A	A	A	A	A	A	A	A	A	N	A
S1_3731714	T/C	1	3731714	+	NA	NA	NA	NA	NA	NA	T	T	N	T	N	T	T	N	T	T	T	T	T	T	T	T	T	T	T	T	N	T	T	N	T	T	T	T	N	T	T	T	T	T	T	T	T	N	T
S1_3740331	A/C	1	3740331	+	NA	NA	NA	NA	NA	NA	A	C	C	M	C	A	A	A	A	C	C	A	C	C	C	A	C	A	C	C	A	C	N	A	C	C	C	A	C	A	N	A	A	C	C	C	N	C	A
S1_3740332	T/A	1	3740332	+	NA	NA	NA	NA	NA	NA	T	A	A	W	A	T	T	T	T	A	A	T	A	A	A	T	A	T	A	A	T	A	N	T	A	A	A	T	A	T	N	T	T	A	A	A	N	A	T
S1_3747688	A/G	1	3747688	+	NA	NA	NA	NA	NA	NA	A	A	A	A	A	A	A	A	A	A	A	A	A	A	A	A	A	A	A	A	A	N	A	A	A	A	A	A	N	A	N	A	A	A	A	R	A	A	A
S1_3752391	C/T	1	3752391	+	NA	NA	NA	NA	NA	NA	C	T	T	C	T	C	C	C	C	T	T	C	T	T	T	C	T	C	N	T	C	T	N	C	T	T	N	T	N	N	T	C	C	T	T	N	C	T	Y
S1_3766932	A/C	1	3766932	+	NA	NA	NA	NA	NA	NA	A	A	A	A	N	A	A	A	A	A	A	A	A	A	A	A	A	A	A	A	A	A	A	A	A	A	A	A	A	A	A	A	A	A	A	A	A	A	A
S1_3766988	A/C	1	3766988	+	NA	NA	NA	NA	NA	NA	A	A	A	A	A	A	M	A	A	A	A	A	A	A	A	A	A	A	A	A	A	A	A	A	A	A	A	A	A	A	A	A	A	A	A	A	A	A	A
S1_3766990	G/C	1	3766990	+	NA	NA	NA	NA	NA	NA	G	G	G	G	G	G	G	G	G	G	G	G	G	G	G	G	G	G	G	G	G	G	G	G	S	G	G	G	G	G	G	G	G	G	G	G	G	G	G
S1_3767008	G/C	1	3767008	+	NA	NA	NA	NA	NA	NA	G	G	S	G	G	G	G	G	G	G	G	G	G	G	G	G	G	G	G	G	G	G	G	G	G	G	G	G	G	S	G	G	G	G	G	G	G	G	G
S1_3767029	T/G	1	3767029	+	NA	NA	NA	NA	NA	NA	T	T	T	T	T	T	T	T	T	T	T	T	T	T	T	T	T	T	T	T	T	T	T	T	T	T	K	T	T	T	N	T	T	T	T	T	T	T	T
S1_3782904	A/G	1	3782904	+	NA	NA	NA	NA	NA	NA	A	A	N	A	A	A	A	A	A	A	A	A	A	A	A	A	A	A	R	A	R	N	N	A	A	A	A	A	A	A	A	A	A	A	A	A	A	A	A
S1_3782932	T/C	1	3782932	+	NA	NA	NA	NA	NA	NA	T	N	T	T	T	N	N	T	T	T	T	T	T	T	T	T	T	T	T	T	T	T	Y	T	T	T	T	T	T	N	N	T	T	T	T	T	T	N	T
S1_3786705	T/G	1	3786705	+	NA	NA	NA	NA	NA	NA	T	N	N	T	T	T	T	T	T	T	T	T	T	T	T	T	T	T	T	T	T	N	T	T	T	T	N	T	T	N	T	T	N	T	T	T	N	T	T
S1_3786723	A/G	1	3786723	+	NA	NA	NA	NA	NA	NA	A	N	N	A	A	A	A	A	A	A	A	A	A	A	A	A	A	A	A	A	A	N	A	A	A	A	N	A	A	N	A	A	N	A	A	A	N	A	A
S1_3796620	A/C	1	3796620	+	NA	NA	NA	NA	NA	NA	A	N	A	A	A	N	A	A	A	A	A	A	A	A	A	A	A	A	A	A	A	A	A	A	A	A	A	A	A	N	A	A	A	A	A	A	A	A	A
S1_3796656	T/C	1	3796656	+	NA	NA	NA	NA	NA	NA	T	N	T	T	T	N	T	T	T	T	T	T	T	T	T	T	T	T	T	T	T	T	T	T	T	T	Y	T	T	N	T	T	T	T	T	T	T	C	T
S1_3811818	A/C	1	3811818	+	NA	NA	NA	NA	NA	NA	A	N	A	A	A	A	A	N	M	A	A	A	A	A	A	A	A	A	N	A	A	A	A	A	N	A	A	A	N	A	C	A	M	A	A	A	A	A	A
S1_3830456	G/A	1	3830456	+	NA	NA	NA	NA	NA	NA	R	G	G	R	R	R	G	R	G	A	R	R	R	G	R	R	R	R	R	R	R	R	A	R	R	A	G	N	N	R	N	G	A	G	R	R	R	G	R
S1_3830463	C/T	1	3830463	+	NA	NA	NA	NA	NA	NA	Y	C	C	C	C	C	C	C	C	C	C	Y	Y	C	C	C	C	Y	Y	C	Y	Y	T	Y	C	T	C	N	N	Y	N	C	T	C	C	Y	C	C	C
S1_3830474	A/G	1	3830474	+	NA	NA	NA	NA	NA	NA	R	A	A	A	A	A	A	A	A	A	A	A	A	A	A	A	A	A	A	A	A	A	A	A	A	A	A	N	N	A	N	A	A	A	A	A	A	A	A
S1_3830487	C/T	1	3830487	+	NA	NA	NA	NA	NA	NA	C	C	C	Y	Y	Y	C	Y	C	T	Y	C	C	C	Y	Y	Y	Y	Y	Y	C	C	C	C	Y	C	C	N	N	C	N	C	C	C	Y	C	Y	C	Y
S1_3830531	T/C	1	3830531	+	NA	NA	NA	NA	NA	NA	T	T	T	Y	Y	T	T	Y	Y	T	T	T	T	T	T	Y	Y	T	T	T	T	T	T	T	T	T	T	T	Y	T	T	T	T	Y	Y	T	T	T	Y
S1_3830547	A/G	1	3830547	+	NA	NA	NA	NA	NA	NA	A	A	A	R	R	A	A	R	R	A	A	A	A	A	A	R	R	A	A	A	A	A	A	A	A	A	A	A	R	A	A	A	A	R	R	A	A	A	R
S1_3830563	A/C	1	3830563	+	NA	NA	NA	NA	NA	NA	M	A	A	A	A	A	A	A	A	A	A	A	A	A	A	A	A	A	A	A	A	A	A	A	A	A	M	A	A	A	A	A	A	A	A	A	A	A	A
S1_3830571	G/A	1	3830571	+	NA	NA	NA	NA	NA	NA	G	G	G	R	R	G	G	R	R	G	G	G	G	G	G	R	R	G	G	G	G	G	G	G	G	G	G	G	R	G	G	G	G	R	R	G	G	G	R
S1_3830579	G/A	1	3830579	+	NA	NA	NA	NA	NA	NA	G	G	G	R	R	G	G	R	R	G	G	G	G	G	G	R	R	G	G	G	G	G	G	G	G	G	G	G	R	G	G	G	G	R	R	G	G	G	R
S1_3832339	T/G	1	3832339	+	NA	NA	NA	NA	NA	NA	T	N	T	N	T	T	T	T	T	T	T	T	T	T	T	T	T	T	T	T	T	T	T	T	T	T	T	T	N	T	T	T	T	T	T	T	T	N	T
S1_3832450	T/G	1	3832450	+	NA	NA	NA	NA	NA	NA	T	N	T	T	T	T	T	T	T	T	T	T	T	T	T	T	T	T	T	T	T	T	T	T	T	T	T	T	T	T	T	K	T	T	T	T	T	T	T
S1_3832453	A/C	1	3832453	+	NA	NA	NA	NA	NA	NA	M	N	A	M	M	M	M	M	M	M	M	M	M	M	M	M	M	M	M	M	M	M	A	C	A	M	A	M	M	M	M	M	A	M	M	M	M	M	M
S1_3832459	C/G	1	3832459	+	NA	NA	NA	NA	NA	NA	S	N	C	C	C	C	C	C	C	C	C	C	C	C	C	C	C	C	C	C	C	C	C	C	C	C	C	C	C	C	C	C	C	C	C	C	C	C	C
S1_3832464	T/C	1	3832464	+	NA	NA	NA	NA	NA	NA	T	N	T	T	T	T	T	T	T	T	T	T	T	T	T	T	T	T	T	Y	T	T	T	T	T	T	T	T	T	T	T	T	T	T	T	T	T	T	T
S1_3843327	A/G	1	3843327	+	NA	NA	NA	NA	NA	NA	A	A	A	A	A	N	N	A	A	A	A	A	A	A	A	A	A	A	A	A	A	A	A	A	N	A	A	A	N	A	A	G	A	A	R	N	A	N	A
S1_3845220	G/A	1	3845220	+	NA	NA	NA	NA	NA	NA	G	G	G	G	G	G	G	G	G	G	G	G	G	G	G	G	G	G	G	G	G	G	G	G	G	G	G	G	N	G	G	G	G	G	G	G	G	G	G
S1_3845225	T/G	1	3845225	+	NA	NA	NA	NA	NA	NA	T	T	T	T	T	T	T	T	T	T	T	T	T	T	T	T	T	T	T	T	T	T	T	T	T	T	T	T	T	T	T	T	T	T	T	T	T	T	T
S1_3845231	T/G	1	3845231	+	NA	NA	NA	NA	NA	NA	T	T	T	T	T	T	K	T	T	T	T	T	T	T	T	T	T	T	T	T	T	T	T	T	T	T	T	T	T	T	T	T	T	T	T	T	T	T	T
S1_3845400	T/G	1	3845400	+	NA	NA	NA	NA	NA	NA	T	N	T	T	T	T	T	T	T	T	T	T	T	T	T	T	T	T	T	T	T	T	N	T	T	T	T	T	T	T	T	T	T	T	T	T	T	T	T
S1_3845412	T/G	1	3845412	+	NA	NA	NA	NA	NA	NA	T	N	T	T	T	T	T	T	T	T	T	T	T	T	T	T	T	T	T	T	T	T	N	T	T	T	T	T	T	T	T	T	T	T	T	T	T	T	T
S1_3847267	C/T	1	3847267	+	NA	NA	NA	NA	NA	NA	C	N	C	C	C	C	C	C	C	C	C	C	C	C	C	C	C	C	C	N	C	C	C	C	N	C	C	C	C	Y	C	C	C	C	C	C	C	C	C
S1_3847322	A/T	1	3847322	+	NA	NA	NA	NA	NA	NA	A	N	T	W	T	W	A	A	A	T	T	A	T	T	T	A	T	A	T	N	A	T	A	A	N	T	T	W	T	A	T	A	W	T	T	T	A	T	W
S1_3854090	T/C	1	3854090	+	NA	NA	NA	NA	NA	NA	T	T	N	N	T	N	T	N	T	T	T	T	T	T	T	T	T	T	T	T	Y	T	T	T	T	T	T	T	T	T	N	N	T	T	T	T	T	N	T
S1_3854113	T/G	1	3854113	+	NA	NA	NA	NA	NA	NA	T	T	N	N	T	N	T	N	T	T	T	T	T	T	T	T	T	T	T	T	T	T	T	T	T	T	T	T	T	K	N	N	T	T	T	T	T	N	T
S1_3866719	G/T	1	3866719	+	NA	NA	NA	NA	NA	NA	G	N	G	G	G	G	G	G	G	K	G	G	G	G	G	G	G	G	G	G	G	G	G	G	G	G	G	G	G	G	N	N	G	G	G	G	G	N	G
S1_3866725	A/G	1	3866725	+	NA	NA	NA	NA	NA	NA	A	N	A	A	A	A	A	A	A	A	A	A	A	A	A	A	A	A	A	A	A	A	A	N	A	A	A	A	A	A	A	N	A	A	A	A	A	A	A
S1_3866846	T/G	1	3866846	+	NA	NA	NA	NA	NA	NA	T	T	T	T	T	T	T	T	T	T	T	T	T	T	T	T	K	T	T	T	T	T	T	T	N	T	T	T	N	T	N	T	T	T	T	T	T	N	T
S1_3868521	G/A	1	3868521	+	NA	NA	NA	NA	NA	NA	N	G	R	G	N	R	G	G	G	G	G	G	G	G	G	G	G	G	G	G	G	G	N	G	G	G	G	N	N	N	G	G	G	G	G	G	G	N	G
S1_3868623	A/G	1	3868623	+	NA	NA	NA	NA	NA	NA	A	A	A	A	A	A	A	A	A	A	A	A	A	A	A	A	A	A	A	A	A	A	A	A	A	A	A	A	N	N	A	A	A	A	A	A	A	A	A
S1_3868628	T/C	1	3868628	+	NA	NA	NA	NA	NA	NA	T	T	T	T	T	T	T	T	T	T	T	T	T	T	T	T	T	T	T	T	Y	T	T	T	T	T	T	T	N	N	T	T	T	T	T	T	T	T	T
S1_3868671	A/C	1	3868671	+	NA	NA	NA	NA	NA	NA	A	N	A	A	A	A	A	A	A	A	A	A	A	A	A	A	A	A	A	A	A	A	N	A	A	M	A	A	A	A	A	A	A	A	A	A	A	A	M
S1_3868687	T/C	1	3868687	+	NA	NA	NA	NA	NA	NA	T	T	T	T	T	T	T	T	T	T	T	T	T	T	T	T	T	T	T	Y	T	T	T	T	N	T	T	T	T	N	T	T	T	T	T	N	T	T	T
S1_3868702	T/G	1	3868702	+	NA	NA	NA	NA	NA	NA	T	T	T	T	T	T	N	T	T	T	T	T	T	K	T	T	T	T	T	T	T	T	T	T	N	T	T	T	T	N	T	T	T	T	T	N	T	T	T
S1_3868710	A/C	1	3868710	+	NA	NA	NA	NA	NA	NA	A	N	M	A	A	A	A	A	A	A	A	A	A	A	A	A	A	A	A	A	A	A	N	A	A	A	A	M	A	A	A	A	A	A	A	A	A	A	A
S1_3869698	A/C	1	3869698	+	NA	NA	NA	NA	NA	NA	C	N	A	M	A	A	C	C	C	A	A	C	A	A	A	C	A	C	A	A	C	A	A	C	A	A	A	M	A	N	A	C	C	A	A	A	C	A	A
S1_3869803	A/C	1	3869803	+	NA	NA	NA	NA	NA	NA	A	N	A	A	A	A	A	A	A	N	A	A	A	A	A	A	M	A	A	A	A	A	A	A	A	A	A	A	A	A	A	A	M	A	A	A	A	A	A
S1_3869808	A/C	1	3869808	+	NA	NA	NA	NA	NA	NA	A	N	A	A	A	A	A	A	A	N	A	A	A	A	A	A	A	A	A	A	A	A	A	A	A	A	A	A	A	A	A	A	M	A	A	A	A	A	A
S1_3872053	G/C	1	3872053	+	NA	NA	NA	NA	NA	NA	G	G	G	G	G	G	G	G	G	G	G	G	G	G	G	G	G	G	G	G	G	N	G	G	G	G	G	G	G	N	G	G	G	G	G	G	G	N	G
S1_3872070	T/C	1	3872070	+	NA	NA	NA	NA	NA	NA	T	C	T	T	T	T	T	T	T	T	T	T	T	T	T	T	T	T	T	T	T	N	T	T	T	T	Y	Y	T	N	T	T	T	T	T	T	T	N	T
S1_3872074	T/C	1	3872074	+	NA	NA	NA	NA	NA	NA	T	T	T	T	T	T	T	T	T	T	T	T	T	T	T	T	T	T	T	T	T	N	T	T	T	T	T	T	T	N	T	T	T	T	T	T	T	N	T
S1_3872095	T/C	1	3872095	+	NA	NA	NA	NA	NA	NA	T	N	T	T	T	T	T	N	T	T	T	T	T	T	T	T	T	T	T	T	T	T	T	T	T	T	T	T	T	N	T	T	N	Y	T	T	Y	T	T
S1_3872108	T/C	1	3872108	+	NA	NA	NA	NA	NA	NA	T	T	T	T	Y	T	T	T	T	T	T	T	T	T	T	T	T	T	T	T	T	N	T	T	T	T	Y	T	T	N	T	T	T	T	T	T	T	N	T
S1_3872202	T/C	1	3872202	+	NA	NA	NA	NA	NA	NA	Y	T	T	T	T	T	Y	T	T	T	T	T	T	T	T	T	T	T	T	T	T	T	N	T	N	T	T	T	T	T	T	T	T	T	T	N	T	N	T
S1_3903732	A/G	1	3903732	+	NA	NA	NA	NA	NA	NA	A	N	N	A	A	A	A	A	A	A	A	A	A	A	A	A	A	A	A	A	A	A	A	A	A	A	A	A	N	A	A	A	A	A	A	A	A	A	R
S1_3903738	T/G	1	3903738	+	NA	NA	NA	NA	NA	NA	T	N	T	T	T	T	T	T	T	T	T	T	T	T	T	T	T	T	T	T	T	T	T	T	T	T	T	T	N	N	T	T	T	T	T	T	T	T	T
S1_3903741	T/G	1	3903741	+	NA	NA	NA	NA	NA	NA	T	N	T	T	T	T	T	T	T	T	T	T	T	T	T	T	T	T	T	T	T	T	T	K	T	T	T	T	N	N	T	T	T	T	T	T	T	T	T
S1_3903748	A/C	1	3903748	+	NA	NA	NA	NA	NA	NA	A	N	N	A	A	M	A	A	A	A	A	A	A	A	A	A	A	A	A	A	A	A	A	A	A	A	A	A	N	A	A	A	A	A	A	A	A	A	A
S1_3981206	T/G	1	3981206	+	NA	NA	NA	NA	NA	NA	T	N	K	T	T	T	T	T	T	T	T	T	T	T	T	T	T	T	T	T	T	T	T	T	T	T	T	T	T	T	T	T	T	T	T	T	T	T	T
S1_3981214	G/C	1	3981214	+	NA	NA	NA	NA	NA	NA	G	G	G	G	G	G	G	N	G	G	G	G	G	G	G	G	G	G	G	G	G	G	G	G	G	G	N	G	G	N	N	G	G	G	G	G	G	G	G
S1_3982497	A/G	1	3982497	+	NA	NA	NA	NA	NA	NA	A	N	A	A	N	A	A	A	A	A	A	A	A	A	A	A	A	A	A	A	A	A	N	A	A	A	A	A	A	A	A	R	A	A	A	A	A	N	A
S1_3988888	G/C	1	3988888	+	NA	NA	NA	NA	NA	NA	G	N	C	G	C	S	G	G	G	C	C	G	C	C	C	G	C	G	C	C	G	C	S	G	N	C	C	S	N	G	C	G	C	C	C	C	G	S	S
S1_3996847	T/G	1	3996847	+	NA	NA	NA	NA	NA	NA	K	N	T	T	T	T	T	T	T	T	T	T	T	T	T	K	T	T	T	T	T	T	T	T	T	T	T	T	N	T	T	T	T	T	T	T	T	N	T
S1_4002724	T/C	1	4002724	+	NA	NA	NA	NA	NA	NA	T	T	T	T	T	T	T	T	T	T	T	T	T	T	T	T	T	T	T	T	T	T	T	T	T	T	T	T	N	T	T	T	T	T	T	T	T	N	T
S1_4002742	T/G	1	4002742	+	NA	NA	NA	NA	NA	NA	T	N	T	T	T	N	T	N	T	T	T	T	T	T	T	T	T	T	T	T	T	T	T	T	T	K	T	T	T	T	T	N	T	T	T	T	T	T	T
S1_4008292	A/C	1	4008292	+	NA	NA	NA	NA	NA	NA	A	A	A	A	A	A	A	A	A	A	A	A	A	A	A	A	A	A	C	A	M	A	A	A	A	A	A	A	A	A	A	A	N	A	A	A	A	A	A
S1_4008309	A/G	1	4008309	+	NA	NA	NA	NA	NA	NA	A	A	A	A	A	A	A	A	A	A	A	A	A	A	A	A	A	A	A	A	A	A	A	A	A	A	A	A	A	A	A	A	N	A	A	A	A	A	A
S1_4017938	G/T	1	4017938	+	NA	NA	NA	NA	NA	NA	G	G	G	G	G	G	G	G	G	G	G	G	G	G	G	G	G	G	G	G	G	G	G	N	G	G	G	G	G	G	G	N	G	G	T	G	G	G	G
S1_4024024	T/G	1	4024024	+	NA	NA	NA	NA	NA	NA	T	N	N	T	T	T	T	N	T	T	T	T	T	T	T	K	T	T	T	T	T	T	N	T	T	T	N	T	N	T	T	T	T	T	T	N	T	N	T
S1_4024038	T/G	1	4024038	+	NA	NA	NA	NA	NA	NA	T	N	N	T	T	T	K	N	T	T	T	T	T	T	T	T	T	T	T	T	T	T	N	T	T	T	N	K	N	T	T	T	T	T	T	N	T	N	T
S1_4024053	T/G	1	4024053	+	NA	NA	NA	NA	NA	NA	T	N	N	T	T	T	T	N	T	T	T	T	T	T	T	T	T	T	T	T	T	T	N	T	T	T	N	T	N	T	T	K	T	T	T	N	T	N	T
S1_4024062	C/G	1	4024062	+	NA	NA	NA	NA	NA	NA	N	C	C	C	S	C	C	N	C	C	S	C	S	C	C	C	C	S	C	S	S	N	N	C	C	C	C	C	C	G	N	C	C	N	C	C	C	N	S
S1_4024064	G/C	1	4024064	+	NA	NA	NA	NA	NA	NA	N	G	G	G	G	G	S	N	G	G	G	G	G	G	G	G	G	G	G	G	G	N	N	G	G	G	G	G	G	G	N	G	G	N	G	G	G	N	G
S1_4024066	C/T	1	4024066	+	NA	NA	NA	NA	NA	NA	N	C	T	Y	C	Y	Y	N	T	Y	Y	Y	Y	Y	Y	Y	Y	Y	Y	Y	Y	N	N	C	Y	Y	T	Y	T	C	N	Y	C	N	Y	Y	Y	N	Y
S1_4024068	C/G	1	4024068	+	NA	NA	NA	NA	NA	NA	N	C	C	C	C	C	C	N	C	C	C	C	C	C	C	C	C	C	C	C	C	N	N	C	C	C	C	C	C	C	N	S	C	N	C	C	C	N	C
S1_4024070	A/G	1	4024070	+	NA	NA	NA	NA	NA	NA	N	G	G	R	R	A	A	N	A	R	A	A	A	A	R	A	R	A	A	N	R	N	N	A	R	A	A	R	A	A	N	R	A	N	A	A	A	N	A
S1_4024071	G/C	1	4024071	+	NA	NA	NA	NA	NA	NA	N	G	C	S	G	S	S	N	G	S	S	S	S	S	S	S	S	S	S	S	S	N	N	C	C	C	S	S	C	C	N	S	G	N	S	S	S	N	S
S1_4024076	G/C	1	4024076	+	NA	NA	NA	NA	NA	NA	N	C	G	S	G	C	S	N	G	S	S	S	S	S	G	S	S	S	S	S	S	N	N	C	S	S	G	S	G	G	N	S	G	N	S	S	S	N	S
S1_4025777	T/C	1	4025777	+	NA	NA	NA	NA	NA	NA	T	N	T	T	N	T	T	T	T	T	T	T	T	T	T	T	T	T	Y	T	T	T	C	N	N	T	T	T	T	N	N	N	T	T	T	N	T	T	T
S1_4025795	A/G	1	4025795	+	NA	NA	NA	NA	NA	NA	A	N	A	A	N	A	A	A	A	A	A	A	A	A	A	A	A	A	A	A	A	A	A	N	N	A	A	A	A	N	N	N	A	A	A	N	A	A	A
S1_4025880	A/C	1	4025880	+	NA	NA	NA	NA	NA	NA	A	A	M	A	A	A	A	A	A	A	A	A	A	A	A	A	A	A	A	A	A	M	N	A	A	A	A	A	A	M	A	A	A	A	A	A	A	N	A
S1_4027359	C/G	1	4027359	+	NA	NA	NA	NA	NA	NA	C	S	C	C	C	C	C	C	C	C	C	C	C	C	C	C	C	C	C	C	C	C	C	C	C	C	C	C	C	N	C	C	C	C	C	N	C	C	C
S1_4027362	C/G	1	4027362	+	NA	NA	NA	NA	NA	NA	S	C	C	C	C	C	C	C	C	C	C	C	C	C	C	C	S	C	C	C	C	C	C	S	C	S	C	C	C	N	C	C	C	C	C	N	C	C	C
S1_4027364	T/C	1	4027364	+	NA	NA	NA	NA	NA	NA	T	T	T	T	T	T	T	T	T	T	T	T	T	T	T	T	T	T	T	C	T	T	T	T	T	T	T	T	Y	N	T	T	T	T	T	N	T	T	T
S1_4027478	T/C	1	4027478	+	NA	NA	NA	NA	NA	NA	T	T	T	T	T	T	T	T	T	N	T	T	T	T	T	T	T	T	T	T	T	T	T	T	T	T	T	T	T	T	T	N	N	T	T	T	T	N	T
S1_4027786	G/A	1	4027786	+	NA	NA	NA	NA	NA	NA	G	G	G	G	G	G	G	G	G	G	G	G	G	G	G	G	G	G	G	G	G	G	G	G	G	G	G	G	N	G	A	N	G	G	G	G	G	N	G
S1_4027817	T/A	1	4027817	+	NA	NA	NA	NA	NA	NA	T	N	T	T	T	T	N	T	T	T	T	T	T	T	T	T	T	T	T	T	T	T	N	T	T	T	T	T	T	T	T	W	T	T	T	T	T	T	T
S1_4041840	T/G	1	4041840	+	NA	NA	NA	NA	NA	NA	T	N	T	T	T	T	T	T	T	T	T	T	T	T	T	T	T	T	T	T	T	T	N	K	T	T	T	T	T	T	T	N	T	T	T	T	T	T	T
S1_4042281	G/T	1	4042281	+	NA	NA	NA	NA	NA	NA	G	T	T	K	T	K	G	G	G	T	T	G	T	T	T	G	T	G	K	K	G	T	N	G	K	T	T	K	T	G	N	G	G	T	T	T	G	T	K
S1_4042284	T/C	1	4042284	+	NA	NA	NA	NA	NA	NA	T	C	C	Y	C	Y	T	T	T	C	C	T	C	C	C	T	C	T	Y	Y	T	C	N	T	Y	C	C	Y	C	T	N	T	T	C	C	C	T	C	Y
S1_4042419	T/G	1	4042419	+	NA	NA	NA	NA	NA	NA	T	N	T	T	T	T	T	T	T	T	T	T	T	T	T	T	T	T	T	T	T	T	T	T	T	T	N	T	T	T	T	T	T	T	T	K	T	T	T
S1_4047443	A/C	1	4047443	+	NA	NA	NA	NA	NA	NA	A	A	N	A	N	N	A	A	A	A	A	A	A	A	A	A	A	A	A	A	A	A	A	A	A	A	A	A	A	A	A	A	A	A	A	A	A	A	A
S1_4047461	T/C	1	4047461	+	NA	NA	NA	NA	NA	NA	T	T	T	T	T	T	T	T	T	T	T	T	T	T	T	T	T	T	T	T	T	T	N	T	T	T	T	T	N	T	T	T	T	T	T	T	T	N	T
S1_4047786	T/G	1	4047786	+	NA	NA	NA	NA	NA	NA	T	T	T	K	T	N	T	T	T	T	T	T	T	T	T	T	T	T	T	T	T	K	N	T	T	T	T	T	T	T	T	T	T	T	T	K	T	N	T
S1_4047792	C/G	1	4047792	+	NA	NA	NA	NA	NA	NA	C	G	G	S	G	S	C	C	C	G	G	C	G	G	G	C	G	C	C	S	C	G	N	C	S	G	G	S	G	C	G	C	C	G	G	G	C	G	S
S1_4054880	T/C	1	4054880	+	NA	NA	NA	NA	NA	NA	T	T	T	T	T	T	T	T	T	T	T	T	T	T	T	T	T	T	T	Y	T	T	T	N	T	N	T	T	T	T	N	T	N	Y	T	T	T	T	T
S1_4056475	A/C	1	4056475	+	NA	NA	NA	NA	NA	NA	A	C	C	A	C	A	A	A	A	C	C	A	C	C	C	A	C	A	M	C	N	C	A	A	C	C	C	M	N	N	C	A	A	C	C	C	A	N	A
S1_4057299	A/C	1	4057299	+	NA	NA	NA	NA	NA	NA	C	A	A	M	A	A	N	C	C	A	A	C	A	A	A	C	A	C	M	A	C	A	A	C	N	A	A	M	A	C	A	C	C	A	A	A	N	A	M
S1_4057413	A/C	1	4057413	+	NA	NA	NA	NA	NA	NA	A	N	A	A	A	A	A	A	A	A	A	A	A	A	A	A	A	A	A	A	A	A	A	A	M	A	A	A	N	N	N	A	A	A	A	A	A	A	A
S1_4057418	A/C	1	4057418	+	NA	NA	NA	NA	NA	NA	A	N	A	A	A	A	A	A	A	A	A	A	M	A	A	A	A	A	A	A	A	A	A	M	A	A	A	A	N	N	N	A	A	A	A	M	A	A	A
S1_4057430	A/G	1	4057430	+	NA	NA	NA	NA	NA	NA	A	A	A	A	A	A	A	A	A	A	A	A	A	A	A	A	A	A	A	A	A	A	A	A	A	A	A	A	A	A	A	A	N	A	A	A	A	A	A
S1_4057493	A/C	1	4057493	+	NA	NA	NA	NA	NA	NA	N	N	A	A	M	M	A	M	A	A	A	A	M	A	A	A	A	A	A	A	A	A	A	M	N	A	A	A	N	N	A	A	A	A	A	A	A	N	A
S1_4057496	A/C	1	4057496	+	NA	NA	NA	NA	NA	NA	N	N	A	M	M	A	A	A	A	A	A	A	M	A	A	A	A	A	A	M	A	A	A	A	N	A	A	A	N	N	A	M	A	A	A	A	A	N	A
S1_4057511	A/C	1	4057511	+	NA	NA	NA	NA	NA	NA	N	N	A	A	A	A	A	A	A	A	A	A	A	A	A	M	A	A	M	A	A	A	A	A	N	A	A	A	N	N	A	A	A	A	A	A	A	N	A
S1_4058551	T/C	1	4058551	+	NA	NA	NA	NA	NA	NA	T	N	N	T	T	T	T	N	T	T	T	T	T	T	T	T	T	T	T	T	T	N	N	N	T	T	Y	T	T	N	T	T	T	T	T	T	N	T	T
S1_4060794	A/C	1	4060794	+	NA	NA	NA	NA	NA	NA	N	N	N	M	C	C	N	A	A	C	C	A	C	C	C	A	C	A	M	C	A	N	C	A	C	C	N	C	C	A	C	A	A	C	C	C	N	A	M
S1_4060807	A/C	1	4060807	+	NA	NA	NA	NA	NA	NA	N	N	N	M	C	C	N	A	A	C	C	A	C	C	C	A	C	A	M	C	A	N	C	A	C	C	N	C	C	A	C	A	A	C	C	C	N	A	M
S1_4060809	C/G	1	4060809	+	NA	NA	NA	NA	NA	NA	N	N	N	S	C	C	N	G	G	C	C	G	C	C	C	G	C	G	S	C	G	N	C	G	C	C	N	C	C	G	C	G	G	C	C	C	N	G	S
S1_4060965	T/C	1	4060965	+	NA	NA	NA	NA	NA	NA	T	C	C	Y	C	N	T	T	T	N	C	T	C	C	C	T	C	T	N	C	T	C	N	N	T	C	C	Y	N	T	C	T	N	C	C	C	T	N	Y
S1_4060985	G/A	1	4060985	+	NA	NA	NA	NA	NA	NA	G	A	A	R	A	N	G	G	G	N	A	G	A	A	A	G	A	G	N	A	G	A	N	N	G	A	A	R	N	G	A	G	N	A	A	A	G	N	R
S1_4060995	T/C	1	4060995	+	NA	NA	NA	NA	NA	NA	T	T	T	T	T	N	T	T	T	N	T	T	T	T	T	T	T	T	N	T	T	T	N	N	T	T	T	T	N	T	T	Y	N	T	T	T	T	N	T
S1_4060996	C/T	1	4060996	+	NA	NA	NA	NA	NA	NA	C	T	T	Y	T	N	C	C	C	N	T	C	T	T	T	C	T	C	N	T	C	T	N	N	C	T	T	Y	N	C	T	C	N	T	T	T	C	N	Y
S1_4073689	A/C	1	4073689	+	NA	NA	NA	NA	NA	NA	A	N	N	A	A	A	A	A	A	A	A	A	N	A	A	A	A	A	M	A	A	A	N	A	A	A	A	A	A	A	N	M	A	A	M	A	A	A	A
S1_4073755	A/C	1	4073755	+	NA	NA	NA	NA	NA	NA	A	A	A	A	A	A	A	M	A	M	A	A	A	A	A	N	A	A	C	A	A	A	A	A	A	A	A	A	C	A	A	A	N	A	A	A	M	A	M
S1_4077812	C/T	1	4077812	+	NA	NA	NA	NA	NA	NA	C	N	C	C	C	N	C	C	C	N	C	C	C	C	C	C	C	C	C	C	N	C	C	C	C	C	C	C	N	C	C	C	C	C	C	C	N	N	C
S1_4078098	A/C	1	4078098	+	NA	NA	NA	NA	NA	NA	A	A	A	A	M	A	A	A	A	A	A	A	A	A	A	A	A	A	N	A	A	A	A	A	A	A	A	A	N	A	A	A	A	A	A	A	A	A	A
S1_4079401	G/A	1	4079401	+	NA	NA	NA	NA	NA	NA	G	N	N	G	G	G	G	G	G	G	G	G	G	G	G	G	G	G	G	R	G	G	G	G	N	G	G	G	N	N	N	G	G	G	G	G	G	G	G
S1_4079414	T/C	1	4079414	+	NA	NA	NA	NA	NA	NA	T	N	N	T	T	Y	T	T	T	Y	T	T	T	T	T	T	T	T	T	T	T	T	T	T	N	T	T	T	N	N	N	T	T	T	T	T	T	T	T
S1_4080811	T/G	1	4080811	+	NA	NA	NA	NA	NA	NA	T	N	T	T	T	T	T	T	T	T	T	T	T	T	T	T	K	T	T	K	K	T	T	T	T	T	T	T	T	T	N	T	T	T	T	T	T	N	T
S1_4080991	T/C	1	4080991	+	NA	NA	NA	NA	NA	NA	T	T	T	T	T	T	T	T	T	T	T	T	T	T	T	T	T	T	T	T	T	T	T	T	T	T	T	T	T	T	T	T	T	T	T	T	T	T	T
S1_4080992	A/C	1	4080992	+	NA	NA	NA	NA	NA	NA	A	A	A	A	A	A	A	N	A	M	A	A	A	A	A	A	A	M	A	A	A	A	A	A	A	A	A	A	A	A	A	A	A	A	A	A	A	A	A
S1_4136657	A/C	1	4136657	+	NA	NA	NA	NA	NA	NA	N	N	A	A	A	A	A	N	A	A	A	A	A	A	A	A	A	A	A	A	A	A	A	A	N	A	A	A	N	A	A	A	A	A	A	A	N	N	A
S1_4136675	T/G	1	4136675	+	NA	NA	NA	NA	NA	NA	T	T	N	T	T	T	T	T	T	N	T	T	T	T	T	T	T	T	K	T	T	T	T	T	T	T	T	T	T	T	T	T	T	T	T	N	T	N	T
S1_4138701	T/C	1	4138701	+	NA	NA	NA	NA	NA	NA	T	N	T	T	T	T	T	T	T	T	T	T	T	T	T	T	T	T	T	N	T	N	T	T	T	T	T	T	T	T	N	T	Y	T	T	T	T	T	T
S1_4138720	T/G	1	4138720	+	NA	NA	NA	NA	NA	NA	T	N	T	T	T	T	T	T	T	K	T	T	T	T	T	T	T	T	T	N	T	N	T	T	T	T	T	T	T	T	N	T	T	T	T	T	T	T	K
S1_4138750	A/C	1	4138750	+	NA	NA	NA	NA	NA	NA	A	A	N	A	A	A	A	A	A	A	A	A	A	A	A	A	A	A	A	A	A	A	A	A	A	A	N	A	N	A	A	A	A	A	A	A	N	N	A
S1_4138758	A/C	1	4138758	+	NA	NA	NA	NA	NA	NA	A	A	N	A	A	M	A	A	A	A	A	A	A	A	A	A	A	A	A	A	A	M	A	A	A	A	N	A	N	A	A	A	A	A	A	A	N	N	A
S1_4139584	T/G	1	4139584	+	NA	NA	NA	NA	NA	NA	T	N	T	T	T	T	T	T	T	T	T	T	T	T	T	T	T	T	T	T	T	T	T	T	N	T	K	T	T	T	G	T	T	T	T	T	T	N	T
S1_4139590	T/G	1	4139590	+	NA	NA	NA	NA	NA	NA	T	N	T	T	T	T	T	T	T	T	T	T	T	T	T	T	T	T	T	T	T	T	T	T	N	T	T	T	T	T	T	T	K	T	T	T	T	N	T
S1_4139593	A/G	1	4139593	+	NA	NA	NA	NA	NA	NA	A	A	A	A	A	A	A	A	A	A	A	A	A	A	A	A	A	A	A	A	A	R	N	A	A	A	A	A	A	N	A	A	A	A	R	A	A	N	A
S1_4139734	C/A	1	4139734	+	NA	NA	NA	NA	NA	NA	C	N	C	C	C	C	C	C	C	C	C	C	C	C	C	C	C	C	C	C	C	N	C	C	C	C	C	C	N	N	M	N	C	C	C	C	C	N	C
S1_4139974	A/G	1	4139974	+	NA	NA	NA	NA	NA	NA	A	N	A	A	A	A	A	A	A	A	A	A	A	A	A	A	A	A	A	A	A	N	A	A	A	A	A	A	N	A	A	A	A	A	A	A	R	N	A
S1_4144876	A/C	1	4144876	+	NA	NA	NA	NA	NA	NA	A	A	A	A	A	A	A	N	A	A	A	A	A	A	A	A	A	A	A	A	A	N	N	A	A	A	A	A	N	N	A	A	N	A	A	A	A	N	A
S1_4146990	A/C	1	4146990	+	NA	NA	NA	NA	NA	NA	A	A	M	A	A	N	A	A	A	A	A	A	A	A	A	A	A	A	A	A	M	A	A	A	A	A	A	A	N	A	A	A	A	A	A	A	A	A	A
S1_4147032	A/C	1	4147032	+	NA	NA	NA	NA	NA	NA	A	A	A	A	A	N	A	A	A	A	A	A	A	A	A	A	A	A	A	A	A	A	A	A	A	A	A	N	N	A	M	A	A	A	A	A	A	A	A
S1_4147144	T/C	1	4147144	+	NA	NA	NA	NA	NA	NA	T	T	T	T	T	N	T	T	T	T	T	T	T	T	T	T	T	T	T	T	T	T	T	N	T	T	T	T	T	T	T	T	T	T	T	T	N	T	T
S1_4147157	C/T	1	4147157	+	NA	NA	NA	NA	NA	NA	C	C	C	Y	C	N	C	C	C	C	C	C	C	C	C	C	C	C	C	C	C	C	C	N	C	C	C	C	C	C	C	C	C	C	C	C	N	C	C
S1_4191232	T/G	1	4191232	+	NA	NA	NA	NA	NA	NA	T	N	T	T	T	T	T	T	G	T	T	T	T	T	T	T	T	T	T	T	T	T	T	T	T	T	T	T	T	N	T	T	T	T	T	T	T	N	T
S1_4191313	A/G	1	4191313	+	NA	NA	NA	NA	NA	NA	A	N	A	A	N	A	A	A	A	A	A	A	A	A	A	A	A	A	A	A	A	A	A	A	A	A	A	A	N	A	A	A	A	A	A	A	A	A	R
S1_4192064	T/A	1	4192064	+	NA	NA	NA	NA	NA	NA	T	N	T	N	T	T	T	T	T	T	T	T	T	T	T	T	T	T	N	T	T	T	T	T	N	N	T	T	N	T	N	N	T	T	T	T	T	N	T
S1_4192077	C/T	1	4192077	+	NA	NA	NA	NA	NA	NA	C	C	Y	C	C	C	C	C	C	C	C	C	C	C	C	C	C	C	C	C	C	C	C	C	C	C	C	C	C	C	C	C	C	C	C	C	C	N	C
S1_4192082	A/G	1	4192082	+	NA	NA	NA	NA	NA	NA	A	A	A	A	A	A	A	A	A	A	A	A	A	A	A	A	A	A	A	A	R	A	A	A	N	A	A	A	A	R	A	A	A	A	A	A	R	N	A
S1_4192096	T/G	1	4192096	+	NA	NA	NA	NA	NA	NA	T	N	T	T	T	T	T	T	T	T	T	T	T	T	T	T	T	T	T	T	T	T	T	T	N	T	T	K	N	K	N	N	T	T	T	T	T	N	T
S1_4194512	C/A	1	4194512	+	NA	NA	NA	NA	NA	NA	N	N	C	C	M	C	C	N	C	C	C	C	C	C	C	C	C	C	C	C	C	M	C	C	C	C	C	N	N	N	C	C	C	C	C	C	C	N	C
S1_4194621	A/G	1	4194621	+	NA	NA	NA	NA	NA	NA	G	A	A	R	A	A	G	G	G	A	A	G	A	A	A	G	A	G	R	A	G	A	N	G	R	A	A	G	A	R	A	N	G	A	A	A	N	A	R
S1_4195919	T/C	1	4195919	+	NA	NA	NA	NA	NA	NA	T	T	Y	T	T	T	T	T	T	T	T	T	T	T	T	T	T	T	T	T	T	Y	T	N	T	T	T	T	N	T	T	T	T	T	T	T	T	T	T
S1_4195922	T/C	1	4195922	+	NA	NA	NA	NA	NA	NA	Y	T	T	T	T	T	T	T	T	T	T	T	T	T	T	T	T	T	T	Y	T	T	T	N	T	T	T	T	N	T	T	T	T	T	T	T	T	T	T
S1_4195932	A/G	1	4195932	+	NA	NA	NA	NA	NA	NA	A	N	A	A	N	A	A	A	A	A	A	A	A	A	A	A	A	A	A	A	A	N	A	A	A	A	A	A	A	A	N	N	N	A	A	A	A	N	A
S1_4196188	T/G	1	4196188	+	NA	NA	NA	NA	NA	NA	T	N	T	T	T	T	T	T	T	T	T	T	T	T	T	T	T	T	T	T	T	N	N	K	T	T	T	T	T	N	T	T	T	T	T	T	T	N	T
S1_4196206	T/G	1	4196206	+	NA	NA	NA	NA	NA	NA	T	N	T	K	T	T	T	T	T	T	T	T	T	T	T	T	T	T	T	T	T	N	N	T	T	T	T	T	T	N	T	T	T	T	T	T	T	N	T
S1_4218358	T/G	1	4218358	+	NA	NA	NA	NA	NA	NA	G	N	N	T	T	T	K	T	T	T	T	T	T	T	T	T	T	T	T	T	T	N	T	T	N	T	N	T	N	T	N	T	T	T	T	T	N	N	T
S1_4220540	A/C	1	4220540	+	NA	NA	NA	NA	NA	NA	M	N	A	A	N	N	A	A	A	A	A	A	A	A	A	M	A	A	A	A	A	A	A	N	A	A	A	A	A	N	N	A	A	A	A	A	A	N	M
S1_4220548	C/A	1	4220548	+	NA	NA	NA	NA	NA	NA	C	C	C	C	C	C	C	C	C	M	C	C	C	C	C	C	C	C	C	C	C	C	C	C	N	C	C	C	N	N	C	C	C	C	C	C	N	C	C
S1_4221192	T/C	1	4221192	+	NA	NA	NA	NA	NA	NA	T	N	T	T	T	T	Y	T	T	T	T	T	T	T	T	T	T	T	N	T	T	T	T	T	T	N	T	T	T	T	T	T	T	T	T	T	T	T	T
S1_4221212	T/G	1	4221212	+	NA	NA	NA	NA	NA	NA	T	N	T	T	T	T	T	T	T	T	T	T	T	T	T	T	T	T	N	T	T	T	T	T	T	N	T	T	T	T	T	T	T	T	T	T	K	T	T
S1_4221226	A/C	1	4221226	+	NA	NA	NA	NA	NA	NA	A	C	A	A	A	N	A	A	A	A	A	A	A	A	A	A	A	A	A	A	A	A	A	A	A	A	A	A	N	N	N	A	A	A	A	M	A	N	A
S1_4221251	A/G	1	4221251	+	NA	NA	NA	NA	NA	NA	A	N	N	A	A	N	A	A	A	N	A	A	A	A	A	A	A	A	A	A	A	A	A	A	A	A	A	A	A	A	N	N	A	A	A	A	A	A	A
S1_4221260	A/G	1	4221260	+	NA	NA	NA	NA	NA	NA	A	N	N	A	A	N	A	A	A	N	A	A	A	A	A	A	R	A	A	A	A	A	A	A	A	R	A	A	A	A	N	N	A	A	R	A	A	A	A
S1_4230745	T/G	1	4230745	+	NA	NA	NA	NA	NA	NA	T	T	T	T	T	G	T	T	T	T	T	T	T	T	T	T	T	T	G	T	T	T	T	N	T	T	T	T	T	N	N	T	T	T	T	T	T	N	T
S1_4239927	T/G	1	4239927	+	NA	NA	NA	NA	NA	NA	T	N	G	T	G	G	T	T	T	G	G	T	G	G	G	T	G	T	T	T	T	G	T	T	N	G	G	T	G	T	N	N	G	G	G	G	T	G	T
S1_4239954	T/G	1	4239954	+	NA	NA	NA	NA	NA	NA	T	N	T	T	K	T	T	T	T	T	T	T	T	T	K	T	T	T	T	T	T	T	T	T	N	T	T	T	T	T	N	N	T	T	T	T	T	T	T
S1_4239976	C/T	1	4239976	+	NA	NA	NA	NA	NA	NA	C	N	C	C	C	C	C	C	C	C	C	C	C	C	C	C	C	C	Y	C	C	C	C	C	N	C	C	C	C	C	N	N	C	C	C	C	C	C	C
S1_4240074	A/C	1	4240074	+	NA	NA	NA	NA	NA	NA	A	N	A	A	A	N	A	A	A	A	A	A	A	A	A	A	A	A	A	A	A	A	A	A	A	A	A	A	A	N	A	A	A	A	A	A	A	N	A
S1_4240080	T/C	1	4240080	+	NA	NA	NA	NA	NA	NA	T	T	T	T	T	T	T	T	Y	T	T	T	T	T	T	T	T	T	T	T	N	N	T	T	T	N	T	T	T	T	T	T	T	T	T	T	T	T	T
S1_4240402	T/C	1	4240402	+	NA	NA	NA	NA	NA	NA	T	T	T	T	N	T	T	T	T	T	T	T	T	T	T	Y	T	T	T	Y	Y	T	T	T	N	T	T	N	T	N	N	T	T	T	T	Y	N	N	T
S1_4260569	T/C	1	4260569	+	NA	NA	NA	NA	NA	NA	T	T	T	T	T	T	T	T	T	T	T	T	T	T	T	T	T	T	T	T	T	T	T	T	T	T	T	T	T	T	T	T	T	T	T	T	T	T	T
S1_4260615	C/T	1	4260615	+	NA	NA	NA	NA	NA	NA	C	C	C	C	C	C	C	C	C	C	C	C	C	C	C	C	C	C	C	C	C	C	C	C	C	C	C	C	C	C	C	C	C	C	C	C	C	C	C
S1_4260670	T/G	1	4260670	+	NA	NA	NA	NA	NA	NA	T	T	T	T	N	N	T	T	T	T	T	T	T	T	T	T	T	T	T	T	T	T	N	K	T	T	T	T	T	T	T	N	N	T	T	T	T	N	T
S1_4267740	G/A	1	4267740	+	NA	NA	NA	NA	NA	NA	G	A	A	R	A	N	G	G	N	A	A	G	A	A	A	R	A	G	R	R	G	A	R	G	G	A	A	G	A	G	A	G	G	A	A	A	G	A	R
S1_4267795	G/C	1	4267795	+	NA	NA	NA	NA	NA	NA	G	C	C	G	C	N	G	G	G	C	C	G	C	C	C	G	C	G	C	C	G	C	G	G	C	C	N	G	C	G	C	G	G	C	C	C	G	C	S
S1_4268128	T/C	1	4268128	+	NA	NA	NA	NA	NA	NA	T	T	T	T	T	T	T	T	T	T	T	T	T	T	T	T	T	T	T	T	T	T	T	T	T	T	T	T	T	T	T	T	T	T	T	T	T	T	T
S1_4270805	G/C	1	4270805	+	NA	NA	NA	NA	NA	NA	G	G	N	G	G	G	G	G	G	G	G	G	G	G	G	G	G	G	G	G	G	G	G	G	G	G	G	G	G	G	G	G	G	G	G	G	G	N	G
S1_4270900	A/G	1	4270900	+	NA	NA	NA	NA	NA	NA	A	A	A	R	N	A	A	A	R	A	A	A	A	A	A	A	A	A	A	A	A	N	N	A	A	A	N	A	N	N	A	A	A	A	A	A	A	N	A
S1_4271002	T/C	1	4271002	+	NA	NA	NA	NA	NA	NA	T	T	T	T	T	T	Y	T	T	N	T	T	T	T	T	T	T	T	N	T	T	T	N	N	T	T	T	T	T	N	N	T	T	T	T	T	T	T	T
S1_4272235	G/A	1	4272235	+	NA	NA	NA	NA	NA	NA	G	G	G	G	G	G	G	G	G	G	G	G	G	G	G	G	G	G	G	G	G	G	G	G	G	G	G	G	G	G	G	G	G	G	G	G	G	N	G
S1_4272244	T/G	1	4272244	+	NA	NA	NA	NA	NA	NA	T	T	T	T	T	K	T	T	T	T	T	T	T	T	T	T	T	T	T	K	T	T	T	T	N	T	T	T	T	T	T	K	T	T	T	T	T	T	T
S1_4286788	A/G	1	4286788	+	NA	NA	NA	NA	NA	NA	A	A	A	A	A	N	A	R	A	A	A	A	A	A	A	A	A	A	A	A	A	A	A	N	A	A	A	A	N	A	A	A	A	A	A	A	A	A	A
S1_4292567	T/G	1	4292567	+	NA	NA	NA	NA	NA	NA	T	N	T	T	T	T	T	T	T	T	T	T	T	T	T	T	T	T	T	T	T	N	T	T	T	T	T	T	T	N	T	T	T	T	T	T	T	T	T
S1_4293374	A/G	1	4293374	+	NA	NA	NA	NA	NA	NA	A	N	N	A	G	R	A	A	A	G	G	A	G	G	G	A	G	A	G	R	A	N	A	A	G	G	G	A	G	A	G	N	A	G	G	G	A	G	A
S1_4293474	C/T	1	4293474	+	NA	NA	NA	NA	NA	NA	C	N	N	C	C	C	C	N	C	N	C	C	C	C	C	C	C	C	C	C	C	C	C	C	C	C	C	C	C	N	N	N	C	C	C	C	C	N	C
S1_4295358	T/C	1	4295358	+	NA	NA	NA	NA	NA	NA	T	N	T	T	N	T	T	T	T	T	Y	Y	T	T	T	Y	T	N	C	T	Y	T	T	Y	Y	Y	C	T	T	T	N	T	C	T	T	T	N	T	T
S1_4295361	G/C	1	4295361	+	NA	NA	NA	NA	NA	NA	G	N	G	G	N	G	G	G	G	G	G	G	G	G	G	G	G	N	G	G	G	G	G	G	G	G	G	G	G	G	N	G	C	G	G	G	N	G	G
S1_4295364	A/C	1	4295364	+	NA	NA	NA	NA	NA	NA	A	N	A	A	N	M	A	A	A	A	A	A	A	A	A	A	A	N	A	A	A	A	A	A	A	A	A	A	A	A	N	A	A	M	A	A	N	A	A
S1_4295367	A/C	1	4295367	+	NA	NA	NA	NA	NA	NA	A	N	A	A	N	A	A	A	A	A	A	A	A	A	A	A	A	N	A	A	M	C	A	M	A	M	A	M	A	A	N	A	A	A	A	A	N	A	A
S1_4296270	A/G	1	4296270	+	NA	NA	NA	NA	NA	NA	A	A	A	A	A	A	A	A	A	A	A	A	A	A	A	A	A	A	A	A	A	A	A	A	A	A	A	A	N	A	A	A	A	A	A	A	A	N	A
S1_4296278	A/C	1	4296278	+	NA	NA	NA	NA	NA	NA	A	A	A	A	M	A	M	A	A	A	A	A	A	A	A	A	A	A	A	A	A	A	A	A	A	A	A	A	N	A	A	A	A	A	A	A	A	N	A
S1_4296288	T/G	1	4296288	+	NA	NA	NA	NA	NA	NA	T	T	T	T	T	T	T	T	T	T	T	T	T	T	T	T	T	T	T	T	T	T	T	K	N	T	T	T	N	T	T	T	T	T	T	T	T	N	T
S1_4296350	T/G	1	4296350	+	NA	NA	NA	NA	NA	NA	T	N	T	T	T	T	T	T	T	T	T	T	T	T	T	T	T	T	T	T	T	T	T	T	T	T	T	T	T	T	T	T	T	T	T	T	T	T	T
S1_4296362	T/G	1	4296362	+	NA	NA	NA	NA	NA	NA	T	N	T	T	T	T	T	T	T	K	T	T	T	T	T	T	T	T	T	T	T	T	T	T	T	T	T	T	T	T	T	T	T	T	T	T	T	T	T
S1_4296365	T/G	1	4296365	+	NA	NA	NA	NA	NA	NA	T	N	T	T	K	T	T	T	T	T	T	T	T	T	T	T	T	T	T	T	T	T	T	T	T	T	T	T	T	T	K	T	T	T	T	T	T	T	T
S1_4296394	T/C	1	4296394	+	NA	NA	NA	NA	NA	NA	T	N	T	T	T	T	T	T	T	T	T	T	T	T	T	T	T	T	T	T	T	T	T	T	T	T	N	T	N	T	T	N	T	T	T	T	T	T	T
S1_4309328	A/G	1	4309328	+	NA	NA	NA	NA	NA	NA	A	A	A	A	A	A	A	A	A	R	A	A	A	A	A	A	A	A	A	A	A	A	A	A	A	A	A	A	A	A	A	A	A	A	A	A	A	A	A
S1_4309398	T/G	1	4309398	+	NA	NA	NA	NA	NA	NA	N	T	T	T	T	T	T	T	T	T	T	T	T	T	T	T	T	T	T	T	T	T	T	T	K	T	T	T	T	T	T	T	N	T	T	T	T	T	T
S1_4309428	T/C	1	4309428	+	NA	NA	NA	NA	NA	NA	N	T	T	T	T	T	T	T	T	T	T	T	T	T	T	T	T	T	T	T	T	T	T	T	T	T	Y	T	T	T	T	T	N	T	T	T	T	T	T
S1_4309431	T/G	1	4309431	+	NA	NA	NA	NA	NA	NA	N	T	T	T	T	T	T	T	K	T	T	T	T	T	T	T	T	T	T	T	T	T	T	T	T	T	T	T	K	T	T	T	N	T	T	T	T	T	T
S1_4309439	C/T	1	4309439	+	NA	NA	NA	NA	NA	NA	N	C	C	C	C	C	C	C	C	C	C	C	C	C	C	C	C	C	Y	C	C	C	C	C	C	C	C	C	C	C	C	C	N	C	C	C	C	C	C
S1_4309447	A/C	1	4309447	+	NA	NA	NA	NA	NA	NA	M	A	A	A	A	A	A	A	A	A	A	A	A	A	A	A	A	A	A	A	A	A	A	A	A	A	A	A	A	A	A	A	A	A	A	A	A	A	A
S1_4319642	A/G	1	4319642	+	NA	NA	NA	NA	NA	NA	R	N	A	A	A	A	A	A	A	A	A	A	A	A	A	A	A	A	A	A	A	A	A	N	N	A	A	A	N	A	N	A	A	A	A	A	A	A	A
S1_4319674	A/G	1	4319674	+	NA	NA	NA	NA	NA	NA	A	G	A	A	A	A	A	A	A	A	A	A	A	A	A	A	A	A	A	A	A	A	A	A	A	A	N	A	A	N	N	A	A	A	A	A	N	A	A
S1_4337463	T/C	1	4337463	+	NA	NA	NA	NA	NA	NA	T	N	T	T	T	T	T	N	T	T	T	T	Y	T	T	T	T	T	T	T	T	T	T	T	N	T	T	T	N	T	T	T	T	T	T	T	T	N	T
S1_4337495	T/G	1	4337495	+	NA	NA	NA	NA	NA	NA	T	N	T	T	T	T	T	N	K	T	T	T	T	T	T	T	T	T	T	T	G	T	T	T	N	T	T	T	N	T	T	T	T	T	T	T	K	N	T
S1_4338215	A/G	1	4338215	+	NA	NA	NA	NA	NA	NA	A	N	A	A	A	A	A	A	A	A	A	A	A	A	A	A	A	R	A	A	A	A	A	A	A	A	A	A	A	A	A	A	A	A	A	A	A	N	A
S1_4338224	G/C	1	4338224	+	NA	NA	NA	NA	NA	NA	G	N	G	G	G	G	G	G	G	G	G	G	G	G	G	G	G	S	G	G	G	G	G	G	G	G	G	G	C	G	G	G	G	G	G	G	G	N	G
S1_4338228	T/C	1	4338228	+	NA	NA	NA	NA	NA	NA	T	N	T	T	T	T	T	T	T	T	T	T	T	T	T	T	T	T	T	T	T	T	T	T	T	T	T	T	T	T	Y	T	T	T	T	T	T	Y	T
S1_4338250	T/C	1	4338250	+	NA	NA	NA	NA	NA	NA	T	N	T	T	T	T	T	T	T	T	T	T	T	T	T	T	T	T	T	T	T	Y	T	T	T	T	N	T	T	T	T	T	T	T	T	T	T	T	T
S1_4348320	A/C	1	4348320	+	NA	NA	NA	NA	NA	NA	A	A	A	A	A	A	M	A	A	A	A	A	A	A	A	A	A	A	A	A	N	A	M	A	A	A	A	N	A	A	N	A	N	A	A	A	A	N	A
S1_4356830	T/C	1	4356830	+	NA	NA	NA	NA	NA	NA	T	T	Y	T	T	T	N	T	T	T	T	T	T	T	T	T	T	T	T	T	T	T	T	T	T	T	T	T	N	T	T	T	N	T	T	T	T	T	T
S1_4356840	A/G	1	4356840	+	NA	NA	NA	NA	NA	NA	A	A	A	A	A	A	A	A	A	A	A	A	A	A	A	A	A	A	A	A	A	A	A	A	A	A	A	A	A	A	N	A	A	A	A	A	A	N	A
S1_4356871	T/C	1	4356871	+	NA	NA	NA	NA	NA	NA	T	T	T	T	T	T	N	T	T	T	T	T	T	T	T	T	T	T	T	T	T	T	T	T	T	T	T	T	N	T	T	T	N	T	T	T	T	T	T
S1_4356876	T/C	1	4356876	+	NA	NA	NA	NA	NA	NA	T	T	T	T	T	T	N	T	T	T	T	T	T	T	T	T	T	T	T	T	T	T	T	T	T	Y	T	T	N	T	T	T	N	T	T	T	T	T	T
S1_4359982	G/A	1	4359982	+	NA	NA	NA	NA	NA	NA	G	G	G	G	G	N	G	G	G	G	G	G	G	G	G	G	G	G	G	G	G	G	G	G	G	G	G	G	N	G	G	N	G	G	G	G	G	G	G
S1_4359986	A/C	1	4359986	+	NA	NA	NA	NA	NA	NA	A	A	A	A	A	N	M	A	A	M	A	A	A	A	A	A	A	A	A	A	A	M	A	A	A	A	A	N	N	A	A	N	A	A	A	A	A	A	A
S1_4360010	T/G	1	4360010	+	NA	NA	NA	NA	NA	NA	T	N	T	T	T	T	T	T	T	T	T	T	T	T	T	T	T	T	T	T	T	T	T	T	T	T	T	T	N	T	K	T	T	T	T	T	T	N	T
S1_4360062	A/C	1	4360062	+	NA	NA	NA	NA	NA	NA	A	A	A	A	A	A	M	A	A	A	A	A	A	A	A	A	A	A	A	A	A	A	A	A	A	A	A	A	A	A	A	A	A	A	A	A	A	A	A
S1_4360065	T/C	1	4360065	+	NA	NA	NA	NA	NA	NA	T	T	T	T	T	T	T	T	T	T	T	T	T	T	T	T	T	T	T	T	T	T	T	T	T	T	T	T	T	T	T	T	N	T	T	T	T	T	T
S1_4374365	T/C	1	4374365	+	NA	NA	NA	NA	NA	NA	T	C	C	Y	C	T	T	T	T	C	C	T	C	C	C	T	C	T	C	C	T	C	Y	T	N	C	C	T	C	N	N	T	N	C	C	C	T	C	Y
S1_4374389	C/G	1	4374389	+	NA	NA	NA	NA	NA	NA	C	C	S	C	C	C	C	C	C	C	C	C	C	C	C	C	C	C	C	C	C	C	C	C	N	C	C	C	C	N	N	C	N	C	C	S	C	C	C
S1_4374493	A/C	1	4374493	+	NA	NA	NA	NA	NA	NA	A	A	A	A	A	A	A	A	A	N	A	A	M	A	A	A	A	A	A	A	A	N	A	A	A	A	A	A	A	A	A	N	A	A	A	A	A	A	M
S1_4374497	G/C	1	4374497	+	NA	NA	NA	NA	NA	NA	G	N	S	G	G	G	G	G	G	G	G	G	G	G	G	G	G	G	G	G	G	G	N	G	G	G	G	G	G	G	G	G	G	G	G	G	N	N	G
S1_4374519	T/A	1	4374519	+	NA	NA	NA	NA	NA	NA	T	N	T	T	T	T	T	T	T	T	T	T	T	T	T	T	T	T	T	T	T	T	N	W	T	T	T	T	T	T	T	T	W	T	T	T	N	N	T
S1_4374571	T/G	1	4374571	+	NA	NA	NA	NA	NA	NA	T	T	T	T	T	T	T	T	T	K	T	T	T	T	T	T	T	K	T	T	T	T	T	T	N	T	T	T	N	N	T	T	T	K	T	T	T	N	T
S1_4378778	T/C	1	4378778	+	NA	NA	NA	NA	NA	NA	T	N	N	T	T	T	T	T	T	T	T	T	T	T	T	T	T	T	T	T	Y	T	N	N	T	T	T	T	T	T	T	T	T	T	T	T	T	N	T
S1_4378793	T/C	1	4378793	+	NA	NA	NA	NA	NA	NA	T	N	T	T	T	T	T	T	T	T	T	T	T	T	T	T	T	T	T	T	T	T	T	N	T	T	T	T	T	T	T	T	T	T	T	T	T	N	T
S1_4378823	A/C	1	4378823	+	NA	NA	NA	NA	NA	NA	A	A	A	A	A	A	A	A	A	A	A	A	A	A	A	A	A	A	A	A	A	A	A	A	A	A	A	A	A	A	A	A	A	M	A	A	A	N	A
S1_4395763	T/G	1	4395763	+	NA	NA	NA	NA	NA	NA	T	T	T	T	T	T	T	T	T	T	T	T	T	T	T	T	T	T	T	T	T	T	N	N	T	T	T	K	T	T	T	K	T	T	T	T	T	N	T
S1_4395778	T/C	1	4395778	+	NA	NA	NA	NA	NA	NA	T	T	T	T	T	T	T	T	T	T	T	T	T	T	T	T	T	T	T	T	T	T	T	T	T	T	T	T	T	T	T	T	T	T	T	T	Y	N	T
S1_4395854	G/C	1	4395854	+	NA	NA	NA	NA	NA	NA	G	G	G	G	G	G	G	G	G	G	G	G	G	G	G	G	G	G	G	G	G	G	G	G	G	G	G	G	N	G	G	G	G	G	G	G	G	G	G
S1_4395858	T/C	1	4395858	+	NA	NA	NA	NA	NA	NA	T	T	T	T	T	T	T	T	T	T	T	T	T	T	T	T	T	T	T	T	T	T	T	T	T	T	T	N	N	T	T	T	N	T	T	T	T	T	T
S1_4395877	C/G	1	4395877	+	NA	NA	NA	NA	NA	NA	C	C	C	C	C	C	C	S	C	C	C	C	C	C	C	C	C	C	C	C	C	C	C	C	C	C	C	C	N	N	C	C	C	C	C	C	C	C	C
S1_4395888	T/C	1	4395888	+	NA	NA	NA	NA	NA	NA	T	T	T	T	T	T	T	T	T	T	T	T	T	T	T	T	T	T	T	T	T	T	T	T	T	T	Y	T	N	T	T	T	T	T	T	T	T	T	T
S1_4396526	T/C	1	4396526	+	NA	NA	NA	NA	NA	NA	T	T	T	T	T	T	T	T	T	T	T	T	T	T	T	T	T	T	T	T	T	T	N	T	T	N	T	T	T	T	T	T	T	T	T	T	T	N	T
S1_4396553	T/G	1	4396553	+	NA	NA	NA	NA	NA	NA	T	T	T	T	T	T	T	T	T	T	T	T	T	T	T	T	T	T	T	T	T	T	N	T	T	N	T	T	K	T	T	T	T	T	K	K	T	N	T
S1_4396682	A/C	1	4396682	+	NA	NA	NA	NA	NA	NA	A	N	A	A	A	A	A	A	A	A	A	A	A	A	A	A	A	A	A	A	A	A	A	A	A	A	A	A	N	A	N	A	A	A	M	A	A	A	A
S1_4396774	G/C	1	4396774	+	NA	NA	NA	NA	NA	NA	G	G	S	G	G	G	G	G	G	G	G	G	G	G	G	G	G	G	G	G	G	G	G	G	G	G	G	G	G	G	G	G	G	G	G	G	G	N	G
S1_4396779	C/G	1	4396779	+	NA	NA	NA	NA	NA	NA	C	C	C	C	C	C	C	C	C	C	C	C	C	C	C	C	C	C	C	C	C	C	C	C	C	C	C	C	C	C	C	C	C	C	C	C	C	N	C
S1_4396784	T/A	1	4396784	+	NA	NA	NA	NA	NA	NA	T	T	T	T	T	T	T	T	T	T	T	T	T	T	T	T	T	T	T	T	T	T	T	T	T	T	T	T	T	T	T	T	T	T	T	T	T	N	T
S1_4407656	C/A	1	4407656	+	NA	NA	NA	NA	NA	NA	C	N	C	C	N	N	C	C	C	C	C	C	C	C	C	C	C	C	C	C	C	C	N	C	C	C	C	C	C	N	N	N	C	C	C	C	C	C	C
S1_4410852	T/C	1	4410852	+	NA	NA	NA	NA	NA	NA	T	T	T	T	T	T	T	T	T	T	T	T	T	T	T	T	T	T	T	T	T	T	T	T	T	T	T	T	T	T	T	T	T	T	T	T	T	N	T
S1_4410860	T/G	1	4410860	+	NA	NA	NA	NA	NA	NA	T	K	T	T	T	T	T	T	T	T	T	T	T	T	T	T	T	T	T	K	T	T	T	T	T	T	T	T	T	T	T	T	T	T	T	T	T	N	T
S1_4426052	T/G	1	4426052	+	NA	NA	NA	NA	NA	NA	T	N	T	T	T	N	T	T	T	K	T	T	T	T	T	T	T	T	T	T	T	T	T	T	T	T	T	T	T	N	N	T	T	T	T	T	T	N	T
S1_4426103	T/C	1	4426103	+	NA	NA	NA	NA	NA	NA	T	N	T	T	T	N	T	T	T	T	T	T	T	T	T	T	T	Y	T	T	T	Y	T	T	T	T	T	T	T	N	N	T	T	T	T	T	T	N	N
S1_4426133	A/G	1	4426133	+	NA	NA	NA	NA	NA	NA	A	N	A	A	A	N	A	A	N	A	A	A	A	A	A	A	A	A	R	A	A	A	N	N	A	A	A	A	A	N	A	A	A	A	A	A	A	N	A
S1_4430824	A/G	1	4430824	+	NA	NA	NA	NA	NA	NA	A	N	A	A	A	A	A	A	A	A	A	A	A	A	A	A	A	A	A	A	A	A	A	A	A	A	A	R	N	N	N	N	A	A	N	A	A	N	A
S1_4430898	G/C	1	4430898	+	NA	NA	NA	NA	NA	NA	G	G	G	G	G	G	G	G	G	G	G	G	G	G	G	G	G	G	G	G	G	G	G	G	G	G	G	G	G	G	G	G	G	G	G	G	G	G	G
S1_4430912	A/C	1	4430912	+	NA	NA	NA	NA	NA	NA	A	N	A	A	A	A	A	A	A	A	A	A	A	A	A	A	A	A	A	A	A	A	A	A	A	A	A	A	A	A	N	A	A	A	A	A	C	N	A
S1_4430946	A/G	1	4430946	+	NA	NA	NA	NA	NA	NA	A	N	R	A	A	A	A	A	A	A	A	A	A	A	A	A	A	A	A	A	A	A	A	A	A	A	A	A	R	A	N	A	A	A	A	A	A	N	A
S1_4431168	A/G	1	4431168	+	NA	NA	NA	NA	NA	NA	A	A	A	A	A	A	A	A	A	A	A	A	A	A	A	A	A	A	A	A	A	A	A	A	A	A	G	A	N	A	A	A	A	A	A	A	A	A	A
S1_4431170	T/G	1	4431170	+	NA	NA	NA	NA	NA	NA	T	T	T	T	N	T	K	T	T	N	T	T	T	T	T	T	T	T	T	T	T	T	T	T	T	T	T	T	N	T	T	K	T	T	T	T	T	T	T
S1_4431214	A/G	1	4431214	+	NA	NA	NA	NA	NA	NA	A	A	A	A	A	A	A	A	A	A	A	A	A	A	A	A	A	A	R	A	A	A	A	A	A	A	A	A	N	A	A	A	A	A	A	A	A	A	A
S1_4445658	A/C	1	4445658	+	NA	NA	NA	NA	NA	NA	A	A	A	A	A	A	A	A	A	A	A	A	A	A	A	A	A	A	A	N	A	A	A	A	A	A	N	A	A	N	N	N	A	N	A	A	A	N	A
S1_4445666	T/C	1	4445666	+	NA	NA	NA	NA	NA	NA	T	T	T	T	T	T	T	T	T	T	T	T	T	T	T	T	T	T	T	N	T	T	T	T	T	T	N	T	T	N	N	N	T	N	T	T	T	N	T
S1_4448007	T/C	1	4448007	+	NA	NA	NA	NA	NA	NA	T	T	T	T	T	T	T	T	T	T	T	T	T	T	T	T	T	T	T	T	T	T	N	T	T	T	T	T	N	T	N	T	N	T	T	T	T	N	T
S1_4448789	A/C	1	4448789	+	NA	NA	NA	NA	NA	NA	A	N	A	A	N	A	A	A	A	A	A	A	A	A	A	A	A	A	A	A	A	A	A	A	A	A	A	A	N	A	A	A	M	A	A	A	A	A	A
S1_4451970	A/C	1	4451970	+	NA	NA	NA	NA	NA	NA	A	N	A	A	A	A	A	A	A	A	M	A	A	A	A	A	A	A	A	A	A	A	N	C	N	N	N	A	A	A	A	M	A	N	A	A	A	A	A
S1_4451971	C/T	1	4451971	+	NA	NA	NA	NA	NA	NA	C	N	C	C	C	C	C	C	C	C	C	C	C	C	C	C	C	C	C	C	C	C	N	C	N	N	N	C	C	C	C	C	C	N	C	C	C	C	C
S1_4451984	A/C	1	4451984	+	NA	NA	NA	NA	NA	NA	A	N	A	A	A	A	A	A	A	A	A	A	A	A	A	A	A	A	A	A	A	A	N	A	N	N	N	A	A	A	A	A	A	N	A	M	A	A	A
S1_4455311	A/C	1	4455311	+	NA	NA	NA	NA	NA	NA	A	N	N	A	N	A	A	A	A	A	A	A	A	A	A	A	A	A	A	A	A	N	A	A	N	A	A	A	N	N	A	A	A	M	A	A	A	A	A
S1_4458222	A/C	1	4458222	+	NA	NA	NA	NA	NA	NA	A	A	A	A	A	A	A	A	A	A	A	M	A	A	A	A	A	A	A	A	A	A	A	A	A	M	A	A	A	A	N	N	A	A	C	A	N	N	M
S1_4458228	A/C	1	4458228	+	NA	NA	NA	NA	NA	NA	A	A	A	A	A	A	A	M	M	A	A	M	A	A	A	A	A	A	A	A	A	A	A	A	A	A	A	A	A	A	N	N	M	A	A	A	N	N	A
S1_4462003	A/C	1	4462003	+	NA	NA	NA	NA	NA	NA	M	A	A	A	A	A	M	A	M	M	A	A	A	M	A	M	A	A	A	A	A	A	A	A	A	A	N	A	N	A	A	A	A	A	A	A	A	N	A
S1_4462029	C/G	1	4462029	+	NA	NA	NA	NA	NA	NA	G	C	C	C	C	C	C	C	C	C	C	C	C	C	C	C	C	C	C	C	C	C	C	C	N	C	C	S	C	C	C	N	C	C	C	C	C	C	C
S1_4462417	T/C	1	4462417	+	NA	NA	NA	NA	NA	NA	T	T	T	T	T	T	N	T	T	T	T	T	T	T	T	T	T	T	T	T	T	T	T	T	T	T	T	T	N	T	T	T	T	T	T	T	T	T	T
S1_4462424	C/G	1	4462424	+	NA	NA	NA	NA	NA	NA	N	N	N	C	N	C	C	C	C	C	C	C	C	C	C	C	C	C	C	C	C	C	C	C	C	C	N	C	C	C	C	C	C	C	C	C	C	C	C
S1_4462431	G/T	1	4462431	+	NA	NA	NA	NA	NA	NA	N	N	N	G	N	K	G	G	G	G	G	G	G	G	G	G	G	G	G	G	G	G	G	G	G	G	N	G	G	G	G	G	G	G	G	G	G	G	G
S1_4462448	A/G	1	4462448	+	NA	NA	NA	NA	NA	NA	A	A	A	A	A	A	A	A	A	R	A	A	A	A	A	A	A	A	A	A	A	A	A	A	A	A	A	A	N	A	A	A	A	A	A	A	A	A	A
S1_4462452	T/G	1	4462452	+	NA	NA	NA	NA	NA	NA	T	T	T	T	N	T	T	T	T	T	T	T	T	T	T	T	T	T	T	K	T	T	T	T	T	T	T	T	N	T	T	T	T	T	T	T	T	T	T
S1_4462577	T/G	1	4462577	+	NA	NA	NA	NA	NA	NA	T	T	T	T	T	T	T	T	N	T	T	T	T	T	T	T	T	T	T	T	T	T	T	T	T	T	T	T	N	T	T	T	N	T	T	T	T	T	T
S1_4462586	T/G	1	4462586	+	NA	NA	NA	NA	NA	NA	T	T	K	T	T	T	T	T	N	T	T	T	T	T	T	T	K	T	T	T	T	K	T	T	T	T	N	T	N	T	T	T	N	T	K	T	T	T	T
S1_4463187	A/C	1	4463187	+	NA	NA	NA	NA	NA	NA	A	A	A	A	A	N	A	N	M	A	A	A	A	A	A	A	A	A	N	A	A	A	A	A	A	A	A	A	N	N	N	M	A	A	A	A	A	A	A
S1_4463212	A/C	1	4463212	+	NA	NA	NA	NA	NA	NA	A	A	A	A	A	N	A	N	M	A	A	A	A	A	A	A	A	A	N	A	A	A	A	A	A	A	A	A	N	N	A	A	A	A	A	A	A	A	A
S1_4469995	T/G	1	4469995	+	NA	NA	NA	NA	NA	NA	T	N	T	T	N	T	T	K	T	T	T	T	T	T	T	T	T	T	T	T	T	K	T	T	T	T	T	N	T	T	T	T	T	T	T	K	N	N	T
S1_4471798	C/G	1	4471798	+	NA	NA	NA	NA	NA	NA	C	N	C	C	N	C	C	C	C	C	C	C	C	C	C	C	C	C	C	C	C	N	C	C	C	C	C	C	C	S	N	C	C	C	C	C	C	C	C
S1_4471822	A/C	1	4471822	+	NA	NA	NA	NA	NA	NA	A	A	A	A	M	N	A	N	A	A	A	A	A	A	A	A	A	A	A	A	A	A	A	A	A	A	M	A	A	A	A	N	A	A	A	A	A	A	A
S1_4489698	A/G	1	4489698	+	NA	NA	NA	NA	NA	NA	A	A	N	A	A	A	A	A	A	A	A	A	A	A	A	A	A	A	A	A	A	A	A	A	A	A	A	A	A	A	N	A	N	A	A	A	A	N	A
S1_4489782	A/G	1	4489782	+	NA	NA	NA	NA	NA	NA	A	N	A	A	A	N	A	A	A	A	A	A	A	A	A	A	A	N	A	A	A	A	A	A	A	R	A	A	A	N	A	A	A	A	A	A	A	A	A
S1_4494105	T/G	1	4494105	+	NA	NA	NA	NA	NA	NA	T	T	T	T	T	T	T	T	T	T	T	T	T	T	T	T	T	T	K	T	T	T	T	T	T	T	N	T	T	T	T	T	T	T	T	T	T	T	T
S1_4494158	G/A	1	4494158	+	NA	NA	NA	NA	NA	NA	G	G	G	G	G	R	G	G	G	G	G	G	G	G	G	G	G	G	G	G	G	G	G	G	G	G	G	G	G	G	G	G	G	G	G	G	G	G	R
S1_4503395	T/C	1	4503395	+	NA	NA	NA	NA	NA	NA	T	T	T	T	N	T	T	T	Y	T	T	T	T	T	T	T	T	T	T	T	T	T	T	N	T	T	T	T	N	T	T	N	T	T	T	T	T	T	T
S1_4503425	C/T	1	4503425	+	NA	NA	NA	NA	NA	NA	C	C	C	C	N	C	C	C	C	C	C	C	C	C	C	C	C	C	C	C	C	C	C	N	C	C	C	C	N	C	C	N	C	C	C	C	C	C	C
S1_4506779	A/G	1	4506779	+	NA	NA	NA	NA	NA	NA	A	A	A	A	A	A	A	A	A	A	A	A	A	A	A	A	A	A	A	A	A	A	A	A	A	A	A	A	N	A	A	A	A	A	A	A	A	A	A
S1_4506798	T/G	1	4506798	+	NA	NA	NA	NA	NA	NA	T	T	T	T	T	T	T	T	T	K	T	T	T	T	T	T	T	T	T	T	T	T	K	T	T	T	T	T	N	T	T	T	T	T	T	T	T	T	T
S1_4510294	A/C	1	4510294	+	NA	NA	NA	NA	NA	NA	A	A	A	A	A	A	A	N	A	A	A	A	M	A	A	A	A	M	M	A	A	A	A	A	A	A	A	A	A	A	A	N	A	A	A	A	A	A	A
S1_4510300	G/A	1	4510300	+	NA	NA	NA	NA	NA	NA	G	G	G	G	G	G	G	N	G	G	G	G	G	G	G	G	G	G	G	G	G	G	G	G	G	G	G	G	G	G	G	N	G	G	G	G	G	G	G
S1_4510303	A/C	1	4510303	+	NA	NA	NA	NA	NA	NA	A	A	A	A	A	A	A	N	M	A	A	A	A	A	A	A	A	A	A	A	A	A	A	A	A	A	A	A	A	A	A	N	A	A	A	A	A	A	A
S1_4510312	T/C	1	4510312	+	NA	NA	NA	NA	NA	NA	T	T	T	T	T	T	T	N	T	T	T	T	T	T	T	T	T	T	T	T	T	T	T	T	T	T	T	T	T	T	T	N	T	T	T	T	T	T	T
S1_4510334	T/C	1	4510334	+	NA	NA	NA	NA	NA	NA	T	T	T	T	T	N	T	T	T	T	T	T	T	T	T	T	T	T	T	T	T	T	N	T	T	T	T	T	T	Y	N	T	T	T	T	T	T	N	T
S1_4510494	C/T	1	4510494	+	NA	NA	NA	NA	NA	NA	C	C	C	C	C	C	C	C	C	C	C	C	C	C	C	C	C	C	C	C	C	C	C	C	C	C	C	C	C	C	C	N	C	C	C	C	C	C	C
S1_4510582	A/G	1	4510582	+	NA	NA	NA	NA	NA	NA	A	A	A	A	R	A	R	A	A	A	A	A	A	A	A	A	N	A	A	A	A	N	A	A	A	R	A	A	A	A	N	A	A	A	A	R	A	N	A
S1_4510591	C/G	1	4510591	+	NA	NA	NA	NA	NA	NA	C	N	C	C	C	N	C	C	C	C	C	C	C	C	C	C	C	C	C	C	C	C	N	C	C	C	C	C	N	C	C	N	N	C	C	C	C	C	C
S1_4510592	T/C	1	4510592	+	NA	NA	NA	NA	NA	NA	T	N	T	T	T	N	T	T	T	T	T	T	T	T	T	T	T	T	T	T	T	T	N	T	T	T	T	T	N	T	T	N	N	T	T	T	T	T	T
S1_4510593	C/T	1	4510593	+	NA	NA	NA	NA	NA	NA	C	N	C	C	C	N	C	C	C	C	C	C	C	C	C	C	C	Y	C	C	C	C	N	C	C	C	C	C	N	C	C	N	N	C	C	C	C	C	C
S1_4511020	T/G	1	4511020	+	NA	NA	NA	NA	NA	NA	T	T	N	T	T	T	T	T	T	T	T	T	T	T	T	T	K	T	T	T	K	T	T	T	T	T	N	T	N	T	T	T	T	T	T	T	T	N	T
S1_4515209	A/G	1	4515209	+	NA	NA	NA	NA	NA	NA	A	A	A	A	A	A	A	A	A	A	A	A	A	A	A	A	A	A	A	A	A	A	A	N	A	A	A	A	N	N	A	A	A	A	A	A	A	A	A
S1_4515252	A/C	1	4515252	+	NA	NA	NA	NA	NA	NA	A	M	A	A	A	A	A	A	A	A	A	A	A	A	A	A	A	A	A	A	A	A	A	A	A	A	A	M	A	A	A	A	A	A	A	A	A	N	A
S1_4517713	T/G	1	4517713	+	NA	NA	NA	NA	NA	NA	T	T	T	T	T	T	T	T	T	T	T	T	T	T	T	T	T	T	T	T	T	N	T	N	N	N	T	T	N	N	K	N	T	T	N	T	T	N	T
S1_4518659	T/C	1	4518659	+	NA	NA	NA	NA	NA	NA	T	T	T	T	T	T	T	T	T	T	T	T	T	T	T	T	T	T	T	T	T	T	T	T	T	T	T	T	T	T	T	T	T	T	T	T	T	T	T
S1_4518701	T/C	1	4518701	+	NA	NA	NA	NA	NA	NA	T	T	T	T	T	T	T	T	T	T	T	T	T	T	T	T	T	T	T	T	T	T	T	T	T	T	T	T	T	T	T	Y	T	T	Y	T	T	T	T
S1_4518716	T/C	1	4518716	+	NA	NA	NA	NA	NA	NA	T	T	T	Y	T	T	T	Y	T	T	T	T	T	T	T	T	T	T	T	Y	T	T	T	T	T	T	T	T	T	T	T	T	T	T	T	T	T	T	T
S1_4518750	A/G	1	4518750	+	NA	NA	NA	NA	NA	NA	A	A	A	A	A	A	A	A	A	A	A	A	A	A	A	A	A	A	A	A	A	R	A	A	A	A	A	A	A	A	A	A	N	A	A	A	A	N	A
S1_4523240	T/A	1	4523240	+	NA	NA	NA	NA	NA	NA	T	T	W	T	T	T	T	T	T	T	T	T	T	T	T	T	T	T	T	T	T	T	T	T	T	T	T	T	T	T	T	T	T	T	T	T	T	T	T
S1_4523291	T/A	1	4523291	+	NA	NA	NA	NA	NA	NA	T	T	T	T	T	T	T	T	T	T	T	T	T	T	T	T	T	T	T	T	W	T	T	T	T	T	T	T	T	T	T	T	T	T	T	T	T	T	T
S1_4528876	T/C	1	4528876	+	NA	NA	NA	NA	NA	NA	T	T	T	T	T	T	T	T	T	T	T	T	T	T	T	T	T	T	T	T	T	T	T	T	T	T	T	T	N	T	T	T	T	T	T	T	T	Y	T
S1_4530352	A/G	1	4530352	+	NA	NA	NA	NA	NA	NA	N	N	N	A	A	A	A	A	A	A	A	A	A	R	A	A	A	A	A	A	A	A	A	A	A	A	A	A	N	A	A	A	A	A	A	A	A	N	A
S1_4530457	A/G	1	4530457	+	NA	NA	NA	NA	NA	NA	A	A	N	A	A	A	A	A	A	A	A	A	A	A	A	A	A	A	A	A	A	A	A	A	A	A	N	A	A	R	A	N	A	A	A	A	A	N	A
S1_4530466	A/C	1	4530466	+	NA	NA	NA	NA	NA	NA	A	A	N	A	A	A	A	A	A	A	A	A	A	M	A	A	A	A	A	A	A	A	A	A	A	A	N	A	A	A	A	N	A	A	A	A	A	N	A
S1_4530480	T/G	1	4530480	+	NA	NA	NA	NA	NA	NA	T	N	T	T	T	T	T	T	T	T	T	T	T	K	T	T	T	T	T	T	T	T	T	T	K	T	K	K	T	T	T	T	T	T	T	N	N	N	T
S1_4530820	C/G	1	4530820	+	NA	NA	NA	NA	NA	NA	C	C	C	C	C	C	C	C	C	C	C	C	C	C	C	C	C	C	N	C	N	C	C	C	C	S	C	C	N	N	N	C	C	C	C	C	N	N	C
S1_4530837	G/T	1	4530837	+	NA	NA	NA	NA	NA	NA	K	G	G	G	G	N	G	G	G	G	G	G	G	G	G	G	G	G	N	G	N	K	G	G	G	G	G	G	N	N	N	G	G	G	G	K	N	N	G
S1_4531687	T/C	1	4531687	+	NA	NA	NA	NA	NA	NA	T	T	T	T	Y	T	T	T	T	T	T	T	T	T	T	T	T	T	T	T	T	T	T	T	T	T	T	T	N	T	T	T	T	T	T	T	T	N	T
S1_4531701	T/G	1	4531701	+	NA	NA	NA	NA	NA	NA	T	T	T	T	T	T	T	T	T	T	T	T	T	T	T	T	T	T	T	T	T	T	T	T	T	T	T	K	N	T	T	T	T	T	T	T	T	N	T
S1_4531754	T/C	1	4531754	+	NA	NA	NA	NA	NA	NA	T	N	T	T	T	T	T	T	T	T	T	T	T	T	T	T	T	T	T	T	T	T	T	T	T	T	T	T	T	T	T	N	T	T	T	T	T	N	T
S1_4533608	A/G	1	4533608	+	NA	NA	NA	NA	NA	NA	A	N	G	A	N	A	A	A	A	A	A	A	A	R	A	A	A	A	N	A	A	A	A	A	A	A	A	A	N	N	N	A	A	A	A	A	A	A	A
S1_4534185	T/C	1	4534185	+	NA	NA	NA	NA	NA	NA	T	N	N	T	N	T	T	T	T	T	T	T	T	T	T	T	T	T	T	N	T	T	T	T	T	T	T	T	T	T	N	N	N	T	T	T	T	T	T
S1_4535463	A/G	1	4535463	+	NA	NA	NA	NA	NA	NA	A	A	A	A	A	A	A	A	A	A	A	A	A	A	A	A	A	A	A	R	A	A	A	A	A	A	A	A	A	A	A	A	N	A	A	A	A	A	A
S1_4545865	A/C	1	4545865	+	NA	NA	NA	NA	NA	NA	A	N	A	A	A	A	A	A	A	A	A	A	A	A	A	A	M	A	A	M	A	N	N	A	A	A	N	A	A	A	A	A	N	A	A	A	A	A	A
S1_4546905	A/G	1	4546905	+	NA	NA	NA	NA	NA	NA	A	A	A	A	A	A	A	A	A	A	A	A	A	A	A	A	A	A	A	A	A	A	A	A	A	A	A	A	N	A	N	A	A	A	A	A	A	A	A
S1_4548247	T/C	1	4548247	+	NA	NA	NA	NA	NA	NA	N	N	T	T	T	T	T	T	T	T	T	T	T	T	T	T	T	T	T	T	T	T	T	T	T	Y	T	T	T	T	T	N	T	T	T	T	T	T	T
S1_4550560	T/G	1	4550560	+	NA	NA	NA	NA	NA	NA	T	N	T	T	T	T	T	T	T	T	T	T	T	T	T	T	T	T	K	T	T	T	T	T	T	T	T	T	T	T	T	T	T	T	T	T	T	N	T
S1_4555286	A/C	1	4555286	+	NA	NA	NA	NA	NA	NA	A	A	A	A	A	A	A	A	A	A	A	A	A	A	A	A	A	A	A	A	A	A	M	A	A	A	A	A	A	A	A	N	A	A	A	A	A	N	A
S1_4555300	T/C	1	4555300	+	NA	NA	NA	NA	NA	NA	T	T	T	T	T	T	T	T	T	T	T	T	T	T	T	T	T	T	T	T	T	T	T	T	T	T	T	T	T	T	T	N	T	T	T	T	T	N	T
S1_4555323	A/C	1	4555323	+	NA	NA	NA	NA	NA	NA	A	A	A	A	A	A	A	A	A	A	A	A	A	A	A	A	A	A	A	A	A	A	A	A	A	A	A	A	A	A	A	N	A	A	A	A	A	N	A
S1_4555371	G/T	1	4555371	+	NA	NA	NA	NA	NA	NA	G	G	G	G	G	G	K	G	G	G	G	G	G	G	G	G	G	G	K	G	G	G	G	N	G	G	G	G	N	G	G	K	G	G	G	G	G	G	G
S1_4555389	G/C	1	4555389	+	NA	NA	NA	NA	NA	NA	G	G	G	G	G	G	G	G	G	G	G	G	G	G	G	G	G	G	G	G	G	G	G	G	G	G	G	G	G	G	G	G	G	G	G	G	G	G	G
S1_4555410	C/T	1	4555410	+	NA	NA	NA	NA	NA	NA	C	C	C	C	Y	C	C	C	C	C	C	C	C	C	C	C	C	C	C	C	C	C	C	N	C	C	C	C	N	C	C	C	C	C	C	C	C	C	C
S1_4557211	T/C	1	4557211	+	NA	NA	NA	NA	NA	NA	T	T	T	T	T	T	T	T	T	T	T	T	T	T	T	T	T	T	T	T	T	T	T	N	T	T	T	T	N	N	T	T	T	T	T	T	T	N	T
S1_4567621	C/A	1	4567621	+	NA	NA	NA	NA	NA	NA	C	N	M	C	C	C	C	C	C	C	C	C	C	C	C	C	C	C	C	C	C	C	C	N	C	C	C	C	N	N	N	C	C	C	C	C	C	N	C
S1_4576413	C/G	1	4576413	+	NA	NA	NA	NA	NA	NA	C	N	C	C	C	C	C	C	C	C	C	C	C	C	C	C	C	C	C	C	C	C	C	N	C	C	C	C	C	N	C	C	C	C	C	C	C	C	C
S1_4576427	T/G	1	4576427	+	NA	NA	NA	NA	NA	NA	T	N	T	T	T	T	T	T	T	K	T	T	T	T	T	T	T	T	T	T	T	T	T	N	T	T	T	T	T	N	T	T	T	T	T	T	T	T	T
S1_4576430	T/G	1	4576430	+	NA	NA	NA	NA	NA	NA	T	N	T	T	T	T	T	T	T	K	T	T	T	T	T	T	T	T	T	T	T	T	T	N	T	T	T	T	T	N	T	T	T	T	T	T	T	T	T
S1_4576476	A/C	1	4576476	+	NA	NA	NA	NA	NA	NA	A	N	A	N	A	A	A	A	A	A	A	A	A	A	A	A	A	A	A	A	M	A	A	N	N	A	A	A	N	A	A	A	A	A	A	A	A	N	A
S1_4576850	C/G	1	4576850	+	NA	NA	NA	NA	NA	NA	N	N	C	C	C	C	C	N	C	C	C	C	S	C	C	C	C	S	S	C	C	C	C	C	C	C	S	C	C	C	C	C	S	C	C	C	C	N	C
S1_4576853	C/A	1	4576853	+	NA	NA	NA	NA	NA	NA	N	N	C	C	C	C	C	N	C	C	C	C	C	C	C	C	C	C	C	C	C	C	C	C	C	C	C	M	C	C	C	C	C	C	C	C	C	N	C
S1_4576856	C/G	1	4576856	+	NA	NA	NA	NA	NA	NA	N	N	C	S	C	C	C	N	S	C	S	S	S	C	S	C	S	C	S	S	G	C	G	S	C	C	C	C	C	C	C	C	C	C	C	S	S	N	C
S1_4577568	A/G	1	4577568	+	NA	NA	NA	NA	NA	NA	A	N	A	A	A	A	A	A	A	A	A	A	A	A	A	A	A	A	A	A	A	A	A	A	R	A	A	A	A	N	A	A	A	A	A	A	A	N	A
S1_4577596	A/C	1	4577596	+	NA	NA	NA	NA	NA	NA	A	A	A	A	A	A	N	A	A	A	A	A	A	A	A	A	A	A	A	A	M	A	A	A	A	A	A	A	A	A	A	A	A	A	A	A	A	N	A
S1_4584796	T/C	1	4584796	+	NA	NA	NA	NA	NA	NA	T	T	T	T	T	T	T	T	T	T	T	T	T	T	T	T	T	T	T	N	T	T	N	T	Y	T	T	T	T	T	T	T	T	T	T	T	Y	N	T
S1_4586343	T/G	1	4586343	+	NA	NA	NA	NA	NA	NA	T	N	T	T	T	T	T	T	T	T	T	T	T	T	T	T	T	T	T	T	T	N	T	T	T	T	T	T	T	T	T	T	T	T	T	T	T	N	T
S1_4587465	A/C	1	4587465	+	NA	NA	NA	NA	NA	NA	A	A	A	A	A	A	A	M	A	A	A	A	A	A	A	A	A	A	A	A	A	A	A	A	A	A	A	A	A	A	N	A	A	A	A	A	A	N	A
S1_4587481	T/C	1	4587481	+	NA	NA	NA	NA	NA	NA	T	T	T	T	T	N	T	T	T	T	T	T	T	T	T	T	T	T	T	T	T	T	T	T	T	T	T	N	Y	N	T	T	T	T	T	T	T	N	T
S1_4592914	T/G	1	4592914	+	NA	NA	NA	NA	NA	NA	T	T	T	T	T	T	T	T	T	T	T	T	T	T	T	T	T	T	T	T	T	N	T	T	T	T	T	N	T	N	T	T	T	K	T	T	T	T	T
S1_4604684	A/C	1	4604684	+	NA	NA	NA	NA	NA	NA	N	A	A	A	A	A	A	A	A	A	A	A	M	A	A	A	A	A	A	A	A	A	A	A	A	A	A	A	A	A	N	A	N	N	M	A	A	A	A
S1_4613117	T/G	1	4613117	+	NA	NA	NA	NA	NA	NA	T	T	T	T	N	T	T	T	T	T	T	T	T	T	T	T	T	T	N	T	T	T	N	T	N	T	T	T	N	N	T	T	N	T	T	T	T	T	T
S1_4615537	T/C	1	4615537	+	NA	NA	NA	NA	NA	NA	T	T	T	T	T	T	T	T	T	T	T	T	T	T	T	Y	T	T	T	T	T	N	T	N	T	T	T	T	N	N	T	T	N	T	T	T	T	T	T
S1_4615591	A/C	1	4615591	+	NA	NA	NA	NA	NA	NA	A	A	M	A	A	A	A	A	A	A	A	A	A	A	A	A	A	A	A	A	A	A	A	A	A	A	A	A	N	N	N	M	A	A	N	A	A	A	A
S1_4616820	T/C	1	4616820	+	NA	NA	NA	NA	NA	NA	T	N	T	T	T	T	T	N	T	T	T	T	T	T	T	T	T	T	T	T	T	T	T	T	T	T	T	T	T	T	N	T	N	T	T	T	T	N	T
S1_4616920	T/C	1	4616920	+	NA	NA	NA	NA	NA	NA	T	N	T	T	T	T	T	T	T	T	T	T	T	T	T	T	T	T	T	T	T	T	T	T	N	T	Y	T	T	N	T	T	T	T	T	T	T	T	T
S1_4616942	T/C	1	4616942	+	NA	NA	NA	NA	NA	NA	T	T	T	T	T	T	N	T	T	T	T	T	T	T	T	T	T	T	T	T	T	T	T	T	N	T	T	T	T	T	T	T	T	T	T	T	T	N	T
S1_4616957	G/C	1	4616957	+	NA	NA	NA	NA	NA	NA	G	G	G	G	G	G	N	G	G	G	G	G	G	G	G	G	S	G	G	G	G	G	G	G	N	G	G	G	G	G	G	G	G	G	G	G	G	N	G
S1_4617148	T/C	1	4617148	+	NA	NA	NA	NA	NA	NA	T	T	T	T	T	T	T	N	T	T	T	T	T	T	T	T	T	T	T	T	T	N	N	T	T	T	T	T	T	N	T	T	T	T	T	T	T	T	T
S1_4617257	A/C	1	4617257	+	NA	NA	NA	NA	NA	NA	A	A	A	A	A	A	A	A	A	A	A	A	A	A	A	A	A	A	A	A	A	A	N	N	A	A	A	A	A	A	A	A	A	A	A	A	A	N	A
S1_4633521	C/G	1	4633521	+	NA	NA	NA	NA	NA	NA	S	C	C	C	C	C	C	C	C	C	C	C	C	C	C	C	C	C	C	C	C	C	C	C	N	C	C	C	N	C	N	C	N	N	C	C	C	N	S
S1_4633544	T/G	1	4633544	+	NA	NA	NA	NA	NA	NA	T	T	T	T	T	T	T	T	T	T	T	T	T	T	T	T	T	T	T	T	T	T	T	T	N	T	T	T	N	T	N	T	N	N	T	T	T	N	T
S1_4633725	A/G	1	4633725	+	NA	NA	NA	NA	NA	NA	A	N	G	R	G	R	A	A	A	G	G	A	G	G	G	A	G	A	G	G	A	N	R	A	G	N	G	A	N	A	G	A	G	G	G	G	A	N	R
S1_4656418	T/G	1	4656418	+	NA	NA	NA	NA	NA	NA	T	N	T	T	T	T	T	T	T	T	T	T	T	T	T	T	T	T	T	T	T	T	N	T	T	T	T	T	N	T	T	T	T	T	T	T	T	T	T
S1_4656463	A/C	1	4656463	+	NA	NA	NA	NA	NA	NA	N	A	A	A	A	A	A	A	A	A	A	A	A	A	A	A	A	A	M	A	A	A	A	A	A	A	A	A	N	A	A	A	A	A	A	A	A	A	A
S1_4656474	T/C	1	4656474	+	NA	NA	NA	NA	NA	NA	N	T	T	T	T	T	T	T	T	T	T	T	T	T	T	T	T	T	T	T	T	T	T	T	T	T	T	T	N	T	T	T	T	T	T	T	T	T	T
S1_4656478	T/A	1	4656478	+	NA	NA	NA	NA	NA	NA	T	N	T	T	T	T	T	T	T	T	T	T	T	T	T	T	T	T	T	T	T	T	T	T	T	T	T	T	N	T	T	T	T	T	T	T	T	N	T
S1_4656495	A/C	1	4656495	+	NA	NA	NA	NA	NA	NA	A	N	N	A	A	A	A	A	A	A	A	A	A	A	A	A	M	A	A	A	A	A	A	M	A	A	A	A	N	A	A	A	A	A	A	A	A	N	A
S1_4669639	T/G	1	4669639	+	NA	NA	NA	NA	NA	NA	T	N	T	K	T	T	K	T	T	T	T	T	T	T	T	T	T	T	T	T	T	T	T	T	T	T	T	T	T	T	T	T	N	T	T	T	T	T	T
S1_4669649	A/C	1	4669649	+	NA	NA	NA	NA	NA	NA	A	A	A	A	A	M	A	A	A	A	A	A	A	A	A	A	A	A	A	N	M	A	A	N	A	A	A	A	A	A	A	A	A	A	A	A	A	A	A
S1_4669661	T/C	1	4669661	+	NA	NA	NA	NA	NA	NA	T	N	T	T	T	T	T	T	T	T	T	T	T	T	T	T	T	T	T	T	T	T	T	T	T	T	T	T	T	T	T	T	N	T	Y	T	T	T	T
S1_4670371	A/G	1	4670371	+	NA	NA	NA	NA	NA	NA	A	N	A	A	A	N	A	A	A	A	A	A	A	A	A	A	A	A	A	A	A	A	N	A	A	A	A	N	A	A	A	A	A	A	A	A	A	A	A
S1_4670382	A/C	1	4670382	+	NA	NA	NA	NA	NA	NA	A	N	A	A	A	A	A	A	A	A	A	A	A	A	A	A	A	A	N	A	M	A	A	A	A	A	A	N	A	N	A	A	A	A	A	A	M	N	A
S1_4671683	T/C	1	4671683	+	NA	NA	NA	NA	NA	NA	T	T	T	T	N	T	T	T	N	T	T	T	T	T	T	T	T	T	T	T	T	T	T	T	N	T	T	T	T	T	T	T	T	T	T	T	T	N	T
S1_4671730	T/C	1	4671730	+	NA	NA	NA	NA	NA	NA	T	T	T	T	N	T	T	T	T	T	T	T	T	T	T	T	T	T	T	T	T	Y	T	T	N	T	T	T	T	T	T	T	T	T	T	T	T	N	T
S1_4672795	T/C	1	4672795	+	NA	NA	NA	NA	NA	NA	T	N	T	T	T	T	T	T	T	T	T	T	T	T	T	T	T	Y	T	T	T	T	T	T	T	N	T	T	N	N	T	T	T	T	N	T	T	N	T
S1_4681539	T/C	1	4681539	+	NA	NA	NA	NA	NA	NA	T	N	Y	T	T	T	T	T	T	T	T	T	T	T	T	T	T	T	T	Y	T	T	T	T	T	T	T	T	T	T	T	T	T	N	T	T	T	N	T
S1_4688057	G/A	1	4688057	+	NA	NA	NA	NA	NA	NA	G	N	N	G	G	G	G	G	G	G	G	G	G	G	G	G	G	G	G	G	G	G	G	G	R	G	G	G	G	G	G	G	N	G	G	G	N	N	G
S1_4688085	A/C	1	4688085	+	NA	NA	NA	NA	NA	NA	A	N	A	A	A	A	A	A	A	A	A	A	A	A	A	A	A	A	A	A	A	M	N	A	A	A	A	A	A	A	A	A	A	A	A	A	A	N	A
S1_4688162	A/C	1	4688162	+	NA	NA	NA	NA	NA	NA	A	N	A	A	N	A	A	A	A	A	A	A	A	A	A	A	A	A	A	A	A	A	A	A	A	M	A	A	N	A	A	A	A	A	A	A	A	A	A
S1_4688638	C/G	1	4688638	+	NA	NA	NA	NA	NA	NA	N	N	N	C	C	N	C	N	C	C	C	C	C	C	C	C	C	C	C	C	C	C	C	C	C	C	C	C	C	C	N	C	C	C	C	C	C	N	C
S1_4688730	A/G	1	4688730	+	NA	NA	NA	NA	NA	NA	A	N	A	A	A	A	A	A	A	A	A	A	A	A	A	A	A	A	A	A	A	A	A	N	A	A	A	A	N	A	A	A	A	A	A	R	A	A	A
S1_4688759	T/G	1	4688759	+	NA	NA	NA	NA	NA	NA	T	N	T	T	T	T	T	K	T	T	T	T	T	T	T	T	T	T	T	T	T	T	T	N	T	T	T	T	N	T	T	T	T	T	T	T	T	T	T
S1_4689938	T/G	1	4689938	+	NA	NA	NA	NA	NA	NA	T	K	T	T	N	T	N	N	T	T	T	T	T	T	T	T	T	T	T	T	T	N	T	T	T	T	T	T	T	T	N	N	T	T	T	T	T	T	T
S1_4690037	A/G	1	4690037	+	NA	NA	NA	NA	NA	NA	A	A	R	A	A	A	A	A	A	A	A	A	A	A	A	A	A	A	A	A	A	A	R	A	A	A	N	A	A	A	N	A	R	A	A	A	A	A	A
S1_4690046	A/C	1	4690046	+	NA	NA	NA	NA	NA	NA	A	A	A	A	A	A	A	A	A	A	A	A	A	A	A	A	M	A	A	A	A	A	A	A	M	A	N	A	A	A	N	A	A	A	A	A	A	A	A
S1_4694351	T/G	1	4694351	+	NA	NA	NA	NA	NA	NA	T	N	N	T	T	T	T	T	T	T	T	T	T	T	T	T	T	T	T	T	T	T	T	K	N	T	T	T	N	N	T	T	N	T	T	T	T	T	T
S1_4701511	T/G	1	4701511	+	NA	NA	NA	NA	NA	NA	T	T	T	T	T	N	T	T	T	T	T	T	T	T	T	T	T	K	T	N	T	T	N	N	T	T	T	T	T	T	T	T	T	T	T	T	T	N	T
S1_4701512	A/G	1	4701512	+	NA	NA	NA	NA	NA	NA	A	N	A	A	A	A	A	A	A	A	A	A	A	A	A	A	A	A	A	A	R	A	N	A	A	A	A	A	A	A	A	A	A	A	A	N	A	N	A
S1_4701818	A/G	1	4701818	+	NA	NA	NA	NA	NA	NA	A	A	A	A	A	A	A	A	A	A	A	A	A	A	A	A	A	A	A	A	A	A	A	N	A	A	A	A	A	A	A	A	A	A	A	A	A	A	A
S1_4701847	T/G	1	4701847	+	NA	NA	NA	NA	NA	NA	T	T	T	T	T	N	K	T	T	T	T	T	K	T	T	T	T	T	G	T	T	T	T	N	T	K	T	T	T	T	T	T	T	T	T	T	T	K	T
S1_4701849	C/G	1	4701849	+	NA	NA	NA	NA	NA	NA	C	C	C	C	C	S	C	C	C	C	C	C	C	C	C	C	C	C	C	C	C	C	C	N	C	C	C	C	C	C	C	C	C	C	C	C	C	C	C
S1_4702016	C/G	1	4702016	+	NA	NA	NA	NA	NA	NA	C	N	C	C	N	C	C	C	C	C	C	C	C	C	C	S	C	C	C	C	C	C	C	C	C	C	C	C	C	N	S	N	C	C	C	C	C	C	C
S1_4702162	T/G	1	4702162	+	NA	NA	NA	NA	NA	NA	T	N	T	T	T	T	T	T	T	T	T	T	T	T	T	T	T	K	T	T	T	T	T	T	N	T	T	T	T	T	T	T	T	T	T	T	T	T	T
S1_4702165	T/G	1	4702165	+	NA	NA	NA	NA	NA	NA	T	N	T	T	T	T	T	T	T	T	T	T	T	T	T	T	T	K	T	T	T	T	K	T	N	T	T	T	T	T	T	T	T	T	T	T	T	T	T
S1_4706343	T/C	1	4706343	+	NA	NA	NA	NA	NA	NA	T	C	C	Y	C	Y	T	T	T	C	C	T	C	C	C	T	C	T	Y	Y	T	C	Y	T	C	Y	C	T	C	T	N	T	Y	C	C	C	T	N	T
S1_4706359	C/T	1	4706359	+	NA	NA	NA	NA	NA	NA	C	C	C	C	C	C	C	C	C	C	C	C	C	C	C	C	C	C	C	C	C	C	C	C	C	C	C	C	C	C	N	C	C	C	C	C	C	N	C
[truncated: 99,076 more rows]
[truncated: 55 more columns]
