# Supplementary material for: Using Genotyping by Sequencing to Map Two Novel Anthracnose Resistance Loci in Sorghum bicolor
Source: G3 (Bethesda). 2016 May 18;6(7):1935–46. doi: 10.1534/g3.116.030510 (PMC4938647; doi:10.1534/g3.116.030510)
Supplement: Supplemental Material [file supp_g3.116.030510_FileS8.txt]

Chrom	rs#
1	S1_1335494
1	S1_2025544
1	S1_2025545
1	S1_3007891
1	S1_3712793
1	S1_3724707
1	S1_4139875
1	S1_4706968
1	S1_4706989
1	S1_4707013
1	S1_4707066
1	S1_4707079
1	S1_4981423
1	S1_5451062
1	S1_5564499
1	S1_5564501
1	S1_5564503
1	S1_7308917
1	S1_7491352
1	S1_7491365
1	S1_7491367
1	S1_8979952
1	S1_9807345
1	S1_9807356
1	S1_9809461
1	S1_9849723
1	S1_10301141
1	S1_10301163
1	S1_11938351
1	S1_13239374
1	S1_13398170
1	S1_14127037
1	S1_14127062
1	S1_14127067
1	S1_14216470
1	S1_14274834
1	S1_14292300
1	S1_14357629
1	S1_14369158
1	S1_14404566
1	S1_14404567
1	S1_14481050
1	S1_14627712
1	S1_14841843
1	S1_14842375
1	S1_14842376
1	S1_14969820
1	S1_14969823
1	S1_14990407
1	S1_15151589
1	S1_15151695
1	S1_15482882
1	S1_15482889
1	S1_15880310
1	S1_15880334
1	S1_17079304
1	S1_17079321
1	S1_17079350
1	S1_17583930
1	S1_18089205
1	S1_18141198
1	S1_18141217
1	S1_18216551
1	S1_18269690
1	S1_18817674
1	S1_19071626
1	S1_19128958
1	S1_19230260
1	S1_21337022
1	S1_21414512
1	S1_21414596
1	S1_21414785
1	S1_21420613
1	S1_21473923
1	S1_23197974
1	S1_23204346
1	S1_23204373
1	S1_24984984
1	S1_24990369
1	S1_25262442
1	S1_25262456
1	S1_25262471
1	S1_25262805
1	S1_25498746
1	S1_25938104
1	S1_26080320
1	S1_28931038
1	S1_40180147
1	S1_41831016
1	S1_43633442
1	S1_43960977
1	S1_45596831
1	S1_45596834
1	S1_45597335
1	S1_46442380
1	S1_46873797
1	S1_46874018
1	S1_46982106
1	S1_47090724
1	S1_47090737
1	S1_47382234
1	S1_47382235
1	S1_47397770
1	S1_47397815
1	S1_48312253
1	S1_48759692
1	S1_49250137
1	S1_49615427
1	S1_49615428
1	S1_49615453
1	S1_49922209
1	S1_49934054
1	S1_50043268
1	S1_50775064
1	S1_50882542
1	S1_51025080
1	S1_52190951
1	S1_52190961
1	S1_52724193
1	S1_53158971
1	S1_53180209
1	S1_53180210
1	S1_53930996
1	S1_53931039
1	S1_53953437
1	S1_55526034
1	S1_55526035
1	S1_55526037
1	S1_55526064
1	S1_55532611
1	S1_56658518
1	S1_56658554
1	S1_56797263
1	S1_57610830
1	S1_58293918
1	S1_58549062
1	S1_59623473
1	S1_60028043
1	S1_60112149
1	S1_60488561
1	S1_60574185
1	S1_60574188
1	S1_62807205
1	S1_64430329
1	S1_64482449
1	S1_64592514
1	S1_65505907
1	S1_65505908
1	S1_65505912
1	S1_65505949
1	S1_65662445
1	S1_65699019
1	S1_65752946
1	S1_65754932
1	S1_65754956
1	S1_66090541
1	S1_66268233
1	S1_66299464
1	S1_66301308
1	S1_66354061
1	S1_66354064
1	S1_66354075
1	S1_66504826
1	S1_66504986
1	S1_66504987
1	S1_66565355
1	S1_66598459
1	S1_66881611
1	S1_68342993
1	S1_68739068
1	S1_68739069
1	S1_69661820
1	S1_69670107
1	S1_69962236
1	S1_69962237
1	S1_69962238
1	S1_70624053
1	S1_71036663
1	S1_71129009
1	S1_71364805
1	S1_71364808
1	S1_71451518
1	S1_71456659
1	S1_71456660
1	S1_72013186
1	S1_72238935
2	S1_73792393
2	S1_74189001
2	S1_74229295
2	S1_74229296
2	S1_74276710
2	S1_74355341
2	S1_74757114
2	S1_74865924
2	S1_74980177
2	S1_74980178
2	S1_75190322
2	S1_75225004
2	S1_75266050
2	S1_75402912
2	S1_75410597
2	S1_75410603
2	S1_75477754
2	S1_75477763
2	S1_75543410
2	S1_75543414
2	S1_75543415
2	S1_75554005
2	S1_75977602
2	S1_75977604
2	S1_75990821
2	S1_75990830
2	S1_76003589
2	S1_76004565
2	S1_76020297
2	S1_76113794
2	S1_76198542
2	S1_76434274
2	S1_76434277
2	S1_76442359
2	S1_76516229
2	S1_76516230
2	S1_76516231
2	S1_76520754
2	S1_76560806
2	S1_76664049
2	S1_76794779
2	S1_77110072
2	S1_77110073
2	S1_77162781
2	S1_77162800
2	S1_77162804
2	S1_77205939
2	S1_77214320
2	S1_77214328
2	S1_77214330
2	S1_77214331
2	S1_77494052
2	S1_77494096
2	S1_77495956
2	S1_77621561
2	S1_77621562
2	S1_77621563
2	S1_77656568
2	S1_77656570
2	S1_77656925
2	S1_77656927
2	S1_77657014
2	S1_77687948
2	S1_78101458
2	S1_78546711
2	S1_78550716
2	S1_78641647
2	S1_78667982
2	S1_78687442
2	S1_79782132
2	S1_79782136
2	S1_80170052
2	S1_80752739
2	S1_80752746
2	S1_81313935
2	S1_81313937
2	S1_81424422
2	S1_81442420
2	S1_81722880
2	S1_81722882
2	S1_82414049
2	S1_83237928
2	S1_83237940
2	S1_83237943
2	S1_83405453
2	S1_83414693
2	S1_84027772
2	S1_84027780
2	S1_84030964
2	S1_84030972
2	S1_85270667
2	S1_85282792
2	S1_85282801
2	S1_85390651
2	S1_86066050
2	S1_86917994
2	S1_86917997
2	S1_86918003
2	S1_86930439
2	S1_87183486
2	S1_87274700
2	S1_87484995
2	S1_87485031
2	S1_87977275
2	S1_88218888
2	S1_88695402
2	S1_91502121
2	S1_91502340
2	S1_92305045
2	S1_92713588
2	S1_92713593
2	S1_93549209
2	S1_94209942
2	S1_94423557
2	S1_94929235
2	S1_94929353
2	S1_95833962
2	S1_123494121
2	S1_123494129
2	S1_123494131
2	S1_123754660
2	S1_123754661
2	S1_123754671
2	S1_129090304
2	S1_130627251
2	S1_130627252
2	S1_130746207
2	S1_130746258
2	S1_131560702
2	S1_131899174
2	S1_131909161
2	S1_132302466
2	S1_132427734
2	S1_132427735
2	S1_132427736
2	S1_132561700
2	S1_133232634
2	S1_133309130
2	S1_133890053
2	S1_134964366
2	S1_135129911
2	S1_135130333
2	S1_135150982
2	S1_135287177
2	S1_135287199
2	S1_135352771
2	S1_135393062
2	S1_135393567
2	S1_135393580
2	S1_135474740
2	S1_135474748
2	S1_135549770
2	S1_135708431
2	S1_135810511
2	S1_135828075
2	S1_135989861
2	S1_135989868
2	S1_136004606
2	S1_136004689
2	S1_136004710
2	S1_136610546
2	S1_136685820
2	S1_136884454
2	S1_136884455
2	S1_138802087
2	S1_138802088
2	S1_139623750
2	S1_139623762
2	S1_139623774
2	S1_140399488
2	S1_140671790
2	S1_141516363
2	S1_141516369
2	S1_142118899
2	S1_142235069
2	S1_142650042
2	S1_142650044
2	S1_142721564
2	S1_142858956
2	S1_143951119
2	S1_144141762
2	S1_144165673
2	S1_144297103
2	S1_144297121
2	S1_144612563
2	S1_145129714
2	S1_145169058
2	S1_145835791
2	S1_146303691
2	S1_147281767
2	S1_147281774
2	S1_147652269
2	S1_147791391
2	S1_147797602
2	S1_148328687
2	S1_148328688
2	S1_148378239
2	S1_148675513
2	S1_148740162
2	S1_148740170
2	S1_148740175
2	S1_148837172
2	S1_149666898
2	S1_149666900
2	S1_149731664
2	S1_150179356
2	S1_150179375
2	S1_150383124
2	S1_150469027
2	S1_150469028
2	S1_150622502
2	S1_150622503
2	S1_150653931
2	S1_150693772
2	S1_150693773
2	S1_150693774
2	S1_150693775
2	S1_150693776
2	S1_150707388
2	S1_150712220
3	S1_152204393
3	S1_152552534
3	S1_152552536
3	S1_152552540
3	S1_152553587
3	S1_152553589
3	S1_153586064
3	S1_153599097
3	S1_153903139
3	S1_155909139
3	S1_155909140
3	S1_155909141
3	S1_155909164
3	S1_155909166
3	S1_156084272
3	S1_156084283
3	S1_156084297
3	S1_156334422
3	S1_156625486
3	S1_157064953
3	S1_157115013
3	S1_157176203
3	S1_157961406
3	S1_157961423
3	S1_158407547
3	S1_158420691
3	S1_158420703
3	S1_158444548
3	S1_158544088
3	S1_158544089
3	S1_158614552
3	S1_158652976
3	S1_158750201
3	S1_158845439
3	S1_158845465
3	S1_158845477
3	S1_158855798
3	S1_159115993
3	S1_159359128
3	S1_159463254
3	S1_159497715
3	S1_159497816
3	S1_159849048
3	S1_159849745
3	S1_159990399
3	S1_159990429
3	S1_160003605
3	S1_160479872
3	S1_160479880
3	S1_160480368
3	S1_160480369
3	S1_160480423
3	S1_160579269
3	S1_161355038
3	S1_161666997
3	S1_162161698
3	S1_162580271
3	S1_163251927
3	S1_163549999
3	S1_167441070
3	S1_202323218
3	S1_203499382
3	S1_203499391
3	S1_203698282
3	S1_203818967
3	S1_203821447
3	S1_204915913
3	S1_204915914
3	S1_204915915
3	S1_204964210
3	S1_205580709
3	S1_206491844
3	S1_206556991
3	S1_206715602
3	S1_207564123
3	S1_207988072
3	S1_208095397
3	S1_208122002
3	S1_208433914
3	S1_208433916
3	S1_208496982
3	S1_208542444
3	S1_208542508
3	S1_208542509
3	S1_208682303
3	S1_208942581
3	S1_208942588
3	S1_209003566
3	S1_209349901
3	S1_209380256
3	S1_209380257
3	S1_209622804
3	S1_209622955
3	S1_209820112
3	S1_209820113
3	S1_209843962
3	S1_209843965
3	S1_209918306
3	S1_209918312
3	S1_210350618
3	S1_210416554
3	S1_210444356
3	S1_210553116
3	S1_210553124
3	S1_210685385
3	S1_210775238
3	S1_210874048
3	S1_210874059
3	S1_211442319
3	S1_211442337
3	S1_211561892
3	S1_211657023
3	S1_211657036
3	S1_211698993
3	S1_211739162
3	S1_211871959
3	S1_211986909
3	S1_212107267
3	S1_212107328
3	S1_212107346
3	S1_212373141
3	S1_212997767
3	S1_213096263
3	S1_213354861
3	S1_213651659
3	S1_213924766
3	S1_213924767
3	S1_213952226
3	S1_214072163
3	S1_214747749
3	S1_214887316
3	S1_216793317
3	S1_216793319
3	S1_216793321
3	S1_216793322
3	S1_216796315
3	S1_216796316
3	S1_216796317
3	S1_216940126
3	S1_217550410
3	S1_217767261
3	S1_218051084
3	S1_219082560
3	S1_219082561
3	S1_219355941
3	S1_219536686
3	S1_220004200
3	S1_220149496
3	S1_220149498
3	S1_220149499
3	S1_220149500
3	S1_220307195
3	S1_220804937
3	S1_221107211
3	S1_221107213
3	S1_221368366
3	S1_221430040
3	S1_222680479
3	S1_222680480
3	S1_222680482
3	S1_222757392
3	S1_223754337
3	S1_223906763
3	S1_223907416
3	S1_223907426
3	S1_223977259
3	S1_224882798
3	S1_224882805
4	S1_226547943
4	S1_226553997
4	S1_227190891
4	S1_228491139
4	S1_228687290
4	S1_228687306
4	S1_228687328
4	S1_229519452
4	S1_229519453
4	S1_229612672
4	S1_229612684
4	S1_229612715
4	S1_229856009
4	S1_229858520
4	S1_229858521
4	S1_231976808
4	S1_232834603
4	S1_232834604
4	S1_232834608
4	S1_233128652
4	S1_233633559
4	S1_233633561
4	S1_233633577
4	S1_233642865
4	S1_236906830
4	S1_237979337
4	S1_237983027
4	S1_238286655
4	S1_238286656
4	S1_239252381
4	S1_240019850
4	S1_240019853
4	S1_259931165
4	S1_264149103
4	S1_268096879
4	S1_268232781
4	S1_270850523
4	S1_273876960
4	S1_275804217
4	S1_276725013
4	S1_276857795
4	S1_276886895
4	S1_276992643
4	S1_276992644
4	S1_277158441
4	S1_277158466
4	S1_277158495
4	S1_277255306
4	S1_277524940
4	S1_277570740
4	S1_278130924
4	S1_278130925
4	S1_278785736
4	S1_278854072
4	S1_278854159
4	S1_278854160
4	S1_278854161
4	S1_278889451
4	S1_278903230
4	S1_279198046
4	S1_279198208
4	S1_279535445
4	S1_279535720
4	S1_280383539
4	S1_280633485
4	S1_280733100
4	S1_280733115
4	S1_280733205
4	S1_280985371
4	S1_280992418
4	S1_280992441
4	S1_281194551
4	S1_281426824
4	S1_281711118
4	S1_281940684
4	S1_282278461
4	S1_282552020
4	S1_282642300
4	S1_282730804
4	S1_283106469
4	S1_283226539
4	S1_283226544
4	S1_283279501
4	S1_283279522
4	S1_283424143
4	S1_283767941
4	S1_283769368
4	S1_283769373
4	S1_283789470
4	S1_284307524
4	S1_284448991
4	S1_284448995
4	S1_284463787
4	S1_284463803
4	S1_284691840
4	S1_284723646
4	S1_284728593
4	S1_284728597
4	S1_285602197
4	S1_285602198
4	S1_285602200
4	S1_285960852
4	S1_285975034
4	S1_286011283
4	S1_286041109
4	S1_286042168
4	S1_286175984
4	S1_286194391
4	S1_286312322
4	S1_286327090
4	S1_286327091
4	S1_286443114
4	S1_286443117
4	S1_286453278
4	S1_286492372
4	S1_286492373
4	S1_286492375
4	S1_286554479
4	S1_286554483
4	S1_286780330
4	S1_286893614
4	S1_286913576
4	S1_286913606
4	S1_287045531
4	S1_287199235
4	S1_287353434
4	S1_287417595
4	S1_287417599
4	S1_287535663
4	S1_287552593
4	S1_288019888
4	S1_288022390
4	S1_288022391
4	S1_288025075
4	S1_288111848
4	S1_288111849
4	S1_288118562
4	S1_288125621
4	S1_288127347
4	S1_288127348
4	S1_288146996
4	S1_288199087
4	S1_288493957
4	S1_289005043
4	S1_289005044
4	S1_291294673
4	S1_291294679
4	S1_291344354
4	S1_291344357
4	S1_292329770
4	S1_292329771
4	S1_292536558
4	S1_292536559
4	S1_292541465
4	S1_292628628
4	S1_293676974
5	S1_294279934
5	S1_294279973
5	S1_294413761
5	S1_294535336
5	S1_294921113
5	S1_294921116
5	S1_295047764
5	S1_295245126
5	S1_295245127
5	S1_295386764
5	S1_295386766
5	S1_295657222
5	S1_295657235
5	S1_295720349
5	S1_295720397
5	S1_295720398
5	S1_295958655
5	S1_295958684
5	S1_296432867
5	S1_296432869
5	S1_297079362
5	S1_297327339
5	S1_297523125
5	S1_298059382
5	S1_298565803
5	S1_299082307
5	S1_299082308
5	S1_299358589
5	S1_299929140
5	S1_299929141
5	S1_299929142
5	S1_300646701
5	S1_300646703
5	S1_300646711
5	S1_300646940
5	S1_300646941
5	S1_301174490
5	S1_302596948
5	S1_302596963
5	S1_303405451
5	S1_303405460
5	S1_306398161
5	S1_306398201
5	S1_309467119
5	S1_309676455
5	S1_335603470
5	S1_341414517
5	S1_341414518
5	S1_341863420
5	S1_341863422
5	S1_342239504
5	S1_343100745
5	S1_343515406
5	S1_343515416
5	S1_344043820
5	S1_344654253
5	S1_344832699
5	S1_346561533
5	S1_346561545
5	S1_346603065
5	S1_346708059
5	S1_346708065
5	S1_346714491
5	S1_346714710
5	S1_347589916
5	S1_347803813
5	S1_347970137
5	S1_348351884
5	S1_348421101
5	S1_348421129
5	S1_348421137
5	S1_348421149
5	S1_348506783
5	S1_348506806
5	S1_349043970
5	S1_349148320
5	S1_349148330
5	S1_349148335
5	S1_349150900
5	S1_349328499
5	S1_349328503
5	S1_349342867
5	S1_349342869
5	S1_350406140
5	S1_351091787
5	S1_351091823
5	S1_351541694
5	S1_352025827
5	S1_352058199
5	S1_352121520
5	S1_352227068
5	S1_352374642
5	S1_352374666
5	S1_352883736
5	S1_352914567
5	S1_353364931
5	S1_353491084
5	S1_353540747
5	S1_353633080
5	S1_353701185
5	S1_353910654
5	S1_353910655
5	S1_354863963
5	S1_354864005
5	S1_354864011
5	S1_354864538
5	S1_355147419
5	S1_355147420
5	S1_355505165
5	S1_355808431
5	S1_355809674
5	S1_355902653
6	S1_356853724
6	S1_356853726
6	S1_356857030
6	S1_356916704
6	S1_357315072
6	S1_357315536
6	S1_357528683
6	S1_357653198
6	S1_357848155
6	S1_357921129
6	S1_357930849
6	S1_357972654
6	S1_358084591
6	S1_358084987
6	S1_358085482
6	S1_358495767
6	S1_358495793
6	S1_358719495
6	S1_358719543
6	S1_358733430
6	S1_359016291
6	S1_359090539
6	S1_359208312
6	S1_359270210
6	S1_359271519
6	S1_359472055
6	S1_359472074
6	S1_359552030
6	S1_359884978
6	S1_359884982
6	S1_359885140
6	S1_359885184
6	S1_359922461
6	S1_359922467
6	S1_359923242
6	S1_359988333
6	S1_361765188
6	S1_361765191
6	S1_362230764
6	S1_365396899
6	S1_366238549
6	S1_366238558
6	S1_366238573
6	S1_366298289
6	S1_376413209
6	S1_376413231
6	S1_381970944
6	S1_384745661
6	S1_388170210
6	S1_388269745
6	S1_388296903
6	S1_388376657
6	S1_388757465
6	S1_389757530
6	S1_391586788
6	S1_391893996
6	S1_391894019
6	S1_394028044
6	S1_394163151
6	S1_394163184
6	S1_394163199
6	S1_394611426
6	S1_395215861
6	S1_395215870
6	S1_395215985
6	S1_397914448
6	S1_397914574
6	S1_398005859
6	S1_398005860
6	S1_398005924
6	S1_398081085
6	S1_398195673
6	S1_398195682
6	S1_398246472
6	S1_398471783
6	S1_398767453
6	S1_398767473
6	S1_398767531
6	S1_399998223
6	S1_399998644
6	S1_400011158
6	S1_400081903
6	S1_400082013
6	S1_400982977
6	S1_401027482
6	S1_401940931
6	S1_402013412
6	S1_402013413
6	S1_402013415
6	S1_402013416
6	S1_402032800
6	S1_402081160
6	S1_402110190
6	S1_403432020
6	S1_403432022
6	S1_404020546
6	S1_404020549
6	S1_404053994
6	S1_404487855
6	S1_404487866
6	S1_404552221
6	S1_404711102
6	S1_404753603
6	S1_404753616
6	S1_405350403
6	S1_405497087
6	S1_405760239
6	S1_405971845
6	S1_405971880
6	S1_407194108
6	S1_407643902
6	S1_407643903
6	S1_407651738
6	S1_407909783
6	S1_408169647
6	S1_408201603
6	S1_408567863
6	S1_408567864
6	S1_408567865
6	S1_408610393
6	S1_408610461
6	S1_408610462
6	S1_408779739
6	S1_408876608
6	S1_408942488
6	S1_408956040
6	S1_409034332
6	S1_409034335
6	S1_409034360
6	S1_409171038
6	S1_409171040
6	S1_409171041
6	S1_409227540
6	S1_409353565
6	S1_411706063
6	S1_411706082
6	S1_411729359
6	S1_411729361
6	S1_411729364
6	S1_411795571
6	S1_412410319
6	S1_412509308
6	S1_412530911
6	S1_412530923
6	S1_412621264
6	S1_412716620
6	S1_412716632
6	S1_413024279
6	S1_413433815
6	S1_413433816
6	S1_414026396
6	S1_414249479
6	S1_414253851
6	S1_414523325
6	S1_415057154
6	S1_415179052
6	S1_415490238
6	S1_415609985
6	S1_415610268
6	S1_415610293
6	S1_415730065
6	S1_416118173
6	S1_416118174
6	S1_416268305
6	S1_416273310
6	S1_416428374
6	S1_416428380
6	S1_416498097
6	S1_416498118
6	S1_416872013
6	S1_416872015
6	S1_416920127
6	S1_417172121
6	S1_417172123
6	S1_417172134
6	S1_417184528
6	S1_417566376
6	S1_417899155
6	S1_417899157
7	S1_418309818
7	S1_418670470
7	S1_418670471
7	S1_418670479
7	S1_418670499
7	S1_418685744
7	S1_418726440
7	S1_419121860
7	S1_419121861
7	S1_419121911
7	S1_419124881
7	S1_419397397
7	S1_419457266
7	S1_419457303
7	S1_419457304
7	S1_419630957
7	S1_419759123
7	S1_419768535
7	S1_419873903
7	S1_420138609
7	S1_420138610
7	S1_420519359
7	S1_420739067
7	S1_420739131
7	S1_421428695
7	S1_421428701
7	S1_421821046
7	S1_422681525
7	S1_422681535
7	S1_422691241
7	S1_422691243
7	S1_422691244
7	S1_422691245
7	S1_422756936
7	S1_422756937
7	S1_422756940
7	S1_422829181
7	S1_422829202
7	S1_424010645
7	S1_424036156
7	S1_424036158
7	S1_424036250
7	S1_424051310
7	S1_424160229
7	S1_424160230
7	S1_424160455
7	S1_424160459
7	S1_424801451
7	S1_424801452
7	S1_424847982
7	S1_424847984
7	S1_424848229
7	S1_425046154
7	S1_425111525
7	S1_425576488
7	S1_425576495
7	S1_425756552
7	S1_425814587
7	S1_425814622
7	S1_426330348
7	S1_426949355
7	S1_426950838
7	S1_427944984
7	S1_428037606
7	S1_428037607
7	S1_428037608
7	S1_430095064
7	S1_434036430
7	S1_435989087
7	S1_436484559
7	S1_438094364
7	S1_469395192
7	S1_469395193
7	S1_471329632
7	S1_471516887
7	S1_471516892
7	S1_471694034
7	S1_471694538
7	S1_471707699
7	S1_471707702
7	S1_471707734
7	S1_471757363
7	S1_472187967
7	S1_473150287
7	S1_473150288
7	S1_473317230
7	S1_473544046
7	S1_473570467
7	S1_473570557
7	S1_473928087
7	S1_474357849
7	S1_474357864
7	S1_474788360
7	S1_474788379
7	S1_475470922
7	S1_475470924
7	S1_475642074
7	S1_475985732
7	S1_476005365
7	S1_476005368
7	S1_476057437
7	S1_476149298
7	S1_476359470
7	S1_476359596
7	S1_476461426
7	S1_476461428
7	S1_476482752
7	S1_476827842
7	S1_477442940
7	S1_477443001
7	S1_477443007
7	S1_477540640
7	S1_477558824
7	S1_477614862
7	S1_478394502
7	S1_478570415
7	S1_478570452
7	S1_478570462
7	S1_479874878
7	S1_479874880
7	S1_479905895
7	S1_479905910
7	S1_480218774
7	S1_480265577
7	S1_480265588
7	S1_480550037
7	S1_480624688
7	S1_480707814
7	S1_480708404
7	S1_480783345
7	S1_480783351
7	S1_480801907
7	S1_480801912
7	S1_480991119
7	S1_481022517
7	S1_481022523
7	S1_481042401
7	S1_481054474
7	S1_481057576
7	S1_481095006
7	S1_481101826
7	S1_481114220
7	S1_481114225
7	S1_481254006
7	S1_481313625
7	S1_481375057
7	S1_481413791
7	S1_481504186
7	S1_481695235
7	S1_481695236
7	S1_481729909
8	S1_482722780
8	S1_482722800
8	S1_483358072
8	S1_483358073
8	S1_483661706
8	S1_484442775
8	S1_485125224
8	S1_485125297
8	S1_485459515
8	S1_485459542
8	S1_485973235
8	S1_486003461
8	S1_486044246
8	S1_486051651
8	S1_486060659
8	S1_486115923
8	S1_486379953
8	S1_486439532
8	S1_486439611
8	S1_486616220
8	S1_486617188
8	S1_486873099
8	S1_486873102
8	S1_486873143
8	S1_488332635
8	S1_490173151
8	S1_490173152
8	S1_490259272
8	S1_492061300
8	S1_492154171
8	S1_492166129
8	S1_498370212
8	S1_498370213
8	S1_499819340
8	S1_510083144
8	S1_524035928
8	S1_524177244
8	S1_524177276
8	S1_524647937
8	S1_524647952
8	S1_524647961
8	S1_526424631
8	S1_526947955
8	S1_526948006
8	S1_527248059
8	S1_528583267
8	S1_528640026
8	S1_528687408
8	S1_529811390
8	S1_529811391
8	S1_532342231
8	S1_532651557
8	S1_532659194
8	S1_532659206
8	S1_533117326
8	S1_533138836
8	S1_533138849
8	S1_533138856
8	S1_533450207
8	S1_533584626
8	S1_533584644
8	S1_533682022
8	S1_533960402
8	S1_534100225
8	S1_534150537
8	S1_534546612
8	S1_534885087
8	S1_534885095
8	S1_535072308
8	S1_535072329
8	S1_535176390
8	S1_535176393
8	S1_535337798
8	S1_535337799
8	S1_535416033
8	S1_535416036
8	S1_535416040
8	S1_535427486
8	S1_535448716
8	S1_535448717
8	S1_535448718
8	S1_535448719
8	S1_535507485
8	S1_535507508
8	S1_535666077
8	S1_535672868
8	S1_535672869
8	S1_535672907
8	S1_535672914
8	S1_536348783
8	S1_536360037
8	S1_536366497
8	S1_536461019
8	S1_536479250
8	S1_536479251
8	S1_536479252
8	S1_537046316
8	S1_537366904
8	S1_537655728
8	S1_537749228
8	S1_537749229
8	S1_537749231
9	S1_538070221
9	S1_538222636
9	S1_538222658
9	S1_538937447
9	S1_538937468
9	S1_538940156
9	S1_538940160
9	S1_538972113
9	S1_538972124
9	S1_539051104
9	S1_539441161
9	S1_539446994
9	S1_539457933
9	S1_539476685
9	S1_539476804
9	S1_539476822
9	S1_539476825
9	S1_539819984
9	S1_539819986
9	S1_540369740
9	S1_540379153
9	S1_540388037
9	S1_540388046
9	S1_540555494
9	S1_540621370
9	S1_541052137
9	S1_541052138
9	S1_541052139
9	S1_541063508
9	S1_541063539
9	S1_541063577
9	S1_541483485
9	S1_541512103
9	S1_541871027
9	S1_542245423
9	S1_542587623
9	S1_542591092
9	S1_542842488
9	S1_542842489
9	S1_542842495
9	S1_542879203
9	S1_542934860
9	S1_543192133
9	S1_543411467
9	S1_544454780
9	S1_544848699
9	S1_544996635
9	S1_545017821
9	S1_546067094
9	S1_546068913
9	S1_546068959
9	S1_546068966
9	S1_548329507
9	S1_548918320
9	S1_553106679
9	S1_568564654
9	S1_580780104
9	S1_580966637
9	S1_580966638
9	S1_583452411
9	S1_583585755
9	S1_584934933
9	S1_585006840
9	S1_585546351
9	S1_585546395
9	S1_585645889
9	S1_588005135
9	S1_588008837
9	S1_588471501
9	S1_588493937
9	S1_588616276
9	S1_588621744
9	S1_588621746
9	S1_588621747
9	S1_588621748
9	S1_588729484
9	S1_588729486
9	S1_588729491
9	S1_588729638
9	S1_589055757
9	S1_589055758
9	S1_589055786
9	S1_589326721
9	S1_589326722
9	S1_590085406
9	S1_590085432
9	S1_590123874
9	S1_590624933
9	S1_590644277
9	S1_590793701
9	S1_590793702
9	S1_590793707
9	S1_590797174
9	S1_591039569
9	S1_591068933
9	S1_591068934
9	S1_591068935
9	S1_591187778
9	S1_591273402
9	S1_591813412
9	S1_591813415
9	S1_592443284
9	S1_592450433
9	S1_592749170
9	S1_592749200
9	S1_592923467
9	S1_593484433
9	S1_593484471
9	S1_594024244
9	S1_594024274
9	S1_594024317
9	S1_594024328
9	S1_594049927
9	S1_594134207
9	S1_594134210
9	S1_594263822
9	S1_594263847
9	S1_594333386
9	S1_594613420
9	S1_594917141
9	S1_594983749
9	S1_595513938
9	S1_595690916
9	S1_595690917
9	S1_595690918
9	S1_595873907
9	S1_595877564
9	S1_595989819
9	S1_595989831
9	S1_596026718
9	S1_596118970
9	S1_596118981
9	S1_596242679
9	S1_596247713
9	S1_596247716
9	S1_596247825
9	S1_596247890
9	S1_596247895
9	S1_596247906
9	S1_596325491
9	S1_596491372
9	S1_596526761
9	S1_596584583
9	S1_596584593
9	S1_596775841
9	S1_596775844
9	S1_596988763
10	S1_598479741
10	S1_598479764
10	S1_598996808
10	S1_598996821
10	S1_599314679
10	S1_599314690
10	S1_599449828
10	S1_600470035
10	S1_601903022
10	S1_601903024
10	S1_606733939
10	S1_607424493
10	S1_607424504
10	S1_608124399
10	S1_608124420
10	S1_609628209
10	S1_610166854
10	S1_617256513
10	S1_617256528
10	S1_617256538
10	S1_617272743
10	S1_619257755
10	S1_620091456
10	S1_637724645
10	S1_645343187
10	S1_646624740
10	S1_649091006
10	S1_649889830
10	S1_650019179
10	S1_650019185
10	S1_650139451
10	S1_650386111
10	S1_650386132
10	S1_650436523
10	S1_650436524
10	S1_650452799
10	S1_651023451
10	S1_651148221
10	S1_651189446
10	S1_651965669
10	S1_651965671
10	S1_652889908
10	S1_652889909
10	S1_653404330
10	S1_653727441
10	S1_654145273
10	S1_654226325
10	S1_654974896
10	S1_654974897
10	S1_654974899
10	S1_655048412
10	S1_655603472
10	S1_656601267
10	S1_656670475
10	S1_657667789
10	S1_657811615
